# Supplementary material for: Evolutionarily informed machine learning enhances the power of predictive gene-to-phenotype relationships
Source: Nat Commun. 2021 Sep 24;12:5627. doi: 10.1038/s41467-021-25893-w (PMC8463701; doi:10.1038/s41467-021-25893-w)
Supplement: Supplementary file 4 — Supplementary Data 1 [file 41467_2021_25893_MOESM4_ESM.xlsx]

## Sheet: Legend
Table S1. Summary of Arabidopsis and maize physiological traits.

## Sheet: Arabidopsis-trait
	A summbary of the Arabidopsis physiological traits. This is the input table for Figure 2B and 2C.
	Accession	Nlevel	Rep	FW(g)	DW(g)	N%(N/DW)	TotalN(mgN/plant)	NUtE(gDW/gN)	E%(15N/N)	15N(ug15N/plant)	NUE(gDW/gappliedN)	NupE(ug15N/ugapplied15N*100%)	NupE/DW	RNAsamples	AppliedN(mg)
	Akita	H	one	0.402	0.044	5.45503	2.40021	18.3317	0.0784167	1.88217	2.8314	0.89627	20.3698	No	15.54
	Akita	H	one	0.438	0.039	6.03501	2.35365	16.57	0.112887	2.65696	2.50965	1.26522	32.4415	No	15.54
	Akita	H	one	0.373	0.037	6.04184	2.23548	16.5512	0.111347	2.48913	2.38095	1.1853	32.0351	Yes	15.54
	Akita	H	one	0.369	0.036	5.85811	2.10892	17.0704	0.239257	5.04573	2.3166	2.40273	66.7425	No	15.54
	Akita	H	one	0.394	0.035	6.21635	2.17572	16.0866	0.176917	3.84921	2.25225	1.83296	52.3703	Yes	15.54
	Akita	H	one	0.265	0.024	6.21962	1.49271	16.0782	0.134527	2.00809	1.5444	0.956234	39.8431	No	15.54
	Akita	H	two	0.655	0.062	5.85887	3.6325	17.0681	0.22622	8.21744	3.11871	3.04349	49.0885	Yes	19.88
	Akita	H	two	0.683	0.061	6.04098	3.685	16.5536	0.31403	11.572	3.06841	4.28592	70.261	No	19.88
	Akita	H	two	0.626	0.059	5.85281	3.45316	17.0858	0.39239	13.5499	2.96781	5.01846	85.0586	Yes	19.88
	Akita	H	two	0.435	0.044	6.09233	2.68063	16.4141	0.24555	6.58228	2.21328	2.43788	55.4064	No	19.88
	Akita	H	two	0.403	0.035	5.79169	2.02709	17.2661	0.20759	4.20804	1.76056	1.55853	44.5294	No	19.88
	Akita	H	two	0.26	0.025	5.69246	1.42312	17.5671	0.26145	3.72074	1.25755	1.37805	55.122	No	19.88
	Akita	H	three	0.367	0.037	6.19529	2.29226	16.1413	0.221415	5.0754	2.78195	1.87978	50.8049	No	13.3
	Akita	H	three	0.363	0.036	5.71576	2.05767	17.4955	0.355817	7.32154	2.70677	2.71168	75.3244	Yes	13.3
	Akita	H	three	0.252	0.022	5.73006	1.26061	17.4518	0.217387	2.74041	1.65414	1.01497	46.135	Yes	13.3
	Akita	H	three	0.192	0.022	5.79492	1.27488	17.2565	0.316525	4.03532	1.65414	1.49456	67.9345	No	13.3
	Akita	H	three	0.185	0.021	5.20809	1.0937	19.2009	0.325375	3.55862	1.57895	1.31801	62.7624	No	13.3
	Akita	L	one	0.352	0.034	5.37572	1.82775	18.6022	0.321107	5.86901	10.9395	13.9738	410.994	Yes	3.108
	Akita	L	one	0.286	0.029	4.84247	1.40432	20.6506	0.913977	12.8351	9.33076	30.5598	1053.79	Yes	3.108
	Akita	L	one	0.203	0.02	7.40602	1.4812	13.5025	0.134727	1.99558	6.43501	4.75137	237.569	No	3.108
	Akita	L	one	0.124	0.011	3.51631	0.386794	28.4389	0.971257	3.75676	3.53925	8.94467	813.152	No	3.108
	Akita	L	one	0.094	0.009	4.63647	0.417282	21.5681	0.170057	0.709617	2.89575	1.68956	187.729	No	3.108
	Akita	L	two	0.435	0.039	5.01236	1.95482	19.9507	1.15859	22.6483	9.80885	41.9414	1075.42	Yes	3.976
	Akita	L	two	0.333	0.034	5.56962	1.89367	17.9545	0.54089	10.2427	8.55131	18.9679	557.879	No	3.976
	Akita	L	two	0.306	0.027	5.1073	1.37897	19.5798	0.99304	13.6937	6.79074	25.3587	939.211	Yes	3.976
	Akita	L	two	0.233	0.023	4.86288	1.11846	20.564	0.46538	5.2051	5.78471	9.63907	419.09	No	3.976
	Akita	L	two	0.192	0.019	5.51282	1.04744	18.1395	0.53894	5.64505	4.77867	10.4538	550.2	No	3.976
	Akita	L	three	0.265	0.026	5.9274	1.54112	16.8708	0.670295	10.3301	9.77444	19.1298	735.762	No	2.66
	Akita	L	three	0.216	0.023	5.26917	1.21191	18.9783	0.665685	8.06749	8.64662	14.9398	649.557	No	2.66
	Akita	L	three	0.221	0.022	5.74631	1.26419	17.4025	0.544695	6.88597	8.27068	12.7518	579.627	No	2.66
	Akita	L	three	0.19	0.018	5.58564	1.00541	17.9031	1.05314	10.5885	6.76692	19.6083	1089.35	No	2.66
	Akita	L	three	0.16	0.015	5.59001	0.838501	17.8891	0.384077	3.22049	5.6391	5.96387	397.591	Yes	2.66
	Akita	L	three	0.129	0.013	4.52906	0.588778	22.0796	0.441037	2.59672	4.88722	4.80875	369.904	Yes	2.66
	Bl-1	H	one	0.409	0.036	4.99754	1.79912	20.0098	0.248887	4.47776	2.3166	2.13227	59.2297	Yes	15.54
	Bl-1	H	one	0.409	0.036	5.33749	1.9215	18.7354	0.122307	2.35012	2.3166	1.1191	31.0861	Yes	15.54
	Bl-1	H	one	0.386	0.032	5.86565	1.87701	17.0484	0.171007	3.20981	2.0592	1.52848	47.765	No	15.54
	Bl-1	H	one	0.232	0.023	5.9352	1.3651	16.8486	0.181677	2.48006	1.48005	1.18098	51.347	No	15.54
	Bl-1	H	one	0.143	0.019	5.26467	1.00029	18.9945	0.263387	2.63462	1.22265	1.25458	66.0305	No	15.54
	Bl-1	H	one	0.234	0.018	5.8503	1.05305	17.0931	0.293037	3.08583	1.1583	1.46944	81.6356	Yes	15.54
	Bl-1	H	two	0.669	0.076	5.69034	4.32465	17.5737	0.2049	8.86122	3.82294	3.28193	43.1833	No	19.88
	Bl-1	H	two	0.574	0.057	5.68598	3.24101	17.5871	0.22207	7.1973	2.8672	2.66567	46.7661	Yes	19.88
	Bl-1	H	two	0.481	0.052	5.9059	3.07107	16.9322	0.14172	4.35232	2.61569	1.61197	30.9994	No	19.88
	Bl-1	H	two	0.485	0.048	5.51761	2.64845	18.1238	0.16547	4.38239	2.41449	1.62311	33.8148	Yes	19.88
	Bl-1	H	two	0.35	0.047	5.88919	2.76792	16.9803	0.15123	4.18592	2.36419	1.55034	32.986	No	19.88
	Bl-1	H	two	0.431	0.045	5.99278	2.69675	16.6867	0.35305	9.52088	2.26358	3.52625	78.3611	No	19.88
	Bl-1	H	three	0.287	0.035	5.12953	1.79534	19.4949	0.354195	6.35899	2.63158	2.35518	67.2909	No	13.3
	Bl-1	H	three	0.313	0.033	6.18066	2.03962	16.1795	0.320445	6.53585	2.4812	2.42069	73.3542	No	13.3
	Bl-1	H	three	0.302	0.032	5.97911	1.91332	16.7249	0.268835	5.14366	2.40602	1.90506	59.5331	No	13.3
	Bl-1	H	three	0.258	0.031	5.65611	1.75339	17.68	0.320005	5.61095	2.33083	2.07813	67.0365	No	13.3
	Bl-1	H	three	0.298	0.027	5.77684	1.55975	17.3105	0.191067	2.98015	2.03008	1.10376	40.88	Yes	13.3
	Bl-1	H	three	0.251	0.027	5.62766	1.51947	17.7694	0.128257	1.94882	2.03008	0.721785	26.7328	Yes	13.3
	Bl-1	L	one	0.231	0.022	4.90009	1.07802	20.4078	0.407677	4.39483	7.07851	10.4639	475.632	No	3.108
	Bl-1	L	one	0.215	0.018	4.92208	0.885974	20.3166	0.841157	7.45243	5.79151	17.7439	985.772	Yes	3.108
	Bl-1	L	one	0.171	0.016	4.21675	0.67468	23.715	0.740367	4.9951	5.14801	11.8931	743.319	Yes	3.108
	Bl-1	L	one	0.116	0.011	2.14244	0.235668	46.6758	0.315707	0.74402	3.53925	1.77148	161.044	No	3.108
	Bl-1	L	two	0.396	0.045	4.66505	2.09927	21.436	0.84251	17.6866	11.3179	32.7529	727.842	No	3.976
	Bl-1	L	two	0.286	0.034	5.42022	1.84287	18.4494	0.28211	5.19893	8.55131	9.62765	283.166	No	3.976
	Bl-1	L	two	0.309	0.03	4.98124	1.49437	20.0753	0.69606	10.4017	7.54527	19.2624	642.08	Yes	3.976
	Bl-1	L	two	0.223	0.022	5.23035	1.15068	19.1192	0.41168	4.73711	5.5332	8.77242	398.746	Yes	3.976
	Bl-1	L	two	0.196	0.021	5.64063	1.18453	17.7285	0.36934	4.37495	5.28169	8.10177	385.799	No	3.976
	Bl-1	L	three	0.185	0.023	5.27642	1.21358	18.9523	0.462895	5.61758	8.64662	10.4029	452.3	No	2.66
	Bl-1	L	three	0.208	0.022	6.03322	1.32731	16.5749	0.590415	7.83663	8.27068	14.5123	659.65	No	2.66
	Bl-1	L	three	0.191	0.02	5.87131	1.17426	17.032	0.394665	4.6344	7.5188	8.58223	429.111	No	2.66
	Bl-1	L	three	0.157	0.018	5.36545	0.965781	18.6378	0.797547	7.70255	6.76692	14.264	792.444	Yes	2.66
	Bl-1	L	three	0.137	0.015	5.61377	0.842066	17.8133	0.753175	6.34223	5.6391	11.7449	782.993	No	2.66
	Bl-1	L	three	0.166	0.014	5.49383	0.769136	18.2022	0.350057	2.69241	5.26316	4.98595	356.139	Yes	2.66
	Bur-0	H	one	0.481	0.052	4.97919	2.58918	20.0836	0.123657	3.20169	3.3462	1.52461	29.3194	No	15.54
	Bur-0	H	one	0.291	0.028	5.36751	1.5029	18.6306	0.260907	3.92117	1.8018	1.86723	66.6868	Yes	15.54
	Bur-0	H	one	0.272	0.028	4.98345	1.39537	20.0664	0.163857	2.2864	1.8018	1.08876	38.8843	No	15.54
	Bur-0	H	one	0.271	0.026	5.44962	1.4169	18.3499	0.353747	5.01224	1.6731	2.38678	91.7992	Yes	15.54
	Bur-0	H	two	0.914	0.092	5.58036	5.13393	17.92	0.35021	17.9795	4.62777	6.65909	72.3814	No	19.88
	Bur-0	H	two	0.715	0.077	5.66385	4.36117	17.6558	0.5055	22.0457	3.87324	8.16507	106.04	No	19.88
	Bur-0	H	two	0.672	0.071	5.2237	3.70882	19.1435	0.19067	7.07161	3.57143	2.61912	36.889	Yes	19.88
	Bur-0	H	two	0.731	0.07	5.1129	3.57903	19.5584	0.38086	13.6311	3.52113	5.04856	72.1223	Yes	19.88
	Bur-0	H	two	0.546	0.055	5.6383	3.10106	17.7358	0.35961	11.1517	2.7666	4.13027	75.0958	No	19.88
	Bur-0	H	two	0.346	0.04	5.38462	2.15385	18.5714	0.20085	4.326	2.01207	1.60222	40.0555	No	19.88
	Bur-0	H	three	0.321	0.03	5.73649	1.72095	17.4323	0.367975	6.33265	2.25564	2.34543	78.181	No	13.3
	Bur-0	H	three	0.266	0.029	5.14754	1.49279	19.4268	0.425017	6.34459	2.18045	2.34985	81.0293	Yes	13.3
	Bur-0	H	three	0.258	0.029	5.43716	1.57678	18.392	0.274427	4.32709	2.18045	1.60263	55.2631	Yes	13.3
	Bur-0	H	three	0.26	0.029	5.68501	1.64865	17.5901	0.206535	3.40504	2.18045	1.26113	43.4872	No	13.3
	Bur-0	H	three	0.201	0.023	5.34463	1.22926	18.7104	0.361775	4.44717	1.72932	1.6471	71.613	No	13.3
	Bur-0	H	three	0.155	0.018	5.39057	0.970303	18.5509	0.163595	1.58737	1.35338	0.587914	32.6619	No	13.3
	Bur-0	L	one	0.214	0.026	5	1.3	20	0.400957	5.21244	8.36551	12.4106	477.331	No	3.108
	Bur-0	L	one	0.24	0.024	5.08987	1.22157	19.6469	0.496177	6.06114	7.72201	14.4313	601.304	Yes	3.108
	Bur-0	L	one	0.159	0.018	4.80632	0.865138	20.8059	0.265477	2.29674	5.79151	5.46843	303.802	No	3.108
	Bur-0	L	one	0.155	0.014	4.78803	0.670324	20.8854	0.567007	3.80078	4.5045	9.04948	646.391	No	3.108
	Bur-0	L	one	0.14	0.013	4.19202	0.544962	23.8549	0.418187	2.27896	4.18275	5.42609	417.392	Yes	3.108
	Bur-0	L	one	0.123	0.011	4.58259	0.504085	21.8217	0.577827	2.91274	3.53925	6.93509	630.463	No	3.108
	Bur-0	L	two	0.349	0.042	5.60305	2.35328	17.8474	0.53281	12.5385	10.5634	23.2195	552.845	No	3.976
	Bur-0	L	two	0.314	0.032	4.85586	1.55387	20.5937	0.53696	8.34368	8.04829	15.4513	482.853	Yes	3.976
	Bur-0	L	two	0.299	0.032	4.46229	1.42793	22.41	0.67615	9.65497	8.04829	17.8796	558.737	No	3.976
	Bur-0	L	two	0.383	0.031	5.0049	1.55152	19.9804	0.55497	8.61046	7.79678	15.9453	514.365	Yes	3.976
	Bur-0	L	three	0.275	0.028	5.72148	1.60201	17.478	0.754365	12.085	10.5263	22.3797	799.275	No	2.66
	Bur-0	L	three	0.248	0.026	5.18116	1.3471	19.3007	0.967207	13.0293	9.77444	24.1283	928.012	Yes	2.66
	Bur-0	L	three	0.199	0.021	5.61334	1.1788	17.8147	0.723205	8.52515	7.89474	15.7873	751.776	No	2.66
	Bur-0	L	three	0.165	0.014	5.24566	0.734393	19.0634	0.655047	4.81062	5.26316	8.90855	636.325	Yes	2.66
	Col-0	H	one	0.309	0.03	5.45042	1.63512	18.3472	0.185667	3.03588	1.9305	1.44566	48.1887	No	15.54
	Col-0	H	one	0.337	0.028	3.145	0.880601	31.7965	0.141727	1.24805	1.8018	0.594308	21.2253	Yes	15.54
	Col-0	H	one	0.262	0.022	5.74052	1.26291	17.42	0.183377	2.31589	1.4157	1.10281	50.1277	Yes	15.54
	Col-0	H	one	0.193	0.019	5.16932	0.982171	19.3449	0.150607	1.47922	1.22265	0.704388	37.0731	No	15.54
	Col-0	H	two	1.048	0.1	6.09313	6.09313	16.4119	0.43681	26.6154	5.03018	9.85755	98.5755	No	19.88
	Col-0	H	two	0.557	0.055	5.67721	3.12247	17.6143	0.1655	5.16768	2.7666	1.91396	34.7993	No	19.88
	Col-0	H	two	0.517	0.049	5.44041	2.6658	18.381	0.21294	5.67656	2.46479	2.10243	42.9067	No	19.88
	Col-0	H	two	0.478	0.04	5.64655	2.25862	17.7099	0.15293	3.45411	2.01207	1.2793	31.9825	Yes	19.88
	Col-0	H	two	0.358	0.036	5.65281	2.03501	17.6903	0.13491	2.74543	1.81087	1.01683	28.2453	No	19.88
	Col-0	H	two	0.357	0.028	5.87611	1.64531	17.0181	0.26086	4.29195	1.40845	1.58961	56.7718	Yes	19.88
	Col-0	H	three	0.439	0.038	6.09159	2.3148	16.4161	0.365207	8.45381	2.85714	3.13104	82.3958	Yes	13.3
	Col-0	H	three	0.254	0.028	5.51356	1.5438	18.1371	0.227695	3.51515	2.10526	1.30191	46.4968	No	13.3
	Col-0	H	three	0.249	0.021	4.2382	0.890021	23.5949	0.156977	1.39713	1.57895	0.517454	24.6407	Yes	13.3
	Col-0	H	three	0.112	0.013	5.35771	0.696502	18.6647	0.239375	1.66725	0.977444	0.617501	47.5001	No	13.3
	Col-0	L	one	0.2303	0.02	5.40853	1.08171	18.4893	0.178987	1.93611	6.43501	4.60978	230.489	Yes	3.108
	Col-0	L	one	0.166	0.016	4.83384	0.773414	20.6875	0.186727	1.44417	5.14801	3.4385	214.906	No	3.108
	Col-0	L	one	0.131	0.013	4.91961	0.63955	20.3268	0.163947	1.04852	4.18275	2.49648	192.037	No	3.108
	Col-0	L	one	0.115	0.01	4.89362	0.489362	20.4348	0.747367	3.65733	3.2175	8.70792	870.792	No	3.108
	Col-0	L	one	0.0808	0.007	4.8703	0.340921	20.5326	0.957027	3.26271	2.25225	7.76835	1109.76	Yes	3.108
	Col-0	L	two	0.419	0.039	4.90702	1.91374	20.3789	0.77983	14.9239	9.80885	27.6369	708.638	No	3.976
	Col-0	L	two	0.323	0.033	5.07469	1.67465	19.7056	0.5066	8.48376	8.2998	15.7107	476.082	No	3.976
	Col-0	L	two	0.346	0.031	4.95301	1.53543	20.1898	0.43528	6.68343	7.79678	12.3767	399.248	Yes	3.976
	Col-0	L	two	0.25	0.02	5.03553	1.00711	19.8589	0.27772	2.79694	5.03018	5.17951	258.976	Yes	3.976
	Col-0	L	three	0.215	0.016	5.31522	0.850435	18.8139	0.399617	3.39848	6.01504	6.29348	393.342	Yes	2.66
	Col-0	L	three	0.193	0.016	5.68182	0.909091	17.6	0.305495	2.77723	6.01504	5.14301	321.438	No	2.66
	Col-0	L	three	0.151	0.015	5.74616	0.861925	17.4029	0.411895	3.55022	5.6391	6.57449	438.299	No	2.66
	Col-0	L	three	0.119	0.013	5.39519	0.701375	18.535	0.247445	1.73552	4.88722	3.21392	247.225	No	2.66
	Col-0	L	three	0.119	0.011	5.19501	0.571451	19.2492	0.402967	2.30276	4.13534	4.26436	387.669	Yes	2.66
	Col-0	L	three	0.072	0.008	5.27607	0.422086	18.9535	0.694795	2.93263	3.00752	5.4308	678.85	No	2.66
	Ct-1	H	one	0.809	0.074	4.23464	3.13364	23.6147	0.319287	10.0053	4.7619	4.76442	64.3841	No	15.54
	Ct-1	H	one	0.391	0.032	5.57678	1.78457	17.9315	0.229177	4.08982	2.0592	1.94753	60.8603	Yes	15.54
	Ct-1	H	one	0.18	0.018	5.22244	0.940039	19.1481	0.187037	1.75822	1.1583	0.837246	46.5137	No	15.54
	Ct-1	H	two	1.452	0.132	5.85834	7.73301	17.0697	0.45892	35.4883	6.63984	13.1438	99.5742	Yes	19.88
	Ct-1	H	two	1.282	0.12	6.03098	7.23717	16.5811	0.4498	32.5528	6.03622	12.0566	100.472	No	19.88
	Ct-1	H	two	0.932	0.089	5.70944	5.0814	17.5149	0.28714	14.5907	4.47686	5.40398	60.7189	Yes	19.88
	Ct-1	H	two	0.229	0.022	5.74941	1.26487	17.3931	0.16502	2.08729	1.10664	0.773071	35.1396	No	19.88
	Ct-1	H	three	0.366	0.04	5.48364	2.19346	18.2361	0.215995	4.73776	3.00752	1.75472	43.868	No	13.3
	Ct-1	H	three	0.422	0.038	5.8426	2.22019	17.1157	0.268237	5.95536	2.85714	2.20569	58.0445	Yes	13.3
	Ct-1	H	three	0.405	0.035	4.5962	1.60867	21.7571	0.580587	9.33972	2.63158	3.45916	98.8331	Yes	13.3
	Ct-1	H	three	0.283	0.032	5.52152	1.76689	18.1109	0.234085	4.13602	2.40602	1.53186	47.8706	No	13.3
	Ct-1	H	three	0.24	0.026	5.87746	1.52814	17.0142	0.250715	3.83127	1.95489	1.41899	54.5765	No	13.3
	Ct-1	L	one	0.469	0.054	4.87982	2.6351	20.4926	0.380227	10.0194	17.3745	23.8556	441.77	No	3.108
	Ct-1	L	one	0.281	0.033	4.59215	1.51541	21.7763	0.544427	8.25028	10.6178	19.6435	595.258	No	3.108
	Ct-1	L	one	0.293	0.028	4.93642	1.3822	20.2576	0.413167	5.71078	9.00901	13.5971	485.611	Yes	3.108
	Ct-1	L	one	0.269	0.027	4.24242	1.14545	23.5714	1.02402	11.7296	8.68726	27.9277	1034.36	No	3.108
	Ct-1	L	one	0.192	0.017	4.7114	0.800937	21.2251	0.699297	5.60093	5.46976	13.3355	784.441	Yes	3.108
	Ct-1	L	one	0.135	0.011	5.06057	0.556662	19.7606	0.418177	2.32783	3.53925	5.54246	503.86	No	3.108
	Ct-1	L	two	0.58	0.065	3.55219	2.30892	28.1517	1.25334	28.9386	16.3481	53.5901	824.463	Yes	3.976
	Ct-1	L	two	0.39	0.059	4.51973	2.66664	22.1252	0.67175	17.9131	14.839	33.1725	562.246	Yes	3.976
	Ct-1	L	two	0.433	0.044	5.22204	2.2977	19.1496	0.63275	14.5387	11.0664	26.9235	611.898	No	3.976
	Ct-1	L	two	0.404	0.044	5.13216	2.25815	19.485	0.77384	17.4745	11.0664	32.3601	735.457	No	3.976
	Ct-1	L	two	0.436	0.039	5.47414	2.13491	18.2677	0.65958	14.0815	9.80885	26.0768	668.636	No	3.976
	Ct-1	L	two	0.206	0.024	5.16633	1.23992	19.3561	0.26077	3.23334	6.03622	5.98766	249.486	No	3.976
	Ct-1	L	three	0.239	0.03	5.31395	1.59419	18.8184	0.830925	13.2465	11.2782	24.5305	817.683	No	2.66
	Ct-1	L	three	0.275	0.023	5.66124	1.30208	17.664	0.610297	7.94658	8.64662	14.7159	639.822	Yes	2.66
	Ct-1	L	three	0.232	0.022	6.05283	1.33162	16.5212	0.647485	8.62206	8.27068	15.9668	725.764	No	2.66
	Ct-1	L	three	0.191	0.021	5.69355	1.19565	17.5637	0.590345	7.05843	7.89474	13.0712	622.438	No	2.66
	Ct-1	L	three	0.145	0.016	5.3673	0.858768	18.6313	1.33171	11.4363	6.01504	21.1783	1323.64	No	2.66
	Edi-0	H	one	0.709	0.07	5.67597	3.97318	17.6181	0.141037	5.60363	4.5045	2.6684	38.12	Yes	15.54
	Edi-0	H	one	0.643	0.057	5.9503	3.39167	16.8059	0.233057	7.90452	3.66795	3.76406	66.0361	Yes	15.54
	Edi-0	H	one	0.402	0.042	5.65336	2.37441	17.6886	0.161307	3.83009	2.7027	1.82385	43.425	No	15.54
	Edi-0	H	one	0.365	0.035	6.00904	2.10316	16.6416	0.0852267	1.79246	2.25225	0.853551	24.3872	No	15.54
	Edi-0	H	one	0.336	0.033	6.10207	2.01368	16.3879	0.107097	2.15659	2.12355	1.02695	31.1197	No	15.54
	Edi-0	H	two	0.955	0.097	5.87366	5.69745	17.0252	0.39586	22.5539	4.87928	8.3533	86.1165	No	19.88
	Edi-0	H	two	1.021	0.095	5.95033	5.65282	16.8058	0.21608	12.2146	4.77867	4.52393	47.6203	Yes	19.88
	Edi-0	H	two	0.744	0.074	5.58891	4.1358	17.8926	0.20935	8.65829	3.72233	3.20677	43.3347	Yes	19.88
	Edi-0	H	two	0.462	0.049	5.68675	2.78651	17.5847	0.13669	3.80888	2.46479	1.41069	28.7896	No	19.88
	Edi-0	H	two	0.491	0.048	6.10983	2.93272	16.3671	0.18817	5.51849	2.41449	2.04389	42.581	No	19.88
	Edi-0	H	three	0.426	0.042	5.14118	2.1593	19.4508	0.169025	3.64975	3.15789	1.35176	32.1848	No	13.3
	Edi-0	H	three	0.445	0.038	6.08604	2.31269	16.4311	0.221387	5.12	2.85714	1.89629	49.9024	Yes	13.3
	Edi-0	H	three	0.336	0.037	6.03352	2.2324	16.5741	0.205095	4.57855	2.78195	1.69576	45.8314	No	13.3
	Edi-0	H	three	0.332	0.035	5.89724	2.06404	16.9571	0.418295	8.63376	2.63158	3.19769	91.3626	No	13.3
	Edi-0	H	three	0.223	0.02	6.02638	1.20528	16.5937	0.480167	5.78733	1.50376	2.14346	107.173	Yes	13.3
	Edi-0	L	one	0.518	0.045	5.48649	2.46892	18.2266	0.349187	8.62114	14.4788	20.5265	456.144	Yes	3.108
	Edi-0	L	one	0.292	0.027	5.12048	1.38253	19.5294	0.703537	9.72661	8.68726	23.1586	857.726	No	3.108
	Edi-0	L	one	0.277	0.024	5.12302	1.22952	19.5197	0.473647	5.8236	7.72201	13.8657	577.737	No	3.108
	Edi-0	L	one	0.176	0.016	5.50807	0.881292	18.1552	0.226957	2.00015	5.14801	4.76226	297.641	Yes	3.108
	Edi-0	L	two	0.449	0.042	5.25045	2.20519	19.046	0.91312	20.136	10.5634	37.2889	887.831	No	3.976
	Edi-0	L	two	0.368	0.039	4.89401	1.90866	20.4331	0.54628	10.4266	9.80885	19.3086	495.092	Yes	3.976
	Edi-0	L	two	0.286	0.024	5.42213	1.30131	18.443	0.24037	3.12796	6.03622	5.79252	241.355	Yes	3.976
	Edi-0	L	three	0.299	0.035	4.99648	1.74877	20.0141	0.779725	13.6356	13.1579	25.2511	721.46	No	2.66
	Edi-0	L	three	0.324	0.029	5.27935	1.53101	18.9417	1.05396	16.1362	10.9023	29.8819	1030.41	Yes	2.66
	Edi-0	L	three	0.177	0.017	5.01479	0.852515	19.941	0.822857	7.01497	6.39098	12.9907	764.159	Yes	2.66
	Ge-0	H	one	0.645	0.059	5.8193	3.43338	17.1842	0.282287	9.69199	3.79665	4.61523	78.2242	No	15.54
	Ge-0	H	one	0.47	0.042	5.70259	2.39509	17.5359	0.119547	2.86325	2.7027	1.36345	32.4631	Yes	15.54
	Ge-0	H	one	0.442	0.042	5.73179	2.40735	17.4466	0.154687	3.72385	2.7027	1.77326	42.2205	No	15.54
	Ge-0	H	one	0.442	0.041	5.37479	2.20366	18.6054	0.240077	5.29048	2.63835	2.51928	61.4459	Yes	15.54
	Ge-0	H	one	0.331	0.033	5.58621	1.84345	17.9012	0.502467	9.26271	2.12355	4.41082	133.661	No	15.54
	Ge-0	H	two	0.762	0.08	5.78802	4.63042	17.2771	0.39425	18.2554	4.02414	6.76127	84.5159	No	19.88
	Ge-0	H	two	0.791	0.071	5.80278	4.11997	17.2331	0.16891	6.95905	3.57143	2.57743	36.3018	Yes	19.88
	Ge-0	H	two	0.785	0.069	5.40055	3.72638	18.5166	0.24686	9.19894	3.47082	3.40702	49.3771	Yes	19.88
	Ge-0	H	two	0.725	0.068	5.71053	3.88316	17.5115	0.34211	13.2847	3.42052	4.92025	72.3566	No	19.88
	Ge-0	H	three	0.571	0.05	5.81725	2.90862	17.1903	0.289907	8.43229	3.7594	3.12307	62.4614	Yes	13.3
	Ge-0	H	three	0.406	0.036	6.2552	2.25187	15.9867	0.151285	3.40675	2.70677	1.26176	35.0489	No	13.3
	Ge-0	H	three	0.359	0.036	4.76779	1.7164	20.9741	0.128135	2.19931	2.70677	0.81456	22.6267	No	13.3
	Ge-0	H	three	0.347	0.034	6.11765	2.08	16.3462	0.149395	3.10742	2.55639	1.15089	33.8497	No	13.3
	Ge-0	H	three	0.292	0.028	5.32273	1.49036	18.7873	0.307567	4.58387	2.10526	1.69773	60.6332	Yes	13.3
	Ge-0	H	three	0.244	0.027	5.59131	1.50965	17.8849	0.215585	3.25459	2.03008	1.2054	44.6444	No	13.3
	Ge-0	L	one	0.407	0.044	4.96047	2.18261	20.1594	0.384167	8.38486	14.157	19.9639	453.725	No	3.108
	Ge-0	L	one	0.273	0.026	4.26412	1.10867	23.4515	0.680547	7.54503	8.36551	17.9643	690.935	No	3.108
	Ge-0	L	one	0.284	0.025	6.0274	1.50685	16.5909	0.263937	3.97713	8.04376	9.46935	378.774	Yes	3.108
	Ge-0	L	one	0.284	0.025	5.95706	1.48926	16.7868	0.239427	3.56569	8.04376	8.48975	339.59	Yes	3.108
	Ge-0	L	one	0.177	0.017	4.98131	0.846822	20.075	0.294587	2.49463	5.46976	5.93959	349.388	Yes	3.108
	Ge-0	L	one	0.163	0.015	4.1759	0.626385	23.9469	0.607837	3.8074	4.82625	9.06523	604.349	No	3.108
	Ge-0	L	two	0.458	0.048	4.50903	2.16433	22.1777	0.8739	18.9141	12.0724	35.0261	729.71	No	3.976
	Ge-0	L	two	0.42	0.039	4.67611	1.82368	21.3853	0.55836	10.1827	9.80885	18.8569	483.51	Yes	3.976
	Ge-0	L	two	0.283	0.029	4.90983	1.42385	20.3673	0.27493	3.91459	7.29376	7.24924	249.974	No	3.976
	Ge-0	L	two	0.173	0.014	4.7731	0.668233	20.9508	0.14348	0.958781	3.52113	1.77552	126.823	Yes	3.976
	Ge-0	L	three	0.251	0.027	5.00591	1.3516	19.9764	0.652055	8.81315	10.1504	16.3206	604.467	No	2.66
	Ge-0	L	three	0.275	0.024	5.16216	1.23892	19.3717	0.656667	8.13557	9.02256	15.0659	627.746	Yes	2.66
	Ge-0	L	three	0.238	0.024	5.4298	1.30315	18.4169	0.437075	5.69575	9.02256	10.5477	439.488	No	2.66
	Ge-0	L	three	0.176	0.018	5.55651	1.00017	17.9969	0.394705	3.94773	6.76692	7.3106	406.144	No	2.66
	Ge-0	L	three	0.191	0.017	4.88398	0.830276	20.4751	1.18426	9.8326	6.39098	18.2085	1071.09	Yes	2.66
	Ge-0	L	three	0.145	0.016	4.23892	0.678227	23.5909	0.321065	2.17755	6.01504	4.0325	252.031	No	2.66
	Kn-0	H	one	0.425	0.038	5.5231	2.09878	18.1058	0.182537	3.83104	2.4453	1.8243	48.0079	Yes	15.54
	Kn-0	H	one	0.489	0.033	5.67112	1.87147	17.6332	0.650567	12.1752	2.12355	5.7977	175.688	Yes	15.54
	Kn-0	H	one	0.222	0.022	3.604	0.79288	27.7469	0.186237	1.47663	1.4157	0.703159	31.9618	No	15.54
	Kn-0	H	one	0.187	0.02	5.85044	1.17009	17.0927	0.133397	1.56086	1.287	0.743266	37.1633	No	15.54
	Kn-0	H	two	1.14	0.103	6.11752	6.30105	16.3465	0.58655	36.9588	5.18109	13.6884	132.897	No	19.88
	Kn-0	H	two	0.742	0.072	6.10332	4.39439	16.3845	0.24342	10.6968	3.62173	3.96178	55.0247	No	19.88
	Kn-0	H	two	0.591	0.059	5.83775	3.44427	17.1299	0.37573	12.9412	2.96781	4.79303	81.2378	No	19.88
	Kn-0	H	two	0.551	0.047	5.88362	2.7653	16.9963	0.22596	6.24848	2.36419	2.31425	49.2394	Yes	19.88
	Kn-0	H	two	0.477	0.044	5.73887	2.5251	17.425	0.25747	6.50138	2.21328	2.40792	54.7255	Yes	19.88
	Kn-0	H	two	0.351	0.037	5.67714	2.10054	17.6145	0.27966	5.87437	1.86117	2.17569	58.8024	No	19.88
	Kn-0	H	three	0.473	0.042	5.97163	2.50809	16.7458	0.350367	8.78749	3.15789	3.25463	77.4912	Yes	13.3
	Kn-0	H	three	0.46	0.04	5.92457	2.36983	16.8789	0.252247	5.97781	3.00752	2.214	55.35	Yes	13.3
	Kn-0	H	three	0.335	0.03	6.20022	1.86006	16.1285	0.293295	5.45548	2.25564	2.02055	67.3517	No	13.3
	Kn-0	H	three	0.283	0.027	4.55941	1.23104	21.9327	0.276395	3.40253	2.03008	1.2602	46.6741	No	13.3
	Kn-0	H	three	0.237	0.026	5.76271	1.49831	17.3529	0.271535	4.06842	1.95489	1.50682	57.9546	No	13.3
	Kn-0	H	three	0.211	0.025	5.34151	1.33538	18.7213	0.390875	5.21965	1.8797	1.9332	77.328	No	13.3
	Kn-0	L	one	0.336	0.041	4.87342	1.9981	20.5195	0.252477	5.04474	13.1918	12.0113	292.959	No	3.108
	Kn-0	L	one	0.33	0.033	4.84064	1.59741	20.6584	0.589757	9.42083	10.6178	22.4306	679.715	No	3.108
	Kn-0	L	one	0.324	0.031	4.83464	1.49874	20.6841	0.311717	4.67181	9.97426	11.1234	358.819	No	3.108
	Kn-0	L	one	0.23	0.019	4.76359	0.905083	20.9926	0.495667	4.48619	6.11326	10.6814	562.179	Yes	3.108
	Kn-0	L	one	0.198	0.013	4.80878	0.625142	20.7953	0.671677	4.19893	4.18275	9.99745	769.035	Yes	3.108
	Kn-0	L	one	0.111	0.009	5.77519	0.519767	17.3154	0.343957	1.78777	2.89575	4.25661	472.957	No	3.108
	Kn-0	L	two	0.657	0.071	3.96329	2.81394	25.2316	1.10429	31.074	17.8571	57.5445	810.486	No	3.976
	Kn-0	L	two	0.556	0.056	4.32264	2.42068	23.134	0.96363	23.3264	14.0845	43.197	771.375	No	3.976
	Kn-0	L	two	0.565	0.055	4.68929	2.57911	21.3252	0.97337	25.1043	13.833	46.4894	845.262	No	3.976
	Kn-0	L	two	0.572	0.051	5.16129	2.63226	19.375	0.69473	18.2871	12.827	33.865	664.02	Yes	3.976
	Kn-0	L	two	0.478	0.043	5	2.15	20	0.81076	17.4313	10.8149	32.2803	750.705	Yes	3.976
	Kn-0	L	two	0.373	0.037	5.75502	2.12936	17.3761	0.50371	10.7258	9.30584	19.8626	536.827	No	3.976
	Kn-0	L	three	0.385	0.036	5.85014	2.10605	17.0936	1.23101	25.9256	13.5338	48.0104	1333.62	Yes	2.66
	Kn-0	L	three	0.345	0.033	5.83475	1.92547	17.1387	0.906025	17.4452	12.406	32.306	978.97	No	2.66
	Kn-0	L	three	0.279	0.027	5.36264	1.44791	18.6475	1.07708	15.5951	10.1504	28.8798	1069.62	No	2.66
	Kn-0	L	three	0.272	0.027	5.33881	1.44148	18.7308	1.13759	16.398	10.1504	30.3667	1124.69	No	2.66
	Kn-0	L	three	0.292	0.023	5.26894	1.21186	18.9791	0.734157	8.89693	8.64662	16.4758	716.339	Yes	2.66
	Kn-0	L	three	0.136	0.015	5.56452	0.834677	17.971	0.711295	5.93702	5.6391	10.9945	732.967	No	2.66
	Mh-1	H	one	0.67	0.061	5.66741	3.45712	17.6447	0.148747	5.14235	3.92535	2.44874	40.1433	Yes	15.54
	Mh-1	H	one	0.726	0.06	4.51967	2.7118	22.1255	0.304527	8.25817	3.861	3.93246	65.541	No	15.54
	Mh-1	H	one	0.482	0.048	5.68737	2.72994	17.5828	0.594537	16.2305	3.0888	7.72881	161.017	No	15.54
	Mh-1	H	one	0.431	0.041	5.67164	2.32537	17.6316	0.151537	3.52379	2.63835	1.678	40.9268	Yes	15.54
	Mh-1	H	one	0.428	0.04	6.15193	2.46077	16.2551	0.213437	5.25219	2.574	2.50104	62.526	No	15.54
	Mh-1	H	two	0.842	0.077	5.50703	4.24041	18.1586	0.21374	9.06346	3.87324	3.35684	43.5953	Yes	19.88
	Mh-1	H	two	0.446	0.037	5.99826	2.21936	16.6715	0.32481	7.2087	1.86117	2.66989	72.1592	Yes	19.88
	Mh-1	H	three	0.515	0.05	4.7901	2.39505	20.8764	0.203105	4.86447	3.7594	1.80166	36.0332	No	13.3
	Mh-1	H	three	0.517	0.045	5.76271	2.59322	17.3529	0.249207	6.46248	3.38346	2.39351	53.1891	Yes	13.3
	Mh-1	H	three	0.449	0.042	6.2103	2.60832	16.1023	0.181525	4.73476	3.15789	1.75362	41.7529	No	13.3
	Mh-1	H	three	0.359	0.036	5.78199	2.08152	17.2951	0.312815	6.5113	2.70677	2.41159	66.9886	No	13.3
	Mh-1	H	three	0.392	0.034	6.05088	2.0573	16.5265	0.328927	6.76701	2.55639	2.5063	73.7147	Yes	13.3
	Mh-1	L	one	0.39	0.04	5.18555	2.07422	19.2844	0.335467	6.95831	12.87	16.5674	414.185	No	3.108
	Mh-1	L	one	0.446	0.035	5.15727	1.80504	19.3901	0.483817	8.73311	11.2613	20.7931	594.089	No	3.108
	Mh-1	L	one	0.248	0.025	5.14286	1.28571	19.4444	0.190297	2.44667	8.04376	5.82541	233.016	Yes	3.108
	Mh-1	L	one	0.261	0.022	5.45316	1.19969	18.338	0.331787	3.98043	7.07851	9.47721	430.782	Yes	3.108
	Mh-1	L	one	0.228	0.022	4.64695	1.02233	21.5195	0.694717	7.10228	7.07851	16.9102	768.645	No	3.108
	Mh-1	L	two	0.581	0.055	4.42838	2.43561	22.5816	0.77957	18.9873	13.833	35.1617	639.304	Yes	3.976
	Mh-1	L	two	0.448	0.045	5.29412	2.38235	18.8889	0.63455	15.1172	11.3179	27.9949	622.109	No	3.976
	Mh-1	L	two	0.357	0.031	5.08893	1.57757	19.6505	0.49803	7.85677	7.79678	14.5496	469.342	Yes	3.976
	Mh-1	L	two	0.293	0.029	5.23337	1.51768	19.1081	0.44412	6.74031	7.29376	12.4821	430.417	No	3.976
	Mh-1	L	three	0.308	0.033	5.18374	1.71063	19.2911	0.723035	12.3685	12.406	22.9046	694.079	No	2.66
	Mh-1	L	three	0.33	0.03	5.06841	1.52052	19.7301	1.66528	25.321	11.2782	46.8908	1563.03	No	2.66
	Mh-1	L	three	0.329	0.029	5.39548	1.56469	18.534	0.753457	11.7893	10.9023	21.832	752.828	Yes	2.66
	Mh-1	L	three	0.273	0.026	4.5	1.17	22.2222	0.550315	6.43869	9.77444	11.9235	458.596	No	2.66
	Mh-1	L	three	0.215	0.02	4.99322	0.998643	20.0272	1.31643	13.1464	7.5188	24.3452	1217.26	Yes	2.66
	Mh-1	L	three	0.126	0.014	4.66731	0.653423	21.4256	0.764255	4.99382	5.26316	9.24782	660.559	No	2.66
	Mr-0	H	one	0.425	0.039	5.63004	2.19572	17.7619	0.166287	3.65118	2.50965	1.73866	44.581	Yes	15.54
	Mr-0	H	one	0.349	0.028	5.26018	1.47285	19.0108	0.274017	4.03586	1.8018	1.92184	68.6371	Yes	15.54
	Mr-0	H	one	0.288	0.028	5.57279	1.56038	17.9443	0.0917767	1.43207	1.8018	0.681936	24.3549	No	15.54
	Mr-0	H	one	0.217	0.018	5.11241	0.920233	19.5603	0.470077	4.3258	1.1583	2.05991	114.439	No	15.54
	Mr-0	H	two	0.749	0.069	5.61449	3.874	17.8111	0.28149	10.9049	3.47082	4.03886	58.5342	Yes	19.88
	Mr-0	H	two	0.837	0.068	5.57951	3.79407	17.9227	0.15334	5.81783	3.42052	2.15475	31.6875	Yes	19.88
	Mr-0	H	two	0.464	0.045	5.84095	2.62843	17.1205	0.17418	4.5782	2.26358	1.69563	37.6807	No	19.88
	Mr-0	H	three	0.444	0.039	5.52273	2.15386	18.107	0.224507	4.83557	2.93233	1.79095	45.9218	Yes	13.3
	Mr-0	H	three	0.478	0.037	5.77033	2.13502	17.33	0.271527	5.79716	2.78195	2.1471	58.0297	Yes	13.3
	Mr-0	H	three	0.31	0.032	5.49159	1.75731	18.2097	0.357325	6.2793	2.40602	2.32567	72.6772	No	13.3
	Mr-0	H	three	0.36	0.029	6.04343	1.75259	16.5469	0.172145	3.017	2.18045	1.11741	38.5314	No	13.3
	Mr-0	H	three	0.312	0.028	5.9713	1.67196	16.7468	0.251835	4.21059	2.10526	1.55948	55.6957	No	13.3
	Mr-0	L	one	0.365	0.031	4.80851	1.49064	20.7965	0.341377	5.08869	9.97426	12.1159	390.835	Yes	3.108
	Mr-0	L	one	0.204	0.019	4.17398	0.793057	23.9579	0.364357	2.88955	6.11326	6.87989	362.099	Yes	3.108
	Mr-0	L	one	0.179	0.017	4.10948	0.698611	24.334	0.423507	2.95866	5.46976	7.04444	414.379	No	3.108
	Mr-0	L	one	0.185	0.016	4.28645	0.685831	23.3294	0.268167	1.83917	5.14801	4.37898	273.686	No	3.108
	Mr-0	L	two	0.449	0.04	4.82639	1.93056	20.7194	0.53229	10.2762	10.0604	19.0299	475.748	Yes	3.976
	Mr-0	L	two	0.361	0.036	5.19571	1.87046	19.2466	0.33102	6.19158	9.05433	11.4659	318.497	No	3.976
	Mr-0	L	two	0.437	0.033	4.90726	1.6194	20.378	0.51489	8.33811	8.2998	15.441	467.909	Yes	3.976
	Mr-0	L	two	0.137	0.012	4.98368	0.598041	20.0655	0.08667	0.518322	3.01811	0.959856	79.988	No	3.976
	Mr-0	L	three	0.27	0.025	4.94382	1.23596	20.2273	0.389857	4.81845	9.3985	8.92306	356.922	Yes	2.66
	Mr-0	L	three	0.308	0.023	5.09434	1.1717	19.6296	0.706877	8.28246	8.64662	15.3379	666.865	Yes	2.66
	Mr-0	L	three	0.216	0.019	5.5006	1.04511	18.1798	0.384645	4.01998	7.14286	7.44441	391.811	No	2.66
	Mr-0	L	three	0.103	0.012	4.8203	0.578436	20.7456	0.541435	3.13185	4.51128	5.79973	483.311	No	2.66
	Mt-0	H	one	0.723	0.071	5.48734	3.89601	18.2238	0.210497	8.20098	4.56885	3.90523	55.0032	Yes	15.54
	Mt-0	H	one	0.653	0.064	5.95734	3.8127	16.786	0.149327	5.69338	4.1184	2.71113	42.3614	No	15.54
	Mt-0	H	one	0.618	0.06	5.6489	3.38934	17.7026	0.144187	4.88697	3.861	2.32713	38.7855	No	15.54
	Mt-0	H	one	0.475	0.054	5.48624	2.96257	18.2274	0.270777	8.02195	3.4749	3.81997	70.7402	No	15.54
	Mt-0	H	one	0.428	0.045	5.464	2.4588	18.3016	0.130707	3.21382	2.89575	1.53039	34.0087	Yes	15.54
	Mt-0	H	two	0.799	0.081	5.43326	4.40094	18.4052	0.24303	10.6956	4.07445	3.96133	48.9053	Yes	19.88
	Mt-0	H	two	0.8	0.08	5.80535	4.64428	17.2255	0.44832	20.8212	4.02414	7.71157	96.3946	No	19.88
	Mt-0	H	two	0.605	0.062	5.36036	3.32342	18.6555	0.10518	3.49558	3.11871	1.29466	20.8816	Yes	19.88
	Mt-0	H	two	0.482	0.058	5.32045	3.08586	18.7954	0.13442	4.14801	2.91751	1.5363	26.4879	No	19.88
	Mt-0	H	two	0.572	0.057	5.52608	3.14987	18.096	0.33151	10.4421	2.8672	3.86745	67.85	No	19.88
	Mt-0	H	three	0.436	0.051	5.13711	2.61993	19.4662	0.214505	5.61987	3.83459	2.08143	40.8124	No	13.3
	Mt-0	H	three	0.5	0.048	5.76027	2.76493	17.3603	0.282957	7.82355	3.60902	2.89761	60.3669	Yes	13.3
	Mt-0	H	three	0.432	0.04	5.47208	2.18883	18.2746	0.197457	4.322	3.00752	1.60074	40.0185	Yes	13.3
	Mt-0	H	three	0.414	0.04	4.42238	1.76895	22.6122	0.091175	1.61284	3.00752	0.597349	14.9337	No	13.3
	Mt-0	H	three	0.322	0.038	5.45032	2.07112	18.3475	0.116155	2.40571	2.85714	0.891005	23.4475	No	13.3
	Mt-0	H	three	0.323	0.037	5.80588	2.14818	17.2239	0.187445	4.02665	2.78195	1.49135	40.3068	No	13.3
	Mt-0	L	one	0.249	0.026	5.08644	1.32247	19.6601	0.356937	4.7204	8.36551	11.239	432.269	No	3.108
	Mt-0	L	one	0.25	0.025	5.15042	1.28761	19.4159	0.205317	2.64367	8.04376	6.29445	251.778	Yes	3.108
	Mt-0	L	one	0.269	0.023	5.01603	1.15369	19.9361	0.330847	3.81693	7.40026	9.08793	395.127	Yes	3.108
	Mt-0	L	one	0.218	0.021	4.98715	1.0473	20.0515	0.281427	2.94738	6.75676	7.01758	334.17	No	3.108
	Mt-0	L	one	0.199	0.02	4.30333	0.860666	23.2378	0.108897	0.937236	6.43501	2.23152	111.576	No	3.108
	Mt-0	L	two	0.385	0.043	5.16385	2.22046	19.3654	0.8334	18.5053	10.8149	34.269	796.953	No	3.976
	Mt-0	L	two	0.335	0.037	4.96216	1.836	20.1525	0.45888	8.42504	9.30584	15.6019	421.673	Yes	3.976
	Mt-0	L	two	0.35	0.036	4.83399	1.74024	20.6868	0.45676	7.9487	9.05433	14.7198	408.883	No	3.976
	Mt-0	L	two	0.328	0.035	5.03944	1.7638	19.8435	0.54868	9.67764	8.80282	17.9216	512.046	Yes	3.976
	Mt-0	L	two	0.0923	0.009	5.27638	0.474874	18.9524	0.2809	1.33392	2.26358	2.47023	274.47	No	3.976
	Mt-0	L	two	0.089	0.007	5.44987	0.381491	18.3491	0.21437	0.817802	1.76056	1.51445	216.35	No	3.976
	Mt-0	L	three	0.27	0.03	5.18946	1.55684	19.2698	1.02558	15.9667	11.2782	29.5679	985.597	No	2.66
	Mt-0	L	three	0.242	0.024	4.98294	1.1959	20.0685	1.18043	14.1168	9.02256	26.1422	1089.26	Yes	2.66
	Mt-0	L	three	0.163	0.02	5.34834	1.06967	18.6974	0.523025	5.59463	7.5188	10.3604	518.02	No	2.66
	Mt-0	L	three	0.15	0.017	5.53778	0.941422	18.0578	0.301205	2.83561	6.39098	5.25113	308.89	No	2.66
	Mt-0	L	three	0.185	0.016	5.53016	0.884825	18.0827	0.422547	3.7388	6.01504	6.9237	432.731	Yes	2.66
	N13	H	one	0.451	0.04	5.9797	2.39188	16.7232	0.170477	4.0776	2.574	1.94171	48.5427	No	15.54
	N13	H	one	0.424	0.039	5.68461	2.217	17.5914	0.220607	4.89085	2.50965	2.32897	59.7172	Yes	15.54
	N13	H	one	0.235	0.023	5.39704	1.24132	18.5287	0.0613367	0.761384	1.48005	0.362564	15.7637	No	15.54
	N13	H	one	0.227	0.022	5.59259	1.23037	17.8808	0.219677	2.70284	1.4157	1.28707	58.5032	Yes	15.54
	N13	H	one	0.133	0.012	5.20812	0.624975	19.2008	0.224577	1.40355	0.772201	0.668356	55.6963	No	15.54
	N13	H	two	0.68	0.071	5.73171	4.06951	17.4468	0.30124	12.259	3.57143	4.54037	63.9489	No	19.88
	N13	H	two	0.483	0.042	5.46968	2.29727	18.2826	0.27058	6.21594	2.11268	2.3022	54.8143	Yes	19.88
	N13	H	two	0.379	0.033	5.47888	1.80803	18.2519	0.23437	4.23748	1.65996	1.56944	47.5588	Yes	19.88
	N13	H	two	0.147	0.015	6.01744	0.902616	16.6184	0.26001	2.34689	0.754527	0.869219	57.9479	No	19.88
	N13	H	three	0.159	0.018	5.4038	0.972684	18.5055	0.323317	3.14485	1.35338	1.16476	64.7089	Yes	13.3
	N13	H	three	0.0967	0.013	4.35669	0.566369	22.9532	0.177755	1.00675	0.977444	0.37287	28.6823	No	13.3
	N13	H	three	0.119	0.012	6.0238	0.722856	16.6008	0.263775	1.90671	0.902256	0.70619	58.8492	No	13.3
	N13	H	three	0.0762	0.008	5.78005	0.462404	17.3009	0.165727	0.766327	0.601504	0.283825	35.4781	Yes	13.3
	N13	H	three	0.0687	0.006	5.91803	0.355082	16.8975	0.300215	1.06601	0.451128	0.394818	65.803	No	13.3
	N13	L	one	0.301	0.028	5.35747	1.50009	18.6655	0.306157	4.59263	9.00901	10.9348	390.529	Yes	3.108
	N13	L	one	0.203	0.021	5.37204	1.12813	18.6149	0.182477	2.05857	6.75676	4.90136	233.398	No	3.108
	N13	L	one	0.145	0.015	4.85549	0.728324	20.5952	0.381527	2.77875	4.82625	6.61607	441.071	No	3.108
	N13	L	one	0.075	0.008	4.77778	0.382222	20.9302	0.117527	0.449213	2.574	1.06955	133.694	No	3.108
	N13	L	two	0.181	0.017	5.16229	0.877589	19.3713	0.38654	3.39223	4.27565	6.28191	369.524	Yes	3.976
	N13	L	two	0.147	0.017	5.03531	0.856002	19.8598	0.22622	1.93645	4.27565	3.58602	210.942	No	3.976
	N13	L	two	0.2	0.015	5.25947	0.78892	19.0133	0.4973	3.9233	3.77264	7.26537	484.358	Yes	3.976
	N13	L	two	0.093	0.004	4.85465	0.194186	20.5988	0.44033	0.855059	1.00604	1.58344	395.86	No	3.976
	N13	L	three	0.075	0.008	5.34455	0.427564	18.7106	0.181327	0.775288	3.00752	1.43572	179.465	Yes	2.66
	N13	L	three	0.0623	0.008	4.52599	0.36208	22.0946	0.354295	1.28283	3.00752	2.37561	296.951	Yes	2.66
	Oy-0	H	one	0.632	0.057	5.64956	3.22025	17.7005	0.176187	5.67365	3.66795	2.70174	47.3989	Yes	15.54
	Oy-0	H	one	0.607	0.055	5.81095	3.19602	17.2089	0.260057	8.31147	3.53925	3.95784	71.9607	Yes	15.54
	Oy-0	H	one	0.465	0.044	6.2454	2.74798	16.0118	0.368927	10.138	2.8314	4.82763	109.719	No	15.54
	Oy-0	H	one	0.24	0.024	5.66012	1.35843	17.6675	0.0705167	0.957919	1.5444	0.456152	19.0063	No	15.54
	Oy-0	H	two	0.988	0.095	6.06557	5.7623	16.4865	0.37461	21.5861	4.77867	7.99486	84.1564	No	19.88
	Oy-0	H	two	0.748	0.07	5.38255	3.76779	18.5786	0.27793	10.4718	3.52113	3.87845	55.4064	Yes	19.88
	Oy-0	H	two	0.565	0.055	5.74324	3.15878	17.4118	0.2828	8.93304	2.7666	3.30853	60.1551	No	19.88
	Oy-0	H	two	0.344	0.028	5.54878	1.55366	18.022	0.27296	4.24087	1.40845	1.57069	56.0961	Yes	19.88
	Oy-0	H	three	0.652	0.059	5.75727	3.39679	17.3693	0.349127	11.8591	4.43609	4.39226	74.4451	Yes	13.3
	Oy-0	H	three	0.402	0.04	4.88316	1.95326	20.4785	0.265995	5.19558	3.00752	1.92429	48.1073	No	13.3
	Oy-0	H	three	0.403	0.038	5.62626	2.13798	17.7738	0.306227	6.54706	2.85714	2.42484	63.8116	Yes	13.3
	Oy-0	H	three	0.125	0.013	5.18072	0.673494	19.3023	0.391485	2.63663	0.977444	0.976529	75.1176	No	13.3
	Oy-0	H	three	0.128	0.013	6.51316	0.846711	15.3535	0.221785	1.87788	0.977444	0.69551	53.5008	No	13.3
	Oy-0	L	one	0.39	0.039	4.69022	1.82918	21.321	0.936437	17.1292	12.5483	40.7837	1045.74	No	3.108
	Oy-0	L	one	0.192	0.021	5.08021	1.06684	19.6842	0.237437	2.53308	6.75676	6.03115	287.198	Yes	3.108
	Oy-0	L	one	0.257	0.015	5.26478	0.789717	18.9941	0.281377	2.22208	4.82625	5.29067	352.711	No	3.108
	Oy-0	L	one	0.123	0.015	4.78958	0.718437	20.8787	0.0780667	0.56086	4.82625	1.33538	89.0253	No	3.108
	Oy-0	L	one	0.064	0.006	2.91757	0.175054	34.2751	0.394477	0.690548	1.9305	1.64416	274.027	Yes	3.108
	Oy-0	L	two	0.535	0.052	4.47793	2.32853	22.3317	0.88981	20.7195	13.0785	38.3694	737.873	Yes	3.976
	Oy-0	L	two	0.461	0.046	5.59299	2.57278	17.8795	0.62562	16.0958	11.5694	29.807	647.978	No	3.976
	Oy-0	L	two	0.254	0.025	5.55871	1.38968	17.9898	0.29577	4.11025	6.28773	7.61158	304.463	No	3.976
	Oy-0	L	two	0.183	0.013	5.07965	0.660354	19.6864	0.79632	5.25853	3.26962	9.73802	749.078	Yes	3.976
	Oy-0	L	two	0.067	0.004	5.34884	0.213953	18.6957	0.68239	1.46	1.00604	2.7037	675.925	No	3.976
	Oy-0	L	two	0.0711	0.003	5	0.15	20	0.41072	0.61608	0.754527	1.14089	380.297	No	3.976
	Oy-0	L	three	0.304	0.034	4.70588	1.6	21.25	0.782655	12.5225	12.782	23.1898	682.053	No	2.66
	Oy-0	L	three	0.362	0.032	5.81373	1.8604	17.2006	0.816005	15.1809	12.0301	28.1128	878.525	No	2.66
	Oy-0	L	three	0.302	0.032	5.37297	1.71935	18.6117	0.863235	14.842	12.0301	27.4853	858.916	No	2.66
	Oy-0	L	three	0.226	0.023	5.32609	1.225	18.7755	1.38049	16.911	8.64662	31.3166	1361.59	Yes	2.66
	Oy-0	L	three	0.198	0.016	5.34342	0.854948	18.7146	0.670847	5.73539	6.01504	10.6211	663.819	Yes	2.66
	Oy-0	L	three	0.161	0.016	5.89789	0.943662	16.9552	0.568177	5.36167	6.01504	9.92901	620.563	No	2.66
	Sakata	H	one	0.94	0.075	6.31011	4.73258	15.8476	0.252087	11.9302	4.82625	5.68105	75.7473	No	15.54
	Sakata	H	one	0.928	0.068	5.9014	4.01295	16.9451	0.254407	10.2092	4.3758	4.86153	71.4931	Yes	15.54
	Sakata	H	one	0.644	0.062	5.68748	3.52624	17.5825	0.142507	5.02512	3.9897	2.39292	38.5955	No	15.54
	Sakata	H	one	0.716	0.051	5.88454	3.00112	16.9937	0.380097	11.4071	3.28185	5.43197	106.509	Yes	15.54
	Sakata	H	two	1.46	0.121	6.4257	7.7751	15.5625	0.6512	50.6315	6.08652	18.7524	154.979	No	19.88
	Sakata	H	two	0.868	0.076	6.13823	4.66505	16.2913	0.18817	8.77823	3.82294	3.2512	42.7789	No	19.88
	Sakata	H	two	0.909	0.07	6.07549	4.25285	16.4596	0.5555	23.6246	3.52113	8.74984	124.998	No	19.88
	Sakata	H	two	0.994	0.067	5.92672	3.97091	16.8727	0.2797	11.1066	3.37022	4.11356	61.3964	Yes	19.88
	Sakata	H	two	0.866	0.037	5.42355	2.00671	18.4381	0.32223	6.46624	1.86117	2.3949	64.727	Yes	19.88
	Sakata	H	three	0.549	0.048	4.79285	2.30057	20.8644	1.96582	45.2249	3.60902	16.75	348.958	No	13.3
	Sakata	H	three	0.302	0.027	6.01899	1.62513	16.6141	0.211125	3.43105	2.03008	1.27076	47.0652	No	13.3
	Sakata	H	three	0.288	0.025	5.29659	1.32415	18.8801	1.59645	21.1394	1.8797	7.82942	313.177	No	13.3
	Sakata	H	three	0.289	0.022	5.77148	1.26972	17.3266	0.198297	2.51782	1.65414	0.932527	42.3876	Yes	13.3
	Sakata	H	three	0.257	0.022	6.0459	1.3301	16.5401	0.328395	4.36798	1.65414	1.61777	73.535	No	13.3
	Sakata	H	three	0.22	0.017	5.53483	0.94092	18.0674	0.518697	4.88052	1.2782	1.8076	106.329	Yes	13.3
	Sakata	L	one	0.736	0.077	4.02936	3.10261	24.8178	0.673797	20.9053	24.7748	49.7745	646.422	No	3.108
	Sakata	L	one	0.515	0.049	3.19693	1.5665	31.28	0.613997	9.61823	15.7658	22.9006	467.359	No	3.108
	Sakata	L	one	0.444	0.033	4.72738	1.56003	21.1534	0.597747	9.32506	10.6178	22.2025	672.803	Yes	3.108
	Sakata	L	one	0.364	0.026	4.86542	1.26501	20.5532	0.444107	5.618	8.36551	13.3762	514.469	Yes	3.108
	Sakata	L	one	0.167	0.014	4.5194	0.632716	22.1268	0.521587	3.30016	4.5045	7.85753	561.252	No	3.108
	Sakata	L	two	0.564	0.055	5.17958	2.84877	19.3066	0.84035	23.9396	13.833	44.3327	806.049	No	3.976
	Sakata	L	two	0.589	0.047	4.32886	2.03456	23.1008	1.03117	20.9798	11.8209	38.8515	826.628	Yes	3.976
	Sakata	L	two	0.486	0.045	5.08758	2.28941	19.6557	0.64699	14.8123	11.3179	27.4301	609.558	No	3.976
	Sakata	L	two	0.423	0.033	5.23682	1.72815	19.0955	0.70563	12.1944	8.2998	22.5821	684.306	No	3.976
	Sakata	L	two	0.609	0.026	4.60633	1.19765	21.7093	0.67292	8.05919	6.53924	14.9244	574.015	Yes	3.976
	Sakata	L	two	0.252	0.022	5.67843	1.24925	17.6105	0.26638	3.32777	5.5332	6.16253	280.115	No	3.976
	Sakata	L	three	0.235	0.021	4.4839	0.941618	22.302	1.93728	18.2418	7.89474	33.781	1608.62	No	2.66
	Sakata	L	three	0.185	0.016	5.78399	0.925439	17.2891	0.689755	6.38326	6.01504	11.8208	738.8	No	2.66
	Sakata	L	three	0.159	0.011	5.75829	0.633412	17.3663	0.561547	3.55691	4.13534	6.58686	598.805	Yes	2.66
	Shahdara	H	one	0.761	0.065	6.14506	3.99429	16.2732	0.533417	21.3062	4.18275	10.1458	156.089	No	15.54
	Shahdara	H	one	0.783	0.063	6.01586	3.78999	16.6227	0.249057	9.43922	4.05405	4.49487	71.3471	No	15.54
	Shahdara	H	one	0.661	0.048	5.65614	2.71495	17.6799	0.303707	8.24547	3.0888	3.92641	81.8002	Yes	15.54
	Shahdara	H	one	0.376	0.025	5.65012	1.41253	17.6987	0.272977	3.85588	1.60875	1.83613	73.4452	Yes	15.54
	Shahdara	H	two	1.706	0.133	6.34641	8.44072	15.757	0.4797	40.4901	6.69014	14.9963	112.754	No	19.88
	Shahdara	H	two	1.421	0.091	5.92978	5.3961	16.864	0.33713	18.1919	4.57746	6.73773	74.041	Yes	19.88
	Shahdara	H	two	0.884	0.072	6.30172	4.53724	15.8687	0.31499	14.2918	3.62173	5.29327	73.5176	No	19.88
	Shahdara	H	two	0.853	0.061	6.16567	3.76106	16.2188	0.34469	12.964	3.06841	4.80148	78.7128	Yes	19.88
	Shahdara	H	three	1.071	0.085	5.33333	4.53333	18.75	1.11974	50.7618	6.39098	18.8007	221.185	No	13.3
	Shahdara	H	three	0.959	0.082	5.87822	4.82014	17.012	0.544245	26.2334	6.16541	9.71606	118.489	No	13.3
	Shahdara	H	three	0.873	0.064	5.03221	3.22061	19.872	1.15325	37.1415	4.81203	13.7561	214.939	No	13.3
	Shahdara	H	three	0.891	0.062	5.57252	3.45496	17.9452	1.15935	40.055	4.66165	14.8352	239.277	Yes	13.3
	Shahdara	H	three	0.624	0.048	5.93695	2.84974	16.8437	1.06255	30.2797	3.60902	11.2147	233.64	No	13.3
	Shahdara	H	three	0.463	0.028	5.74751	1.6093	17.3988	1.18993	19.1495	2.10526	7.09241	253.3	Yes	13.3
	Shahdara	L	one	0.732	0.055	4.42563	2.4341	22.5956	0.832267	20.2582	17.6963	48.2338	876.978	No	3.108
	Shahdara	L	one	0.585	0.039	4.6932	1.83035	21.3074	0.789727	14.4547	12.5483	34.4161	882.464	No	3.108
	Shahdara	L	one	0.423	0.033	5.27256	1.73995	18.9661	0.564077	9.81463	10.6178	23.3682	708.127	No	3.108
	Shahdara	L	one	0.44	0.032	5.2986	1.69555	18.8729	0.732297	12.4165	10.296	29.563	923.844	Yes	3.108
	Shahdara	L	two	0.861	0.096	2.72622	2.61717	36.6809	0.7606	19.9062	24.1449	36.8633	383.993	No	3.976
	Shahdara	L	two	0.845	0.072	3.60887	2.59839	27.7095	0.89046	23.1376	18.1087	42.8474	595.103	Yes	3.976
	Shahdara	L	two	0.828	0.069	3.29879	2.27617	30.3141	0.94775	21.5724	17.3541	39.9488	578.968	Yes	3.976
	Shahdara	L	two	0.772	0.064	4.72336	3.02295	21.1714	0.92734	28.033	16.0966	51.913	811.141	No	3.976
	Shahdara	L	two	0.447	0.053	3.85951	2.04554	25.91	0.82969	16.9717	13.33	31.429	593	No	3.976
	Shahdara	L	two	0.61	0.049	4.07201	1.99529	24.5579	1.61763	32.2763	12.3239	59.771	1219.82	No	3.976
	Shahdara	L	three	0.459	0.045	3.98825	1.79471	25.0737	1.08679	19.5048	16.9173	36.12	802.667	No	2.66
	Shahdara	L	three	0.469	0.034	4.95746	1.68554	20.1716	0.660957	11.1407	12.782	20.6309	606.791	Yes	2.66
	Shahdara	L	three	0.481	0.033	4.85679	1.60274	20.5897	0.701357	11.2409	12.406	20.8165	630.803	No	2.66
	Shahdara	L	three	0.224	0.02	5.52061	1.10412	18.1139	0.662875	7.31896	7.5188	13.5536	677.68	No	2.66
	St-0	H	one	0.554	0.056	5.62317	3.14897	17.7836	0.193527	6.0941	3.6036	2.90195	51.8205	Yes	15.54
	St-0	H	one	0.448	0.044	5.89454	2.5936	16.9649	0.197707	5.12771	2.8314	2.44177	55.4948	Yes	15.54
	St-0	H	one	0.399	0.038	6.03423	2.29301	16.5721	0.155687	3.56991	2.4453	1.69996	44.7358	No	15.54
	St-0	H	one	0.266	0.025	5.79485	1.44871	17.2567	0.255247	3.69779	1.60875	1.76085	70.434	No	15.54
	St-0	H	two	0.599	0.057	6.07774	3.46431	16.4535	0.33975	11.77	2.8672	4.35926	76.4782	Yes	19.88
	St-0	H	two	0.612	0.056	5.7326	3.21026	17.4441	0.27381	8.79	2.8169	3.25556	58.135	Yes	19.88
	St-0	H	two	0.622	0.056	6.10738	3.42013	16.3736	0.34933	11.9476	2.8169	4.42502	79.0182	No	19.88
	St-0	H	two	0.189	0.014	6.15886	0.862241	16.2368	0.36222	3.12321	0.704225	1.15674	82.6243	No	19.88
	St-0	H	three	0.477	0.041	5.96591	2.44602	16.7619	0.303567	7.42531	3.08271	2.75011	67.0759	Yes	13.3
	St-0	H	three	0.405	0.039	5.78164	2.25484	17.2961	0.436317	9.83824	2.93233	3.64379	93.4305	Yes	13.3
	St-0	H	three	0.31	0.034	5.58792	1.89989	17.8958	0.332625	6.31952	2.55639	2.34056	68.84	No	13.3
	St-0	H	three	0.2	0.022	5.91928	1.30224	16.8939	0.258305	3.36376	1.65414	1.24584	56.6291	No	13.3
	St-0	H	three	0.158	0.019	4.78187	0.908555	20.9123	0.202865	1.84314	1.42857	0.682645	35.9287	No	13.3
	St-0	L	one	0.355	0.032	4.24269	1.35766	23.5699	0.408617	5.54763	10.296	13.2086	412.769	No	3.108
	St-0	L	one	0.281	0.027	5.56672	1.50302	17.9639	0.369937	5.5602	8.68726	13.2386	490.319	Yes	3.108
	St-0	L	one	0.24	0.027	4.79301	1.29411	20.8637	0.254657	3.29554	8.68726	7.84653	290.612	No	3.108
	St-0	L	one	0.275	0.025	5.83248	1.45812	17.1454	0.318967	4.65091	8.04376	11.0736	442.944	No	3.108
	St-0	L	one	0.26	0.022	4.60761	1.01367	21.7032	0.576227	5.84106	7.07851	13.9073	632.15	No	3.108
	St-0	L	one	0.18	0.019	4.38308	0.832785	22.815	0.663257	5.5235	6.11326	13.1512	692.168	Yes	3.108
	St-0	L	two	0.424	0.041	4.77273	1.95682	20.9524	0.90843	17.7763	10.3119	32.9191	802.905	Yes	3.976
	St-0	L	two	0.389	0.038	5.17417	1.96618	19.3268	0.38391	7.54837	9.55734	13.9785	367.855	No	3.976
	St-0	L	two	0.272	0.029	5.79867	1.68161	17.2453	0.45913	7.7208	7.29376	14.2978	493.028	No	3.976
	St-0	L	two	0.253	0.024	5.09259	1.22222	19.6364	0.66337	8.10786	6.03622	15.0145	625.604	Yes	3.976
	St-0	L	two	0.26	0.024	5.51068	1.32256	18.1466	0.35507	4.69602	6.03622	8.69634	362.348	No	3.976
	St-0	L	three	0.245	0.028	5.42844	1.51996	18.4215	0.695175	10.5664	10.5263	19.5674	698.836	No	2.66
	St-0	L	three	0.278	0.027	5.70275	1.53974	17.5354	0.535245	8.24139	10.1504	15.2618	565.252	No	2.66
	St-0	L	three	0.197	0.019	4.87805	0.926829	20.5	1.04413	9.67727	7.14286	17.9209	943.205	Yes	2.66
	St-0	L	three	0.176	0.018	5.11978	0.921561	19.5321	0.422085	3.88977	6.76692	7.20328	400.182	No	2.66
	St-0	L	three	0.179	0.014	5.26208	0.736691	19.0039	0.500867	3.68984	5.26316	6.83303	488.074	Yes	2.66
	St-0	L	three	0.143	0.013	5.61581	0.730055	17.8069	0.442165	3.22805	4.88722	5.97787	459.836	No	2.66
	Stw-0	H	one	1.34	0.13	4.84596	6.29974	20.6358	0.549447	34.6137	8.36551	16.4827	126.79	No	15.54
	Stw-0	H	one	0.832	0.079	5.98214	4.72589	16.7164	0.342017	16.1633	5.08366	7.69683	97.4282	No	15.54
	Stw-0	H	one	0.406	0.065	5.53217	3.59591	18.0761	0.162817	5.85474	4.18275	2.78797	42.8918	Yes	15.54
	Stw-0	H	one	0.61	0.044	5.59564	2.46208	17.8711	0.707547	17.4204	2.8314	8.29542	188.532	Yes	15.54
	Stw-0	H	one	0.32	0.032	5.52258	1.76723	18.1075	0.161527	2.85454	2.0592	1.35931	42.4784	No	15.54
	Stw-0	H	two	1.458	0.145	6.36061	9.22288	15.7218	0.44893	41.4043	7.29376	15.3349	105.758	No	19.88
	Stw-0	H	two	0.645	0.072	5.28551	3.80556	18.9197	0.3891	14.8074	3.62173	5.48424	76.17	Yes	19.88
	Stw-0	H	two	0.643	0.069	5.67258	3.91408	17.6287	0.20815	8.14716	3.47082	3.01747	43.7314	No	19.88
	Stw-0	H	two	0.675	0.067	5.26316	3.52632	19	0.22063	7.78011	3.37022	2.88152	43.0078	Yes	19.88
	Stw-0	H	three	0.338	0.037	4.47641	1.65627	22.3393	0.311767	5.1637	2.78195	1.91248	51.6886	Yes	13.3
	Stw-0	H	three	0.266	0.035	5.02232	1.75781	19.9111	0.322095	5.66183	2.63158	2.09697	59.9134	No	13.3
	Stw-0	H	three	0.234	0.028	5.5287	1.54804	18.0874	0.258765	4.00578	2.10526	1.48362	52.9864	No	13.3
	Stw-0	H	three	0.24	0.025	5.36538	1.34135	18.638	0.483887	6.4906	1.8797	2.40392	96.1568	Yes	13.3
	Stw-0	H	three	0.174	0.018	5.64644	1.01636	17.7103	0.371905	3.77989	1.35338	1.39996	77.7756	No	13.3
	Stw-0	L	one	0.538	0.067	3.89934	2.61256	25.6454	0.559207	14.6096	21.5573	34.7848	519.176	No	3.108
	Stw-0	L	one	0.268	0.037	4.24843	1.57192	23.5381	0.549727	8.64127	11.9048	20.5744	556.065	Yes	3.108
	Stw-0	L	one	0.201	0.022	4.80745	1.05764	20.8011	0.737617	7.80131	7.07851	18.5746	844.3	Yes	3.108
	Stw-0	L	one	0.115	0.017	4.57364	0.777519	21.8644	0.191427	1.48838	5.46976	3.54376	208.456	No	3.108
	Stw-0	L	two	0.429	0.053	4.64807	2.46348	21.5143	0.92454	22.7759	13.33	42.1775	795.802	No	3.976
	Stw-0	L	two	0.318	0.043	4.70957	2.02511	21.2334	0.58803	11.9083	10.8149	22.0524	512.847	No	3.976
	Stw-0	L	two	0.356	0.039	4.52381	1.76429	22.1053	0.80855	14.2651	9.80885	26.4169	677.356	Yes	3.976
	Stw-0	L	two	0.342	0.034	4.9537	1.68426	20.1869	0.64654	10.8894	8.55131	20.1656	593.106	Yes	3.976
	Stw-0	L	two	0.147	0.015	5.13363	0.770045	19.4794	0.29002	2.23328	3.77264	4.13571	275.714	No	3.976
	Stw-0	L	three	0.311	0.034	5.16066	1.75463	19.3774	1.07765	18.9087	12.782	35.016	1029.88	Yes	2.66
	Stw-0	L	three	0.165	0.019	4.01773	0.763368	24.8897	0.615505	4.69857	7.14286	8.70105	457.95	No	2.66
	Stw-0	L	three	0.18	0.019	5.58502	1.06115	17.905	0.656515	6.96664	7.14286	12.9012	679.011	No	2.66
	Stw-0	L	three	0.13	0.018	5.42105	0.975789	18.4466	0.643735	6.2815	6.76692	11.6324	646.244	No	2.66
	Stw-0	L	three	0.117	0.017	5.3125	0.903125	18.8235	0.347425	3.13768	6.39098	5.81052	341.795	No	2.66
	Stw-0	L	three	0.089	0.011	4.38746	0.482621	22.7922	0.603977	2.91492	4.13534	5.398	490.727	Yes	2.66
	Tsu-0	H	one	0.934	0.095	5.41877	5.14783	18.4544	0.175037	9.01059	6.11326	4.29076	45.1659	Yes	15.54
	Tsu-0	H	one	0.546	0.055	5.66393	3.11516	17.6556	0.323847	10.0883	3.53925	4.80398	87.3451	No	15.54
	Tsu-0	H	one	0.537	0.053	5.44685	2.88683	18.3592	0.492387	14.2144	3.41055	6.76875	127.712	Yes	15.54
	Tsu-0	H	one	0.483	0.046	5.84906	2.69057	17.0968	0.184887	4.9745	2.9601	2.36881	51.4959	No	15.54
	Tsu-0	H	one	0.42	0.044	5.36148	2.35905	18.6516	0.301377	7.10964	2.8314	3.38554	76.9441	No	15.54
	Tsu-0	H	one	0.356	0.044	5.24862	2.30939	19.0526	0.206657	4.77251	2.8314	2.27263	51.6507	No	15.54
	Tsu-0	H	two	1.04	0.097	5.99623	5.81634	16.6771	0.50412	29.3214	4.87928	10.8598	111.957	No	19.88
	Tsu-0	H	two	0.592	0.08	3.96596	3.17277	25.2146	0.16987	5.38958	4.02414	1.99614	24.9518	Yes	19.88
	Tsu-0	H	two	0.403	0.065	4.22432	2.74581	23.6725	0.05152	1.41464	3.26962	0.523941	8.06063	No	19.88
	Tsu-0	H	two	0.496	0.063	4.88566	3.07797	20.468	0.1514	4.66004	3.16901	1.72594	27.3959	No	19.88
	Tsu-0	H	two	0.521	0.047	5.33421	2.50708	18.7469	0.3679	9.22354	2.36419	3.41612	72.6834	Yes	19.88
	Tsu-0	H	two	0.351	0.039	5.19537	2.02619	19.2479	0.33973	6.88359	1.96177	2.54948	65.3713	No	19.88
	Tsu-0	H	three	0.477	0.053	5.36137	2.84152	18.652	0.291627	8.28664	3.98496	3.06913	57.9081	Yes	13.3
	Tsu-0	H	three	0.405	0.045	5.35021	2.40759	18.6909	0.302345	7.27924	3.38346	2.69602	59.9116	No	13.3
	Tsu-0	H	three	0.35	0.035	5.71429	2	17.5	0.307495	6.1499	2.63158	2.27774	65.0783	No	13.3
	Tsu-0	H	three	0.34	0.033	5.53176	1.82548	18.0774	0.306897	5.60234	2.4812	2.07494	62.877	Yes	13.3
	Tsu-0	H	three	0.294	0.033	5.80675	1.91623	17.2214	0.379275	7.26777	2.4812	2.69177	81.5688	No	13.3
	Tsu-0	H	three	0.188	0.025	3.88684	0.97171	25.7278	0.183105	1.77925	1.8797	0.658981	26.3592	No	13.3
	Tsu-0	L	one	0.379	0.042	4.31141	1.81079	23.1943	0.239507	4.33696	13.5135	10.3261	245.86	No	3.108
	Tsu-0	L	one	0.245	0.029	4.54816	1.31897	21.9869	0.490017	6.46315	9.33076	15.3885	530.638	Yes	3.108
	Tsu-0	L	one	0.275	0.029	4.8363	1.40253	20.677	0.438687	6.15269	9.33076	14.6493	505.148	No	3.108
	Tsu-0	L	one	0.247	0.029	3.72332	1.07976	26.8577	0.543047	5.86362	9.33076	13.961	481.414	No	3.108
	Tsu-0	L	one	0.186	0.019	4.48234	0.851644	22.3098	0.343397	2.92452	6.11326	6.96314	366.481	Yes	3.108
	Tsu-0	L	one	0.175	0.015	4.27364	0.641045	23.3993	0.430407	2.7591	4.82625	6.56929	437.953	No	3.108
	Tsu-0	L	two	0.319	0.037	4.77409	1.76641	20.9464	0.48319	8.53513	9.30584	15.8058	427.184	No	3.976
	Tsu-0	L	two	0.269	0.028	4.6402	1.29926	21.5508	0.65369	8.4931	7.04225	15.728	561.714	Yes	3.976
	Tsu-0	L	two	0.187	0.02	4.57729	0.915459	21.847	0.42668	3.90608	5.03018	7.23348	361.674	Yes	3.976
	Tsu-0	L	two	0.116	0.01	4.46015	0.446015	22.4207	0.15944	0.711127	2.51509	1.3169	131.69	No	3.976
	Tsu-0	L	two	0.088	0.008	4.47594	0.358075	22.3417	0.31769	1.13757	2.01207	2.10661	263.326	No	3.976
	Tsu-0	L	three	0.245	0.026	5.39033	1.40149	18.5517	0.870275	12.1968	9.77444	22.5866	868.715	No	2.66
	Tsu-0	L	three	0.167	0.021	4.7019	0.987398	21.268	0.525557	5.18934	7.89474	9.60989	457.614	Yes	2.66
	Tsu-0	L	three	0.146	0.018	5	0.9	20	0.404625	3.64162	6.76692	6.74375	374.653	No	2.66
	Tsu-0	L	three	0.125	0.018	2.62136	0.471845	38.1481	0.347915	1.64162	6.76692	3.04003	168.891	No	2.66
	Tsu-0	L	three	0.172	0.017	4.78764	0.8139	20.8871	0.649307	5.2847	6.39098	9.78649	575.676	Yes	2.66
	Tsu-0	L	three	0.146	0.017	5.07559	0.862851	19.7021	0.547515	4.72424	6.39098	8.74859	514.623	No	2.66

## Sheet: maize-trait
	A summary of the maize physiological traits in three consecutive years (2014-2016). This is the input table for Figure 3B. The 2014 data is the input for Figure 3C.
	Genotype	Year	NRate	StoverBiomass	StoverN	GrainBiomass	GrainN	TOTALBIOMASS	TOTAL N	Grain NUtE	TotalBiomassYield	GrainYield	StoverNUE	TotalNUE
	B73	2014	L	92.9	0.5	32.6	0.5	125.5	1	32.7	5.3	1.4	92.9	125.5
	B73xIHP1	2014	L	102.2	0.3	11.6	0.2	113.8	0.4	26	11	1.1	255.5	284.5
	B73xILP1	2014	L	115.7	0.5	31.6	0.3	147.2	0.8	39.5	10.5	2.3	144.625	184
	B73xLH82	2014	L	104.4	0.4	61.5	0.6	165.9	1	62.2	14.8	5.5	104.4	165.9
	B73xMo17	2014	L	117.3	0.3	66	0.7	183.3	1.1	62.2	17.7	6.4	106.636	166.636
	B73xMo17	2014	L	98.2	0.4	67.7	0.8	165.9	1.2	57.8	14.8	6	81.8333	138.25
	B73xMo17	2014	L	130.8	0.7	87.2	1	218.1	1.6	53.5	20.5	8.2	81.75	136.312
	B73xMo18W	2014	L	183.2	0.4	19.6	0.2	202.9	0.7	28.5	19	1.8	261.714	289.857
	B73xOh7B	2014	L	104.1	0.2	33.9	0.3	138	0.6	60.5	13.3	3.3	173.5	230
	B73xPH207	2014	L	75	0.3	49.3	0.5	124.2	0.9	58	11.4	4.5	83.3333	138
	B73xPHG47	2014	L	83.5	0.3	60	0.6	143.4	1	62.5	14.2	5.9	83.5	143.4
	B73xPHG84	2014	L	96.8	0.3	41.9	0.4	138.7	0.6	64.4	12.7	3.8	161.333	231.167
	FR1064	2014	L	55.3	0.5	49.2	0.7	104.5	1.1	43.5	4.9	2.3	50.2727	95
	IHP1	2014	L	94	0.7	4.3	0.2	98.3	0.8	5.1	4.9	0.2	117.5	122.875
	ILP1	2014	L	78.5	0.5	28.2	0.3	106.7	0.8	33.6	4.7	1.3	98.125	133.375
	IRHP1	2014	L	9	0.1	20.5	0.3	29.5	0.4	57.7	1.5	1	22.5	73.75
	IRLP1	2014	L	7	0	1.5	0	8.4	0.1	18.6	0.3	0.1	70	84
	LH82	2014	L	69.5	0.6	55.7	0.8	125.2	1.4	39.8	6.2	2.8	49.6429	89.4286
	Mo17	2014	L	87.2	0.5	57.3	0.9	144.5	1.4	41.7	6.8	2.7	62.2857	103.214
	Mo18W	2014	L	115.6	0.6	0	0	115.6	0.6	0	5.4	0	192.667	192.667
	Oh7B	2014	L	171.1	1.4	20.9	0.5	192	1.9	11.1	8.5	0.9	90.0526	101.053
	PH207	2014	L	65.2	0.5	54.1	0.9	119.3	1.4	38.1	5.9	2.7	46.5714	85.2143
	PHG47	2014	L	56.4	0.4	61.1	1.1	117.5	1.5	40.6	4.6	2.4	37.6	78.3333
	PHG84	2014	L	87.3	0.6	21.3	0.4	108.5	1	21.3	3.2	0.6	87.3	108.5
	B73	2014	H	179.5	2.2	128.1	2.1	307.6	4.3	29.8	15.2	6.3	41.7442	71.5349
	IHP1	2014	H	148.1	2.5	8.1	0.3	156.2	2.8	2.9	7.7	0.4	52.8929	55.7857
	ILP1	2014	H	127	1.4	62.4	0.6	189.4	2	31	9.4	3.1	63.5	94.7
	IRHP1	2014	H	165.4	2.7	57.4	1.1	222.8	3.7	15.3	11	2.8	44.7027	60.2162
	IRLP1	2014	H	154.7	1.8	50.6	1.3	205.4	3.1	16.2	10.1	2.5	49.9032	66.2581
	LH82	2014	H	83.4	0.9	91.3	1.7	174.7	2.6	34.9	8.6	4.5	32.0769	67.1923
	Mo17	2014	H	158.5	1.1	83	1.6	241.5	2.7	30.8	11.9	4.1	58.7037	89.4444
	Oh7B	2014	H	122.6	2.1	27.3	0.6	150	2.7	10	7.4	1.4	45.4074	55.5556
	PH207	2014	H	114.7	1.6	85.2	1.8	199.9	3.4	24.8	9.9	4.2	33.7353	58.7941
	PHG47	2014	H	67.1	0.7	98.2	2.1	165.3	2.8	35.6	8.2	4.9	23.9643	59.0357
	PHG84	2014	H	113.8	1.7	0	0	113.8	1.7	0	5.6	0	66.9412	66.9412
	PHG84	2014	H	155.6	2.1	65.6	1.4	221.2	3.5	18.8	10.9	3.2	44.4571	63.2
	B73	2014	H	119.7	1	75.4	1.2	195.1	2.1	35.4	8.7	3.4	57	92.9048
	B73xIHP1	2014	H	105.5	0.7	93.8	1.6	199.3	2.3	40.6	17.7	8.3	45.8696	86.6522
	B73xILP1	2014	H	131.8	1.3	108.6	1.1	240.3	2.3	46.5	19	8.6	57.3043	104.478
	B73xLH82	2014	H	100.8	0.7	152.7	1.8	253.5	2.5	62.3	21.3	12.8	40.32	101.4
	B73xMo17	2014	H	126.2	0.7	144.4	2	270.6	2.7	53.8	26.7	14.3	46.7407	100.222
	B73xMo17	2014	H	95.2	0.5	107.3	1.5	202.5	2	53.8	19.5	10.3	47.6	101.25
	B73xMo17	2014	H	129.7	0.8	140.2	1.9	270	2.7	52	25.3	13.2	48.037	100
	B73xMo18W	2014	H	176.5	1	104	1.5	280.5	2.5	41.5	25.6	9.5	70.6	112.2
	B73xOh7B	2014	H	117.4	0.9	148.6	1.7	266	2.6	56.1	26.3	14.7	45.1538	102.308
	B73xPH207	2014	H	90.4	0.4	122.1	1.6	212.5	2	61.5	19.9	11.5	45.2	106.25
	B73xPHG47	2014	H	92.9	0.7	127	1.8	219.9	2.5	51	21.2	12.2	37.16	87.96
	B73xPHG84	2014	H	116.6	0.6	135.6	1.8	252.1	2.5	54.9	24.3	13.1	46.64	100.84
	FR1064	2014	H	76.4	0.8	65.1	1	141.5	1.9	34.9	6.6	3.1	40.2105	74.4737
	IHP1	2014	H	124.7	1.7	13.6	0.6	138.3	2.3	5.8	6.5	0.6	54.2174	60.1304
	ILP1	2014	H	103.8	1.1	18.1	0.2	121.9	1.2	14.5	5.1	0.8	86.5	101.583
	IRHP1	2014	H	8.8	0.1	2.6	0	11.4	0.2	15.5	0.5	0.1	44	57
	IRLP1	2014	H	5.7	0.1	10.2	0.3	15.9	0.3	29.4	0.8	0.5	19	53
	LH82	2014	H	83.6	0.8	82.1	1.5	165.8	2.3	36.1	8.2	4.1	36.3478	72.087
	Mo17	2014	H	126.2	1.2	40.3	0.9	166.6	2.1	19.1	8.2	2	60.0952	79.3333
	Oh7B	2014	H	171.2	1.9	44.6	0.9	215.8	2.7	16.4	9.1	1.9	63.4074	79.9259
	PH207	2014	H	73.1	0.7	85.1	1.6	158.2	2.2	38	5.9	3.2	33.2273	71.9091
	PHG47	2014	H	63.4	0.8	51.6	1	115	1.8	28	5.4	2.4	35.2222	63.8889
	PHG84	2014	H	107.2	1.4	17.3	0.4	124.6	1.9	9.3	5.2	0.7	56.4211	65.5789
	B73xIHP1	2015	L	92.1	0.4	28.4	0.4	120.6	0.7	161.8	8.9	2.1	131.571	172.286
	B73xIHP1	2015	L	81	0.3	48.5	0.5	129.4	0.8	156.1	10.2	3.8	101.25	161.75
	B73xIHP1	2015	L	70.4	0.3	13	0.3	83.4	0.6	135.5	6.8	1.1	117.333	139
	B73xIHP1	2015	L	98.4	0.8	22.3	0.3	120.7	1.1	107.3	9.2	1.7	89.4545	109.727
	B73xIHP1	2015	L	77.1	0.3	13.8	0.3	91	0.6	150.5	7.2	1.1	128.5	151.667
	B73xIHP1	2015	L	63.8	0.3	13.1	0.2	76.9	0.5	152.9	6.5	1.1	127.6	153.8
	B73xIHP1	2015	L	69.3	0.4	5.7	0.1	75	0.4	169.6	6.3	0.5	173.25	187.5
	B73xIHP1	2015	L	88.7	0.6	9.3	0.2	98	0.8	129.9	7.3	0.7	110.875	122.5
	B73xIHP1	2015	L	84.7	0.3	19.3	0.3	104.1	0.6	167.3	9.8	1.8	141.167	173.5
	B73xIHP1	2015	L	113	0.4	13.9	0.2	126.8	0.7	188.5	12.8	1.4	161.429	181.143
	B73xILP1	2015	L	97.7	0.4	69.6	0.6	167.3	1	161.2	11.2	4.6	97.7	167.3
	B73xILP1	2015	L	89.6	0.4	65.3	0.6	154.9	1	153.1	10.7	4.5	89.6	154.9
	B73xILP1	2015	L	117	0.6	62.5	0.6	179.5	1.2	154	12.9	4.5	97.5	149.583
	B73xILP1	2015	L	77.1	0.5	40.7	0.4	117.8	0.9	133.6	9	3.1	85.6667	130.889
	B73xILP1	2015	L	60.2	0.4	37.1	0.3	97.3	0.7	139	7.7	2.9	86	139
	B73xILP1	2015	L	70	0.4	33.7	0.3	103.7	0.8	134.5	7.2	2.3	87.5	129.625
	B73xILP1	2015	L	62.7	0.4	41.2	0.4	104	0.8	133.1	6.4	2.5	78.375	130
	B73xILP1	2015	L	76	0.5	34.3	0.4	110.3	0.9	129.4	7.4	2.3	84.4444	122.556
	B73xILP1	2015	L	86.8	0.4	60.5	0.5	147.3	0.9	160	10.5	4.3	96.4444	163.667
	B73xILP1	2015	L	79.9	0.5	15	0.1	95	0.6	149.1	6.8	1.1	133.167	158.333
	B73xLH82	2015	L	65	0.4	228.2	2.1	293.2	2.5	117.2	19.6	15.2	26	117.28
	B73xLH82	2015	L	53.7	0.3	55.9	0.6	109.7	0.9	119.8	7	3.6	59.6667	121.889
	B73xMo17	2015	L	70.7	0.3	57.6	0.6	128.3	0.9	145.1	10.8	4.8	78.5556	142.556
	B73xMo17	2015	L	98.7	0.3	61.7	0.7	160.4	1	163.5	11.9	4.6	98.7	160.4
	B73xMo17	2015	L	88.2	0.4	50	0.5	138.2	0.9	147.4	10.9	4	98	153.556
	B73xMo17	2015	L	84	0.3	54.2	0.5	138.2	0.9	155.9	11.6	4.6	93.3333	153.556
	B73xMo17	2015	L	82.2	0.4	36	0.4	118.2	0.8	142.7	9.9	3	102.75	147.75
	B73xMo17	2015	L	72.6	0.3	18.9	0.2	91.5	0.5	177.2	7.7	1.6	145.2	183
	B73xMo17	2015	L	69.9	0.3	38.6	0.4	108.6	0.7	154.2	8.8	3.1	99.8571	155.143
	B73xMo17	2015	L	73.6	0.4	45.4	0.5	119	0.8	143.5	9.4	3.6	92	148.75
	B73xMo17	2015	L	57.6	0.3	47.5	0.5	105.2	0.8	137	9.1	4.1	72	131.5
	B73xMo17	2015	L	80.9	0.3	66.3	0.7	147.2	1	143.8	14.2	6.4	80.9	147.2
	B73xMo17	2015	L	88.3	0.4	90	0.9	178.3	1.3	138.7	17.6	8.9	67.9231	137.154
	B73xMo17	2015	L	82.3	0.4	85.4	0.9	167.7	1.2	135.1	15.3	7.8	68.5833	139.75
	B73xMo17	2015	L	78.8	0.4	75.6	0.8	154.4	1.1	138.9	13.7	6.7	71.6364	140.364
	B73xMo18W	2015	L	153.2	0.7	0.2	0	153.4	0.7	227.3	14.4	0	218.857	219.143
	B73xMo18W	2015	L	137.7	0.5	0.6	0	138.3	0.5	261	13.3	0.1	275.4	276.6
	B73xOh7B	2015	L	96	0.5	22.2	0.3	118.3	0.8	151.7	11.4	2.1	120	147.875
	B73xOh7B	2015	L	87.1	0.3	11.6	0.2	98.7	0.5	211.7	9.7	1.1	174.2	197.4
	B73xPH207	2015	L	43.5	0.3	18.3	0.2	61.9	0.5	123.3	6	1.8	87	123.8
	B73xPH207	2015	L	38	0.2	16.5	0.2	54.5	0.4	128.9	4.3	1.3	95	136.25
	B73xPHG47	2015	L	77.9	0.3	318.6	3.2	396.4	3.5	112.2	29.4	23.6	22.2571	113.257
	B73xPHG47	2015	L	67.7	0.3	45.9	0.5	113.6	0.8	143.6	8.1	3.3	84.625	142
	B73xPHG84	2015	L	75.1	0.4	20.4	0.2	95.5	0.6	167.3	7.8	1.7	125.167	159.167
	B73xPHG84	2015	L	67.3	0.2	36	0.4	103.2	0.6	164.1	9.9	3.5	112.167	172
	FR1064	2015	L	72.5	0.7	56.2	0.9	128.8	1.6	81.1	6.4	2.8	45.3125	80.5
	LH82	2015	L	53.8	0.4	85.7	1.4	139.4	1.8	77.6	8.3	5.1	29.8889	77.4444
	Mo17	2015	L	82.4	0.6	54.8	1.1	137.3	1.7	81.8	7.8	3.1	48.4706	80.7647
	Mo18W	2015	L	189.5	1.6	0	0	189.6	1.6	119	11.2	0	118.438	118.5
	Oh7B	2015	L	74.5	0.7	3.9	0.1	78.5	0.8	96.3	3.5	0.2	93.125	98.125
	PH207	2015	L	59.5	0.5	88.1	1.5	147.7	2.1	71.9	7.3	4.4	28.3333	70.3333
	PHG47	2015	L	30.4	0.3	46.5	0.7	76.8	1	77.5	4.4	2.6	30.4	76.8
	PHG84	2015	L	69.4	0.7	7.1	0.2	76.6	0.9	90.1	2.5	0.2	77.1111	85.1111
	B73xIHP1	2015	H	98.9	0.5	104.5	1.7	203.4	2.3	89.7	13.6	7	43	88.4348
	B73xIHP1	2015	H	106.2	0.6	95.5	1.3	201.7	2	103.3	13	6.1	53.1	100.85
	B73xIHP1	2015	H	130.6	0.8	102.2	1.8	232.8	2.6	91	17.3	7.6	50.2308	89.5385
	B73xIHP1	2015	H	114.1	0.8	111.8	1.7	225.9	2.4	92.3	19.5	9.7	47.5417	94.125
	B73xIHP1	2015	H	128.5	0.7	109	1.7	237.6	2.3	101.3	17.6	8.1	55.8696	103.304
	B73xIHP1	2015	H	100.4	0.6	100.4	1.6	200.8	2.3	88.6	14.4	7.2	43.6522	87.3043
	B73xIHP1	2015	H	106.3	0.7	92.8	1.8	199.1	2.6	77.3	13.8	6.4	40.8846	76.5769
	B73xIHP1	2015	H	87.7	0.6	82	1.4	169.8	2	83.6	13.4	6.5	43.85	84.9
	B73xIHP1	2015	H	86.9	0.5	92.3	1.5	179.2	2.1	86.8	17.3	8.9	41.381	85.3333
	B73xIHP1	2015	H	97.1	0.6	97.5	1.8	194.6	2.4	81.7	18.3	9.1	40.4583	81.0833
	B73xILP1	2015	H	109.7	1	134	1.2	243.7	2.2	111.3	18.1	9.9	49.8636	110.773
	B73xILP1	2015	H	131.4	1.2	136.1	1.3	267.5	2.5	107	19.2	9.7	52.56	107
	B73xILP1	2015	H	161.4	1.9	142.4	1.3	303.8	3.2	94.3	21	9.8	50.4375	94.9375
	B73xILP1	2015	H	135.4	1.4	140.3	1.4	275.7	2.8	99.1	23.2	11.8	48.3571	98.4643
	B73xILP1	2015	H	115.7	1	153.8	1.5	269.5	2.5	108	18.6	10.6	46.28	107.8
	B73xILP1	2015	H	134.3	1.3	147.5	1.4	281.8	2.7	106.3	20.2	10.6	49.7407	104.37
	B73xILP1	2015	H	168	1.6	170.1	1.6	338.1	3.2	105.3	20	10.1	52.5	105.656
	B73xILP1	2015	H	79	0.9	128	1.2	207	2.2	95.8	11.8	7.3	35.9091	94.0909
	B73xILP1	2015	H	140.7	1.4	119.2	1.1	259.9	2.5	102.8	20.5	9.4	56.28	103.96
	B73xILP1	2015	H	104.7	1.1	115.7	1.1	220.5	2.1	103.9	15.8	8.3	49.8571	105
	B73xLH82	2015	H	70	0.6	111.6	1.5	181.6	2.1	85.1	16.6	10.2	33.3333	86.4762
	B73xLH82	2015	H	178.9	1.5	179.8	2.2	358.7	3.6	99.5	33.7	16.9	49.6944	99.6389
	B73xMo17	2015	H	78.5	0.5	146.8	1.8	225.3	2.3	99.7	19.5	12.7	34.1304	97.9565
	B73xMo17	2015	H	82.1	0.5	118.8	1.5	200.9	2	100.1	15.9	9.4	41.05	100.45
	B73xMo17	2015	H	87.9	0.8	121.5	1.5	209.4	2.3	91.4	15.5	9	38.2174	91.0435
	B73xMo17	2015	H	120.9	0.9	131.5	1.6	252.3	2.5	99.2	20.6	10.7	48.36	100.92
	B73xMo17	2015	H	104.5	0.7	150.6	1.9	255.1	2.6	98.6	17	10	40.1923	98.1154
	B73xMo17	2015	H	85.1	0.6	66.1	0.9	151.2	1.5	98.6	12.3	5.4	56.7333	100.8
	B73xMo17	2015	H	53.8	0.3	99.3	1.3	153.1	1.6	96.6	12.5	8.1	33.625	95.6875
	B73xMo17	2015	H	74.5	0.6	75.3	1	149.9	1.6	95.8	12.6	6.3	46.5625	93.6875
	B73xMo17	2015	H	63.8	0.4	100.6	1.3	164.4	1.7	95.2	16.2	9.9	37.5294	96.7059
	B73xMo17	2015	H	44.8	0.3	110.2	1.6	155	1.9	82.7	14.2	10.1	23.5789	81.5789
	B73xMo17	2015	H	82.3	0.6	127.6	1.8	210	2.3	89.8	20.7	12.6	35.7826	91.3043
	B73xMo17	2015	H	99.7	0.8	131.6	1.7	231.3	2.6	89.6	20.6	11.7	38.3462	88.9615
	B73xMo17	2015	H	77.6	0.5	124.9	1.7	202.6	2.2	91.6	22	13.6	35.2727	92.0909
	B73xMo18W	2015	H	196.4	1.4	116.9	1.5	313.3	3	106	29.4	11	65.4667	104.433
	B73xMo18W	2015	H	194.9	1.7	54.5	1.1	249.4	2.8	88.3	23.4	5.1	69.6071	89.0714
	B73xOh7B	2015	H	112.2	0.7	159.7	2	271.8	2.7	100	26.2	15.4	41.5556	100.667
	B73xOh7B	2015	H	124	0.9	120.8	1.5	244.8	2.4	103.6	23.6	11.6	51.6667	102
	B73xPH207	2015	H	71.1	0.3	125.7	1.7	196.7	1.9	101.3	19.4	12.4	37.4211	103.526
	B73xPH207	2015	H	73.9	0.5	138.2	1.9	212.1	2.4	86.7	19.9	13	30.7917	88.375
	B73xPHG47	2015	H	190.1	1.6	216.3	2.8	406.4	4.4	91.8	40.1	21.4	43.2045	92.3636
	B73xPHG47	2015	H	106.2	1.3	118.8	1.7	225	3	74.6	20	10.6	35.4	75
	B73xPHG84	2015	H	108.8	0.8	137.2	1.9	246	2.7	92.6	23.1	12.9	40.2963	91.1111
	B73xPHG84	2015	H	111.5	0.5	135.1	1.9	246.6	2.4	103.7	23.1	12.7	46.4583	102.75
	FR1064	2015	H	88.9	0.8	49.9	0.9	138.8	1.7	80.2	6.9	2.5	52.2941	81.6471
	LH82	2015	H	63	0.6	82.5	1.5	145.5	2.1	70.9	9	5.1	30	69.2857
	Mo17	2015	H	91.6	1	47.3	1	138.9	2	71	8.2	2.8	45.8	69.45
	Mo18W	2015	H	168.8	1.4	0	0	168.8	1.4	119.7	10	0	120.571	120.571
	Oh7B	2015	H	127.5	1.4	25.8	0.6	153.3	2	75.6	8	1.3	63.75	76.65
	PH207	2015	H	42.5	0.4	67.4	1.2	109.9	1.6	67.8	6.2	3.8	26.5625	68.6875
	PHG47	2015	H	22	0.2	44.2	0.9	66.2	1.1	60.6	3.6	2.4	20	60.1818
	PHG84	2015	H	66.8	1	7	0.2	73.8	1.1	65.4	2.6	0.2	60.7273	67.0909
	B73	2016	L	94.1	0.8	68.7	0.9	162.9	1.7	96.8	12.9	5.4	55.3529	95.8235
	B73xIHP1	2016	L	81.7	0.4	52.2	0.6	133.9	1	134.9	12.6	4.9	81.7	133.9
	B73xIHP1	2016	L	121.4	1	21	0.2	142.4	1.2	116.9	12	1.8	101.167	118.667
	B73xILP1	2016	L	104.1	0.6	78.9	0.7	183	1.3	135.7	16.3	7	80.0769	140.769
	B73xILP1	2016	L	109.8	0.6	76.7	0.7	186.5	1.3	139.1	17	7	84.4615	143.462
	B73xLH82	2016	L	101.3	0.6	115.6	1.2	216.9	1.8	118.4	18.8	10	56.2778	120.5
	B73xLH82	2016	L	83.7	0.5	112.8	1.2	196.5	1.7	117.4	17.5	10	49.2353	115.588
	B73xMo17	2016	L	108.3	0.6	120.4	1.4	228.7	2	112.9	22	11.6	54.15	114.35
	B73xMo17	2016	L	77.7	0.4	83.1	0.9	160.8	1.3	121.8	15.1	7.8	59.7692	123.692
	B73xMo17	2016	L	92	0.5	55	0.6	147	1.1	131.6	13.1	4.9	83.6364	133.636
	B73xMo17	2016	L	104.1	0.5	50.2	0.6	154.3	1.1	142	13.3	4.3	94.6364	140.273
	B73xMo18W	2016	L	267.9	1.4	103.6	1.2	371.5	2.5	146.6	29.4	8.2	107.16	148.6
	B73xMo18W	2016	L	194.5	1.1	6.2	0.1	200.7	1.3	160.5	13.4	0.4	149.615	154.385
	B73xOh7B	2016	L	125.5	0.9	46.7	0.5	172.3	1.4	126.4	13.6	3.7	89.6429	123.071
	B73xOh7B	2016	L	122.4	0.8	93.4	1.1	215.9	1.9	112	19.2	8.3	64.4211	113.632
	B73xPH207	2016	L	99.7	0.7	116.6	1.3	216.3	2	108.8	18.7	10.1	49.85	108.15
	B73xPH207	2016	L	97.4	0.6	110.3	1.2	207.7	1.8	118.1	18	9.5	54.1111	115.389
	B73xPHG47	2016	L	80.5	0.5	102.2	1.2	182.7	1.7	104.6	14.4	8.1	47.3529	107.471
	B73xPHG47	2016	L	88.8	0.7	77.2	0.9	166	1.6	105.1	13.9	6.5	55.5	103.75
	B73xPHG84	2016	L	119.6	0.7	91.2	1	210.8	1.7	123.1	19.3	8.3	70.3529	124
	B73xPHG84	2016	L	119.6	0.6	93.1	1	212.7	1.6	130.5	16.8	7.4	74.75	132.938
	FR1064	2016	L	78.6	0.6	62	0.8	140.6	1.4	103.1	8.3	3.7	56.1429	100.429
	IHP1	2016	L	53.3	0.8	3.6	0	56.9	0.8	73.7	4.5	0.3	66.625	71.125
	ILP1	2016	L	57.3	0.6	5.3	0	62.6	0.6	100	4.2	0.4	95.5	104.333
	IRHP1	2016	L	89.4	0.7	0	0	89.4	0.7	123.6	7.1	0	127.714	127.714
	IRLP1	2016	L	61.3	0.4	0	0	61.3	0.4	139.2	3.6	0	153.25	153.25
	LH82	2016	L	35.8	0.3	57.2	0.7	93	1	93.3	8.7	5.4	35.8	93
	Mo17	2016	L	62.2	0.4	49.1	0.6	111.3	1	109.7	9.3	4.1	62.2	111.3
	PH207	2016	L	43.2	0.4	51.5	0.7	94.7	1.1	85.3	6.3	3.4	39.2727	86.0909
	B73	2016	H	42.7	0.5	53.2	0.7	95.9	1.2	81.3	8.5	4.7	35.5833	79.9167
	B73xIHP1	2016	H	171.5	2.1	58.5	1.2	230	3.3	69.2	19.9	5.1	51.9697	69.697
	B73xIHP1	2016	H	127.4	1.3	85.4	1.6	212.8	2.9	74.1	20.5	8.2	43.931	73.3793
	B73xILP1	2016	H	109.6	1.4	110.9	1	220.5	2.4	91.6	20.2	10.1	45.6667	91.875
	B73xILP1	2016	H	73.5	0.6	107.1	1.1	180.6	1.7	109.4	15.6	9.3	43.2353	106.235
	B73xLH82	2016	H	151.3	1.2	156.7	2.1	308	3.3	92.8	27.4	13.9	45.8485	93.3333
	B73xLH82	2016	H	86.1	0.7	137.7	1.8	223.8	2.5	89.5	18.8	11.6	34.44	89.52
	B73xMo17	2016	H	85.1	0.8	129.8	1.9	214.9	2.7	78.8	20.2	12.2	31.5185	79.5926
	B73xMo17	2016	H	97.7	0.8	132.8	1.9	230.5	2.7	86.8	22.8	13.1	36.1852	85.3704
	B73xMo17	2016	H	78.4	0.6	93.1	1.4	171.5	1.9	88.3	16.1	8.7	41.2632	90.2632
	B73xMo17	2016	H	87.1	0.7	94	1.5	181.1	2.2	82.8	16.1	8.4	39.5909	82.3182
	B73xMo18W	2016	H	266.8	2.1	77	1.4	343.8	3.5	97.3	29.7	6.7	76.2286	98.2286
	B73xMo18W	2016	H	257.4	2.3	89.1	1.5	346.5	3.8	90.6	31.7	8.1	67.7368	91.1842
	B73xOh7B	2016	H	137.5	1.8	91.7	1.2	229.2	2.9	78.8	19.2	7.7	47.4138	79.0345
	B73xOh7B	2016	H	132	1.3	115.7	1.5	247.7	2.8	87.7	20.2	9.4	47.1429	88.4643
	B73xPH207	2016	H	97.4	0.8	151.1	2	248.5	2.8	90.1	22.1	13.4	34.7857	88.75
	B73xPH207	2016	H	107.2	1	147.1	2	254.3	2.9	86.9	21.4	12.4	36.9655	87.6897
	B73xPHG47	2016	H	76	0.8	118	1.7	194	2.5	76.4	17.7	10.8	30.4	77.6
	B73xPHG47	2016	H	72.8	0.7	100.7	1.6	173.5	2.4	73.4	12.4	7.2	30.3333	72.2917
	B73xPHG84	2016	H	141.9	1	146.6	2	288.4	3.1	94.5	25.6	13	45.7742	93.0323
	B73xPHG84	2016	H	124.2	0.8	142.6	1.8	266.8	2.6	102.2	23.1	12.3	47.7692	102.615
	FR1064	2016	H	87.5	1	80.5	1.1	168	2.1	80.9	11.6	5.6	41.6667	80
	IHP1	2016	H	112.8	2.1	17.5	0.7	130.3	2.8	46.6	9	1.2	40.2857	46.5357
	ILP1	2016	H	91.3	0.9	12.6	0.1	103.9	1	101	7.7	0.9	91.3	103.9
	IRHP1	2016	H	96.9	1.3	37.2	0.5	134.1	1.8	74.2	10.9	3	53.8333	74.5
	IRLP1	2016	H	62.3	0.6	0	0	62.3	0.6	113.1	3.8	0	103.833	103.833
	LH82	2016	H	27.2	0.3	59.8	0.9	87	1.2	74.4	8.4	5.8	22.6667	72.5
	Mo17	2016	H	65.9	0.6	68.2	1.1	134	1.7	80	10.6	5.4	38.7647	78.8235
	PH207	2016	H	47.5	0.6	43.6	0.8	91.1	1.4	63.2	7.2	3.4	33.9286	65.0714
	W22	2016	L	67.7	0.7	9.7	0.2	77.4	0.8	95.9	4.2	0.5	84.625	96.75
	W22	2016	L	70.2	0.8	27.7	0.5	97.9	1.3	74.5	5.8	1.6	54	75.3077
	W22	2016	H	68.4	1	10.5	0.2	78.9	1.2	63.8	5.1	0.7	57	65.75
	W22	2016	L	46	0.4	16.6	0.3	62.6	0.7	95.1	5.1	1.4	65.7143	89.4286

## Sheet: maize population
	A summary of the maize physiological traits for >300 genotypes in 2014. This is the input table for Figure S2.
	F_Geno	F_Group	NutriNet	Field	NLevel	N_Util
	740	exPVP		M15	Medium	85.57
	764	exPVP		M15	Medium	93
	778	exPVP		M15	Medium	74.56
	779	exPVP		M15	Medium	76.29
	787	exPVP		M15	Medium	68.85
	790	exPVP		M15	Medium	81.43
	793	exPVP		M15	Medium	66.02
	794	exPVP		M15	Medium	69.53
	807	exPVP		M15	Medium	76.05
	899	exPVP		M15	Medium	91.36
	901	exPVP		M15	Medium	89.87
	904	exPVP		M15	Medium	73.22
	907	exPVP		M15	Medium	81.56
	911	exPVP		M15	Medium	86.83
	912	exPVP		M15	Medium	57.32
	1538	exPVP		M15	Medium	70.95
	2369	exPVP		M15	Medium	95.97
	5707	exPVP		M15	Medium	72.63
	6103	exPVP		M15	Medium	59.62
	11430	exPVP		M15	Medium	75.92
	78004	exPVP		M15	Medium	59.43
	78010	exPVP		M15	Medium	70.89
	29MIBZ2	exPVP	core	M15	Medium	68.17
	2FADB	exPVP		M15	Medium	89.41
	2MA22	exPVP		M15	Medium	71.56
	2MCDB	exPVP		M15	Medium	88.33
	3IBZ2	exPVP	core	M18E	High	76.9
	3IBZ2	exPVP	core	M18E	Low	85.41
	3IBZ2	exPVP		M15	Medium	70.59
	3IIH6	exPVP		M15	Medium	106.01
	3IJI1	exPVP		M15	Medium	69.48
	4676A	exPVP		M15	Medium	74.63
	4N506	exPVP		M15	Medium	83.93
	6F629	exPVP		M15	Medium	68.67
	6M502	exPVP		M15	Medium	86.83
	6M502A	exPVP		M15	Medium	77.35
	78002A	exPVP		M15	Medium	62.45
	78371A	exPVP		M15	Medium	74.91
	78551S	exPVP		M15	Medium	78.57
	83IBI3	exPVP		M15	Medium	70.77
	87916W	exPVP		M15	Medium	80.95
	8M129	exPVP		M15	Medium	86.3
	911FC2	exPVP	core	M15	Medium	150.67
	A632	historical		M15	Medium	85.98
	AM0776	exPVP		M15	Medium	79.49
	B73	NAM	NutriNet	M18E	High	101.07
	B73	NAM	NutriNet	M18E	Low	137.58
	B73	NAM	NutriNet	M15	Medium	80.18
	B97	NAM	core	M18E	High	97.13
	B97	NAM	core	M18E	Low	127.03
	B97	NAM		M15	Medium	82.87
	BCC03	exPVP		M15	Medium	98.76
	BO9	exPVP		M15	Medium	77.76
	CML103	NAM	core	M18E	High	87.54
	CML103	NAM	core	M18E	Low	155.45
	CML103	NAM		M15	Medium	90.81
	CQ702RC	exPVP		M15	Medium	83.04
	CR14	exPVP		M15	Medium	88.76
	CR1HT	exPVP		M15	Medium	72.93
	CS405	exPVP		M15	Medium	85.8
	CS608	exPVP		M15	Medium	68
	Dekalb 2FACC	exPVP		M15	Medium	94.18
	Dekalb NL001	exPVP		M15	Medium	73.48
	DJ7	exPVP		M15	Medium	94.94
	DKAQA3	exPVP		M15	Medium	70.46
	DKMBWZ	exPVP		M15	Medium	79.27
	E8501	exPVP		M15	Medium	81.36
	F118	exPVP		M15	Medium	90.08
	F42	exPVP		M15	Medium	79.11
	FAPW	exPVP		M15	Medium	71.45
	FBHJ	exPVP		M15	Medium	74.48
	FBLA	exPVP		M15	Medium	84.81
	FBLL	exPVP		M15	Medium	89.73
	FH40	exPVP		M15	Medium	68.1
	FH44	exPVP		M15	Medium	61.42
	FR1064	exPVP	NutriNet	M18E	High	85.15
	FR1064	exPVP	NutriNet	M18E	Low	105.99
	FR19	exPVP		M15	Medium	88.01
	G80	exPVP		M15	Medium	75.09
	H8431	exPVP		M15	Medium	104.23
	H99	historical	core	M18E	High	66.82
	H99	historical	core	M18E	Low	86.36
	H99	historical		M15	Medium	72.65
	HB8229	exPVP		M15	Medium	60.4
	HBA1	exPVP		M15	Medium	71.99
	IB014	exPVP		M15	Medium	79.62
	IB02	exPVP		M15	Medium	67.99
	IBB14	exPVP		M15	Medium	89.57
	IBB15	exPVP		M15	Medium	77.68
	IBC2	exPVP		M15	Medium	67.84
	ICI441	exPVP		M15	Medium	61.66
	ICI581	exPVP		M15	Medium	87.57
	ICI740	exPVP		M15	Medium	70.15
	ICI893	exPVP		M15	Medium	68.08
	IHP1	Illinois Protein Strains	NutriNet	M18E	High	62.64
	IHP1	Illinois Protein Strains	NutriNet	M18E	Low	123.34
	IHP1	Illinois Protein Strains	NutriNet	M15	Medium	58.47
	ILP1	Illinois Protein Strains	NutriNet	M18E	High	104.25
	ILP1	Illinois Protein Strains	NutriNet	M18E	Low	139.81
	ILP1	Illinois Protein Strains	NutriNet	M15	Medium	103.31
	IRHP1	Illinois Protein Strains	NutriNet	M18E	High	105.09
	IRHP1	Illinois Protein Strains	NutriNet	M18E	Low	105.62
	IRHP1	Illinois Protein Strains	NutriNet	M15	Medium	64.91
	IRLP1	Illinois Protein Strains	NutriNet	M18E	High	94.23
	IRLP1	Illinois Protein Strains	NutriNet	M18E	Low	176.21
	IRLP1	Illinois Protein Strains	NutriNet	M15	Medium	75.11
	J8606	exPVP		M15	Medium	76.49
	Ky21	NAM		M15	Medium	73.51
	L127	exPVP		M15	Medium	74.45
	L135	exPVP		M15	Medium	69.69
	L139	exPVP		M15	Medium	76.35
	L155	exPVP		M15	Medium	67.88
	LH1	exPVP	core	M18E	High	73.55
	LH1	exPVP	core	M18E	Low	110.55
	LH1	exPVP		M15	Medium	76.45
	LH119	exPVP		M15	Medium	87.31
	LH123	exPVP	core	M18E	High	79.06
	LH123	exPVP	core	M18E	Low	100.96
	LH123HT	exPVP		M15	Medium	71.05
	LH127	exPVP		M15	Medium	85.38
	LH128	exPVP		M15	Medium	83.98
	LH132	exPVP		M15	Medium	74.12
	LH145	exPVP		M15	Medium	76.31
	LH146Ht	exPVP		M15	Medium	102.76
	LH149	exPVP		M15	Medium	88.94
	LH156	exPVP		M15	Medium	75.07
	LH159	exPVP		M15	Medium	75.12
	LH160	exPVP		M15	Medium	81.85
	LH162	exPVP		M15	Medium	68.35
	LH163	exPVP		M15	Medium	72.79
	LH164	exPVP		M15	Medium	79.72
	LH165	exPVP		M15	Medium	83.39
	LH166	exPVP		M15	Medium	72.39
	LH167	exPVP		M15	Medium	85.65
	LH168	exPVP		M15	Medium	63.89
	LH172	exPVP		M15	Medium	65.08
	LH181	exPVP		M15	Medium	79.54
	LH183	exPVP		M15	Medium	87.61
	LH184	exPVP		M15	Medium	77.91
	LH185	exPVP		M15	Medium	67.66
	LH186	exPVP		M15	Medium	74.22
	LH190	exPVP		M15	Medium	77.13
	LH191	exPVP		M15	Medium	75.71
	LH192	exPVP		M15	Medium	87.21
	LH193	exPVP		M15	Medium	90.88
	LH194	exPVP		M15	Medium	69.67
	LH195	exPVP		M15	Medium	69.06
	LH196	exPVP		M15	Medium	78.15
	LH197	exPVP		M15	Medium	91.53
	LH198	exPVP		M15	Medium	93.01
	LH199	exPVP		M15	Medium	108.48
	LH200	exPVP		M15	Medium	72.04
	LH202	exPVP		M15	Medium	85.39
	LH204	exPVP		M15	Medium	85.42
	LH205	exPVP		M15	Medium	68.58
	LH208	exPVP		M15	Medium	74.36
	LH209	exPVP		M15	Medium	77.1
	LH210	exPVP		M15	Medium	93.51
	LH212Ht	exPVP		M15	Medium	82.15
	LH214	exPVP		M15	Medium	90.76
	LH215	exPVP		M15	Medium	75.24
	LH216	exPVP		M15	Medium	81.06
	LH217	exPVP		M15	Medium	83.21
	LH218	exPVP		M15	Medium	81.49
	LH222	exPVP		M15	Medium	82.6
	LH223	exPVP		M15	Medium	79.2
	LH224	exPVP		M15	Medium	83.11
	LH225	exPVP		M15	Medium	73.46
	LH38	exPVP		M15	Medium	67.13
	LH39	exPVP		M15	Medium	73.34
	LH51	exPVP		M15	Medium	79.35
	LH52	exPVP		M15	Medium	67.48
	LH54	exPVP		M15	Medium	68.69
	LH57	exPVP		M15	Medium	58.56
	LH59	exPVP		M15	Medium	68.78
	LH60	exPVP		M15	Medium	79.4
	LH61	exPVP		M15	Medium	78.49
	LH65	exPVP		M15	Medium	80
	LH74	exPVP		M15	Medium	81.19
	LH82	exPVP	NutriNet	M18E	High	83.07
	LH82	exPVP	NutriNet	M18E	Low	99.13
	LH82	exPVP	NutriNet	M15	Medium	73.75
	LH85	exPVP		M15	Medium	83.49
	LH93	exPVP		M15	Medium	79.28
	LIBC4	exPVP		M15	Medium	77.59
	LP1NRHT	exPVP		M15	Medium	67.79
	LP5	exPVP		M15	Medium	72.41
	MBNA	exPVP		M15	Medium	72.02
	MBPM	exPVP		M15	Medium	85.55
	MBSJ	exPVP		M15	Medium	71.55
	MBST	exPVP		M15	Medium	70.63
	MBUB	exPVP		M15	Medium	91.11
	MDF-13D	exPVP		M15	Medium	60.21
	MM402A	exPVP		M15	Medium	67.1
	MM501D	exPVP		M15	Medium	71.69
	Mo17	NAM	NutriNet	M18E	High	83.9
	Mo17	NAM	NutriNet	M18E	Low	114.32
	Mo17	NAM	NutriNet	M15	Medium	95.72
	MQ305	exPVP		M15	Medium	73.25
	MS71	NAM	core	M18E	High	80.61
	MS71	NAM	core	M18E	Low	93.86
	MS71	NAM		M15	Medium	69.89
	NC350	NAM		M15	Medium	65.34
	NC358	NAM		M15	Medium	74.57
	NS701	exPVP		M15	Medium	77.85
	Oh43	NAM	core	M18E	High	83.47
	Oh43	NAM	core	M18E	Low	93.21
	Oh43	NAM		M15	Medium	73.13
	Oh7B	NAM	NutriNet	M18E	High	85.99
	Oh7B	NAM	NutriNet	M18E	Low	109.8
	Oh7B	NAM	NutriNet	M15	Medium	62.31
	OQ101	exPVP		M15	Medium	67.68
	OQ403	exPVP		M15	Medium	79.9
	OQ603	exPVP		M15	Medium	100.73
	OS602	exPVP		M15	Medium	69.76
	Pa91	historical		M15	Medium	61.56
	PB80	exPVP		M15	Medium	74.62
	PH207	exPVP	NutriNet	M18E	High	79.84
	PH207	exPVP	NutriNet	M18E	Low	93.25
	PH207	exPVP	NutriNet	M15	Medium	65.86
	PHAA0	exPVP		M15	Medium	85.71
	PHAW6	exPVP		M15	Medium	88.74
	PHB47	exPVP		M15	Medium	76.17
	PHBA6	exPVP		M15	Medium	80.58
	PHBB3	exPVP		M15	Medium	82.29
	PHBW8	exPVP		M15	Medium	77.29
	PHDD6	exPVP		M15	Medium	60.25
	PHEG9	exPVP		M15	Medium	72.06
	PHEM7	exPVP		M15	Medium	77.99
	PHEM9	exPVP		M15	Medium	77.72
	PHEW7	exPVP		M15	Medium	110.04
	PHFA5	exPVP		M15	Medium	77.65
	PHG29	exPVP		M15	Medium	67.29
	PHG35	exPVP	core	M18E	High	99.52
	PHG35	exPVP	core	M18E	Low	126.87
	PHG35	exPVP		M15	Medium	88.16
	PHG39	exPVP	core	M18E	High	83.55
	PHG39	exPVP	core	M18E	Low	123.71
	PHG39	exPVP		M15	Medium	64.18
	PHG47	exPVP	NutriNet	M18E	High	68.25
	PHG47	exPVP	NutriNet	M18E	Low	85.95
	PHG47	exPVP	NutriNet	M15	Medium	67.08
	PHG50	exPVP		M15	Medium	70.71
	PHG71	exPVP		M15	Medium	66.5
	PHG72	exPVP		M15	Medium	79.95
	PHG83	exPVP		M15	Medium	73.88
	PHG84	exPVP	NutriNet	M18E	High	74.86
	PHG84	exPVP	NutriNet	M18E	Low	121.32
	PHG84	exPVP	NutriNet	M15	Medium	77.76
	PHG86	exPVP		M15	Medium	84.31
	PHGG7	exPVP		M15	Medium	73.22
	PHGV6	exPVP		M15	Medium	85.28
	PHGW7	exPVP		M15	Medium	56.66
	PHH93	exPVP		M15	Medium	68.4
	PHHB4	exPVP		M15	Medium	80.86
	PHHB9	exPVP		M15	Medium	90
	PHHH9	exPVP		M15	Medium	81.78
	PHHV4	exPVP		M15	Medium	97.48
	PHJ31	exPVP		M15	Medium	87.89
	PHJ33	exPVP		M15	Medium	74.53
	PHJ40	exPVP	core	M18E	High	82.53
	PHJ40	exPVP	core	M18E	Low	96.84
	PHJ40	exPVP		M15	Medium	81.63
	PHJ65	exPVP		M15	Medium	88.72
	PHJ70	exPVP		M15	Medium	80.51
	PHJ75	exPVP		M15	Medium	65.51
	PHJ90	exPVP		M15	Medium	86.36
	PHJR5	exPVP		M15	Medium	91.83
	PHK05	exPVP		M15	Medium	69.51
	PHK29	exPVP		M15	Medium	83.55
	PHK35	exPVP		M15	Medium	69.01
	PHK42	exPVP		M15	Medium	79.06
	PHK46	exPVP		M15	Medium	78.68
	PHK56	exPVP		M15	Medium	76.18
	PHK74	exPVP		M15	Medium	86.36
	PHK76	exPVP		M15	Medium	85.01
	PHKE6	exPVP		M15	Medium	70.2
	PHKM5	exPVP		M15	Medium	61.07
	PHKMK0	exPVP		M15	Medium	81.65
	PHM49	exPVP		M15	Medium	69.81
	PHM57	exPVP		M15	Medium	79.64
	PHM81	exPVP		M15	Medium	95.69
	PHN11	exPVP		M15	Medium	80.07
	PHN18	exPVP		M15	Medium	65.53
	PHN29	exPVP		M15	Medium	87.96
	PHN34	exPVP		M15	Medium	84.98
	PHN37	exPVP		M15	Medium	79.8
	PHN41	exPVP		M15	Medium	61.51
	PHN46	exPVP		M15	Medium	74.86
	PHN47	exPVP		M15	Medium	67.31
	PHN66	exPVP		M15	Medium	93.19
	PHN73	exPVP		M15	Medium	68.77
	PHN82	exPVP		M15	Medium	83.03
	PHP02	exPVP		M15	Medium	90.07
	PHP38	exPVP		M15	Medium	156.41
	PHP55	exPVP		M15	Medium	85.38
	PHP60	exPVP		M15	Medium	73.8
	PHP76	exPVP		M15	Medium	67.05
	PHP85	exPVP		M15	Medium	81.62
	PHPR5	exPVP		M15	Medium	68.91
	PHR03	exPVP		M15	Medium	89.27
	PHR25	exPVP		M15	Medium	77.78
	PHR30	exPVP		M15	Medium	70.61
	PHR31	exPVP		M15	Medium	85.32
	PHR32	exPVP		M15	Medium	66.46
	PHR36	exPVP		M15	Medium	90.56
	PHR47	exPVP		M15	Medium	84.86
	PHR55	exPVP		M15	Medium	94.58
	PHR58	exPVP		M15	Medium	90.96
	PHR61	exPVP		M15	Medium	82.81
	PHR62	exPVP		M15	Medium	97.2
	PHR63	exPVP		M15	Medium	84.62
	PHRD6	exPVP		M15	Medium	66.89
	PHRE1	exPVP		M15	Medium	58.17
	PHT10	exPVP		M15	Medium	72.24
	PHT11	exPVP		M15	Medium	73.51
	PHT22	exPVP		M15	Medium	79.96
	PHT55	exPVP		M15	Medium	78.57
	PHT60	exPVP		M15	Medium	72.11
	PHT69	exPVP		M15	Medium	82.18
	PHT73	exPVP		M15	Medium	76.33
	PHT77	exPVP		M15	Medium	87.67
	PHTD5	exPVP		M15	Medium	81.69
	PHTE4	exPVP		M15	Medium	82.97
	PHTM9	exPVP		M15	Medium	78.86
	PHV07	exPVP		M15	Medium	71.55
	PHV37	exPVP		M15	Medium	82.22
	PHV53	exPVP		M15	Medium	78.95
	PHV57	exPVP		M15	Medium	69.04
	PHV63	exPVP		M15	Medium	101.41
	PHV78	exPVP		M15	Medium	88.44
	PHVA9	exPVP		M15	Medium	77.22
	PHVJ4	exPVP		M15	Medium	79.82
	PHW03	exPVP		M15	Medium	69.92
	PHW06	exPVP		M15	Medium	65.91
	PHW17	exPVP		M15	Medium	79.32
	PHW20	exPVP		M15	Medium	100.16
	PHW30	exPVP		M15	Medium	75.54
	PHW43	exPVP		M15	Medium	97.18
	PHW51	exPVP		M15	Medium	75.37
	PHW52	exPVP		M15	Medium	87.25
	PHW53	exPVP		M15	Medium	96.7
	PHW65	exPVP		M15	Medium	87.43
	PHW79	exPVP		M15	Medium	89.62
	PHW80	exPVP		M15	Medium	79.84
	PHW86	exPVP		M15	Medium	67.54
	PHWG5	exPVP		M15	Medium	84.5
	PHZ51	exPVP	core	M18E	High	88.51
	PHZ51	exPVP	core	M18E	Low	113.71
	PHZ51	exPVP		M15	Medium	93.56
	Q381	exPVP		M15	Medium	76.37
	RS710	exPVP		M15	Medium	73.96
	S8324	exPVP		M15	Medium	85.36
	S8326	exPVP		M15	Medium	79.26
	SeagullSeventeen	exPVP		M15	Medium	78.3
	W64A	historical		M15	Medium	67.6
	W8304	exPVP		M15	Medium	63.61
	W8555	exPVP		M15	Medium	77.79
	WIL500	exPVP		M15	Medium	62.1
	WIL900	exPVP		M15	Medium	71.92
	WIL901	exPVP		M15	Medium	73.8
	WIL903	exPVP		M15	Medium	83.21
	ZS365	exPVP		M15	Medium	83.98
	ZS635	exPVP		M15	Medium	83.87
	Mo18W	NAM	NutriNet	M18	Low	145.6
	Mo18W	NAM	NutriNet	M18	High	95
	Mo18W	NAM	NutriNet	M15	Medium	95

## Sheet: Arabidopsis-genotype
	Lists of Arabidopsis plant materials used in this studay.
	Accession		Mutant name	T-DNA alleles
	Akita		myb33-1	SALK_056201
	Bl-1		myb33-2	SALK_065473
	Bur-0		tcp2-2	SALK_060818
	Col-0		une12-1	SAILseq_711_E09.1
	Ct-1		nlp5-1	SALK_055211
	Edi-0		nlp5-2	SALK_063304
	Ge-0		nfya6-1	SALK_005942
	Kn-0		nfya6-2	SAIL_159_E03
	Mh-1		wrky38-1	WiscDsLox489-492C21
	Mr-0		wrky38-3	SAIL_749_B02
	Mt-0		wrky50-1	SAIL_115_C10
	N13		div1-1	SALK_056735
	Oy-0		div1-2	SALK_084867C
	Sakata
	Shahdara
	St-0
	Stw-0
	Tsu-0

## Sheet: maize-genotype
	Lists of maize plant materials used in this studay.
	NutriNet genotype		Maize populations		Mutant name	Uniform ID
	B73		740		nfya3-1	UFMu-00332 mu1003041::Mu
	B73xIHP1		764
	B73xILP1		778
	B73xLH82		779
	B73xMo17		787
	B73xMo18W		790
	B73xOh7B		793
	B73xPH207		794
	B73xPHG47		807
	B73xPHG84		899
	FR1064		901
	IHP1		904
	ILP1		907
	IRHP1		911
	IRLP1		912
	LH82		1538
	Mo17		2369
	Mo18W		5707
	Oh7B		6103
	PH207		11430
	PHG47		78004
	PHG84		78010
			01ASB1
			01DFA3
			29MIBZ2
			2FADB
			2MA22
			2MCDB
			3IBZ2
			3IIH6
			3IJI1
			4676A
			4N506
			6F629
			6M502
			6M502A
			78002A
			78371A
			78551S
			83IBI3
			87916W
			8M129
			911FC2
			91CSV-1
			A632
			AM0776
			B73
			B97
			BCC03
			BO9
			CML103
			CML311
			CQ702RC
			CR14
			CR1HT
			CS405
			CS608
			Dekalb 2FACC
			Dekalb NL001
			DJ7
			DKAQA3
			DKMBWZ
			E8501
			F118
			F42
			FAPW
			FBHJ
			FBLA
			FBLL
			FBPL
			FH40
			FH44
			FR19
			G80
			H8431
			H99
			HB8229
			HBA1
			IB014
			IB02
			IBB14
			IBB15
			IBC2
			ICI441
			ICI581
			ICI740
			ICI893
			IHP1
			ILP1
			IPSRI-411
			IPSRI-445
			IPSRI-448
			IRHP1
			IRLP1
			J8606
			Ky21
			L127
			L135
			L139
			L155
			LH1
			LH119
			LH123HT
			LH127
			LH128
			LH132
			LH145
			LH146Ht
			LH149
			LH156
			LH159
			LH160
			LH162
			LH163
			LH164
			LH165
			LH166
			LH167
			LH168
			LH172
			LH181
			LH183
			LH184
			LH185
			LH186
			LH190
			LH191
			LH192
			LH193
			LH194
			LH195
			LH196
			LH197
			LH198
			LH199
			LH200
			LH202
			LH204
			LH205
			LH208
			LH209
			LH210
			LH212Ht
			LH214
			LH215
			LH216
			LH217
			LH218
			LH222
			LH223
			LH224
			LH225
			LH38
			LH39
			LH51
			LH52
			LH54
			LH57
			LH59
			LH60
			LH61
			LH65
			LH74
			LH82
			LH85
			LH93
			LIBC4
			LIZL5
			LP1NRHT
			LP5
			MBNA
			MBPM
			MBSJ
			MBST
			MBUB
			MDF-13D
			MM402A
			MM501D
			Mo17
			MQ305
			MS71
			NC350
			NC358
			NS701
			Oh43
			Oh7B
			OQ101
			OQ403
			OQ603
			OS602
			Pa91
			PB80
			PH207
			PHAA0
			PHAW6
			PHB47
			PHBA6
			PHBB3
			PHBW8
			PHDD6
			PHEG9
			PHEM7
			PHEM9
			PHEW7
			PHFA5
			PHG29
			PHG35
			PHG39
			PHG47
			PHG50
			PHG71
			PHG72
			PHG83
			PHG84
			PHG86
			PHGG7
			PHGV6
			PHGW7
			PHH93
			PHHB4
			PHHB9
			PHHH9
			PHHV4
			PHJ31
			PHJ33
			PHJ40
			PHJ65
			PHJ70
			PHJ75
			PHJ90
			PHJR5
			PHK05
			PHK29
			PHK35
			PHK42
			PHK46
			PHK56
			PHK74
			PHK76
			PHKE6
			PHKM5
			PHKMK0
			PHM10
			PHM49
			PHM57
			PHM81
			PHN11
			PHN18
			PHN29
			PHN34
			PHN37
			PHN41
			PHN46
			PHN47
			PHN66
			PHN73
			PHN82
			PHP02
			PHP38
			PHP55
			PHP60
			PHP76
			PHP85
			PHPR5
			PHR03
			PHR25
			PHR30
			PHR31
			PHR32
			PHR36
			PHR47
			PHR55
			PHR58
			PHR61
			PHR62
			PHR63
			PHRD6
			PHRE1
			PHT10
			PHT11
			PHT22
			PHT55
			PHT60
			PHT69
			PHT73
			PHT77
			PHTD5
			PHTE4
			PHTM9
			PHV07
			PHV37
			PHV53
			PHV57
			PHV63
			PHV78
			PHVA9
			PHVJ4
			PHW03
			PHW06
			PHW17
			PHW20
			PHW30
			PHW43
			PHW51
			PHW52
			PHW53
			PHW65
			PHW79
			PHW80
			PHW86
			PHWG5
			PHZ51
			Q381
			RS710
			S8324
			S8326
			SeagullSeventeen
			W64A
			W8304
			W8555
			WIL500
			WIL900
			WIL901
			WIL903
			ZS365
			ZS635
