# Supplementary material for: Evolutionarily informed machine learning enhances the power of predictive gene-to-phenotype relationships
Source: Nat Commun. 2021 Sep 24;12:5627. doi: 10.1038/s41467-021-25893-w (PMC8463701; doi:10.1038/s41467-021-25893-w)
Supplement: Supplementary file 5 — Supplementary Data 2 [file 41467_2021_25893_MOESM5_ESM.xlsx]

## Sheet: Legend
Table S2. Lists of differentially expressed genes in Arabidopsis and maize. For each species, the first round of DEG analysis (FDR<0.05) was conducted using n-1 genotypes (n=number of genotypes) (See Fig S4 for details). Each sub-table represents the intersected DEGs, which means they appeared in n DEG lists during the first round of DEG analysis. Theses DEGs were ranked based on the mean P-value…

## Sheet: Arabidopsis-N-DEG
	AGI	mean Pval	Symbol	Brief Description
	AT2G47880	2.27421e-28	CEPD2, ROXY9	Glutaredoxin family protein
	AT3G62960	4.84865e-19	ROXY8	Thioredoxin superfamily protein
	AT5G50130	1.48568e-14		NAD(P)-binding Rossmann-fold superfamily protein
	AT1G01580	2.97611e-14	FRO2	ferric reduction oxidase 2
	AT2G30540	1.05343e-13	ROXY7	Thioredoxin superfamily protein
	AT3G14020	2.82815e-13	NF-YA6	nuclear factor Y, subunit A6
	AT1G78970	3.5505e-13	LUP1	lupeol synthase 1
	AT3G43960	1.09803e-12		Cysteine proteinases superfamily protein
	AT1G31710	2.03431e-12		Copper amine oxidase family protein
	AT5G22860	2.77902e-12		Serine carboxypeptidase S28 family protein
	AT1G70830	3.52699e-12	MLP28	MLP-like protein 28
	AT5G03680	6.50175e-12	PTL	Duplicated homeodomain-like superfamily protein
	AT3G05690	6.86242e-12	NF-YA2	nuclear factor Y, subunit A2
	AT1G54160	1.96157e-11	NF-YA5	nuclear factor Y, subunit A5
	AT1G22440	5.09708e-11		Zinc-binding alcohol dehydrogenase family protein
	AT1G22160	9.70159e-11		Protein of unknown function (DUF581)
	AT3G59140	1.34953e-10	ABCC10	multidrug resistance-associated protein 14
	AT4G38340	1.57155e-10	NLP3	Plant regulator RWP-RK family protein
	AT4G39250	1.66496e-10	RL1	RAD-like 1
	AT3G10120	1.81366e-10		hypothetical protein (source:Araport11)
	AT3G23910	1.88482e-10		reverse transcriptase-like protein (source:Araport11)
	AT1G54510	2.17319e-10	NEK1	NIMA-related serine/threonine kinase 1
	AT2G36750	2.19064e-10	UGT73C1	UDP-glucosyl transferase 73C1
	AT1G30475	2.45931e-10		hypothetical protein (source:Araport11)
	AT1G72830	2.56438e-10	NF-YA3	nuclear factor Y, subunit A3
	AT5G12250	2.89495e-10	TUB6	beta-6 tubulin
	AT5G52450	3.0653e-10		MATE efflux family protein
	AT1G03340	5.50923e-10		hypothetical protein (source:Araport11)
	AT1G68570	6.1258e-10	AtNPF3.1, NPF3.1	Major facilitator superfamily protein
	AT5G16570	6.25155e-10	GLN1;4	glutamine synthetase 1;4
	AT2G37760	6.41646e-10	AKR4C8	NAD(P)-linked oxidoreductase superfamily protein
	AT1G29510	7.9932e-10	SAUR68	SAUR-like auxin-responsive protein family
	AT3G19270	8.09752e-10	CYP707A4	cytochrome P450, family 707, subfamily A, polypeptide 4
	AT1G72630	9.36529e-10	ELF4-L2	ELF4-like 2
	AT1G05850	1.03123e-09	POM1	Chitinase family protein
	AT5G50800	1.21018e-09	SWEET13	Nodulin MtN3 family protein
	AT3G01990	1.55722e-09	ACR6	ACT domain repeat 6
	AT1G62480	1.59491e-09		Vacuolar calcium-binding protein-related
	AT4G25850	1.65979e-09	ORP4B	OSBP(oxysterol binding protein)-related protein 4B
	AT1G35190	1.81937e-09		2-oxoglutarate (2OG) and Fe(II)-dependent oxygenase superfamily protein
	AT3G48740	1.89828e-09	SWEET11	Nodulin MtN3 family protein
	AT1G02850	2.04891e-09	BGLU11	beta glucosidase 11
	AT3G47540	2.33803e-09		Chitinase family protein
	AT2G17640	2.35183e-09	ATSERAT3;1	Trimeric LpxA-like enzymes superfamily protein
	AT3G46130	2.66921e-09	MYB48	myb domain protein 48
	AT2G16890	3.31326e-09		UDP-Glycosyltransferase superfamily protein
	AT1G66830	3.36717e-09		Leucine-rich repeat protein kinase family protein
	AT5G59050	3.96223e-09		G patch domain protein (source:Araport11)
	AT5G23860	5.99768e-09	TUB8	tubulin beta 8
	AT5G09300	6.68628e-09		Thiamin diphosphate-binding fold (THDP-binding) superfamily protein
	AT5G23810	7.04278e-09	AAP7	amino acid permease 7
	AT1G29820	7.21756e-09		Magnesium transporter CorA-like family protein
	AT3G05380	7.84327e-09	ALY2	DIRP ;Myb-like DNA-binding domain
	AT1G12940	8.2714e-09	NRT2.5	nitrate transporter2.5
	AT5G57320	8.44694e-09	VLN5	villin, putative
	AT1G50950	8.67076e-09		Thioredoxin protein with domain of unknown function (DUF1692)
	AT1G45130	9.07967e-09	BGAL5	beta-galactosidase 5
	AT5G04080	9.52079e-09	AthCYSTM12	cysteine-rich TM module stress tolerance protein (source:Araport11)
	AT2G29490	9.92745e-09	GSTU1	glutathione S-transferase TAU 1
	AT5G65140	1.04938e-08	TPPJ	Haloacid dehalogenase-like hydrolase (HAD) superfamily protein
	AT1G04250	1.07903e-08	AXR3	AUX/IAA transcriptional regulator family protein
	AT5G10946	1.13302e-08		hypothetical protein (source:Araport11)
	AT3G13130	1.13461e-08		transmembrane protein (source:Araport11)
	AT2G17280	1.13948e-08		Phosphoglycerate mutase family protein
	AT2G24260	1.15143e-08	LRL1	LJRHL1-like 1
	AT1G49310	1.17274e-08		transmembrane protein (source:Araport11)
	AT1G70260	1.3087e-08	UMAMIT36	nodulin MtN21 /EamA-like transporter family protein
	AT2G04160	1.42283e-08	AIR3	Subtilisin-like serine endopeptidase family protein
	AT1G53160	1.52207e-08	SPL4	squamosa promoter binding protein-like 4
	AT1G10070	1.8269e-08	BCAT-2	branched-chain amino acid transaminase 2
	AT1G03040	1.84211e-08		basic helix-loop-helix (bHLH) DNA-binding superfamily protein
	AT5G58690	2.11646e-08	PLC5	phosphatidylinositol-speciwc phospholipase C5
	AT1G76520	2.32631e-08	PILS3	Auxin efflux carrier family protein
	AT3G54670	2.7875e-08	TTN8	Structural maintenance of chromosomes (SMC) family protein
	AT1G01720	2.87355e-08	ATAF1	NAC (No Apical Meristem) domain transcriptional regulator superfamily protein
	AT2G15310	2.99473e-08	ARFB1A	ADP-ribosylation factor B1A
	AT1G10320	3.13697e-08		Zinc finger C-x8-C-x5-C-x3-H type family protein
	AT5G16120	3.30912e-08	MAGL15	alpha/beta-Hydrolases superfamily protein
	AT4G18670	3.35584e-08	LRX5	Leucine-rich repeat (LRR) family protein
	AT3G50070	3.45552e-08	CYCD3;3	CYCLIN D3;3
	AT3G14840	3.61696e-08	LIK1	Leucine-rich repeat transmembrane protein kinase
	AT1G34060	4.7886e-08	TAR4	Pyridoxal phosphate (PLP)-dependent transferases superfamily protein
	AT5G61660	4.98635e-08		glycine-rich protein
	AT1G07600	5.10585e-08	MT1A	metallothionein 1A
	AT2G46870	5.79699e-08	NGA1	AP2/B3-like transcriptional factor family protein
	AT5G53820	6.09655e-08		Late embryogenesis abundant protein (LEA) family protein
	AT3G50550	6.1268e-08		hypothetical protein (source:Araport11)
	AT2G29995	6.3354e-08		PSY3-like protein (source:Araport11)
	AT1G75780	6.72422e-08	TUB1	tubulin beta-1 chain
	AT4G36410	6.82284e-08	UBC17	ubiquitin-conjugating enzyme 17
	AT5G47250	7.16486e-08		LRR and NB-ARC domains-containing disease resistance protein
	AT2G42190	7.62833e-08		rho GTPase-activating gacO-like protein (source:Araport11)
	AT2G04630	8.19968e-08	NRPB6B	RNA polymerase Rpb6
	AT3G09160	8.30923e-08		RNA-binding (RRM/RBD/RNP motifs) family protein
	AT5G24580	8.34118e-08		Heavy metal transport/detoxification superfamily protein
	AT3G20300	8.68167e-08		Protein of unknown function (DUF3537)
	AT5G35732	9.42457e-08		hypothetical protein (source:Araport11)
	AT5G10070	9.97551e-08		RNase L inhibitor protein-related
	AT1G52080	1.01886e-07	AR791	actin binding protein family
	AT4G12880	1.04044e-07	ENODL19	early nodulin-like protein 19
	AT5G14870	1.13449e-07	CNGC18	cyclic nucleotide-gated channel 18
	AT3G15353	1.2116e-07	MT3	metallothionein 3
	AT2G26310	1.26339e-07	FAP2	Chalcone-flavanone isomerase family protein
	AT3G57680	1.29159e-07		Peptidase S41 family protein
	AT1G19730	1.35254e-07	ATTRX4	Thioredoxin superfamily protein
	AT3G03780	1.35914e-07	MS2	methionine synthase 2
	AT4G29100	1.36043e-07	bhlh68	basic helix-loop-helix (bHLH) DNA-binding superfamily protein
	AT3G23400	1.40613e-07	FIB4	Plastid-lipid associated protein PAP / fibrillin family protein
	AT1G67210	1.40851e-07		Proline-rich spliceosome-associated (PSP) family protein / zinc knuckle (CCHC-type) family protein
	AT5G22580	1.47415e-07		Stress responsive A/B Barrel Domain
	AT3G02280	1.50856e-07	AtTAH18, TAH18	Flavodoxin family protein
	AT4G02590	1.68687e-07	UNE12	basic helix-loop-helix (bHLH) DNA-binding superfamily protein
	AT1G72480	1.79454e-07		Lung seven transmembrane receptor family protein
	AT4G03610	1.98405e-07		Metallo-hydrolase/oxidoreductase superfamily protein
	AT3G50910	1.98981e-07		netrin receptor DCC (source:Araport11)
	AT2G42780	2.08642e-07		transcription elongation factor B polypeptide (source:Araport11)
	AT5G67260	2.18508e-07	CYCD3;2	CYCLIN D3;2
	AT5G38990	2.26793e-07	MDS1	Malectin/receptor-like protein kinase family protein
	AT4G01440	2.53407e-07	UMAMIT31	nodulin MtN21 /EamA-like transporter family protein
	AT1G17700	2.64486e-07	PRA1.F1	prenylated RAB acceptor 1.F1
	AT1G19630	2.73387e-07	CYP722A1	cytochrome P450, family 722, subfamily A, polypeptide 1
	AT3G21950	2.77352e-07		S-adenosyl-L-methionine-dependent methyltransferases superfamily protein
	AT1G16810	2.86391e-07		7-dehydrocholesterol reductase-like protein (source:Araport11)
	AT5G09930	2.87159e-07	ABCF2	ABC transporter family protein
	AT5G42830	3.05709e-07		HXXXD-type acyl-transferase family protein
	AT2G33770	3.2378e-07	PHO2	phosphate 2
	AT3G23290	3.26995e-07	LSH4	LIGHT SENSITIVE HYPOCOTYLS 4
	AT1G78090	3.77262e-07	TPPB	trehalose-6-phosphate phosphatase
	AT5G41350	3.89238e-07		RING/U-box superfamily protein
	AT3G17820	3.97025e-07	GLN1.3	glutamine synthetase 1.3
	AT1G04820	3.97209e-07	TUA4	tubulin alpha-4 chain
	AT1G11170	4.04101e-07		Protein of unknown function (DUF707)
	AT5G08170	4.10143e-07	EMB1873	porphyromonas-type peptidyl-arginine deiminase family protein
	AT5G42860	4.23337e-07	CC2	late embryogenesis abundant protein, group 2 (source:Araport11)
	AT3G07010	4.33172e-07		Pectin lyase-like superfamily protein
	AT4G02420	4.35203e-07	LecRK-IV.4	Concanavalin A-like lectin protein kinase family protein
	AT1G64640	4.37607e-07	ENODL8	early nodulin-like protein 8
	AT1G28570	4.44146e-07		SGNH hydrolase-type esterase superfamily protein
	AT1G77570	4.47679e-07	AtREN1, REN1	Winged helix-turn-helix transcription repressor DNA-binding
	AT1G63980	4.59669e-07		D111/G-patch domain-containing protein
	AT1G43675	4.86342e-07		transposable element gene
	AT5G17550	4.95125e-07	PEX19-2	peroxin 19-2
	AT2G29420	4.96699e-07	GSTU7	glutathione S-transferase tau 7
	AT5G65240	5.01818e-07		Leucine-rich repeat protein kinase family protein
	AT2G23200	5.73146e-07		Protein kinase superfamily protein
	AT3G51880	6.12449e-07	HMGB1	high mobility group B1
	AT2G36380	6.23735e-07	ABCG34	pleiotropic drug resistance 6
	AT4G09750	6.3715e-07		NAD(P)-binding Rossmann-fold superfamily protein
	AT3G60160	6.39238e-07	ABCC9	multidrug resistance-associated protein 9
	AT2G13290	6.80907e-07		beta-1,4-N-acetylglucosaminyltransferase family protein
	AT1G10140	7.00472e-07		Uncharacterised conserved protein UCP031279
	AT5G09920	7.06727e-07	NRPB4	RNA polymerase II, Rpb4, core protein
	AT3G28007	7.40069e-07	SWEET4	Nodulin MtN3 family protein
	AT5G24090	7.44717e-07	CHIA	chitinase A
	AT1G26945	7.58781e-07	KDR	basic helix-loop-helix (bHLH) DNA-binding superfamily protein
	AT5G56460	7.60772e-07		Protein kinase superfamily protein
	AT5G13180	7.7243e-07	NAC083	NAC domain containing protein 83
	AT2G02060	8.09649e-07		Homeodomain-like superfamily protein
	AT4G37970	8.64722e-07	CAD6	cinnamyl alcohol dehydrogenase 6
	AT2G39725	8.76776e-07		LYR family of Fe/S cluster biogenesis protein
	AT1G16540	8.88983e-07	ABA3	molybdenum cofactor sulfurase (LOS5) (ABA3)
	AT1G12200	8.97049e-07	FMO	Flavin-binding monooxygenase family protein
	AT1G66970	9.072e-07	SVL2	SHV3-like 2
	AT3G09000	9.20443e-07	BPP2	proline-rich family protein
	AT3G17590	1.00954e-06	BSH	transcription regulatory protein SNF5, putative (BSH)
	AT5G25770	1.05613e-06		alpha/beta-Hydrolases superfamily protein
	AT1G14820	1.06389e-06		Sec14p-like phosphatidylinositol transfer family protein
	AT3G23870	1.07332e-06	ENOR3L2	Protein of unknown function (DUF803)
	AT5G48870	1.07587e-06	SAD1	Small nuclear ribonucleoprotein family protein
	AT5G23660	1.07647e-06	SWEET12	homolog of Medicago truncatula MTN3
	AT5G10780	1.11141e-06		ER membrane protein complex subunit-like protein (source:Araport11)
	AT4G01480	1.14604e-06	PPa5	pyrophosphorylase 5
	AT5G60910	1.1501e-06	AGL8	AGAMOUS-like 8
	AT2G14900	1.17986e-06		Gibberellin-regulated family protein
	AT3G52430	1.20314e-06	PAD4	alpha/beta-Hydrolases superfamily protein
	AT2G46680	1.20828e-06	HB-7	homeobox 7
	AT5G61820	1.27744e-06		stress up-regulated Nod 19 protein (source:Araport11)
	AT4G00870	1.37225e-06	bHLH014, bHLH14	basic helix-loop-helix (bHLH) DNA-binding superfamily protein
	AT5G09830	1.3739e-06	BolA2, BolA3	BolA-like family protein
	AT2G45210	1.37514e-06	SAUR36	SAUR-like auxin-responsive protein family
	AT3G15540	1.377e-06	IAA19	indole-3-acetic acid inducible 19
	AT1G62262	1.42157e-06	SLAH4	SLAC1 homologue 4
	AT5G26230	1.48934e-06	MAKR1	membrane-associated kinase regulator (source:Araport11)
	AT2G43500	1.50905e-06	NLP8	Plant regulator RWP-RK family protein
	AT1G77920	1.50938e-06	TGA7	bZIP transcription factor family protein
	AT1G70140	1.53524e-06	FH8	formin 8
	AT5G65620	1.54383e-06	OOP, TOP1	Zincin-like metalloproteases family protein
	AT1G53030	1.60663e-06		Cytochrome C oxidase copper chaperone (COX17)
	AT1G56190	1.60849e-06	cPGK2, PGK2	Phosphoglycerate kinase family protein
	AT3G59580	1.61754e-06	NLP9	Plant regulator RWP-RK family protein
	AT5G63710	1.62695e-06		Leucine-rich repeat protein kinase family protein
	AT3G05190	1.68998e-06		D-aminoacid aminotransferase-like PLP-dependent enzymes superfamily protein
	AT4G00880	1.70127e-06	SAUR31	SAUR-like auxin-responsive protein family
	AT5G53900	1.73847e-06		Serine/threonine-protein kinase WNK (With No Lysine)-related
	AT4G40010	1.74911e-06	SNRK2.7	SNF1-related protein kinase 2.7
	AT3G04420	1.75667e-06	NAC048	NAC domain containing protein 48
	AT4G39720	1.83716e-06		VQ motif-containing protein
	AT1G17170	1.88027e-06	GSTU24	glutathione S-transferase TAU 24
	AT3G49360	1.88754e-06	PGL2	6-phosphogluconolactonase 2
	AT5G03285	1.91887e-06		other RNA
	AT4G01150	1.9375e-06	CURT1A	CURVATURE THYLAKOID 1A-like protein (source:Araport11)
	AT5G65870	1.94737e-06	PSK5	phytosulfokine 5 precursor
	AT5G15530	1.95992e-06	BCCP2	biotin carboxyl carrier protein 2
	AT3G23090	1.98805e-06	WDL3	TPX2 (targeting protein for Xklp2) protein family
	AT4G00400	1.99611e-06	GPAT8	glycerol-3-phosphate acyltransferase 8
	AT2G17710	2.0003e-06		Big1 (source:Araport11)
	AT2G13610	2.03888e-06	ABCG5	ABC-2 type transporter family protein
	AT2G27060	2.07683e-06		Leucine-rich repeat protein kinase family protein
	AT1G69310	2.08498e-06	WRKY57	WRKY DNA-binding protein 57
	AT1G06680	2.10479e-06	PSBP-1	photosystem II subunit P-1
	AT4G36640	2.10945e-06		Sec14p-like phosphatidylinositol transfer family protein
	AT1G34420	2.11452e-06		leucine-rich repeat transmembrane protein kinase family protein
	AT4G22340	2.16965e-06	CDS2	cytidinediphosphate diacylglycerol synthase 2
	AT4G05180	2.18173e-06	PSBQ-2	photosystem II subunit Q-2
	AT4G34135	2.18598e-06	UGT73B2	UDP-glucosyltransferase 73B2
	AT1G52190	2.25032e-06	AtNPF1.2, NPF1.2, NRT1.11	Major facilitator superfamily protein
	AT5G57860	2.31082e-06		Ubiquitin-like superfamily protein
	AT5G45480	2.3445e-06		Protein of unknown function (DUF594)
	AT2G42610	2.36054e-06	LSH10	Protein of unknown function (DUF640)
	AT5G06265	2.37362e-06		hyaluronan mediated motility receptor-related
	AT5G63350	2.39738e-06	AITR6, DIL1	von willebrand factor A domain protein (source:Araport11)
	AT2G38120	2.40404e-06	AUX1	Transmembrane amino acid transporter family protein
	AT3G30775	2.44265e-06	ERD5	Methylenetetrahydrofolate reductase family protein
	AT5G38220	2.4864e-06		alpha/beta-Hydrolases superfamily protein
	AT4G04620	2.54834e-06	ATG8B	Ubiquitin-like superfamily protein
	AT4G34140	2.55476e-06		D111/G-patch domain-containing protein
	AT1G66350	2.59781e-06	RGL1	RGA-like 1
	AT5G25260	2.61398e-06	flot2	SPFH/Band 7/PHB domain-containing membrane-associated protein family
	AT1G55610	2.64271e-06	BRL1	BRI1 like
	AT5G57700	2.67724e-06		BNR/Asp-box repeat family protein
	AT1G10700	2.692e-06	PRS3	phosphoribosyl pyrophosphate (PRPP) synthase 3
	AT4G35900	2.69667e-06	FD	Basic-leucine zipper (bZIP) transcription factor family protein
	AT1G66390	2.75471e-06	MYB90	myb domain protein 90
	AT1G12990	2.76688e-06		beta-1,4-N-acetylglucosaminyltransferase family protein
	AT3G03910	2.8368e-06	GDH3	glutamate dehydrogenase 3
	AT3G58160	2.86699e-06	XIJ	P-loop containing nucleoside triphosphate hydrolases superfamily protein
	AT1G69480	3.01466e-06		EXS (ERD1/XPR1/SYG1) family protein
	AT3G18060	3.14083e-06		transducin family protein / WD-40 repeat family protein
	AT2G34960	3.16356e-06	CAT5	cationic amino acid transporter 5
	AT5G48930	3.17233e-06	HCT	hydroxycinnamoyl-CoA shikimate/quinate hydroxycinnamoyl transferase
	AT1G71960	3.24841e-06	ABCG25	ATP-binding casette family G25
	AT1G08630	3.26732e-06	THA1	threonine aldolase 1
	AT2G06255	3.39095e-06	ELF4-L3	ELF4-like 3
	AT1G08730	3.43222e-06	XIC	Myosin family protein with Dil domain
	AT3G07740	3.4753e-06	ADA2A	homolog of yeast ADA2 2A
	AT2G47060	3.56139e-06	PTI1-4	Protein kinase superfamily protein
	AT3G46490	3.56365e-06		2-oxoglutarate (2OG) and Fe(II)-dependent oxygenase superfamily protein
	AT1G69510	3.76725e-06		cAMP-regulated phosphoprotein 19-related protein
	AT5G02890	3.82364e-06		HXXXD-type acyl-transferase family protein. Overexpression causes a glossy phenotype and defects in cuticular wax deposition. OE plants are blocked in very long chain fatty acid elongation (C28 and higher).
	AT4G34480	3.84248e-06		O-Glycosyl hydrolases family 17 protein
	AT4G02860	3.86479e-06	DAAR2	Phenazine biosynthesis PhzC/PhzF protein
	AT3G23790	3.8835e-06	AAE16	AMP-dependent synthetase and ligase family protein
	AT5G15500	3.90512e-06		Ankyrin repeat family protein
	AT4G33950	3.92865e-06	OST1	Protein kinase superfamily protein
	AT4G21280	3.94041e-06	PSBQA	photosystem II subunit QA
	AT4G39955	4.04693e-06		alpha/beta-Hydrolases superfamily protein
	AT4G16340	4.05988e-06	SPK1	guanyl-nucleotide exchange factors;GTPase binding;GTP binding
	AT1G20640	4.10027e-06	NLP4	Plant regulator RWP-RK family protein
	AT5G27690	4.11227e-06		Heavy metal transport/detoxification superfamily protein
	AT1G67360	4.12275e-06	LDAP1, SRP1	Rubber elongation factor protein (REF)
	AT5G44070	4.13964e-06	CAD1	phytochelatin synthase 1 (PCS1)
	AT1G69730	4.19255e-06		Wall-associated kinase family protein
	AT2G25910	4.46877e-06		3'-5' exonuclease domain-containing protein / K homology domain-containing protein / KH domain-containing protein
	AT1G75680	4.52544e-06	GH9B7	glycosyl hydrolase 9B7
	AT3G12710	4.53924e-06		DNA glycosylase superfamily protein
	AT4G29740	4.59379e-06	CKX4	cytokinin oxidase 4
	AT4G12760	4.60584e-06		RPA-interacting protein A (source:Araport11)
	AT1G55250	4.74459e-06	HUB2	histone mono-ubiquitination 2
	AT1G31330	4.79885e-06	PSAF	photosystem I subunit F
	AT5G61880	4.81361e-06	AtPAM16L, PAM16L	Protein Transporter, Pam16
	AT1G48560	4.95402e-06		hypothetical protein (source:Araport11)
	AT3G16850	5.32701e-06		Pectin lyase-like superfamily protein
	AT4G23550	5.38251e-06	WRKY29	WRKY family transcription factor
	AT4G34390	5.43296e-06	XLG2	extra-large GTP-binding protein 2
	AT5G58550	5.56456e-06	EOL2	ETO1-like 2
	AT4G25110	5.66126e-06	MC2	metacaspase 2
	AT1G24580	5.66236e-06		RING/U-box superfamily protein
	AT2G44480	5.70409e-06	BGLU17	beta glucosidase 17
	AT5G46020	5.74083e-06	MUSE7	28 kDa heat/acid-stable phosphoprotein-like protein (source:Araport11)
	AT1G77490	6.03328e-06	TAPX	thylakoidal ascorbate peroxidase
	AT1G10340	6.08399e-06		Ankyrin repeat family protein
	AT1G55670	6.13675e-06	PSAG	photosystem I subunit G
	AT1G16260	6.21652e-06		Wall-associated kinase family protein
	AT3G21630	6.41453e-06	CERK1	chitin elicitor receptor kinase 1
	AT2G28230	6.59465e-06	MED20, MED20A	TATA-binding related factor (TRF) of subunit 20 of Mediator complex
	AT5G40710	6.60824e-06		zinc finger (C2H2 type) family protein
	AT2G31810	6.80009e-06	AHASS1, AIP1	ACT domain-containing small subunit of acetolactate synthase protein
	AT1G60989	6.93406e-06	SCRL7	SCR-like 7
	AT3G14240	7.09282e-06		Subtilase family protein
	AT4G18360	7.16101e-06	GOX3	Aldolase-type TIM barrel family protein
	AT1G59700	7.4257e-06	GSTU16	glutathione S-transferase TAU 16
	AT5G44005	7.4672e-06		hypothetical protein (source:Araport11)
	AT5G01240	7.47638e-06	LAX1	like AUXIN RESISTANT 1
	AT1G29500	7.48324e-06	SAUR66	SAUR-like auxin-responsive protein family
	AT4G15820	7.54475e-06		ABC subfamily C protein (source:Araport11)
	AT5G59780	7.58888e-06	MYB59	myb domain protein 59
	AT3G25220	7.66206e-06	FKBP15-1	FK506-binding protein 15 kD-1
	AT2G17270	7.68533e-06	PHT3;3	phosphate transporter 3;3
	AT1G68540	7.83205e-06	TKPR2	NAD(P)-binding Rossmann-fold superfamily protein
	AT4G23400	7.85955e-06	PIP1;5	plasma membrane intrinsic protein 1;5
	AT2G43720	7.86774e-06		Eukaryotic protein of unknown function (DUF842)
	AT5G56790	7.87411e-06		Protein kinase superfamily protein
	AT3G28956	8.07693e-06		RNA polymerase II, Rpb4, core protein
	AT1G06910	8.11016e-06	TRFL7	TRF-like 7
	AT5G01350	8.13463e-06		UvrABC system C protein (source:Araport11)
	AT1G76350	8.14806e-06	NLP5	Plant regulator RWP-RK family protein
	AT2G25710	8.28499e-06	HCS1	holocarboxylase synthase 1
	AT4G29950	8.36279e-06		Ypt/Rab-GAP domain of gyp1p superfamily protein
	AT3G18160	8.52522e-06	PEX3-1	peroxin 3-1
	AT4G21720	8.5622e-06		defensin-like protein (source:Araport11)
	AT3G29770	8.71407e-06	MES11	methyl esterase 11
	AT2G40270	8.79111e-06		Protein kinase family protein
	AT3G14990	8.85183e-06	DJ1A	Class I glutamine amidotransferase-like superfamily protein
	AT1G03400	9.0485e-06		2-oxoglutarate (2OG) and Fe(II)-dependent oxygenase superfamily protein
	AT5G28010	9.14474e-06		Polyketide cyclase/dehydrase and lipid transport superfamily protein
	AT3G19400	9.23832e-06		Cysteine proteinases superfamily protein
	AT1G65820	9.24341e-06		microsomal glutathione s-transferase, putative
	AT1G01990	9.27567e-06		hypothetical protein (source:Araport11)
	AT5G41160	9.48519e-06	PUP12	purine permease 12
	AT1G07590	9.54333e-06		Tetratricopeptide repeat (TPR)-like superfamily protein
	AT5G39020	9.60091e-06	MDS3	Malectin/receptor-like protein kinase family protein
	AT4G04955	9.67e-06	ALN	allantoinase
	AT5G22210	9.77292e-06		aspartyl/glutamyl-tRNA (Asn/Gln) amidotransferase subunit B (source:Araport11)
	AT5G02380	9.81095e-06	MT2B	metallothionein 2B
	AT5G45720	9.8209e-06		AAA-type ATPase family protein
	AT5G24310	9.8385e-06	ABIL3	ABL interactor-like protein 3
	AT1G13750	1.01659e-05	ATPAP1, PAP1	Purple acid phosphatases superfamily protein
	AT3G61900	1.02346e-05	SAUR33	SAUR-like auxin-responsive protein family
	AT5G64160	1.0282e-05		plant/protein (source:Araport11)
	AT4G35270	1.04153e-05	NLP2	Plant regulator RWP-RK family protein
	AT1G22330	1.05039e-05		RNA-binding (RRM/RBD/RNP motifs) family protein
	AT3G60640	1.09236e-05	ATG8G	Ubiquitin-like superfamily protein
	AT1G24150	1.12419e-05	FH4	formin homologue 4
	AT2G21380	1.12515e-05	Kin7.2	Kinesin motor family protein
	AT3G52750	1.14837e-05	FTSZ2-2	Tubulin/FtsZ family protein
	AT4G34860	1.14921e-05	A/N-InvB	Plant neutral invertase family protein
	AT4G01740	1.15134e-05		Cysteine/Histidine-rich C1 domain family protein
	AT1G56710	1.16141e-05	PGL1	Pectin lyase-like superfamily protein
	AT1G30880	1.18279e-05		hypothetical protein (source:Araport11)
	AT3G63370	1.19069e-05	OTP86	Tetratricopeptide repeat (TPR)-like superfamily protein
	AT1G23830	1.19101e-05		transmembrane protein (source:Araport11)
	AT4G14880	1.19873e-05	OASA1	O-acetylserine (thiol) lyase (OAS-TL) isoform A1
	AT3G47000	1.24186e-05		Glycosyl hydrolase family protein
	AT4G34590	1.25596e-05	GBF6	G-box binding factor 6
	AT5G60280	1.26758e-05	LecRK-I.8	Concanavalin A-like lectin protein kinase family protein
	AT3G06060	1.28093e-05	TSC10A	NAD(P)-binding Rossmann-fold superfamily protein
	AT3G63140	1.28812e-05	CSP41A	chloroplast stem-loop binding protein of 41 kDa
	AT5G12940	1.28904e-05		Leucine-rich repeat (LRR) family protein
	AT1G76550	1.28915e-05		Phosphofructokinase family protein
	AT2G34170	1.31477e-05		Protein of unknown function (DUF688)
	AT5G10625	1.33022e-05		flowering-promoting factor-like protein (source:Araport11)
	AT4G03450	1.35065e-05		Ankyrin repeat family protein
	AT3G02990	1.35578e-05	HSFA1E	heat shock transcription factor A1E
	AT1G01560	1.35691e-05	MPK11	MAP kinase 11
	AT4G20230	1.39106e-05	TPS30	Terpenoid cyclases/Protein prenyltransferases superfamily protein
	AT4G22545	1.39498e-05		pseudogene of expressed protein (source:Araport11)
	AT1G80890	1.42372e-05	OEP9.2	GAG1At protein (source:Araport11)
	AT1G59670	1.42699e-05	GSTU15	glutathione S-transferase TAU 15
	AT2G41770	1.45176e-05	STL1	Protein of unknown function (DUF288)
	AT2G38360	1.45454e-05	PRA1.B4	prenylated RAB acceptor 1.B4
	AT3G61470	1.45751e-05	LHCA2	photosystem I light harvesting complex gene 2
	AT4G03240	1.46402e-05	FH	frataxin homolog
	AT1G07000	1.47997e-05	EXO70B2	exocyst subunit exo70 family protein B2
	AT5G55560	1.49871e-05		Protein kinase superfamily protein
	AT5G20510	1.55216e-05	AL5	alfin-like 5
	AT5G06510	1.56467e-05	NF-YA10	nuclear factor Y, subunit A10
	AT3G13720	1.56493e-05	PRA8	PRA1 (Prenylated rab acceptor) family protein
	AT1G79880	1.58986e-05	La2	RNA recognition motif (RRM)-containing protein
	AT5G25620	1.60829e-05	YUC6	Flavin-binding monooxygenase family protein
	AT2G24170	1.63065e-05		Endomembrane protein 70 protein family
	AT1G52290	1.63298e-05	PERK15	Protein kinase superfamily protein
	AT5G15580	1.6421e-05	LNG1	longifolia1
	AT4G26950	1.65157e-05		Protein of unknown function, DUF584
	AT5G01260	1.65476e-05		Carbohydrate-binding-like fold
	AT5G40230	1.65578e-05	UMAMIT37	nodulin MtN21 /EamA-like transporter family protein
	AT3G54890	1.67217e-05	LHCA1	photosystem I light harvesting complex gene 1
	AT5G40080	1.70265e-05		Mitochondrial ribosomal protein L27
	AT2G33350	1.70808e-05		CCT motif family protein
	AT1G78620	1.71948e-05	VTE6	Protein of unknown function DUF92, transmembrane
	AT1G49475	1.71964e-05		AP2/B3-like transcriptional factor family protein
	AT1G11400	1.72628e-05	PYM	partner of Y14-MAGO
	AT2G27660	1.73894e-05		Cysteine/Histidine-rich C1 domain family protein
	AT2G36740	1.74698e-05	SWC2	sequence-specific DNA binding transcription factors;DNA binding;DNA binding
	AT4G03080	1.75412e-05	BSL1	BRI1 suppressor 1 (BSU1)-like 1
	AT2G44380	1.78768e-05		Cysteine/Histidine-rich C1 domain family protein
	AT3G16500	1.79155e-05	PAP1	phytochrome-associated protein 1
	AT1G53460	1.81371e-05		craniofacial development protein (source:Araport11)
	AT3G20650	1.88019e-05		mRNA capping enzyme family protein
	AT1G80820	1.8963e-05	CCR2	cinnamoyl coa reductase
	AT4G09340	1.90063e-05		SPla/RYanodine receptor (SPRY) domain-containing protein
	AT3G12890	1.90889e-05	ASML2	activator of spomin::LUC2
	AT1G03475	1.92652e-05	LIN2	Coproporphyrinogen III oxidase
	AT1G03370	1.93078e-05		C2 calcium/lipid-binding and GRAM domain containing protein
	AT2G19810	1.93329e-05	OZF1	CCCH-type zinc finger family protein
	AT2G18350	1.9426e-05	HB24	homeobox protein 24
	AT5G15780	1.94938e-05		Pollen Ole e 1 allergen and extensin family protein
	AT1G51850	1.96108e-05	SIF2	Leucine-rich repeat protein kinase family protein
	AT2G37770	1.96867e-05	ChlAKR	NAD(P)-linked oxidoreductase superfamily protein
	AT5G13820	1.99405e-05	TBP1	telomeric DNA binding protein 1
	AT1G33790	2.02899e-05		jacalin lectin family protein
	AT1G59510	2.05339e-05	CF9	Carbohydrate-binding protein
	AT4G29735	2.08314e-05		transmembrane protein (source:Araport11)
	AT5G51940	2.08402e-05	NRPB6A	RNA polymerase Rpb6
	AT3G13310	2.10135e-05	DJC66	Chaperone DnaJ-domain superfamily protein
	AT3G17180	2.11771e-05	scpl33	serine carboxypeptidase-like 33
	AT5G60490	2.11985e-05	FLA12	FASCICLIN-like arabinogalactan-protein 12
	AT2G02860	2.12499e-05	SUT2	sucrose transporter 2
	AT2G40890	2.13127e-05	CYP98A3	cytochrome P450, family 98, subfamily A, polypeptide 3
	AT1G72190	2.13235e-05		D-isomer specific 2-hydroxyacid dehydrogenase family protein
	AT3G55260	2.13913e-05	HEXO1	beta-hexosaminidase 1
	AT3G29180	2.14936e-05		Protein of unknown function (DUF1336)
	AT4G04695	2.15229e-05	CPK31	calcium-dependent protein kinase 31
	AT5G49760	2.16514e-05		Leucine-rich repeat protein kinase family protein
	AT5G63960	2.17389e-05	GIS5	DNA binding;nucleotide binding;nucleic acid binding;DNA-directed DNA polymerases;DNA-directed DNA polymerases
	AT3G63470	2.19646e-05	scpl40	serine carboxypeptidase-like 40
	AT5G59070	2.19996e-05		UDP-Glycosyltransferase superfamily protein
	AT1G55760	2.2021e-05		BTB/POZ domain-containing protein
	AT3G46510	2.21201e-05	PUB13	plant U-box 13
	AT2G22170	2.23553e-05	PLAT2	Lipase/lipooxygenase, PLAT/LH2 family protein
	AT2G45540	2.24763e-05	BCHC2	WD-40 repeat family protein / beige-related
	AT1G66980	2.26378e-05	SNC4	suppressor of npr1-1 constitutive 4
	AT3G11040	2.27718e-05	ENGase85B	Glycosyl hydrolase family 85
	ATMG01370	2.3569e-05	ORF111D	transmembrane protein (source:Araport11)
	AT1G64810	2.3632e-05	APO1	Arabidopsis thaliana protein of unknown function (DUF794)
	AT1G26558	2.38234e-05		other RNA
	AT1G22610	2.38558e-05	MCTP6	C2 calcium/lipid-binding plant phosphoribosyltransferase family protein
	AT4G10380	2.39663e-05	NIP5;1	NOD26-like intrinsic protein 5;1
	AT3G28270	2.41636e-05	AFL1	Protein of unknown function (DUF677)
	AT1G78300	2.44894e-05	GRF2	general regulatory factor 2
	AT3G28740	2.45456e-05	CYP81D11	Cytochrome P450 superfamily protein
	AT1G54575	2.4705e-05		hypothetical protein (source:Araport11)
	AT2G31070	2.47371e-05	TCP10	TCP domain protein 10
	AT1G01715	2.50217e-05		hypothetical protein (source:Araport11)
	AT4G36648	2.51218e-05		other RNA
	AT4G23820	2.5479e-05		Pectin lyase-like superfamily protein
	AT4G14615	2.55253e-05		sporulation-specific protein (source:Araport11)
	AT1G33490	2.57373e-05		E3 ubiquitin-protein ligase (source:Araport11)
	AT2G23430	2.64019e-05	ICK1	Cyclin-dependent kinase inhibitor family protein
	AT3G03270	2.64722e-05	HRU1	Adenine nucleotide alpha hydrolases-like superfamily protein
	AT2G41380	2.68036e-05		S-adenosyl-L-methionine-dependent methyltransferases superfamily protein
	AT3G10720	2.69052e-05		Plant invertase/pectin methylesterase inhibitor superfamily
	AT2G07680	2.70513e-05	ABCC13	multidrug resistance-associated protein 11
	AT2G21850	2.71471e-05		Cysteine/Histidine-rich C1 domain family protein
	AT1G21160	2.71707e-05		eukaryotic translation initiation factor 2 (eIF-2) family protein
	AT4G14960	2.72776e-05	TUA6	Tubulin/FtsZ family protein
	AT5G61930	2.76356e-05	APO3	Arabidopsis thaliana protein of unknown function (DUF794)
	AT3G51090	2.77374e-05		Protein of unknown function (DUF1640)
	AT5G18770	2.80853e-05		F-box/FBD-like domains containing protein
	AT5G62580	2.81396e-05		ARM repeat superfamily protein
	AT2G20100	2.83568e-05	UKTF1	basic helix-loop-helix (bHLH) DNA-binding superfamily protein
	AT1G73700	2.85145e-05		MATE efflux family protein
	AT1G17610	2.86651e-05	CHS1	Disease resistance protein (TIR-NBS class)
	AT3G01320	2.89305e-05	SNL1	SIN3-like 1
	AT3G42800	2.92233e-05		AF-like protein (source:Araport11)
	AT3G59010	2.93533e-05	PME61	pectin methylesterase 61
	AT3G54680	2.97609e-05		proteophosphoglycan-related
	AT2G28060	2.97988e-05	KIN&#946;3	5'-AMP-activated protein kinase beta-2 subunit protein
	AT2G34680	2.98226e-05	AIR9	Outer arm dynein light chain 1 protein
	AT1G49320	3.0233e-05	USPL1	unknown seed protein like 1
	AT5G08330	3.03201e-05	TCP11	TCP family transcription factor
	AT2G22190	3.04686e-05	TPPE	Haloacid dehalogenase-like hydrolase (HAD) superfamily protein
	AT5G17000	3.05685e-05		Zinc-binding dehydrogenase family protein
	AT1G14670	3.07257e-05		Endomembrane protein 70 protein family
	AT2G29090	3.07297e-05	CYP707A2	cytochrome P450, family 707, subfamily A, polypeptide 2
	AT4G33540	3.1063e-05		metallo-beta-lactamase family protein
	AT3G48640	3.10744e-05		transmembrane protein (source:Araport11)
	AT5G47770	3.14476e-05	FPS1	farnesyl diphosphate synthase 1
	AT3G50950	3.14538e-05	ZAR1	HOPZ-ACTIVATED RESISTANCE 1
	AT4G34412	3.14692e-05		EKC/KEOPS complex subunit tprkb-like protein (source:Araport11)
	AT4G12800	3.15112e-05	PSAL	photosystem I subunit l
	AT3G05935	3.17697e-05		hypothetical protein (source:Araport11)
	AT5G50110	3.19708e-05		S-adenosyl-L-methionine-dependent methyltransferases superfamily protein
	AT2G26860	3.2122e-05		FBD, F-box and Leucine Rich Repeat domains containing protein
	AT5G11600	3.22942e-05		hypothetical protein (source:Araport11)
	AT2G18690	3.23884e-05		transmembrane protein (source:Araport11)
	AT4G28706	3.25375e-05		pfkB-like carbohydrate kinase family protein
	AT1G14290	3.26432e-05	SBH2	sphingoid base hydroxylase 2
	AT1G17600	3.29897e-05	SOC3	Disease resistance protein (TIR-NBS-LRR class) family
	AT1G61600	3.29977e-05		Protein of unknown function (DUF1262)
	AT1G73350	3.35501e-05		ankyrin repeat protein (source:Araport11)
	AT2G44400	3.41767e-05		Cysteine/Histidine-rich C1 domain family protein
	AT3G45290	3.42065e-05	MLO3	Seven transmembrane MLO family protein
	AT5G17860	3.42605e-05	CAX7	calcium exchanger 7
	AT1G67500	3.4603e-05	REV3	recovery protein 3
	AT5G01640	3.47003e-05	PRA1.B5	prenylated RAB acceptor 1.B5
	AT1G12840	3.48566e-05	DET3	vacuolar ATP synthase subunit C (VATC) / V-ATPase C subunit / vacuolar proton pump C subunit (DET3)
	AT3G03570	3.54068e-05		Protein of unknown function (DUF3550/UPF0682)
	AT2G45023	3.54618e-05		other RNA
	AT5G22300	3.55369e-05	NIT4	nitrilase 4
	AT5G35630	3.5653e-05	GS2	glutamine synthetase 2
	AT1G30490	3.56949e-05	PHV	Homeobox-leucine zipper family protein / lipid-binding START domain-containing protein
	AT3G62110	3.57275e-05		Pectin lyase-like superfamily protein
	AT5G18130	3.60086e-05		transmembrane protein (source:Araport11)
	AT5G18200	3.61204e-05		UTP:galactose-1-phosphate uridylyltransferases;ribose-5-phosphate adenylyltransferases
	AT2G07180	3.61417e-05		Protein kinase superfamily protein
	AT1G30400	3.62516e-05	ABCC1	multidrug resistance-associated protein 1
	AT4G04470	3.62551e-05	PMP22	Peroxisomal membrane 22 kDa (Mpv17/PMP22) family protein
	AT4G11920	3.64068e-05	CCS52A2	cell cycle switch protein 52 A2
	AT1G72230	3.69394e-05		Cupredoxin superfamily protein
	AT2G46660	3.80054e-05	CYP78A6	cytochrome P450, family 78, subfamily A, polypeptide 6
	AT2G32070	3.80672e-05		Polynucleotidyl transferase, ribonuclease H-like superfamily protein
	AT5G39320	3.81435e-05	UDG4	UDP-glucose 6-dehydrogenase family protein
	AT1G79410	3.85034e-05	2021-10-05	organic cation/carnitine transporter5
	AT2G14740	3.85068e-05	VSR3	vaculolar sorting receptor 3
	AT4G39970	3.85285e-05		Haloacid dehalogenase-like hydrolase (HAD) superfamily protein
	AT4G11910	3.86016e-05	NYE2, SGR2	STAY-GREEN-like protein (source:Araport11)
	AT1G17470	3.89056e-05	DRG1	developmentally regulated G-protein 1
	AT5G11420	3.8942e-05		Protein of unknown function, DUF642
	AT3G12610	3.90879e-05	DRT100	Leucine-rich repeat (LRR) family protein
	AT4G18020	3.91448e-05	APRR2	CheY-like two-component responsive regulator family protein
	AT3G22290	3.95708e-05		Endoplasmic reticulum vesicle transporter protein
	AT1G50010	3.96273e-05	TUA2	tubulin alpha-2 chain
	AT1G67060	3.98258e-05		peptidase M50B-like protein (source:Araport11)
	AT2G14890	4.02311e-05	AGP9	arabinogalactan protein 9
	AT1G31540	4.16614e-05		Disease resistance protein (TIR-NBS-LRR class) family
	AT2G42070	4.18595e-05	NUDX23	nudix hydrolase homolog 23
	AT3G21220	4.23505e-05	MKK5	MAP kinase kinase 5
	AT2G41170	4.26251e-05		F-box family protein
	AT2G17120	4.3326e-05	LYM2	lysm domain GPI-anchored protein 2 precursor
	AT1G22410	4.34171e-05		Class-II DAHP synthetase family protein
	AT5G63890	4.38598e-05	HDH	histidinol dehydrogenase
	AT4G21215	4.43333e-05		transmembrane protein (source:Araport11)
	AT5G14680	4.44673e-05		Adenine nucleotide alpha hydrolases-like superfamily protein
	AT2G30950	4.44919e-05	VAR2	FtsH extracellular protease family
	AT2G45590	4.4514e-05		Protein kinase superfamily protein
	AT2G38180	4.55193e-05		SGNH hydrolase-type esterase superfamily protein
	AT5G08495	4.57173e-05		None (source:Araport11)
	AT1G29670	4.5961e-05	GDSL1	GDSL-like Lipase/Acylhydrolase superfamily protein
	AT4G26150	4.6775e-05	CGA1	cytokinin-responsive gata factor 1
	AT4G20280	4.7622e-05	TAF11	TBP-associated factor 11
	AT3G47090	4.78503e-05		Leucine-rich repeat protein kinase family protein
	AT4G16515	4.79181e-05	RGF6	root meristem growth factor (source:Araport11)
	AT4G38825	4.79304e-05	SAUR13	SAUR-like auxin-responsive protein family
	AT1G74840	4.80336e-05		Homeodomain-like superfamily protein
	AT1G74310	4.81069e-05	HSP101	heat shock protein 101
	AT3G02110	4.81095e-05	scpl25	serine carboxypeptidase-like 25
	AT2G46200	4.84857e-05		U11/U12 small nuclear ribonucleoprotein (source:Araport11)
	AT3G60110	4.88251e-05		DNA-binding bromodomain-containing protein
	AT5G49525	4.88482e-05		transmembrane protein (source:Araport11)
	AT5G63135	4.89002e-05		transcription termination factor (source:Araport11)
	AT5G53760	4.89981e-05	MLO11	Seven transmembrane MLO family protein
	AT3G56275	4.92114e-05		pseudogene of expressed protein (source:Araport11)
	AT1G65870	4.96892e-05		Disease resistance-responsive (dirigent-like protein) family protein
	AT5G45490	4.9734e-05		P-loop containing nucleoside triphosphate hydrolases superfamily protein
	AT4G10960	5.00412e-05	UGE5	UDP-D-glucose/UDP-D-galactose 4-epimerase 5
	AT4G38560	5.00952e-05		Arabidopsis phospholipase-like protein (PEARLI 4) family
	AT4G21650	5.061e-05	SBT3.13	Subtilase family protein
	AT3G04000	5.07234e-05		NAD(P)-binding Rossmann-fold superfamily protein
	AT2G41050	5.07689e-05		PQ-loop repeat family protein / transmembrane family protein
	AT4G37400	5.08248e-05	CYP81F3	cytochrome P450, family 81, subfamily F, polypeptide 3
	AT3G04255	5.08616e-05		Natural antisense transcript overlaps with AT3G22210 (source:Araport11)
	AT3G46780	5.09729e-05	PTAC16	plastid transcriptionally active 16
	AT3G04070	5.10011e-05	NAC047	NAC domain containing protein 47
	AT1G30380	5.16011e-05	PSAK	photosystem I subunit K
	AT4G14520	5.22335e-05		DNA-directed RNA polymerase II-related
	AT2G31280	5.23208e-05	CPUORF7	conserved peptide upstream open reading frame 7
	AT1G76955	5.23268e-05		Expressed protein
	AT2G28660	5.31717e-05		Chloroplast-targeted copper chaperone protein
	AT5G23510	5.36208e-05		hypothetical protein (source:Araport11)
	AT1G78420	5.46512e-05	DA2	RING/U-box superfamily protein
	AT5G46910	5.46945e-05		Transcription factor jumonji (jmj) family protein / zinc finger (C5HC2 type) family protein
	AT1G14920	5.52687e-05	GAI	GRAS family transcription factor family protein
	AT2G18600	5.61106e-05		Ubiquitin-conjugating enzyme family protein
	AT5G46620	5.62438e-05		hypothetical protein (source:Araport11)
	AT5G64990	5.70667e-05	RABH1a	RAB GTPase homolog H1A
	AT3G23660	5.73997e-05	AtSEC23E	Sec23/Sec24 protein transport family protein
	AT4G36570	5.76054e-05	RL3	RAD-like 3
	AT1G44810	5.8265e-05	GPL4	DNA-binding storekeeper protein-related transcriptional regulator
	AT3G18100	5.98169e-05	MYB4R1	myb domain protein 4r1
	AT3G14920	5.98939e-05		Peptide-N4-(N-acetyl-beta-glucosaminyl)asparagine amidase A protein
	AT1G16040	5.99198e-05		phosphatidylinositol-glycan biosynthesis class F-like protein (source:Araport11)
	AT5G63970	6.02789e-05	RGLG3	Copine (Calcium-dependent phospholipid-binding protein) family
	AT5G58900	6.04181e-05	DIV1	Homeodomain-like transcriptional regulator
	AT3G58670	6.06882e-05	PCO5	Protein of unknown function (DUF1637)
	AT5G54610	6.11042e-05	ANK	ankyrin
	AT5G07100	6.11747e-05	WRKY26	WRKY DNA-binding protein 26
	AT5G49720	6.14134e-05	GH9A1	glycosyl hydrolase 9A1
	AT1G73655	6.14522e-05		FKBP-like peptidyl-prolyl cis-trans isomerase family protein
	AT4G11850	6.17034e-05	PLDGAMMA1	phospholipase D gamma 1
	AT4G37608	6.19112e-05		hypothetical protein (source:Araport11)
	AT4G01320	6.21184e-05	ATSTE24	Peptidase family M48 family protein
	AT4G34680	6.22992e-05	GATA3	GATA transcription factor 3
	AT1G17490	6.30899e-05		epidermal patterning factor-like protein (source:Araport11)
	AT4G23470	6.35404e-05		PLAC8 family protein
	AT3G07530	6.36786e-05	DSP4	integrator complex subunit (source:Araport11)
	AT5G08400	6.3914e-05		Protein of unknown function (DUF3531)
	AT3G01080	6.42044e-05	WRKY58	WRKY DNA-binding protein 58
	AT3G20500	6.44358e-05	PAP18	purple acid phosphatase 18
	AT1G78460	6.55883e-05		SOUL heme-binding family protein
	AT2G38980	6.62058e-05		pseudogene of cationic amino acid transporter 4 (source:Araport11)
	AT1G68160	6.63374e-05		Protein of unknown function (DUF3755)
	AT1G20780	6.725e-05	SAUL1	senescence-associated E3 ubiquitin ligase 1
	AT4G37590	6.74987e-05	NPY5	Phototropic-responsive NPH3 family protein
	AT3G19010	6.76611e-05	2-OXOGLUTARATE OXYGENASE	2-oxoglutarate (2OG) and Fe(II)-dependent oxygenase superfamily protein
	AT2G40760	6.78809e-05		Rhodanese/Cell cycle control phosphatase superfamily protein
	AT1G08010	6.81696e-05	GATA11	GATA transcription factor 11
	AT4G28750	6.8358e-05	PSAE-1	Photosystem I reaction centre subunit IV / PsaE protein
	AT1G49340	6.84504e-05	ATPI4K ALPHA	Phosphatidylinositol 3- and 4-kinase family protein
	AT3G61990	6.9069e-05	OMTF3	S-adenosyl-L-methionine-dependent methyltransferases superfamily protein
	AT2G34690	7.0046e-05	ACD11	Glycolipid transfer protein (GLTP) family protein
	AT5G46180	7.02032e-05	DELTA-OAT	ornithine-delta-aminotransferase
	AT3G54460	7.04364e-05		SNF2 domain-containing protein / helicase domain-containing protein / F-box family protein
	AT3G62370	7.05837e-05		heme binding
	AT3G01960	7.07948e-05		hypothetical protein (source:Araport11)
	AT4G09140	7.12921e-05	MLH1	MUTL-homologue 1
	AT2G24645	7.14011e-05		Transcriptional factor B3 family protein
	AT1G56350	7.14617e-05		Peptide chain release factor 2
	AT4G32460	7.17458e-05	BDX	Protein of unknown function, DUF642
	AT2G34660	7.19159e-05	ABCC2	multidrug resistance-associated protein 2
	AT1G28540	7.20206e-05		transmembrane protein (source:Araport11)
	AT2G46390	7.21176e-05	SDH8	succinate dehydrogenase subunit (source:Araport11)
	AT1G19510	7.38034e-05	RL5	RAD-like 5
	AT5G24920	7.40499e-05	GDU5	glutamine dumper 5
	AT4G22940	7.46241e-05		Protein kinase superfamily protein
	AT5G50000	7.48487e-05		Protein kinase superfamily protein
	AT3G13225	7.5149e-05	FNBP4	WW domain-containing protein
	AT5G67340	7.53247e-05	PUB2	ARM repeat superfamily protein
	AT2G45720	7.57032e-05		ARM repeat superfamily protein
	AT2G35170	7.59499e-05		Histone H3 K4-specific methyltransferase SET7/9 family protein
	AT2G16720	7.59561e-05	MYB7	myb domain protein 7
	AT5G05090	7.60887e-05		Homeodomain-like superfamily protein
	AT5G14640	7.68417e-05	SK13	shaggy-like kinase 13
	AT5G19420	7.71001e-05		Regulator of chromosome condensation (RCC1) family with FYVE zinc finger domain
	AT1G08970	7.73913e-05	NF-YC9	nuclear factor Y, subunit C9
	AT2G15480	7.76683e-05	UGT73B5	UDP-glucosyl transferase 73B5
	AT1G76530	7.79108e-05	PILS4	Auxin efflux carrier family protein
	AT1G12080	7.84152e-05		Vacuolar calcium-binding protein-related
	AT2G37550	7.87246e-05	AGD7	ARF-GAP domain 7
	AT3G58170	7.87284e-05	BS14A	BET1P/SFT1P-like protein 14A
	AT3G23630	7.9665e-05	IPT7	isopentenyltransferase 7
	AT5G64040	7.97589e-05	PSAN	photosystem I reaction center subunit PSI-N, chloroplast, putative / PSI-N, putative (PSAN)
	AT2G27230	7.99269e-05	LHW	transcription factor-related
	AT5G41990	7.99448e-05	WNK8	with no lysine (K) kinase 8
	AT3G17110	8.00976e-05		pseudogene of glycine-rich protein (source:Araport11)
	AT5G27290	8.01948e-05		stress regulated protein (source:Araport11)
	AT4G24400	8.06667e-05	CIPK8	CBL-interacting protein kinase 8
	AT2G36340	8.10144e-05	GPL3	DNA-binding storekeeper protein-related transcriptional regulator
	AT2G42380	8.11837e-05	BZIP34	Basic-leucine zipper (bZIP) transcription factor family protein
	AT2G42960	8.14099e-05		Protein kinase superfamily protein
	AT5G25250	8.1783e-05	FLOT1	SPFH/Band 7/PHB domain-containing membrane-associated protein family
	AT4G35600	8.20109e-05	CST	Protein kinase superfamily protein
	AT2G46535	8.21219e-05		hypothetical protein (source:Araport11)
	AT1G11000	8.21825e-05	MLO4	Seven transmembrane MLO family protein
	AT5G53420	8.24858e-05		CCT motif family protein
	AT4G11990	8.27355e-05		Cell cycle regulated microtubule associated protein
	AT3G48210	8.30343e-05	SPC25	kinetochore protein (source:Araport11)
	AT3G06910	8.33142e-05	ULP1A	UB-like protease 1A
	AT1G29910	8.36122e-05	CAB3	chlorophyll A/B binding protein 3
	AT5G33290	8.37199e-05	XGD1	xylogalacturonan deficient 1
	AT1G29220	8.43724e-05		transcriptional regulator family protein
	AT1G65500	8.44694e-05		transmembrane protein (source:Araport11)
	AT5G46871	8.46153e-05		Putative membrane lipoprotein
	AT4G32590	8.54404e-05		2Fe-2S ferredoxin-like superfamily protein
	AT2G39010	8.56904e-05	PIP2E	plasma membrane intrinsic protein 2E
	AT2G18735	8.58027e-05		other RNA
	AT1G65840	8.58038e-05	PAO4	polyamine oxidase 4
	AT4G18830	8.5977e-05	OFP5	ovate family protein 5
	AT4G14500	8.60009e-05		Polyketide cyclase/dehydrase and lipid transport superfamily protein
	AT4G17670	8.63589e-05		Protein of unknown function (DUF581)
	AT4G03550	8.63914e-05	GSL05	glucan synthase-like 5
	AT1G80510	8.66586e-05		Transmembrane amino acid transporter family protein
	AT1G59640	8.6704e-05	BPEp	BIG PETAL P
	AT2G39705	8.68643e-05	RTFL8	ROTUNDIFOLIA like 8
	AT1G69870	8.71417e-05	NRT1.7	nitrate transporter 1.7
	AT2G36270	8.72602e-05	ABI5	Basic-leucine zipper (bZIP) transcription factor family protein
	AT4G00980	8.88192e-05		zinc knuckle (CCHC-type) family protein
	AT1G01620	8.91597e-05	PIP1C	plasma membrane intrinsic protein 1C
	AT5G01530	9.05193e-05	LHCB4.1	light harvesting complex photosystem II
	AT2G18196	9.07716e-05		Heavy metal transport/detoxification superfamily protein
	AT1G13960	9.08384e-05	WRKY4	WRKY DNA-binding protein 4
	AT5G15260	9.18024e-05		Ribosomal protein L34e superfamily protein
	AT2G34730	9.23589e-05		myosin heavy chain-related
	AT5G03180	9.26547e-05		RING/U-box superfamily protein
	AT2G40600	9.28502e-05		appr-1-p processing enzyme family protein
	AT4G12290	9.29145e-05		Copper amine oxidase family protein
	AT1G33730	9.29488e-05	CYP76C5	cytochrome P450, family 76, subfamily C, polypeptide 5
	AT3G28730	9.33672e-05	HMG	high mobility group
	AT2G18969	9.33995e-05		transcription factor/transcription regulator (source:Araport11)
	AT5G63030	9.44555e-05	GRXC1	Thioredoxin superfamily protein
	AT5G59350	9.54095e-05		transmembrane protein (source:Araport11)
	AT5G35200	9.63036e-05	PICALM3	ENTH/ANTH/VHS superfamily protein
	AT1G62810	9.66004e-05	CuAO1	Copper amine oxidase family protein
	AT3G54760	9.80985e-05		dentin sialophosphoprotein-related
	AT4G21380	9.81329e-05	RK3	receptor kinase 3
	AT1G75130	9.9199e-05	CYP721A1	cytochrome P450, family 721, subfamily A, polypeptide 1
	AT5G09680	9.92354e-05	RLF	reduced lateral root formation
	AT2G26190	9.98373e-05	IQM4	calmodulin-binding family protein
	AT3G17700	9.99136e-05	CNBT1	cyclic nucleotide-binding transporter 1
	AT4G37120	0.000100554	SMP2	Pre-mRNA splicing Prp18-interacting factor
	AT1G63420	0.00010067		Arabidopsis thaliana protein of unknown function (DUF821)
	AT3G12780	0.000101097	PGK1	phosphoglycerate kinase 1
	AT2G26810	0.000102191		Putative methyltransferase family protein
	AT1G73470	0.000102254		hypothetical protein (source:Araport11)
	AT1G22910	0.000102276		RNA-binding (RRM/RBD/RNP motifs) family protein
	AT5G06290	0.000102626	2-Cys Prx B	2-cysteine peroxiredoxin B
	AT1G11080	0.000102678	scpl31	serine carboxypeptidase-like 31
	AT2G45690	0.000102849	SSE1	shrunken seed protein (SSE1)
	AT5G52800	0.000103132		DNA primases
	AT5G44578	0.000103732		transmembrane protein (source:Araport11)
	AT1G10155	0.000103871	PP2-A10	phloem protein 2-A10
	AT3G18890	0.000103931	Tic62	NAD(P)-binding Rossmann-fold superfamily protein
	AT1G78580	0.000104761	TPS1	trehalose-6-phosphate synthase
	AT2G41820	0.000106277	PXC3	Leucine-rich repeat protein kinase family protein
	AT1G64280	0.000106459	NPR1	regulatory protein (NPR1)
	AT3G09320	0.000106588		DHHC-type zinc finger family protein
	AT3G03340	0.000106658	UNE6	LUC7 related protein
	AT1G26520	0.000107513		Cobalamin biosynthesis CobW-like protein
	AT5G06910	0.000107553	ATJ6	J-domain protein 6
	AT1G51390	0.000107887	NFU5	NFU domain protein 5
	AT1G30280	0.000108249	AUXILIN-LIKE7	Chaperone DnaJ-domain superfamily protein
	AT1G16860	0.000108467	SHOU4L	Ubiquitin-specific protease family C19-related protein
	AT2G46690	0.000108656	SAUR32	SAUR-like auxin-responsive protein family
	AT1G71890	0.000109368	SUC5	Major facilitator superfamily protein
	AT1G52450	0.000109639		Ubiquitin carboxyl-terminal hydrolase-related protein
	AT1G31790	0.000110204		Tetratricopeptide repeat (TPR)-like superfamily protein
	AT5G35670	0.000110224	iqd33	IQ-domain 33
	AT4G25910	0.000111788	NFU3	NFU domain protein 3
	AT1G14390	0.000112389		Leucine-rich repeat protein kinase family protein
	AT1G49750	0.000112702		Leucine-rich repeat (LRR) family protein
	AT2G06520	0.000113719	PSBX	photosystem II subunit X
	AT4G19550	0.00011378		zinc ion binding;transcription regulators
	AT5G58220	0.000113881	TTL	transthyretin-like protein
	AT2G19080	0.000114892		metaxin-related
	AT4G33040	0.000114966	ROXY21	Thioredoxin superfamily protein
	AT4G01050	0.000115932	TROL	thylakoid rhodanese-like
	AT5G52540	0.000116437		Protein of unknown function (DUF819)
	AT2G46000	0.000116497		LDL receptor wingless signaling/trafficking chaperone (source:Araport11)
	AT1G15820	0.000116716	LHCB6	light harvesting complex photosystem II subunit 6
	AT2G17500	0.00011683	PILS5	Auxin efflux carrier family protein
	AT3G62270	0.000117214	BOR2	HCO3- transporter family
	AT5G50335	0.000117451		hypothetical protein (source:Araport11)
	AT5G04090	0.000118346		Plant protein 1589 of unknown function
	AT1G47750	0.000118968	PEX11A	peroxin 11A
	AT4G22305	0.000119291	SOBER1	alpha/beta-Hydrolases superfamily protein
	AT2G32710	0.000119873	ACK2, ICK7, KRP4	Cyclin-dependent kinase inhibitor family protein
	AT1G05230	0.000120307	HDG2	homeodomain GLABROUS 2
	AT3G48090	0.000120396	EDS1	alpha/beta-Hydrolases superfamily protein
	AT3G51630	0.00012137	WNK5	with no lysine (K) kinase 5
	AT5G66570	0.00012185	PSBO1	PS II oxygen-evolving complex 1
	AT5G50160	0.00012244	FRO8	ferric reduction oxidase 8
	AT2G26580	0.000122507	YAB5	plant-specific transcription factor YABBY family protein
	AT2G22125	0.000123064	CSI1	binding
	AT4G38250	0.000123098	At4g38250	Transmembrane amino acid transporter family protein
	AT1G79390	0.000123579		centrosomal protein (source:Araport11)
	AT1G70330	0.000123837	ENT1	equilibrative nucleotide transporter 1
	AT1G04790	0.000123974		RING/U-box superfamily protein
	AT1G71080	0.000124916		RNA polymerase II transcription elongation factor
	AT5G47080	0.000125015	CKB1	casein kinase II beta chain 1
	AT4G13190	0.000125205		Protein kinase superfamily protein
	AT1G31220	0.000125555		Formyl transferase
	AT2G28810	0.00012588		Dof-type zinc finger DNA-binding family protein
	AT2G34420	0.000125988	LHB1B2	photosystem II light harvesting complex gene B1B2
	AT2G25720	0.000126529		hypothetical protein (source:Araport11)
	AT2G48070	0.000127676	RPH1	resistance to phytophthora 1
	AT1G46768	0.000127975	RAP2.1	related to AP2 1
	AT2G37640	0.000128225	EXP3	Barwin-like endoglucanases superfamily protein
	AT4G10340	0.000128969	LHCB5	light harvesting complex of photosystem II 5
	AT5G19980	0.000129217	GONST4	golgi nucleotide sugar transporter 4
	AT2G43820	0.000129999	UGT74F2	UDP-glucosyltransferase 74F2
	AT4G21760	0.000132623	BGLU47	beta-glucosidase 47
	AT1G09430	0.000133269	ACLA-3	ATP-citrate lyase A-3
	AT4G21510	0.000133797	FBS2	F-box family protein
	AT4G23130	0.000134282	CRK5	cysteine-rich RLK (RECEPTOR-like protein kinase) 5
	AT3G56060	0.00013454		Glucose-methanol-choline (GMC) oxidoreductase family protein
	AT4G36400	0.00013485	D2HGDH	FAD-linked oxidases family protein
	AT3G25860	0.00013486	LTA2	2-oxoacid dehydrogenases acyltransferase family protein
	AT5G58160	0.000135168		actin binding
	AT1G07650	0.000135853		Leucine-rich repeat transmembrane protein kinase
	AT2G33730	0.000135929	SMA1	P-loop containing nucleoside triphosphate hydrolases superfamily protein
	AT4G31400	0.000136143	CTF7	damaged DNA binding;DNA-directed DNA polymerases
	AT5G64170	0.000136149	LNK1	dentin sialophosphoprotein-related
	AT1G72990	0.000136496	BGAL17	beta-galactosidase 17
	AT2G34200	0.000136501		RING/FYVE/PHD zinc finger superfamily protein
	AT4G10120	0.000136517	ATSPS4F	Sucrose-phosphate synthase family protein
	AT1G53350	0.000136522		Disease resistance protein (CC-NBS-LRR class) family
	AT3G26380	0.000137189	APSE	Melibiase family protein
	AT4G35905	0.0001394		Trm112p-like protein (source:Araport11)
	AT2G07050	0.000139523	CAS1	cycloartenol synthase 1
	AT2G28950	0.000139786	EXPA6	expansin A6
	AT3G08690	0.000140382	UBC11	ubiquitin-conjugating enzyme 11
	AT5G60970	0.000140522	TCP5	TEOSINTE BRANCHED 1, cycloidea and PCF transcription factor 5
	AT5G15025	0.000140817		paired amphipathic helix Sin3-like protein (source:Araport11)
	AT1G54360	0.00014122	TAF6B	TBP-ASSOCIATED FACTOR 6B
	AT4G36260	0.000141242	STY2	Lateral root primordium (LRP) protein-related
	AT1G75390	0.000141533	bZIP44	basic leucine-zipper 44
	AT1G49350	0.000142105		pfkB-like carbohydrate kinase family protein
	AT3G16240	0.000142435	DELTA-TIP	delta tonoplast integral protein
	AT1G52245	0.000142479		dynein light chain LC6, flagellar outer arm-like protein (source:Araport11)
	AT3G09560	0.000142763	PAH1	Lipin family protein
	AT3G49645	0.000143035		FAD-binding protein (source:Araport11)
	AT5G20180	0.000143078		Ribosomal protein L36
	AT1G17430	0.00014393		alpha/beta-Hydrolases superfamily protein
	AT3G17340	0.000144268		ARM repeat superfamily protein
	AT5G19970	0.000146291		GRAS family transcription factor family protein (source:Araport11)
	AT4G38380	0.000147158		MATE efflux family protein
	AT3G56440	0.000148057	ATG18D	homolog of yeast autophagy 18 (ATG18) D
	AT2G42640	0.000150209		Mitogen activated protein kinase kinase kinase-related
	AT3G07570	0.000151443		Cytochrome b561/ferric reductase transmembrane with DOMON related domain
	AT4G09900	0.000151697	MES12	methyl esterase 12
	AT1G15110	0.000151852	PSS1	phosphatidyl serine synthase family protein
	AT2G27820	0.000152137	PD1	prephenate dehydratase 1
	AT5G58760	0.000153747	DDB2	damaged DNA binding 2
	AT3G20490	0.000154289	KNO1	Rho GTPase-activating protein (source:Araport11)
	AT3G59068	0.000155512		Natural antisense transcript overlaps with AT3G59070 (source:Araport11)
	AT2G34720	0.000155669	NF-YA4	nuclear factor Y, subunit A4
	AT1G21000	0.000156428		PLATZ transcription factor family protein
	AT2G05440	0.000156985	GRP9	GLYCINE RICH PROTEIN 9
	AT1G80640	0.000157197		Protein kinase superfamily protein
	AT4G04710	0.000157712	CPK22	calcium-dependent protein kinase 22
	AT4G03190	0.000159061	GRH1	GRR1-like protein 1
	AT3G13730	0.000160556	CYP90D1	cytochrome P450, family 90, subfamily D, polypeptide 1
	AT1G32583	0.000161027		tapetum determinant protein (source:Araport11)
	AT5G44340	0.000161074	TUB4	tubulin beta chain 4
	AT5G61640	0.000162244	PMSR1	peptidemethionine sulfoxide reductase 1
	AT1G06640	0.00016249		2-oxoglutarate (2OG) and Fe(II)-dependent oxygenase superfamily protein
	AT2G38400	0.000162855	AGT3	alanine:glyoxylate aminotransferase 3
	AT2G02470	0.000163998	AL6	alfin-like 6
	AT4G30260	0.0001669	YIP4b	Integral membrane Yip1 family protein
	AT1G08920	0.000166922	ESL1	ERD (early response to dehydration) six-like 1
	AT4G01985	0.000167186		hypothetical protein (source:Araport11)
	AT4G15910	0.000167341	DI21	drought-induced 21
	AT5G06230	0.000167844	TBL9	TRICHOME BIREFRINGENCE-LIKE 9
	AT1G34750	0.000167845	CIPP1	Protein phosphatase 2C family protein
	AT3G25730	0.000168207	EDF3	ethylene response DNA binding factor 3
	AT2G21540	0.000169045	SFH3	SEC14-like 3
	AT1G33102	0.000169296		hypothetical protein (source:Araport11)
	AT4G37800	0.000169354	XTH7	xyloglucan endotransglucosylase/hydrolase 7
	AT5G14960	0.000170549	DEL2	DP-E2F-like 2
	AT3G52960	0.000173101	PrxIIE	Thioredoxin superfamily protein
	AT4G38540	0.000173606		FAD/NAD(P)-binding oxidoreductase family protein
	AT4G19190	0.000174197		zinc knuckle (CCHC-type) family protein
	AT3G15510	0.000174283	NAC2	NAC domain containing protein 2
	AT3G15990	0.000177593	SULTR3;4	sulfate transporter 3;4
	AT4G02710	0.000179033	NET1C	Kinase interacting (KIP1-like) family protein
	AT1G53520	0.000179458	FAP3	Chalcone-flavanone isomerase family protein
	AT5G09960	0.00018033		sorbin/SH3 domain protein (source:Araport11)
	AT4G22820	0.000181389	AtSAP9, SAP9	A20/AN1-like zinc finger family protein
	AT3G19870	0.000183804		AP-5 complex subunit beta-like protein (source:Araport11)
	AT5G11950	0.000183906	LOG8	Putative lysine decarboxylase family protein
	AT2G41740	0.000184527	VLN2	villin 2
	AT1G33610	0.000184693		Leucine-rich repeat (LRR) family protein
	AT1G05630	0.000184775	5PTASE13	Endonuclease/exonuclease/phosphatase family protein
	AT1G79110	0.000185159	BRG2	zinc ion binding
	AT3G15095	0.00018604	HCF243	Serine/Threonine-kinase pakA-like protein (source:Araport11)
	AT5G49800	0.000186217		Polyketide cyclase/dehydrase and lipid transport superfamily protein
	AT3G62930	0.000187088	GRXS6, ROXY17	Thioredoxin superfamily protein
	AT5G05960	0.000187676		Bifunctional inhibitor/lipid-transfer protein/seed storage 2S albumin superfamily protein
	AT1G13320	0.000188421	PP2AA3	protein phosphatase 2A subunit A3
	AT4G27830	0.000189202	BGLU10	beta glucosidase 10
	AT2G38970	0.000189964		Zinc finger (C3HC4-type RING finger) family protein
	AT1G03960	0.000190377		Calcium-binding EF hand family protein
	AT3G05932	0.000190496		Natural antisense transcript overlaps with AT3G05930 (source:Araport11)
	AT5G25890	0.000190503	IAA28	indole-3-acetic acid inducible 28
	AT4G21580	0.000190692		oxidoreductase, zinc-binding dehydrogenase family protein
	AT4G20930	0.000191226	HDH1	6-phosphogluconate dehydrogenase family protein
	AT5G64560	0.000191585	MGT9	magnesium transporter 9
	AT4G15030	0.000191804		folate-sensitive fragile site protein (source:Araport11)
	AT4G31860	0.000192171		Protein phosphatase 2C family protein
	AT4G28820	0.000193002		HIT-type Zinc finger family protein
	AT4G14365	0.000194122	XBAT34	XB3 ortholog 4 in Arabidopsis thaliana
	AT2G13820	0.000194407	XYP2	Bifunctional inhibitor/lipid-transfer protein/seed storage 2S albumin superfamily protein
	AT1G13250	0.000196278	GATL3	galacturonosyltransferase-like 3
	AT1G23840	0.000196904		transmembrane protein (source:Araport11)
	AT4G32980	0.000199883	ATH1	homeobox gene 1
	AT1G08230	0.000200957		Transmembrane amino acid transporter family protein
	AT4G17640	0.000201784	CKB2	casein kinase II beta chain 2
	AT1G51790	0.000201911		Leucine-rich repeat protein kinase family protein
	AT2G26600	0.000202853		Glycosyl hydrolase superfamily protein
	AT4G37640	0.000202883	ACA2	calcium ATPase 2
	AT5G24710	0.000203349	TWD40-2	Transducin/WD40 repeat-like superfamily protein
	AT4G27270	0.000203504		Quinone reductase family protein
	AT2G24190	0.000205201	SDR2	NAD(P)-binding Rossmann-fold superfamily protein
	AT1G79900	0.000206654	BAC2	Mitochondrial substrate carrier family protein
	AT2G22810	0.00020723	ACS4	1-aminocyclopropane-1-carboxylate synthase 4
	AT1G54217	0.000207546		Ribosomal protein L18ae family
	AT1G65365	0.000207583		pseudogene of WALL ASSOCIATED KINASE (WAK)-LIKE 10 (source:Araport11)
	AT5G23400	0.000208593		Leucine-rich repeat (LRR) family protein
	AT4G00330	0.000208791	CRCK2	calmodulin-binding receptor-like cytoplasmic kinase 2
	AT1G48140	0.00020995	DPMS3	dolichol-phosphate mannosyltransferase-related
	AT5G44130	0.000210057	FLA13	FASCICLIN-like arabinogalactan protein 13 precursor
	AT4G21220	0.000210221	LpxD2	Trimeric LpxA-like enzymes superfamily protein
	AT5G54270	0.000210302	LHCB3	light-harvesting chlorophyll B-binding protein 3
	AT1G57750	0.000210308	CYP96A15	cytochrome P450, family 96, subfamily A, polypeptide 15
	AT5G24160	0.000210626	SQE6	squalene monoxygenase 6
	AT5G66005	0.000211732		Expressed protein
	AT5G05540	0.0002133	SDN2	small RNA degrading nuclease 2
	AT4G07990	0.000214207		Chaperone DnaJ-domain superfamily protein
	AT5G45470	0.000214973		Protein of unknown function (DUF594)
	AT3G60690	0.00021516	SAUR59	SAUR-like auxin-responsive protein family
	AT5G47060	0.000215421		Protein of unknown function (DUF581)
	AT4G16600	0.000216198	PGSIP8	Nucleotide-diphospho-sugar transferases superfamily protein
	AT1G29960	0.000217455		Peptidase S24/S26A/S26B/S26C family protein
	AT3G50360	0.000217963	CEN2	centrin2
	AT4G34340	0.000218271	TAF8	TBP-associated factor 8
	AT4G28740	0.000218975		LOW PSII ACCUMULATION-like protein (source:Araport11)
	AT4G30460	0.000219177		glycine-rich protein
	AT4G28030	0.000219253		Acyl-CoA N-acyltransferases (NAT) superfamily protein
	AT2G34160	0.000219779		Alba DNA/RNA-binding protein
	AT4G15280	0.000220077	UGT71B5	UDP-glucosyl transferase 71B5
	AT1G67365	0.000222045		other RNA
	AT4G23140	0.000223525	CRK6	cysteine-rich RLK (RECEPTOR-like protein kinase) 6
	AT1G19080	0.000223828	TTN10	GINS complex protein
	AT2G29370	0.000226117		NAD(P)-binding Rossmann-fold superfamily protein
	AT1G55450	0.000226854		S-adenosyl-L-methionine-dependent methyltransferases superfamily protein
	AT5G16960	0.000227577		Zinc-binding dehydrogenase family protein
	AT5G67350	0.000229311		hypothetical protein (source:Araport11)
	AT4G21850	0.000231198	MSRB9	methionine sulfoxide reductase B9
	AT1G01820	0.000232022	PEX11C	peroxin 11c
	AT5G04830	0.000232293		Nuclear transport factor 2 (NTF2) family protein
	AT2G05380	0.000232429	GRP3S	glycine-rich protein 3 short isoform
	AT1G21270	0.00023385	WAK2	wall-associated kinase 2
	AT5G10100	0.000234066	TPPI	Haloacid dehalogenase-like hydrolase (HAD) superfamily protein
	AT5G10970	0.000234233		C2H2 and C2HC zinc fingers superfamily protein
	AT3G22840	0.000235074	ELIP1	Chlorophyll A-B binding family protein
	AT1G50055	0.000235743	TAS1B	TAS1B; other RNA
	AT1G03330	0.000237482	LSM2	Small nuclear ribonucleoprotein family protein
	AT3G17410	0.000237669	CARK1	Protein kinase superfamily protein
	AT5G38590	0.000237983		F-box/RNI-like/FBD-like domains-containing protein
	AT2G18120	0.000238645	SRS4	SHI-related sequence 4
	AT4G05590	0.000240434	NRGA1	pyruvate carrier-like protein (source:Araport11)
	AT2G36970	0.00024099		UDP-Glycosyltransferase superfamily protein
	AT5G20810	0.000244029	SAUR70	SAUR-like auxin-responsive protein family
	AT2G33435	0.000244566		RNA-binding (RRM/RBD/RNP motifs) family protein
	AT5G22390	0.000248731		Protein of unknown function (DUF3049)
	AT5G57780	0.00024883	P1R1	transcription factor (source:Araport11)
	AT5G45440	0.000249257		P-loop containing nucleoside triphosphate hydrolases superfamily protein
	AT1G69040	0.000249824	ACR4	ACT domain repeat 4
	AT5G59290	0.000251118	UXS3	UDP-glucuronic acid decarboxylase 3
	AT2G29960	0.000252992	CYP5	cyclophilin 5
	AT1G09280	0.000253526		rhodanese-like domain protein (source:Araport11)
	AT4G36930	0.000254	SPT	basic helix-loop-helix (bHLH) DNA-binding superfamily protein
	AT1G47970	0.000254709		nucleolin (source:Araport11)
	AT2G42580	0.000257114	TTL3	tetratricopetide-repeat thioredoxin-like 3
	AT3G06350	0.000257529	MEE32	dehydroquinate dehydratase, putative / shikimate dehydrogenase, putative
	AT1G54570	0.000259388	PES1	Esterase/lipase/thioesterase family protein
	AT1G33840	0.00026072		Protein of unknown function (DUF567)
	AT1G33030	0.000261586		O-methyltransferase family protein
	AT2G20260	0.000261671	PSAE-2	photosystem I subunit E-2
	AT5G19770	0.000265954	TUA3	tubulin alpha-3
	AT4G21110	0.000266446		G10 family protein
	AT1G59950	0.000266804		NAD(P)-linked oxidoreductase superfamily protein
	AT4G00238	0.000267069	AtSTKL1	DNA-binding storekeeper protein-related transcriptional regulator
	AT1G29450	0.000269395	SAUR64	SAUR-like auxin-responsive protein family
	AT2G38950	0.000269601		Transcription factor jumonji (jmj) family protein / zinc finger (C5HC2 type) family protein
	AT5G16970	0.000271454	AER	alkenal reductase
	AT1G53730	0.000271744	SRF6	STRUBBELIG-receptor family 6
	AT1G54100	0.000272796	ALDH7B4	aldehyde dehydrogenase 7B4
	AT4G19430	0.000274135		hypothetical protein (source:Araport11)
	AT5G40640	0.000275437		transmembrane protein (source:Araport11)
	AT4G15070	0.000277179		Cysteine/Histidine-rich C1 domain family protein
	AT2G03590	0.000278144	UPS1	ureide permease 1
	AT5G18540	0.000278344		E3 ubiquitin-protein ligase (source:Araport11)
	AT5G22290	0.000278366	NAC089	NAC domain containing protein 89
	AT3G46460	0.000280081	UBC13	ubiquitin-conjugating enzyme 13
	AT1G28150	0.000281327		hypothetical protein (source:Araport11)
	AT2G25220	0.000281903		Protein kinase superfamily protein
	AT4G31248	0.000282428		other RNA
	AT2G40150	0.000283509	TBL28	TRICHOME BIREFRINGENCE-LIKE 28
	AT4G36970	0.000284434		Remorin family protein
	AT2G24150	0.00028465	HHP3	heptahelical protein 3
	AT5G35100	0.000285194		Cyclophilin-like peptidyl-prolyl cis-trans isomerase family protein
	AT2G44950	0.000285605	HUB1	histone mono-ubiquitination 1
	AT1G65032	0.000286751		COMPLEX 1 LYR-like protein (source:Araport11)
	AT5G49570	0.000287427	PNG1	peptide-N-glycanase 1
	AT4G12470	0.000291773	AZI1	azelaic acid induced 1
	AT5G19780	0.000292102	TUA5	tubulin alpha-5
	AT5G54860	0.000292256		Major facilitator superfamily protein
	AT1G16515	0.000292777		transmembrane protein (source:Araport11)
	AT1G28580	0.000294271		GDSL-like Lipase/Acylhydrolase superfamily protein
	AT1G13350	0.000295106	PRP4KB	Protein kinase superfamily protein
	AT4G35360	0.000297141		Uncharacterised conserved protein (UCP030210)
	AT5G27410	0.000297202		D-aminoacid aminotransferase-like PLP-dependent enzymes superfamily protein
	AT1G77960	0.000297395		repressor ROX1-like protein (source:Araport11)
	AT3G51500	0.00029752		hypothetical protein (source:Araport11)
	AT5G14940	0.000299411		Major facilitator superfamily protein
	AT5G18060	0.000300057	SAUR23	SAUR-like auxin-responsive protein family
	AT2G35650	0.00030063	CSLA07	cellulose synthase like
	AT5G49830	0.000301658	EXO84B	exocyst complex component 84B
	AT5G17920	0.000302154	ATMS1	Cobalamin-independent synthase family protein
	AT5G08190	0.000302188	NF-YB12	nuclear factor Y, subunit B12
	AT1G04410	0.000302821	c-NAD-MDH1	Lactate/malate dehydrogenase family protein
	AT5G67180	0.000303015	TOE3	target of early activation tagged (EAT) 3
	AT1G09390	0.000303445		GDSL-like Lipase/Acylhydrolase superfamily protein
	AT3G12290	0.000304682	MTHFD1	Amino acid dehydrogenase family protein
	AT5G67440	0.000304838	NPY3	Phototropic-responsive NPH3 family protein
	AT3G50820	0.000307085	PSBO2	photosystem II subunit O-2
	AT5G02260	0.000307738	EXPA9	expansin A9
	AT5G40720	0.00030801		Domain of unknown function (DUF23)
	AT5G18050	0.000312071	SAUR22	SAUR-like auxin-responsive protein family
	AT5G42060	0.000312078		DEK, chromatin associated protein
	AT4G39640	0.000313824	GGT1	gamma-glutamyl transpeptidase 1
	AT4G22758	0.00031477		PPR containing protein (source:Araport11)
	AT1G34130	0.000317256	STT3B	staurosporin and temperature sensitive 3-like b
	AT3G54050	0.000317654	HCEF1	high cyclic electron flow 1
	AT4G34138	0.000318331	UGT73B1	UDP-glucosyl transferase 73B1
	AT4G21890	0.000319042		zinc finger MYND domain protein (source:Araport11)
	AT5G50900	0.000321		ARM repeat superfamily protein
	AT1G30200	0.000322102		F-box family protein
	AT2G44850	0.000322841		hypothetical protein (source:Araport11)
	AT2G46440	0.000323002	CNGC11	cyclic nucleotide-gated channels
	AT1G05350	0.000325346		NAD(P)-binding Rossmann-fold superfamily protein
	AT1G21650	0.000325882	SECA2	Preprotein translocase SecA family protein
	AT4G26180	0.000325978	CoAc2	Mitochondrial substrate carrier family protein
	AT3G49500	0.000326427	RDR6	RNA-dependent RNA polymerase 6
	AT1G21350	0.000326807		Thioredoxin superfamily protein
	AT4G32940	0.000327451	GAMMA-VPE	gamma vacuolar processing enzyme
	AT1G06780	0.000327682	GAUT6	galacturonosyltransferase 6
	AT1G03010	0.000328424		Phototropic-responsive NPH3 family protein
	AT4G00940	0.000328745	AtDOF4.1, DOF4.1, ITD1	Dof-type zinc finger DNA-binding family protein
	AT5G50580	0.000329018	SAE1B	SUMO-activating enzyme 1B
	AT1G37150	0.000332025	HCS2	holocarboxylase synthetase 2
	AT3G23120	0.000332401	RLP38	receptor like protein 38
	AT1G62570	0.000333507	FMO GS-OX4	flavin-monooxygenase glucosinolate S-oxygenase 4
	AT3G60250	0.000334396	CKB3	casein kinase II beta chain 3
	AT2G26400	0.000334427	ARD3	acireductone dioxygenase 3
	AT4G08350	0.000334876	GTA2	global transcription factor group A2
	AT3G23050	0.000335076	IAA7	indole-3-acetic acid 7
	AT2G43140	0.000335363	bHLH129	basic helix-loop-helix (bHLH) DNA-binding superfamily protein
	AT2G03810	0.000336084		18S pre-ribosomal assembly protein gar2-related
	AT3G51470	0.000336201		Protein phosphatase 2C family protein
	AT5G53800	0.000336283		nucleic acid-binding protein (source:Araport11)
	AT2G02390	0.000336615	GSTZ1	glutathione S-transferase zeta 1
	AT5G59210	0.00033693		myosin heavy chain-related
	AT5G57960	0.000337623	Hflx	GTP-binding protein, HflX
	AT4G33180	0.000337956		alpha/beta-Hydrolases superfamily protein
	AT3G21710	0.000338962	VUP1	transmembrane protein (source:Araport11)
	AT5G61150	0.000341031	VIP4	leo1-like family protein
	AT1G05500	0.000343724	NTMC2T2.1	Calcium-dependent lipid-binding (CaLB domain) family protein
	AT3G22790	0.00034386	NET1A	Kinase interacting (KIP1-like) family protein
	AT5G41000	0.000344059	YSL4	YELLOW STRIPE like 4
	AT5G62900	0.000344299		basic-leucine zipper transcription factor K (source:Araport11)
	AT4G33140	0.000345706		Haloacid dehalogenase-like hydrolase (HAD) superfamily protein
	AT1G13900	0.000346068	PAP2	Purple acid phosphatases superfamily protein
	AT4G15080	0.000347551		DHHC-type zinc finger family protein
	AT2G32380	0.000347987		Transmembrane protein 97, predicted
	AT3G26600	0.000352217	ARO4	armadillo repeat only 4
	AT2G34430	0.000352835	LHB1B1	light-harvesting chlorophyll-protein complex II subunit B1
	AT1G22650	0.000353137	A/N-InvD	Plant neutral invertase family protein
	AT4G10890	0.000353351		DDE family endonuclease (source:Araport11)
	AT1G62660	0.000353438	VI1	Glycosyl hydrolases family 32 protein
	AT4G13100	0.00035675		RING/U-box superfamily protein
	AT4G18950	0.000357719	BHP	Integrin-linked protein kinase family
	AT5G60900	0.000357888	RLK1	receptor-like protein kinase 1
	AT4G00300	0.000358015		fringe-related protein
	AT3G15360	0.000359228	TRX-M4	thioredoxin M-type 4
	AT1G29950	0.000360686	SACL3	basic helix-loop-helix (bHLH) DNA-binding superfamily protein
	AT1G63740	0.000361376		Disease resistance protein (TIR-NBS-LRR class) family
	AT3G05345	0.000362287	DJC82	Chaperone DnaJ-domain superfamily protein
	AT5G07130	0.00036237	LAC13	laccase 13
	AT3G04020	0.000363375		hypothetical protein (source:Araport11)
	AT1G72650	0.000365585	TRFL6	TRF-like 6
	AT2G36370	0.000366079		ubiquitin-protein ligases
	AT5G01540	0.000366377	LECRKA4.1	lectin receptor kinase a4.1
	AT4G09460	0.000367362	MYB6	myb domain protein 6
	AT1G61430	0.000367915		S-locus lectin protein kinase family protein
	AT4G00240	0.000369379	PLDBETA2	phospholipase D beta 2
	AT5G46160	0.000369545		Ribosomal protein L14p/L23e family protein
	AT4G34490	0.000369651	CAP1	cyclase associated protein 1
	AT5G58210	0.000369767		hydroxyproline-rich glycoprotein family protein
	AT2G40670	0.000370088	RR16	response regulator 16
	AT4G33905	0.000370475		Peroxisomal membrane 22 kDa (Mpv17/PMP22) family protein
	AT1G04850	0.00037276		ubiquitin-associated (UBA)/TS-N domain-containing protein
	AT2G35780	0.000373922	scpl26	serine carboxypeptidase-like 26
	AT3G05350	0.00037542		Metallopeptidase M24 family protein
	AT5G25460	0.000375618	DGR2	Protein of unknown function, DUF642
	AT1G11545	0.000376127	XTH8	xyloglucan endotransglucosylase/hydrolase 8
	AT1G24147	0.00037752		transmembrane protein (source:Araport11)
	AT1G73720	0.000379538	SMU1	transducin family protein / WD-40 repeat family protein
	AT5G53030	0.000379856		hypothetical protein (source:Araport11)
	AT2G27980	0.000384119		Acyl-CoA N-acyltransferase with RING/FYVE/PHD-type zinc finger domain
	AT5G06410	0.000385041	HscB	DNAJ heat shock N-terminal domain-containing protein
	AT4G36040	0.000385333	J11	Chaperone DnaJ-domain superfamily protein
	AT1G12460	0.000388491		Leucine-rich repeat protein kinase family protein
	AT1G75690	0.000389801	LQY1	DnaJ/Hsp40 cysteine-rich domain superfamily protein
	AT5G20990	0.000390993	B73	molybdopterin biosynthesis CNX1 protein / molybdenum cofactor biosynthesis enzyme CNX1 (CNX1)
	AT3G08940	0.000391629	LHCB4.2	light harvesting complex photosystem II
	AT2G46820	0.000391657	PSI-P	photosystem I P subunit
	AT5G55310	0.000391892	TOP1BETA	DNA topoisomerase 1 beta
	AT3G16140	0.000392381	PSAH-1	photosystem I subunit H-1
	AT1G64750	0.000392504	DSS1(I)	deletion of SUV3 suppressor 1(I)
	AT2G02910	0.000394454		Protein of unknown function (DUF616)
	AT3G58040	0.000395695	SINAT2	seven in absentia of Arabidopsis 2
	AT4G09800	0.000396175	RPS18C	S18 ribosomal protein
	AT1G11303	0.000398205		G-type lectin S-receptor-like Serine/Threonine-kinase (source:Araport11)
	AT4G39300	0.000398402		envelope glycoprotein (source:Araport11)
	AT2G45695	0.000398829	URM11	Ubiquitin related modifier 1
	AT4G02540	0.000399684		Cysteine/Histidine-rich C1 domain family protein
	AT5G19210	0.000400515		P-loop containing nucleoside triphosphate hydrolases superfamily protein
	AT5G57610	0.000401947		Protein kinase superfamily protein with octicosapeptide/Phox/Bem1p domain
	AT1G52780	0.000402525		Protein of unknown function (DUF2921)
	AT1G17710	0.000402813	PEPC1	Pyridoxal phosphate phosphatase-related protein
	AT1G76270	0.000403279		O-fucosyltransferase family protein
	AT4G11890	0.000403646	ARCK1	Protein kinase superfamily protein
	AT2G35070	0.000404317		transmembrane protein (source:Araport11)
	AT3G55420	0.000405158		hypothetical protein (source:Araport11)
	AT5G44565	0.00040598		transmembrane protein (source:Araport11)
	AT3G55950	0.000407747	CCR3	CRINKLY4 related 3
	AT5G67320	0.000408133	HOS15	WD-40 repeat family protein
	AT3G54100	0.000415858		O-fucosyltransferase family protein
	AT3G23430	0.000416009	PHO1	phosphate 1
	AT2G28410	0.000416488		transmembrane protein (source:Araport11)
	AT5G13120	0.000416659	Pnsl5	cyclophilin 20-2
	AT1G15270	0.00041743		Translation machinery associated TMA7
	AT5G06780	0.000418403	EML2	Emsy N Terminus (ENT)/ plant Tudor-like domains-containing protein
	AT2G18328	0.000418813	RL4	RAD-like 4
	AT1G65790	0.000422173	RK1	receptor kinase 1
	AT1G80245	0.000422303		Spc97 / Spc98 family of spindle pole body (SBP) component
	AT3G63030	0.000423887	MBD4	methyl-CPG-binding domain 4
	AT5G50375	0.000424269	CPI1	cyclopropyl isomerase
	AT1G23170	0.000425253		Protein of unknown function DUF2359, transmembrane
	AT2G20960	0.000425976	pEARLI4	Arabidopsis phospholipase-like protein (PEARLI 4) family
	AT5G38865	0.000426602		hypothetical protein (source:Araport11)
	AT4G38400	0.000426791	EXLA2	expansin-like A2
	AT2G39050	0.000428757	EULS3	hydroxyproline-rich glycoprotein family protein
	AT3G20590	0.000430688		Late embryogenesis abundant (LEA) hydroxyproline-rich glycoprotein family
	AT4G35980	0.000434938		hypothetical protein (source:Araport11)
	AT3G60415	0.000435002		phosphoglycerate mutase family protein (source:Araport11)
	AT1G15310	0.000435005	ATHSRP54A	signal recognition particle 54 kDa subunit
	AT1G66430	0.000436951	FRK3, FRK6	pfkB-like carbohydrate kinase family protein
	AT5G01775	0.000439244		None (source:Araport11)
	AT3G05730	0.000442538		defensin-like protein (source:Araport11)
	AT5G57230	0.00044254		Thioredoxin superfamily protein
	AT4G39030	0.00044359	EDS5	MATE efflux family protein
	AT1G07530	0.000444311	SCL14	SCARECROW-like 14
	AT5G37660	0.000444912	PDLP7	plasmodesmata-located protein 7
	AT5G53920	0.000444955	PRMA	ribosomal protein L11 methyltransferase-related
	AT4G19840	0.00044615	PP2-A1	phloem protein 2-A1
	AT3G47470	0.000446315	LHCA4	light-harvesting chlorophyll-protein complex I subunit A4
	AT1G35170	0.000446528		TRAM, LAG1 and CLN8 (TLC) lipid-sensing domain containing protein
	AT5G24870	0.000446572		RING/U-box superfamily protein
	AT5G43450	0.000447933		2-oxoglutarate (2OG) and Fe(II)-dependent oxygenase superfamily protein
	AT5G13320	0.000448312	PBS3	Auxin-responsive GH3 family protein
	AT5G49015	0.000450399		Expressed protein
	AT3G22400	0.000453512	LOX5	PLAT/LH2 domain-containing lipoxygenase family protein
	AT5G48460	0.000454332	AtFIM2	Actin binding Calponin homology (CH) domain-containing protein
	AT5G67520	0.000454572	APK4	adenosine-5'-phosphosulfate (APS) kinase 4
	AT5G19310	0.000454939	CHR23	Homeotic gene regulator
	AT5G53430	0.000455573	SDG29	SET domain group 29
	AT3G05327	0.000455758		Cyclin family protein
	AT1G47820	0.000455902		hypothetical protein (source:Araport11)
	AT4G11130	0.000456602	RDR2	RNA-dependent RNA polymerase 2
	AT4G20860	0.000456658	AtBBE22, BBE22	FAD-binding Berberine family protein
	AT4G29440	0.000457982	ISTL4	Regulator of Vps4 activity in the MVB pathway protein
	AT2G48030	0.000460354		DNAse I-like superfamily protein
	AT5G64685	0.000461547		transposable element gene
	AT1G66480	0.000465456		plastid movement impaired 2
	AT1G17520	0.000465557		Homeodomain-like/winged-helix DNA-binding family protein
	AT5G61220	0.000466313		LYR family of Fe/S cluster biogenesis protein
	AT1G77885	0.000466543		hypothetical protein (source:Araport11)
	AT4G38550	0.000469373		Arabidopsis phospholipase-like protein (PEARLI 4) family
	AT4G28703	0.000469492		RmlC-like cupins superfamily protein
	AT4G28070	0.000469788		AFG1-like ATPase family protein
	AT4G09890	0.000471753		Protein of unknown function (DUF3511)
	AT2G01990	0.000473994		XRI1-like protein (source:Araport11)
	AT1G22310	0.000475298	MBD8	methyl-CPG-binding domain 8
	AT5G37780	0.000475323	CAM1	calmodulin 1
	AT4G12650	0.000477724	TMN12	Endomembrane protein 70 protein family
	AT1G54210	0.000478551	ATG12A	Ubiquitin-like superfamily protein
	AT5G17580	0.000480837		Phototropic-responsive NPH3 family protein
	AT2G16880	0.000482718		Pentatricopeptide repeat (PPR) superfamily protein
	AT3G20550	0.000482885	DDL	SMAD/FHA domain-containing protein
	AT5G60440	0.00048331	AGL62	AGAMOUS-like 62
	AT1G66700	0.000483868	PXMT1	S-adenosyl-L-methionine-dependent methyltransferases superfamily protein
	AT2G36360	0.000484701		Galactose oxidase/kelch repeat superfamily protein
	AT4G11830	0.000485277	PLDGAMMA2	phospholipase D gamma 2
	AT2G39240	0.000489222		RNA polymerase I specific transcription initiation factor RRN3 protein
	AT5G02490	0.000489611	Hsp70-2	Heat shock protein 70 (Hsp 70) family protein
	AT3G21600	0.000490476		Senescence/dehydration-associated protein-related
	AT2G36310	0.000492389	URH1	uridine-ribohydrolase 1
	AT3G56370	0.000492523		Leucine-rich repeat protein kinase family protein
	AT4G26090	0.000493076	RPS2	NB-ARC domain-containing disease resistance protein
	AT5G55660	0.000495239		DEK domain-containing chromatin associated protein
	AT4G39940	0.000495459	AKN2	APS-kinase 2
	AT5G41800	0.000495502		Transmembrane amino acid transporter family protein
	AT1G06277	0.000496383		None (source:Araport11)
	AT2G35500	0.000496422	SKL2	shikimate kinase like 2
	AT4G01960	0.000497575		transmembrane protein (source:Araport11)
	AT5G67480	0.000499282	BT4	BTB and TAZ domain protein 4
	AT2G18230	0.000499809	PPa2	pyrophosphorylase 2
	AT4G18390	0.00050022	TCP2	TEOSINTE BRANCHED 1, cycloidea and PCF transcription factor 2
	AT1G09630	0.000503669	RAB11c	RAB GTPase 11C
	AT5G20420	0.00050544	CHR42	chromatin remodeling 42
	AT4G37100	0.000505649		Pyridoxal phosphate (PLP)-dependent transferases superfamily protein
	AT1G04530	0.000506853	TPR4	Tetratricopeptide repeat (TPR)-like superfamily protein
	AT1G17780	0.00050735	ATI3A	transmembrane protein (source:Araport11)
	AT1G07640	0.000508461	OBP2	Dof-type zinc finger DNA-binding family protein
	AT1G10865	0.000508761		cytochrome C oxidase assembly factor (source:Araport11)
	AT5G41980	0.00050979		nuclease (source:Araport11)
	AT5G66820	0.000512646		transmembrane protein (source:Araport11)
	AT5G07460	0.000514012	PMSR2	peptidemethionine sulfoxide reductase 2
	AT5G15080	0.000516567		Protein kinase superfamily protein
	AT1G78600	0.000516741	LZF1	light-regulated zinc finger protein 1
	AT1G14000	0.000517169	VIK	VH1-interacting kinase
	AT1G48600	0.000517292	PMEAMT	S-adenosyl-L-methionine-dependent methyltransferases superfamily protein
	AT5G15460	0.000518532	MUB2	membrane-anchored ubiquitin-fold protein 2
	AT4G21910	0.000520816		MATE efflux family protein
	AT3G22845	0.000521084		emp24/gp25L/p24 family/GOLD family protein
	AT1G70690	0.000521656	HWI1	Receptor-like protein kinase-related family protein
	AT1G03680	0.00052326	THM1	thioredoxin M-type 1
	AT4G21200	0.000526046	GA2OX8	gibberellin 2-oxidase 8
	AT3G19510	0.000529194	HAT3.1	Homeodomain-like protein with RING/FYVE/PHD-type zinc finger domain
	AT5G60800	0.000532652	HIPP3	Heavy metal transport/detoxification superfamily protein
	AT2G41505	0.000537314		hypothetical protein (source:Araport11)
	AT5G41910	0.000537401	MED10A	Mediator complex, subunit Med10
	AT2G01180	0.000537602	PAP1	phosphatidic acid phosphatase 1
	AT5G43940	0.00053945	HOT5	GroES-like zinc-binding dehydrogenase family protein
	AT4G39400	0.000540319	BRI1	Leucine-rich receptor-like protein kinase family protein
	AT5G22740	0.000540841	CSLA02	cellulose synthase-like A02
	AT1G15810	0.000546163		S15/NS1, RNA-binding protein
	AT4G14400	0.000546825	ACD6	ankyrin repeat family protein
	AT4G38620	0.000548802	MYB4	myb domain protein 4
	AT5G59700	0.000550498		Protein kinase superfamily protein
	AT1G51740	0.000550625	SYP81	syntaxin of plants 81
	AT4G03110	0.000551203	RBP-DR1	RNA-binding protein-defense related 1
	AT1G55050	0.000554042		hypothetical protein (source:Araport11)
	AT5G02600	0.000554389	NAKR1	Heavy metal transport/detoxification superfamily protein
	AT4G32750	0.000554525		transmembrane protein (source:Araport11)
	AT2G30110	0.000556777	UBA1	ubiquitin-activating enzyme 1
	AT1G14910	0.000558325	PICALM1b	ENTH/ANTH/VHS superfamily protein
	AT5G56610	0.000560504	PTPMT2	Phosphotyrosine protein phosphatases superfamily protein
	AT1G36380	0.000560945		transmembrane protein (source:Araport11)
	AT5G61190	0.000562668		putative endonuclease or glycosyl hydrolase with C2H2-type zinc finger domain
	AT3G49220	0.000567068	PME34	Plant invertase/pectin methylesterase inhibitor superfamily
	AT3G61890	0.00056775	HB-12	homeobox 12
	AT1G69080	0.000570304		Adenine nucleotide alpha hydrolases-like superfamily protein
	AT5G54160	0.000571306	OMT1	O-methyltransferase 1
	AT1G05560	0.000571776	UGT75B1	UDP-glucosyltransferase 75B1
	AT1G51800	0.000572409	IOS1	Leucine-rich repeat protein kinase family protein
	AT5G11920	0.000572919	cwINV6	6-&1-fructan exohydrolase
	AT5G46110	0.000574864	APE2	Glucose-6-phosphate/phosphate translocator-related
	AT3G51160	0.000575785	MUR1	NAD(P)-binding Rossmann-fold superfamily protein
	AT3G03120	0.000576286	ARFB1C	ADP-ribosylation factor B1C
	AT3G10220	0.00057677	EMB2804	tubulin folding cofactor B
	AT1G70810	0.000577181	CAR7	Calcium-dependent lipid-binding (CaLB domain) family protein
	AT1G65490	0.000577858		transmembrane protein (source:Araport11)
	AT2G31020	0.000578211	ORP1A	OSBP(oxysterol binding protein)-related protein 1A
	AT5G11550	0.000578905		ARM repeat superfamily protein
	AT4G36290	0.000580548	CRT1	compromised recognition of TCV 1
	AT5G22875	0.000581173		transmembrane protein (source:Araport11)
	AT1G61520	0.000582228	LHCA3	photosystem I light harvesting complex gene 3
	AT3G25560	0.000582962	NIK2	NSP-interacting kinase 2
	AT5G15330	0.000583531	SPX4	SPX domain gene 4
	AT4G16750	0.000587278	ERF39	Integrase-type DNA-binding superfamily protein
	AT5G65000	0.000591596	ROCK1	Nucleotide-sugar transporter family protein
	AT4G16008	0.000591787		hypothetical protein (source:Araport11)
	AT3G13360	0.00059354	WIP3	WPP domain interacting protein 3
	AT5G01590	0.000596234	TIC56	histone-lysine N-methyltransferase ATXR3-like protein (source:Araport11)
	AT2G06005	0.000598274	FIP1	FRIGIDA interacting protein 1
	AT4G39820	0.000604987		Tetratricopeptide repeat (TPR)-like superfamily protein
	AT1G28420	0.000605284	HB-1	homeobox-1
	AT1G33420	0.000606797		RING/FYVE/PHD zinc finger superfamily protein
	AT4G00820	0.000607927	iqd17	IQ-domain 17
	AT4G23230	0.000609071	CRK15	cysteine-rich RLK (RECEPTOR-like protein kinase) 15
	AT1G65800	0.000609447	RK2	receptor kinase 2
	AT2G30840	0.000609528		2-oxoglutarate (2OG) and Fe(II)-dependent oxygenase superfamily protein
	AT4G35100	0.000610744	PIP3	plasma membrane intrinsic protein 3
	AT1G22900	0.000624411		Disease resistance-responsive (dirigent-like protein) family protein
	AT5G46470	0.000626179	RPS6	disease resistance protein (TIR-NBS-LRR class) family
	AT5G13310	0.000627041		hypothetical protein (source:Araport11)
	AT3G59970	0.000628495	MTHFR1	methylenetetrahydrofolate reductase 1
	AT2G42280	0.00063003	FBH4	basic helix-loop-helix (bHLH) DNA-binding superfamily protein
	AT5G06750	0.000632074	APD8	Protein phosphatase 2C family protein
	AT1G12570	0.00063224		Glucose-methanol-choline (GMC) oxidoreductase family protein
	AT4G27900	0.000636671		CCT motif family protein
	AT2G47000	0.00063752	ABCB4	ATP binding cassette subfamily B4
	AT3G01050	0.000640111	MUB1	membrane-anchored ubiquitin-fold protein 1 precursor
	AT2G36800	0.000640854	DOGT1	don-glucosyltransferase 1
	AT4G30935	0.000642345	WRKY32	WRKY DNA-binding protein 32
	AT3G49940	0.000642829	LBD38	LOB domain-containing protein 38
	AT1G76820	0.000643248		eukaryotic translation initiation factor 2 (eIF-2) family protein
	AT3G47050	0.000644003		Glycosyl hydrolase family protein
	AT3G57700	0.000646839		Protein kinase superfamily protein
	AT4G02770	0.000646854	PSAD-1	photosystem I subunit D-1
	AT4G12730	0.000647561	FLA2	FASCICLIN-like arabinogalactan 2
	AT4G09000	0.000647889	GRF1	general regulatory factor 1
	AT3G18710	0.000649276	PUB29	plant U-box 29
	AT5G50100	0.000650714	DCC1	Putative thiol-disulphide oxidoreductase DCC
	AT1G01740	0.000651354	BSK4	Protein kinase protein with tetratricopeptide repeat domain
	AT3G21055	0.0006519	PSBTN	photosystem II subunit T
	AT1G65660	0.000652237	SMP1	Pre-mRNA splicing Prp18-interacting factor
	AT1G03600	0.000652732	PSB27	photosystem II family protein
	AT2G33510	0.000657435	CFL1	ATP-dependent RNA helicase (source:Araport11)
	AT1G70560	0.000659088	TAA1	tryptophan aminotransferase of Arabidopsis 1
	AT2G30350	0.000659288	HIGLE	Excinuclease ABC, C subunit, N-terminal
	AT1G67740	0.000661352	PSBY	photosystem II BY
	AT3G46020	0.000662928		RNA-binding (RRM/RBD/RNP motifs) family protein
	AT1G14440	0.000664554	HB31	homeobox protein 31
	AT2G17630	0.000665686	PSAT2	Pyridoxal phosphate (PLP)-dependent transferases superfamily protein
	AT5G65060	0.000665728	MAF3	K-box region and MADS-box transcription factor family protein
	AT3G27460	0.0006684	SGF29a	SGF29 tudor-like domain
	AT3G02750	0.000670097		Protein phosphatase 2C family protein
	AT5G03660	0.000672579		Family of unknown function (DUF662)
	AT5G27600	0.000674428	LACS7	long-chain acyl-CoA synthetase 7
	AT3G21530	0.000675016		DNAse I-like superfamily protein
	AT1G24265	0.000675463		Protein of unknown function (DUF1664)
	AT2G30550	0.000677422	DALL3	alpha/beta-Hydrolases superfamily protein
	AT1G30500	0.000684298	NF-YA7	nuclear factor Y, subunit A7
	AT1G30700	0.000687487	AtBBE8	FAD-binding Berberine family protein
	AT5G59660	0.000687631		Leucine-rich repeat protein kinase family protein
	AT1G02170	0.000688284	MC1	metacaspase 1
	AT5G33320	0.000692211	CUE1	Glucose-6-phosphate/phosphate translocator-related
	AT3G51340	0.000692335		Eukaryotic aspartyl protease family protein
	AT5G40800	0.000696922	AITR4, DIL3	hypothetical protein (source:Araport11)
	AT2G44130	0.000697483	KFB39, KMD3	Galactose oxidase/kelch repeat superfamily protein
	AT3G06890	0.000698066		transmembrane protein (source:Araport11)
	AT5G47870	0.000700398	RAD52-2	cobalt ion-binding protein (source:Araport11)
	AT4G14020	0.000701407		Rapid alkalinization factor (RALF) family protein
	AT5G61490	0.000701736		Uncharacterised conserved protein (UCP012943)
	AT2G23770	0.000703774	LYK4	protein kinase family protein / peptidoglycan-binding LysM domain-containing protein
	AT1G09910	0.000704517		Rhamnogalacturonate lyase family protein
	AT2G37130	0.000711075		Peroxidase superfamily protein
	AT3G03690	0.000711193	UNE7	Core-2/I-branching beta-1,6-N-acetylglucosaminyltransferase family protein
	AT2G01490	0.00071377	PAHX	phytanoyl-CoA dioxygenase (PhyH) family protein
	AT2G31900	0.000713879	XIF	myosin-like protein XIF
	AT4G14713	0.000714655	PPD1	TIFY domain/Divergent CCT motif family protein
	AT5G59440	0.000715805	ZEU1	P-loop containing nucleoside triphosphate hydrolases superfamily protein
	AT5G59500	0.000718619		protein C-terminal S-isoprenylcysteine carboxyl O-methyltransferases
	AT3G49210	0.00071969		O-acyltransferase (WSD1-like) family protein
	AT4G36910	0.000720254	LEJ2	Cystathionine beta-synthase (CBS) family protein
	AT1G09250	0.000720856	AIF4	basic helix-loop-helix (bHLH) DNA-binding superfamily protein
	AT1G66730	0.000721547	LIG6	DNA LIGASE 6
	AT1G21610	0.000725269	UBN1	wound-responsive family protein
	AT3G01980	0.000725702		NAD(P)-binding Rossmann-fold superfamily protein
	AT3G15270	0.000727209	SPL5	squamosa promoter binding protein-like 5
	AT2G01950	0.000733331	BRL2	BRI1-like 2
	AT3G56510	0.000733431		RNA-binding (RRM/RBD/RNP motifs) family protein
	AT1G78110	0.000735471		nucleolar GTP-binding protein (source:Araport11)
	AT5G41670	0.000736037	PGD3	6-phosphogluconate dehydrogenase family protein
	AT5G08370	0.000736679	AGAL2	alpha-galactosidase 2
	AT4G29700	0.000736724		Alkaline-phosphatase-like family protein
	AT5G46640	0.000738269	AHL8	AT hook motif DNA-binding family protein
	AT1G61170	0.000738728		hypothetical protein (source:Araport11)
	AT2G46430	0.000741172	CNGC3	cyclic nucleotide gated channel 3
	AT5G52860	0.000742533	ABCG8	ABC-2 type transporter family protein
	AT3G25510	0.000744747		disease resistance protein (TIR-NBS-LRR class), putative
	AT3G23110	0.000747113	RLP37	receptor like protein 37
	AT1G48480	0.000747243	RKL1	receptor-like kinase 1
	AT5G10710	0.000749582		centromere protein O (source:Araport11)
	AT5G53830	0.000751988	MVQ3	VQ motif-containing protein
	AT1G74710	0.000754698	EDS16	ADC synthase superfamily protein
	AT1G08780	0.000757445	AIP3	ABI3-interacting protein 3
	AT4G34150	0.00075968		Calcium-dependent lipid-binding (CaLB domain) family protein
	AT1G28120	0.000761841		ubiquitin thioesterase otubain-like protein (source:Araport11)
	AT2G27285	0.000764122		Coiled-coil domain-containing protein 55 (DUF2040)
	AT4G39660	0.000764859	AGT2	alanine:glyoxylate aminotransferase 2
	AT1G35470	0.000765519	RanBPM	SPla/RYanodine receptor (SPRY) domain-containing protein
	AT4G03280	0.000767871	PETC	photosynthetic electron transfer C
	AT2G42220	0.000768704		Rhodanese/Cell cycle control phosphatase superfamily protein
	AT3G54220	0.000770481	SCR	GRAS family transcription factor
	AT5G58660	0.000771732		2-oxoglutarate (2OG) and Fe(II)-dependent oxygenase superfamily protein
	AT1G75590	0.00077634	SAUR52	SAUR-like auxin-responsive protein family
	AT5G04940	0.00077719	SUVH1	SU(VAR)3-9 homolog 1
	AT2G03680	0.000778096	SPR1	spiral1
	AT2G16770	0.000780443	bZIP23	Basic-leucine zipper (bZIP) transcription factor family protein
	AT3G25910	0.000781092		Protein of unknown function (DUF1644)
	AT2G37900	0.000782015		Major facilitator superfamily protein
	AT2G27510	0.000785389	FD3	ferredoxin 3
	AT3G02180	0.000787154	SP1L3	SPIRAL1-like3
	AT5G24270	0.000788531	SOS3	Calcium-binding EF-hand family protein
	AT3G57157	0.000790033	sORF5	other RNA
	AT5G43460	0.000791483		HR-like lesion-inducing protein-related
	AT3G53350	0.00079206	RIP3	ROP interactive partner 4
	AT3G20910	0.000792893	NF-YA9	nuclear factor Y, subunit A9
	AT3G52310	0.000792999	ABCG27	ABC-2 type transporter family protein
	AT1G56170	0.000794435	NF-YC2	nuclear factor Y, subunit C2
	AT5G52830	0.000795563	WRKY27	WRKY DNA-binding protein 27
	AT5G41612	0.000796494		other RNA
	AT1G64320	0.000797117		myosin heavy chain-related
	AT1G20550	0.000801341		O-fucosyltransferase family protein
	AT5G10180	0.000805118	SULTR2;1	slufate transporter 2;1
	AT4G25960	0.000805275	ABCB2	P-glycoprotein 2
	AT1G16110	0.000807412	WAKL6	wall associated kinase-like 6
	AT2G45280	0.000807578	RAD51C	RAS associated with diabetes protein 51C
	AT3G03773	0.000807957	p23-2	HSP20-like chaperones superfamily protein
	AT5G42300	0.000808398	UBL5	ubiquitin-like protein 5
	AT4G20940	0.000809658	GHR1	Leucine-rich receptor-like protein kinase family protein
	AT2G42900	0.000809901		Plant basic secretory protein (BSP) family protein
	AT5G18590	0.000814918		Galactose oxidase/kelch repeat superfamily protein
	AT4G36150	0.000817187		Disease resistance protein (TIR-NBS-LRR class) family
	AT3G13350	0.00081818		HMG (high mobility group) box protein with ARID/BRIGHT DNA-binding domain
	AT2G01070	0.000821634		Lung seven transmembrane receptor family protein
	AT2G30942	0.000821853	ssSPTb	Protein of unknown function (DUF3317)
	AT5G47040	0.000823249	LON2	lon protease 2
	AT5G56300	0.000826801	GAMT2	gibberellic acid methyltransferase 2
	AT3G48080	0.000831189		alpha/beta-Hydrolases superfamily protein
	AT5G62190	0.000831991	PRH75	DEAD box RNA helicase (PRH75)
	AT1G66465	0.00083328		transmembrane protein (source:Araport11)
	AT1G15710	0.000833732		prephenate dehydrogenase family protein
	AT3G27350	0.000835086		transcriptional regulator ATRX-like protein (source:Araport11)
	AT4G19660	0.000835427	NPR4	NPR1-like protein 4
	AT1G16680	0.000836025		Chaperone DnaJ-domain superfamily protein
	AT5G41560	0.000847573	DDA1	DET1 complexing ubiquitin ligase (source:Araport11)
	AT3G26720	0.000848359		Glycosyl hydrolase family 38 protein
	AT1G20110	0.000854678	FREE1, FYVE1	RING/FYVE/PHD zinc finger superfamily protein
	AT5G22770	0.000856625	alpha-ADR	alpha-adaptin
	AT4G11290	0.000857228		Peroxidase superfamily protein
	AT3G63010	0.00085751	GID1B	alpha/beta-Hydrolases superfamily protein
	AT2G43210	0.000869375		Ubiquitin-like superfamily protein
	AT4G18970	0.000871512		GDSL-like Lipase/Acylhydrolase superfamily protein
	AT2G17700	0.00087158	STY8	ACT-like protein tyrosine kinase family protein
	AT1G78900	0.000872036	VHA-A	vacuolar ATP synthase subunit A
	AT3G06320	0.000872735		Ribosomal protein L33 family protein
	AT5G16400	0.000873402	TRXF2	thioredoxin F2
	AT4G00234	0.000875332		mechanosensitive ion channel-like protein (source:Araport11)
	AT1G21210	0.00087553	WAK4	wall associated kinase 4
	AT1G78870	0.000877689	UBC35	ubiquitin-conjugating enzyme 35
	AT1G62710	0.000882972	BETA-VPE	beta vacuolar processing enzyme
	AT4G31720	0.000884173	TAFII15	TBP-associated factor II 15
	AT4G14610	0.000887766		pseudogene of Disease resistance protein (CC-NBS-LRR class) family (source:Araport11)
	AT1G08380	0.00088857	PSAO	photosystem I subunit O
	AT3G17690	0.000890063	CNGC19	cyclic nucleotide gated channel 19
	AT4G15090	0.000892509	FAR1	FRS (FAR1 Related Sequences) transcription factor family
	AT3G23530	0.000892859		Cyclopropane-fatty-acyl-phospholipid synthase
	AT1G19300	0.000893547	PARVUS	Nucleotide-diphospho-sugar transferases superfamily protein
	AT2G35190	0.000896385	NPSN11	novel plant snare 11
	AT1G42430	0.000901239	ESV1	inactive purple acid phosphatase-like protein (source:Araport11)
	AT5G52730	0.000905322		Copper transport protein family
	AT5G64530	0.000908119	XND1	xylem NAC domain 1
	AT1G77690	0.000909146	LAX3	like AUX1 3
	AT5G66330	0.000910024		Leucine-rich repeat (LRR) family protein
	AT2G15680	0.000911261	CML30	Calcium-binding EF-hand family protein
	AT1G47330	0.00091132		CBS domain-containing protein with a domain of unknown function (DUF21)
	AT5G56960	0.000912907		basic helix-loop-helix (bHLH) DNA-binding family protein
	AT5G55930	0.000914061	OPT1	oligopeptide transporter 1
	AT5G43260	0.000917321		chaperone protein dnaJ-related
	AT1G28110	0.000918564	SCPL45	serine carboxypeptidase-like 45
	AT1G04733	0.000918615	U2-11	U2 (source:Araport11)
	ATCG00630	0.000919976	PSAJ	PSAJ
	AT1G77450	0.000920384	NAC032	NAC domain containing protein 32
	AT5G05190	0.000922759	EDR4	Protein of unknown function (DUF3133)
	AT5G35330	0.000923288	MBD02	methyl-CPG-binding domain protein 02
	AT4G30750	0.000923403		hypothetical protein (source:Araport11)
	AT4G02405	0.000926386		S-adenosyl-L-methionine-dependent methyltransferases superfamily protein
	AT1G63970	0.000926879	ISPF	isoprenoid F
	AT2G07783	0.000931703		pseudogene of cytochrome C biogenesis 382 (source:Araport11)
	AT3G11090	0.000934193	LBD21	LOB domain-containing protein 21
	AT1G79630	0.00093902		Protein phosphatase 2C family protein
	AT2G43440	0.000940201		F-box and associated interaction domains-containing protein
	AT2G22500	0.000942885	UCP5	uncoupling protein 5
	AT1G09440	0.000943456		Protein kinase superfamily protein
	AT4G13510	0.000944178	AMT1;1	ammonium transporter 1;1
	AT3G07760	0.000946034		Sterile alpha motif (SAM) domain-containing protein
	AT2G26110	0.000955978		Protein of unknown function (DUF761)
	AT3G13620	0.000957993	PUT4	Amino acid permease family protein
	AT4G21710	0.000958161	NRPB2	DNA-directed RNA polymerase family protein
	AT5G47810	0.00095916	PFK2	phosphofructokinase 2
	AT5G47880	0.000960084	ERF1-1	eukaryotic release factor 1-1
	AT4G01670	0.000961495		hypothetical protein (source:Araport11)
	AT4G24460	0.000962454	CLT2	CRT (chloroquine-resistance transporter)-like transporter 2
	AT3G56810	0.000962634		hypothetical protein (source:Araport11)
	AT5G11250	0.000962915	BURNOUT1	Disease resistance protein (TIR-NBS-LRR class)
	AT4G19180	0.000968263	APY7, AtAPY7	GDA1/CD39 nucleoside phosphatase family protein
	AT2G36430	0.000972535		Plant protein of unknown function (DUF247)
	AT3G09490	0.0009792		Tetratricopeptide repeat (TPR)-like superfamily protein
	AT1G56650	0.000979565	PAP1	production of anthocyanin pigment 1
	AT3G16510	0.000982233		Calcium-dependent lipid-binding (CaLB domain) family protein
	AT2G01440	0.000982546	RECG, RECG1	DEAD/DEAH box RNA helicase family protein
	AT2G02590	0.000984252		small multi-drug export protein (source:Araport11)
	AT4G21750	0.000986417	ATML1	Homeobox-leucine zipper family protein / lipid-binding START domain-containing protein
	AT2G24395	0.000987342		chaperone protein dnaJ-related
	AT3G57910	0.000987868		D111/G-patch domain-containing protein
	AT5G48380	0.000988141	BIR1	BAK1-interacting receptor-like kinase 1
	AT1G09750	0.000988793		Eukaryotic aspartyl protease family protein
	AT4G02630	0.000989225		Protein kinase superfamily protein
	AT1G16670	0.000991056	CRPK1	Protein kinase superfamily protein
	AT1G51620	0.000994952		Protein kinase superfamily protein
	AT2G36880	0.000997348	MAT3	methionine adenosyltransferase 3
	AT1G21250	0.00100092	WAK1	cell wall-associated kinase
	AT1G52880	0.00100165	NAM	NAC (No Apical Meristem) domain transcriptional regulator superfamily protein
	AT5G56150	0.00100318	UBC30	ubiquitin-conjugating enzyme 30
	AT2G21730	0.00100726	CAD2	cinnamyl alcohol dehydrogenase homolog 2
	AT4G25030	0.00100839	AtNHR2B	Serine/Threonine-kinase (source:Araport11)
	AT1G53470	0.00101086	MSL4	mechanosensitive channel of small conductance-like 4
	AT4G36710	0.00101129	HAM4	GRAS family transcription factor
	AT3G13040	0.00101727	gammaMYB2	myb-like HTH transcriptional regulator family protein
	AT1G73440	0.00101867		calmodulin-related
	AT1G62350	0.00101917		Pentatricopeptide repeat (PPR) superfamily protein
	AT3G14700	0.00101929		SART-1 family
	AT1G17200	0.0010205	CASPL2A1	Uncharacterised protein family (UPF0497)
	AT4G22000	0.00102182		tyrosine sulfotransferase-like protein (source:Araport11)
	AT4G29820	0.00102264	CFIM-25	homolog of CFIM-25
	AT3G07540	0.00102326	FH10	Actin-binding FH2 (formin homology 2) family protein
	AT1G19120	0.00102387	LSM1A	Small nuclear ribonucleoprotein family protein
	AT1G76140	0.00102487		Prolyl oligopeptidase family protein
	AT5G38396	0.00102762		F-box/RNI-like superfamily protein
	AT5G18730	0.00102916		DNAJ heat shock amino-terminal domain protein (source:Araport11)
	AT4G24970	0.00103021	AtMORC7	Histidine kinase-, DNA gyrase B-, and HSP90-like ATPase family protein
	AT3G13224	0.0010304	RBGD3	RNA-binding (RRM/RBD/RNP motifs) family protein
	AT5G53550	0.00103137	YSL3	YELLOW STRIPE like 3
	AT3G09370	0.00103168	MYB3R-3	myb domain protein 3r-3
	AT2G20790	0.00103229		clathrin adaptor complexes medium subunit family protein
	AT4G11560	0.00103437	AIPP3	bromo-adjacent homology (BAH) domain-containing protein
	AT3G03300	0.00103483	DCL2	dicer-like 2
	AT5G42520	0.00103578	BPC6	basic pentacysteine 6
	AT2G48090	0.00103874		hypothetical protein (source:Araport11)
	AT3G08870	0.00104056	LecRK-VI.1	Concanavalin A-like lectin protein kinase family protein
	AT3G09100	0.00104057		mRNA capping enzyme family protein
	AT5G49060	0.00104355		Heat shock protein DnaJ, N-terminal with domain of unknown function (DUF1977)
	AT5G11850	0.00104492		Protein kinase superfamily protein
	AT3G24570	0.00104584		Peroxisomal membrane 22 kDa (Mpv17/PMP22) family protein
	AT4G19820	0.00104621		Glycosyl hydrolase family protein with chitinase insertion domain
	AT1G63390	0.0010536		FAD/NAD(P)-binding oxidoreductase family protein
	AT1G50430	0.0010545	DWF5	Ergosterol biosynthesis ERG4/ERG24 family
	AT4G33030	0.00106014	SQD1	sulfoquinovosyldiacylglycerol 1
	AT4G25434	0.00106096	NUDT10	nudix hydrolase homolog 10
	AT1G67105	0.00106753		other RNA
	AT2G05070	0.00106812	LHCB2.2	photosystem II light harvesting complex gene 2.2
	AT3G54380	0.00106934	SAC3C	SAC3/GANP/Nin1/mts3/eIF-3 p25 family
	AT4G23150	0.0010697	CRK7	cysteine-rich RLK (RECEPTOR-like protein kinase) 7
	AT1G23340	0.00107194		Protein of Unknown Function (DUF239)
	AT3G20760	0.00107268		Nse4, component of Smc5/6 DNA repair complex
	AT2G06002	0.0010735		other RNA
	AT2G30790	0.0010765	PSBP-2	photosystem II subunit P-2
	AT2G21320	0.00107744	BBX18	B-box zinc finger family protein
	AT5G45670	0.00107842		GDSL-like Lipase/Acylhydrolase superfamily protein
	AT1G08090	0.00108411	NRT2:1	nitrate transporter 2:1
	AT4G36720	0.00108626	HVA22K	HVA22-like protein K
	AT1G35260	0.0010881	MLP165	MLP-like protein 165
	AT4G05000	0.00108925	VPS28-2	Vacuolar protein sorting-associated protein VPS28 family protein
	AT4G21190	0.00109106	emb1417	Pentatricopeptide repeat (PPR) superfamily protein
	AT1G71000	0.00109272		Chaperone DnaJ-domain superfamily protein
	AT5G01220	0.00109276	SQD2	sulfoquinovosyldiacylglycerol 2
	AT5G43150	0.00109712		elongation factor (source:Araport11)
	AT4G08310	0.00109838		DNA ligase (source:Araport11)
	AT1G49832	0.0011001		None (source:Araport11)
	AT1G79270	0.00110513	ECT8	evolutionarily conserved C-terminal region 8
	AT4G13660	0.00110698	PRR2	pinoresinol reductase 2
	AT5G03345	0.00110916	PRCE2	membrane magnesium transporter-like protein (source:Araport11)
	AT5G22570	0.00111168	WRKY38	WRKY DNA-binding protein 38
	AT5G57000	0.00111261		DEAD-box ATP-dependent RNA helicase (source:Araport11)
	AT3G56160	0.00111272		Sodium Bile acid symporter family
	AT1G34418	0.00111405	sORF15	other RNA
	AT4G02280	0.00111435	SUS3	sucrose synthase 3
	AT1G04200	0.00111483		dyggve-melchior-clausen syndrome protein (source:Araport11)
	AT1G52710	0.00111528		Rubredoxin-like superfamily protein
	AT3G06400	0.0011207	CHR11	chromatin-remodeling protein 11
	AT2G22230	0.00112336		Thioesterase superfamily protein
	AT2G02220	0.00112633	PSKR1	phytosulfokin receptor 1
	AT3G24750	0.00112734	LAZY5	hypothetical protein (source:Araport11)
	AT4G38495	0.0011277		chromatin-remodeling complex subunit (source:Araport11)
	AT5G21020	0.00112993		transmembrane protein
	AT3G48185	0.00113333		transmembrane protein (source:Araport11)
	AT2G46330	0.0011402	AGP16	arabinogalactan protein 16
	AT1G80940	0.00114274		Snf1 kinase interactor-like protein (source:Araport11)
	AT4G12580	0.0011433		hypothetical protein (source:Araport11)
	AT2G43750	0.00114451	OASB	O-acetylserine (thiol) lyase B
	AT1G74400	0.00114611		Tetratricopeptide repeat (TPR)-like superfamily protein
	AT2G40020	0.00114823		Nucleolar histone methyltransferase-related protein
	AT1G04053	0.00114909		Natural antisense transcript overlaps with AT1G01750 (source:Araport11)
	AT4G39830	0.00114917	AO	Cupredoxin superfamily protein
	AT1G76940	0.00114925		RNA-binding (RRM/RBD/RNP motifs) family protein
	AT1G69020	0.00115		Prolyl oligopeptidase family protein
	AT2G04100	0.00115062		MATE efflux family protein
	AT5G65410	0.00115201	HB25	homeobox protein 25
	AT5G41920	0.00115229	AtSCL23, SCL23	GRAS family transcription factor
	AT4G23220	0.00115328	CRK14	cysteine-rich RLK (RECEPTOR-like protein kinase) 14
	AT5G62165	0.00115535	AGL42	AGAMOUS-like 42
	AT4G00700	0.0011576	MCTP9	C2 calcium/lipid-binding plant phosphoribosyltransferase family protein
	AT1G03210	0.00116235		Phenazine biosynthesis PhzC/PhzF protein
	AT3G04480	0.00116456		endoribonucleases
	AT3G44720	0.00116995	ADT4	arogenate dehydratase 4
	AT1G35180	0.00117282		TRAM, LAG1 and CLN8 (TLC) lipid-sensing domain containing protein
	AT4G14600	0.00117599		Target SNARE coiled-coil domain protein
	AT5G65010	0.00117795	ASN2	asparagine synthetase 2
	AT3G25585	0.00118161	AAPT2	aminoalcoholphosphotransferase
	AT2G40620	0.00118277	bZIP18	Basic-leucine zipper (bZIP) transcription factor family protein
	AT4G32660	0.00118574	AME3	Protein kinase superfamily protein
	AT4G34280	0.00118591	DHU1	transducin family protein / WD-40 repeat family protein
	AT5G42440	0.00118638		Protein kinase superfamily protein
	AT4G37930	0.00118918	SHM1	serine transhydroxymethyltransferase 1
	AT2G34650	0.0011892	PID	Protein kinase superfamily protein
	AT4G23210	0.00119294	CRK13	cysteine-rich RLK (RECEPTOR-like protein kinase) 13
	AT1G23820	0.00119366	SPDS1	spermidine synthase 1
	AT1G63840	0.00119392		RING/U-box superfamily protein
	AT1G06270	0.00119513		Pentatricopeptide repeat (PPR) superfamily protein
	AT1G67570	0.00119707		Protein of unknown function (DUF3537)
	AT3G11945	0.00119958	HST	homogentisate prenyltransferase
	AT2G40080	0.00120405	ELF4	Protein of unknown function (DUF1313)
	AT4G30640	0.00120522		RNI-like superfamily protein
	AT3G60540	0.00120766		Preprotein translocase Sec, Sec61-beta subunit protein
	AT3G20640	0.00120905		basic helix-loop-helix (bHLH) DNA-binding superfamily protein
	AT1G10350	0.00120988		DNAJ heat shock family protein
	AT5G03455	0.00121208	CDC25	Rhodanese/Cell cycle control phosphatase superfamily protein
	AT3G56400	0.00121949	WRKY70	WRKY DNA-binding protein 70
	AT5G41685	0.00122082		Mitochondrial outer membrane translocase complex, subunit Tom7
	AT5G67420	0.00122304	LBD37	LOB domain-containing protein 37
	AT1G10600	0.00122308	AMSH2	associated molecule with the SH3 domain of STAM 2
	AT1G10650	0.00122372		SBP (S-ribonuclease binding protein) family protein
	AT3G19100	0.00122373	TAGK2	Protein kinase superfamily protein
	AT4G22670	0.00122374	HIP1	HSP70-interacting protein 1
	AT5G10430	0.00122633	AGP4	arabinogalactan protein 4
	AT4G39210	0.0012267	APL3	Glucose-1-phosphate adenylyltransferase family protein
	AT2G43840	0.00123142	UGT74F1	UDP-glycosyltransferase 74 F1
	AT5G60270	0.00123394	LecRK-I.7	Concanavalin A-like lectin protein kinase family protein
	AT2G44680	0.00123772	CKB4	casein kinase II beta subunit 4
	AT3G05936	0.00123797		hypothetical protein (source:Araport11)
	AT2G26650	0.00123961	KT1	K+ transporter 1
	AT4G33220	0.0012418	PME44	pectin methylesterase 44
	AT1G64360	0.00124207	SAQR	hypothetical protein (source:Araport11)
	AT5G43860	0.00124245	CLH2	chlorophyllase 2
	AT5G10300	0.00124516	MES5	methyl esterase 5
	AT5G55730	0.00124623	FLA1	FASCICLIN-like arabinogalactan 1
	AT4G35570	0.00125194	HMGB5	high mobility group B5
	AT5G64810	0.00125509	WRKY51	WRKY DNA-binding protein 51
	AT1G13550	0.00125566		Protein of unknown function (DUF1262)
	AT1G16320	0.00126029		Uncharacterized conserved protein (DUF2358)
	AT4G11900	0.00126163		S-locus lectin protein kinase family protein
	AT2G19860	0.00126208	HXK2	hexokinase 2
	AT1G69980	0.00126286		structural polyprotein (source:Araport11)
	AT5G26170	0.00126391	WRKY50	WRKY DNA-binding protein 50
	AT1G77280	0.00126434		Protein kinase protein with adenine nucleotide alpha hydrolases-like domain
	AT5G17290	0.00126491	APG5	autophagy protein Apg5 family
	AT1G52570	0.00126804	PLDALPHA2	phospholipase D alpha 2
	AT5G45160	0.00126883	RL2	Root hair defective 3 GTP-binding protein (RHD3)
	AT5G13570	0.00127061	DCP2	decapping 2
	AT5G06730	0.00127242		Peroxidase superfamily protein
	AT3G52390	0.00127254		TatD related DNase
	AT3G46450	0.00127618		SEC14 cytosolic factor family protein / phosphoglyceride transfer family protein
	AT3G44990	0.00127696	XTH31	xyloglucan endo-transglycosylase-related 8
	AT5G65480	0.00127819	CCI1	hypothetical protein (source:Araport11)
	AT1G26660	0.00127835		Prefoldin chaperone subunit family protein
	AT5G11000	0.00128665		Plant protein of unknown function (DUF868)
	AT5G55540	0.00128977	TRN1	tornado 1
	AT2G44430	0.00128986		DNA-binding bromodomain-containing protein
	AT2G04780	0.00129103	FLA7	FASCICLIN-like arabinoogalactan 7
	AT4G13160	0.00129168		Protein of unknown function, DUF593
	AT5G10840	0.00129295	EMP1	Endomembrane protein 70 protein family
	AT3G49350	0.00129468		Ypt/Rab-GAP domain of gyp1p superfamily protein
	AT1G05710	0.00130626		basic helix-loop-helix (bHLH) DNA-binding superfamily protein
	AT4G01880	0.00130838	AtTRM13, TRM13	methyltransferases
	AT4G31870	0.00130931	GPX7	glutathione peroxidase 7
	AT3G53750	0.00130968	ACT3	actin 3
	AT3G28540	0.0013101		P-loop containing nucleoside triphosphate hydrolases superfamily protein
	AT1G56500	0.00131403	SOQ1	haloacid dehalogenase-like hydrolase family protein
	AT2G39740	0.00131473	HESO1	Nucleotidyltransferase family protein
	AT5G66290	0.00131475		hypothetical protein (source:Araport11)
	AT1G11220	0.00131645		Protein of unknown function (DUF761)
	AT2G20725	0.00132049		CAAX amino terminal protease family protein
	AT3G02860	0.00132474	ARS1	zinc ion binding
	AT5G62880	0.00132556	RAC10	RAC-like 10
	AT3G06270	0.00132779		Protein phosphatase 2C family protein
	AT5G06100	0.0013345	MYB33	myb domain protein 33
	AT1G21730	0.00133658	Kin7.1	P-loop containing nucleoside triphosphate hydrolases superfamily protein
	AT4G11440	0.00133699		Mitochondrial substrate carrier family protein
	AT2G45010	0.00133727		PLAC8 family protein
	AT5G52230	0.00133751	MBD13	methyl-CPG-binding domain protein 13
	AT2G40820	0.00134209		stomatal closure actin-binding-like protein (source:Araport11)
	AT1G60680	0.00134656		NAD(P)-linked oxidoreductase superfamily protein
	AT5G06440	0.00134967		polyketide cyclase/dehydrase/lipid transport superfamily protein (source:Araport11)
	AT1G75540	0.00135179	BBX21	salt tolerance homolog2
	AT5G28080	0.00135604	WNK9	Protein kinase superfamily protein
	AT3G16360	0.00136634	AHP4	HPT phosphotransmitter 4
	AT4G18810	0.00136688		NAD(P)-binding Rossmann-fold superfamily protein
	AT3G05120	0.00136807	GID1A	alpha/beta-Hydrolases superfamily protein
	AT2G37520	0.00136835		Acyl-CoA N-acyltransferase with RING/FYVE/PHD-type zinc finger domain
	AT1G47565	0.00137175		transposable element gene
	AT1G80860	0.00137443	PLMT	phospholipid N-methyltransferase
	AT2G20750	0.00138175	EXPB1	expansin B1
	AT4G08580	0.00138288		microfibrillar-associated protein-related
	AT5G07020	0.00138414	MPH1	proline-rich family protein
	AT1G02010	0.00139143	SEC1A	secretory 1A
	AT1G34630	0.00139423		transmembrane protein (source:Araport11)
	AT4G28830	0.00139561		S-adenosyl-L-methionine-dependent methyltransferases superfamily protein
	AT4G06536	0.0013961		SPla/RYanodine receptor (SPRY) domain-containing protein
	AT2G32320	0.00140003		tRNAHis guanylyltransferase
	AT4G09010	0.00140124	TL29	ascorbate peroxidase 4
	AT3G50685	0.00140408		anti-muellerian hormone type-2 receptor (source:Araport11)
	AT2G40980	0.00140701		Protein kinase superfamily protein
	AT4G14096	0.00140756		F-box/RNI-like superfamily protein
	AT4G11300	0.00141196		Protein of unknown function (DUF793)
	AT3G59800	0.00141995		stress response protein (source:Araport11)
	AT1G29830	0.00142282		Magnesium transporter CorA-like family protein
	AT4G22220	0.00143316	ISU1	SufE/NifU family protein
	AT1G69170	0.00143726	AtSPL6, SPL6	Squamosa promoter-binding protein-like (SBP domain) transcription factor family protein
	AT5G12440	0.00143869		CCCH-type zinc fingerfamily protein with RNA-binding domain
	AT1G29530	0.00144478		hypothetical protein (source:Araport11)
	AT5G55850	0.00145133	NOI	RPM1-interacting protein 4 (RIN4) family protein
	AT5G01881	0.00145434		transmembrane protein (source:Araport11)
	AT1G66740	0.00145953	SGA2	ASF1 like histone chaperone
	AT1G79640	0.00146113		Protein kinase superfamily protein
	AT5G40390	0.00146174	SIP1	Raffinose synthase family protein
	AT2G07734	0.00146326		Alpha-L RNA-binding motif/Ribosomal protein S4 family protein
	AT1G19490	0.00146575		Basic-leucine zipper (bZIP) transcription factor family protein
	AT2G44280	0.00146667		Major facilitator superfamily protein
	AT3G52470	0.00146702		Late embryogenesis abundant (LEA) hydroxyproline-rich glycoprotein family
	AT5G16720	0.001469	MyoB3	Protein of unknown function, DUF593
	AT4G12910	0.00147074	scpl20	serine carboxypeptidase-like 20
	AT1G30900	0.00147144	VSR6	VACUOLAR SORTING RECEPTOR 6
	AT5G40930	0.00147263	TOM20-4	translocase of outer membrane 20-4
	AT1G16420	0.00147416	MC8	metacaspase 8
	AT5G43810	0.001477	AGO10	Stabilizer of iron transporter SufD / Polynucleotidyl transferase
	AT5G57330	0.00147779		Galactose mutarotase-like superfamily protein
	AT2G19350	0.00147971		Eukaryotic protein of unknown function (DUF872)
	AT5G60600	0.00148053	HDS	4-hydroxy-3-methylbut-2-enyl diphosphate synthase
	AT5G46840	0.00148097		RNA-binding (RRM/RBD/RNP motifs) family protein
	AT3G29030	0.00148454	EXPA5	expansin A5
	AT5G61040	0.00148774		hypothetical protein (source:Araport11)
	AT3G44310	0.00148922	NIT1	nitrilase 1
	AT3G27870	0.00148925		ATPase E1-E2 type family protein / haloacid dehalogenase-like hydrolase family protein
	AT2G16950	0.00149055	TRN1	transportin 1
	AT2G26390	0.00149062	SERP4	Serine protease inhibitor (SERPIN) family protein
	AT4G00530	0.00149177		UvrABC system protein A (source:Araport11)
	AT1G09453	0.00149487		Natural antisense transcript overlaps with AT1G74420 (source:Araport11)
	AT2G34940	0.00149502	VSR5	VACUOLAR SORTING RECEPTOR 5
	AT5G14540	0.00149625		Protein of unknown function (DUF1421)
	AT5G12010	0.00149917		nuclease (source:Araport11)
	AT5G10950	0.00150027		Tudor/PWWP/MBT superfamily protein
	AT4G21630	0.00150478		Subtilase family protein
	AT1G61250	0.00150622	SC3	secretory carrier 3
	AT1G29810	0.00150692		Transcriptional coactivator/pterin dehydratase
	AT1G26560	0.0015172	BGLU40	beta glucosidase 40
	AT1G05010	0.00151944	EFE	ethylene-forming enzyme
	AT1G14790	0.00151991	RDR1	RNA-dependent RNA polymerase 1
	AT3G14690	0.00152002	CYP72A15	cytochrome P450, family 72, subfamily A, polypeptide 15
	AT4G30710	0.0015236	QWRF8	Family of unknown function (DUF566)
	AT1G01680	0.00152904	PUB54	plant U-box 54
	AT1G54140	0.00152911	TAFII21	TATA binding protein associated factor 21kDa subunit
	AT4G12300	0.00153036	CYP706A4	cytochrome P450, family 706, subfamily A, polypeptide 4
	AT5G10520	0.00153089	RBK1	ROP binding protein kinases 1
	AT3G08620	0.001533		RNA-binding KH domain-containing protein
	AT5G58740	0.00153324		HSP20-like chaperones superfamily protein
	AT1G06370	0.00153874		pseudogene of Alg9-like mannosyltransferase family (source:Araport11)
	AT4G20310	0.00153999	S2P	Peptidase M50 family protein
	AT2G37170	0.00154575	PIP2B	plasma membrane intrinsic protein 2
	AT4G16447	0.00154592		hypothetical protein (source:Araport11)
	AT5G17190	0.00154638		B-cell receptor-associated-like protein (source:Araport11)
	AT1G21400	0.00155218		Thiamin diphosphate-binding fold (THDP-binding) superfamily protein
	AT3G26922	0.0015544		F-box/RNI-like superfamily protein
	AT4G10840	0.00155445	KLCR1	Tetratricopeptide repeat (TPR)-like superfamily protein
	AT3G20470	0.00155734	GRP5	glycine-rich protein 5
	AT1G76080	0.00155801	CDSP32	chloroplastic drought-induced stress protein of 32 kD
	AT4G33480	0.00156015		BTB/POZ domain protein TNFAIP protein (source:Araport11)
	AT2G36840	0.00156233	ACR10	ACT-like superfamily protein
	AT1G15410	0.00156374		aspartate-glutamate racemase family
	AT2G45520	0.00156496		coiled-coil protein (source:Araport11)
	AT3G02640	0.00156594		transmembrane protein (source:Araport11)
	AT2G39300	0.00157345		CAP-gly domain linker (source:Araport11)
	AT3G57320	0.00157505		threonine-tRNA ligase 2 (source:Araport11)
	AT4G14548	0.00157546		other RNA
	AT4G19020	0.00157549	CMT2	chromomethylase 2
	AT1G01640	0.0015795		BTB/POZ domain-containing protein
	AT2G23090	0.00158318		Uncharacterised protein family SERF
	AT1G10020	0.00159704		Protein of unknown function (DUF1005)
	AT3G63270	0.0016014	ALP1	nuclease (source:Araport11)
	AT3G57050	0.00160522	CBL	cystathionine beta-lyase
	AT4G19160	0.00161601		transglutaminase family protein (source:Araport11)
	AT3G06300	0.00161736	P4H2	P4H isoform 2
	AT5G26200	0.00162044		Mitochondrial substrate carrier family protein
	AT1G66880	0.001622		Protein kinase superfamily protein
	AT2G13790	0.00162221	SERK4	somatic embryogenesis receptor-like kinase 4
	AT1G02520	0.00162404	ABCB11	P-glycoprotein 11
	AT3G52340	0.00162491	SPP2	sucrose-6F-phosphate phosphohydrolase 2
	AT1G71060	0.00162684		Tetratricopeptide repeat (TPR)-like superfamily protein
	AT5G50520	0.00163277		Major facilitator superfamily protein
	AT5G51040	0.00164518	SDHAF2	succinate dehydrogenase assembly factor (source:Araport11)
	AT4G20400	0.00164554	JMJ14	JUMONJI 14
	AT1G08857	0.00164966		Natural antisense transcript overlaps with AT1G66880 (source:Araport11)
	AT4G13030	0.00165426		P-loop containing nucleoside triphosphate hydrolases superfamily protein
	AT4G02140	0.00165709		hypothetical protein (source:Araport11)
	AT5G01940	0.00165757		eukaryotic translation initiation factor 2B family protein / eIF-2B family protein
	AT1G51680	0.00166146	4CL1	4-coumarate:CoA ligase 1
	AT2G28550	0.00166588	RAP2.7	related to AP2.7
	AT5G01880	0.00167117	DAFL2	RING/U-box superfamily protein
	AT1G01180	0.00167351		S-adenosyl-L-methionine-dependent methyltransferases superfamily protein
	AT5G51560	0.00167744		Leucine-rich repeat protein kinase family protein
	AT3G47010	0.00168697		Glycosyl hydrolase family protein
	AT2G07774	0.0016923		hypothetical protein (source:Araport11)
	AT3G24040	0.00169596		Core-2/I-branching beta-1,6-N-acetylglucosaminyltransferase family protein
	AT3G42790	0.00169886	AL3	alfin-like 3
	AT1G27770	0.00170011	ACA1	autoinhibited Ca2+-ATPase 1
	AT5G47500	0.00170324	PME5	Pectin lyase-like superfamily protein
	AT1G62440	0.00170636	LRX2	leucine-rich repeat/extensin 2
	AT3G62690	0.00171357	ATL5	AtL5
	AT1G62880	0.00171378		Cornichon family protein
	AT3G48820	0.00171678	SIA2	Glycosyltransferase family 29 (sialyltransferase) family protein
	AT4G13630	0.00171831		Protein of unknown function, DUF593
	AT1G54450	0.00172052		Calcium-binding EF-hand family protein
	AT1G55680	0.00172183		Transducin/WD40 repeat-like superfamily protein
	AT3G58220	0.00172843		TRAF-like family protein
	AT1G16740	0.00173114		Ribosomal protein L20
	AT5G11760	0.00173928		stress response protein (source:Araport11)
	AT3G29100	0.00174188	VTI13	vesicle transport V-snare 13
	AT3G15160	0.00174369		AP-5 complex subunit zeta-1 (source:Araport11)
	AT5G39860	0.00174514	PRE1	basic helix-loop-helix (bHLH) DNA-binding family protein
	AT3G15650	0.00174911		alpha/beta-Hydrolases superfamily protein
	AT4G22960	0.00174921		Protein of unknown function (DUF544)
	AT5G37590	0.00175672		Tetratricopeptide repeat (TPR)-like superfamily protein
	AT3G15480	0.00176		Protein of unknown function (DUF1218)
	AT2G36120	0.00176268	DOT1	Glycine-rich protein family
	AT1G01420	0.00176613	UGT72B3	UDP-glucosyl transferase 72B3
	AT2G21230	0.00177041	bZIP30, DKM	Basic-leucine zipper (bZIP) transcription factor family protein
	AT2G47980	0.00177076	SCC3	sister-chromatid cohesion protein 3
	AT4G22950	0.00177388	AGL19	AGAMOUS-like 19
	AT4G00440	0.00179021	TRM15	Protein of unknown function (DUF3741)
	AT3G22480	0.0017903	PDF2	prefoldin 2
	AT3G48750	0.00179621	CDC2	cell division control 2
	AT5G01290	0.00180144		mRNA capping enzyme family protein
	AT3G26910	0.00180178		hydroxyproline-rich glycoprotein family protein
	AT2G46890	0.00180354		Protein of unknown function (DUF1295)
	AT1G27660	0.00180563		basic helix-loop-helix (bHLH) DNA-binding superfamily protein
	AT5G54310	0.00180654	AGD5	ARF-GAP domain 5
	AT2G45290	0.00181451	TKL2	Transketolase
	AT2G18240	0.00181835		Rer1 family protein
	AT4G27050	0.00181881		F-box/RNI-like superfamily protein
	AT5G14200	0.00182626	IMD1	isopropylmalate dehydrogenase 1
	AT2G42770	0.00183614		Peroxisomal membrane 22 kDa (Mpv17/PMP22) family protein
	AT1G68790	0.00183639	LINC3	little nuclei3
	AT5G45610	0.00183829	SUV2	protein dimerizations
	AT3G24315	0.00184049	AtSec20	Sec20 family protein
	AT3G01130	0.00184457		ATP synthase E chain (source:Araport11)
	AT1G55110	0.00184574	IDD7	indeterminate(ID)-domain 7
	AT5G19120	0.00184584		Eukaryotic aspartyl protease family protein
	AT2G35550	0.00184607	BPC7	basic pentacysteine 7
	AT3G20480	0.00184789	LpxK	tetraacyldisaccharide 4'-kinase family protein
	AT3G54320	0.00184886	WRI1	Integrase-type DNA-binding superfamily protein
	AT1G20696	0.0018509	HMGB3	high mobility group B3
	AT3G01550	0.00185335	PPT2	phosphoenolpyruvate (pep)/phosphate translocator 2
	AT1G60690	0.00185751		NAD(P)-linked oxidoreductase superfamily protein
	AT4G38060	0.00185778	CCI2	hypothetical protein (source:Araport11)
	AT1G65930	0.00185786	cICDH	cytosolic NADP+-dependent isocitrate dehydrogenase
	AT4G36940	0.0018598	NAPRT1	nicotinate phosphoribosyltransferase 1
	AT4G04640	0.00186128	ATPC1	ATPase, F1 complex, gamma subunit protein
	AT5G39000	0.00186169	MDS2	Malectin/receptor-like protein kinase family protein
	AT1G21525	0.00186627		pseudogene of hypothetical protein (source:Araport11)
	AT5G66850	0.0018672	MAPKKK5	mitogen-activated protein kinase kinase kinase 5
	AT1G12230	0.00187225		Aldolase superfamily protein
	AT1G17120	0.00187349	CAT8	cationic amino acid transporter 8
	AT2G47500	0.00187691		P-loop nucleoside triphosphate hydrolases superfamily protein with CH (Calponin Homology) domain
	AT5G44160	0.00187845	NUC	C2H2-like zinc finger protein
	AT4G22920	0.00188141	NYE1	non-yellowing 1
	AT1G17640	0.00188215	RBGD1	RNA-binding (RRM/RBD/RNP motifs) family protein
	AT1G28680	0.00189001		HXXXD-type acyl-transferase family protein
	AT1G80130	0.00189571		Tetratricopeptide repeat (TPR)-like superfamily protein
	AT4G22580	0.00189587		Exostosin family protein
	AT1G14560	0.00189898	CoAc1	Mitochondrial substrate carrier family protein
	AT1G07470	0.00189947		Transcription factor IIA, alpha/beta subunit
	AT5G03415	0.00190062	DPB	Transcription factor DP
	AT3G11402	0.0019074		Cysteine/Histidine-rich C1 domain family protein
	AT3G26700	0.00190743		Protein kinase superfamily protein
	AT3G03880	0.00190805		Protein of unknown function (DUF1639)
	AT5G06270	0.0019082	GIR1	hypothetical protein (source:Araport11)
	AT3G23490	0.00190953	CYN	cyanase
	AT1G50970	0.00190966		Membrane trafficking VPS53 family protein
	AT4G00960	0.0019142		Protein kinase superfamily protein
	AT2G21140	0.00191514	PRP2	proline-rich protein 2
	AT3G51150	0.00191699		ATP binding microtubule motor family protein
	AT2G38370	0.00192794		Plant protein of unknown function (DUF827)
	AT3G06140	0.00193087	LUL4	RING/U-box superfamily protein
	AT3G13235	0.00193201	DDI1	ubiquitin family protein
	AT2G25430	0.00193734	AtECA4, PICALM4a	epsin N-terminal homology (ENTH) domain-containing protein / clathrin assembly protein-related
	AT2G20610	0.00193807	SUR1	Tyrosine transaminase family protein
	AT4G16790	0.00194748		hydroxyproline-rich glycoprotein family protein
	AT3G04210	0.00194976	TN13	Disease resistance protein (TIR-NBS class)
	AT3G10380	0.00196238	SEC8	subunit of exocyst complex 8
	AT4G04500	0.00196389	CRK37	cysteine-rich RLK (RECEPTOR-like protein kinase) 37
	AT3G12210	0.0019715		DNA binding
	AT4G15990	0.00197754		hypothetical protein (source:Araport11)
	AT2G24160	0.0019793		pseudogene of receptor like protein 37 (source:Araport11)
	AT5G44060	0.00197986		embryo sac development arrest protein (source:Araport11)
	AT4G22380	0.00198141		Ribosomal protein L7Ae/L30e/S12e/Gadd45 family protein
	AT1G02680	0.00199573	TAF13	TBP-associated factor 13
	AT3G15970	0.00199609		NUP50 (Nucleoporin 50 kDa) protein
	AT4G12320	0.00199638	CYP706A6	cytochrome P450, family 706, subfamily A, polypeptide 6
	AT1G67820	0.00200229		Protein phosphatase 2C family protein
	AT1G54340	0.00200723	ICDH	isocitrate dehydrogenase
	AT3G05170	0.00201362		Phosphoglycerate mutase family protein
	AT3G02170	0.00201366	LNG2	longifolia2
	AT4G13180	0.00201506		NAD(P)-binding Rossmann-fold superfamily protein
	AT5G25100	0.00202486	TMN9	Endomembrane protein 70 protein family
	AT4G37450	0.00202653	AGP18	arabinogalactan protein 18
	AT3G50930	0.00202845	BCS1	cytochrome BC1 synthesis
	AT1G58080	0.00202863	ATP-PRT1	ATP phosphoribosyl transferase 1
	AT2G41830	0.00203093		Uncharacterized protein
	AT4G04800	0.00203194	MSRB3	methionine sulfoxide reductase B3
	AT3G13672	0.00203495	SINA2, SINAT6	TRAF-like superfamily protein
	AT1G51340	0.00203642	MATE	MATE efflux family protein
	AT2G44150	0.00204239	ASHH3	histone-lysine N-methyltransferase ASHH3
	AT3G55980	0.00204741	SZF1	salt-inducible zinc finger 1
	AT5G13980	0.0020537		Glycosyl hydrolase family 38 protein
	AT1G53840	0.00205649	PME1	pectin methylesterase 1
	AT3G12220	0.0020565	scpl16	serine carboxypeptidase-like 16
	AT1G24170	0.00206109	LGT9	Nucleotide-diphospho-sugar transferases superfamily protein
	AT3G57920	0.00206362	SPL15	squamosa promoter binding protein-like 15
	AT4G11530	0.00206763	CRK34	cysteine-rich RLK (RECEPTOR-like protein kinase) 34
	AT5G11970	0.00207607		Protein of unknown function (DUF3511)
	AT3G03450	0.00207828	RGL2	RGA-like 2
	AT2G25180	0.0020793	RR12	response regulator 12
	AT3G46550	0.00207996	SOS5	Fasciclin-like arabinogalactan family protein
	AT3G11840	0.00208027	PUB24	plant U-box 24
	AT3G23890	0.00208853	TOPII	topoisomerase II
	AT2G31290	0.00209141		Ubiquitin carboxyl-terminal hydrolase family protein
	AT1G78310	0.00209247	VQ9	VQ motif-containing protein
	AT3G42670	0.00209383	CHR38	chromatin remodeling 38
	AT3G01560	0.00209577		Protein of unknown function (DUF1421)
	AT1G02640	0.00209614	BXL2	beta-xylosidase 2
	AT4G12610	0.00209858	RAP74	transcription activators;DNA binding;RNA polymerase II transcription factors;catalytics;transcription initiation factors
	AT1G56060	0.00209957	AthCYSTM3	cysteine-rich/transmembrane domain protein B (source:Araport11)
	AT5G17010	0.00210351		Major facilitator superfamily protein
	AT5G56270	0.00210425	WRKY2	WRKY DNA-binding protein 2
	AT4G26690	0.00210682	SHV3	PLC-like phosphodiesterase family protein
	AT1G20190	0.00212256	EXPA11	expansin 11
	AT4G38660	0.00212284		Pathogenesis-related thaumatin superfamily protein
	AT2G21640	0.0021305		marker for oxidative stress response protein (source:Araport11)
	AT1G28440	0.00213277	HSL1	HAESA-like 1
	AT1G22490	0.00213394	bHLH094, bHLH94	basic helix-loop-helix (bHLH) DNA-binding superfamily protein
	AT5G39670	0.00213691		Calcium-binding EF-hand family protein
	AT1G09645	0.00213893		transmembrane protein (source:Araport11)
	AT2G41440	0.00214571		agamous-like MADS-box protein (source:Araport11)
	AT3G19670	0.00216207	PRP40B	pre-mRNA-processing protein 40B
	AT3G06880	0.00217133		Transducin/WD40 repeat-like superfamily protein
	AT3G57770	0.00217188		Protein kinase superfamily protein
	AT1G75980	0.00217409		Single hybrid motif superfamily protein
	AT1G52430	0.00217411		Ubiquitin carboxyl-terminal hydrolase-related protein
	AT4G01610	0.00217612	AtcathB3	Cysteine proteinases superfamily protein
	AT4G13810	0.00217828	RLP47	receptor like protein 47
	AT5G08260	0.00219347	scpl35	serine carboxypeptidase-like 35
	AT1G80380	0.0021952	GLYK	P-loop containing nucleoside triphosphate hydrolases superfamily protein
	AT4G36470	0.00219896		S-adenosyl-L-methionine-dependent methyltransferases superfamily protein
	AT3G01350	0.00219925		Major facilitator superfamily protein
	AT3G27150	0.00220027		Galactose oxidase/kelch repeat superfamily protein
	AT4G06090	0.00220179		None (source:Araport11)
	AT1G29890	0.00220813	RWA4	O-acetyltransferase family protein
	AT1G26570	0.00222668	UGD1	UDP-glucose dehydrogenase 1
	AT1G27752	0.00223058		Ubiquitin system component Cue protein
	AT4G27740	0.00223436		Yippee family putative zinc-binding protein
	AT5G53486	0.00224298		transmembrane protein (source:Araport11)
	AT3G46630	0.00224348		Protein of unknown function (DUF3223)
	AT3G52920	0.0022459		Family of unknown function (DUF662)
	AT5G20190	0.00224604		Tetratricopeptide repeat (TPR)-like superfamily protein
	AT1G80080	0.00225273	TMM	Leucine-rich repeat (LRR) family protein
	AT4G14605	0.00225472	MDA1	Mitochondrial transcription termination factor family protein
	AT1G23120	0.00225552		Polyketide cyclase/dehydrase and lipid transport superfamily protein
	AT2G21390	0.00228408		Coatomer, alpha subunit
	AT1G52510	0.00228695		alpha/beta-Hydrolases superfamily protein
	AT2G45640	0.00228735	SAP18	SIN3 associated polypeptide P18
	AT4G21640	0.00228781		Subtilase family protein
	AT1G06180	0.00229016	MYB13	myb domain protein 13
	AT4G01370	0.00229455	MPK4	MAP kinase 4
	AT4G29990	0.00229612		Leucine-rich repeat transmembrane protein kinase protein
	AT4G27020	0.0023043		inositol-1,4,5-trisphosphate 5-phosphatase (source:Araport11)
	AT4G09510	0.0023073	CINV2	cytosolic invertase 2
	AT1G01790	0.00230869	KEA1	K+ efflux antiporter 1
	AT2G26910	0.00231066	ABCG32	pleiotropic drug resistance 4
	AT2G41100	0.00231465	TCH3	Calcium-binding EF hand family protein
	AT1G55910	0.0023247	ZIP11	zinc transporter 11 precursor
	AT5G48680	0.00232934		Sterile alpha motif (SAM) domain-containing protein
	AT4G01550	0.00234105	NAC069	NAC domain containing protein 69
	AT4G21660	0.00234129		proline-rich spliceosome-associated (PSP) family protein
	AT3G17250	0.0023424		Protein phosphatase 2C family protein
	AT1G54830	0.0023465	NF-YC3	nuclear factor Y, subunit C3
	AT1G77460	0.00235093	CSI3	Armadillo/beta-catenin-like repeat ; C2 calcium/lipid-binding domain (CaLB) protein
	AT1G24020	0.00237419	MLP423	MLP-like protein 423
	AT3G55560	0.00238831	AGF2	AT-hook protein of GA feedback 2
	AT4G04890	0.00238997	PDF2	protodermal factor 2
	AT5G40440	0.00239561	MKK3	mitogen-activated protein kinase kinase 3
	AT5G64090	0.00239633		hyccin (source:Araport11)
	AT1G28765	0.00239949		hypothetical protein (source:Araport11)
	AT3G11910	0.00241642	UBP13	ubiquitin-specific protease 13
	AT3G50470	0.0024177	HR3	homolog of RPW8 3
	AT4G39570	0.00242468		Galactose oxidase/kelch repeat superfamily protein
	AT1G19940	0.00242971	GH9B5	glycosyl hydrolase 9B5
	AT2G36330	0.00244324	CASPL4A3	Uncharacterised protein family (UPF0497)
	AT1G75700	0.00245925	HVA22G	HVA22-like protein G
	AT5G01520	0.00246287	AIRP2	RING/U-box superfamily protein
	AT1G66450	0.00247739		Cysteine/Histidine-rich C1 domain family protein
	AT4G11110	0.00248699	SPA2	SPA1-related 2
	AT1G28400	0.00249094		GATA zinc finger protein (source:Araport11)
	AT5G42080	0.00249405	DL1	dynamin-like protein
	AT5G19220	0.0024947	APL1	ADP glucose pyrophosphorylase large subunit 1
	AT1G17340	0.00249745	SAC5	Phosphoinositide phosphatase family protein
	AT5G24930	0.00250534	COL4	CONSTANS-like 4
	AT2G33990	0.00250538	iqd9	IQ-domain 9
	AT2G06510	0.00251066	RPA1A	replication protein A 1A
	AT4G14030	0.0025149	SBP1	selenium-binding protein 1
	AT1G13080	0.00251605	CYP71B2	cytochrome P450, family 71, subfamily B, polypeptide 2
	AT5G52760	0.00253722		Copper transport protein family
	AT5G01780	0.00254319		2-oxoglutarate-dependent dioxygenase family protein
	AT3G29360	0.00255084	UGD2	UDP-glucose 6-dehydrogenase family protein
	AT1G13440	0.00259344	GAPC2	glyceraldehyde-3-phosphate dehydrogenase C2
	AT1G31930	0.00260239	XLG3	extra-large GTP-binding protein 3
	AT3G19050	0.0026031	POK2	phragmoplast orienting kinesin 2
	AT1G77590	0.00260793	LACS9	long chain acyl-CoA synthetase 9
	AT1G51560	0.00260826		Pyridoxamine 5'-phosphate oxidase family protein
	AT5G66580	0.00261267		hypothetical protein (source:Araport11)
	AT5G62200	0.0026133	ATS3B	Embryo-specific protein 3, (ATS3)
	AT4G33050	0.00262184	EDA39	calmodulin-binding family protein
	AT2G45950	0.00262919	SK20	SKP1-like 20
	AT3G28070	0.00263642	UMAMIT46	nodulin MtN21 /EamA-like transporter family protein
	AT2G02850	0.0026412	ARPN	plantacyanin
	AT4G23840	0.00264194		Leucine-rich repeat (LRR) family protein
	AT4G38240	0.00264331	CGL1	alpha-1,3-mannosyl-glycoprotein beta-1,2-N-acetylglucosaminyltransferase, putative
	AT4G32260	0.00264684	PDE334	ATPase, F0 complex, subunit B/B', bacterial/chloroplast
	AT5G48900	0.00264974		Pectin lyase-like superfamily protein
	AT4G22120	0.00265074	CSC1, OSCA1.2	ERD (early-responsive to dehydration stress) family protein
	AT2G41000	0.00265769		Chaperone DnaJ-domain superfamily protein
	AT3G19970	0.00265895		alpha/beta-Hydrolases superfamily protein
	AT5G42770	0.00266028		Maf-like protein
	AT5G13260	0.00266439		myosin (source:Araport11)
	AT1G44780	0.00267915		translation initiation factor (source:Araport11)
[truncated: 124 more rows]

## Sheet: maize-N-DEG
	Gene	mean Pval	Symbol	Description	Arabidopsis Homologue
	Zm00001d008681	3.13491e-29	GRMZM2G380414	Ultraviolet-B-repressible protein	AT2G06520
	Zm00001d005657	4.38425e-27	NA	NA	NA
	Zm00001d033347	1.02778e-26	lbd11	LBD-transcription factor 11
	Zm00001d016895	4.9885e-26		Gibberellin receptor GID1L2
	Zm00001d036925	2.00938e-25		Protein kinase Kelch repeat:Kelch	AT1G80440,AT1G15670
	Zm00001d031727	3.25958e-25	sodh1	sorbitol dehydrogenase homolog1	AT5G51970
	Zm00001d046682	5.56019e-25		Peroxiredoxin-5	AT3G52960
	Zm00001d041819	1.51885e-24	psan1	photosystem I N subunit1	AT5G64040
	Zm00001d011051	2.48715e-24		ACT domain-containing protein ACR9	AT2G39570
	Zm00001d039283	2.51143e-24	glr1	glutamic acid- and lysine-rich1
	Zm00001d046919	3.08618e-24		Chloride channel protein CLC-b	AT3G27170,AT5G40890
	Zm00001d048703	3.17312e-24	bx4	benzoxazinone synthesis4
	Zm00001d048705	6.91655e-24	bx5	benzoxazinone synthesis5
	Zm00001d007274	1.5403e-23		Protein kinase Kelch repeat:Kelch	AT3G59940,AT2G44130
	Zm00001d029049	1.6936e-23		Photosystem II repair protein PSB27-H1 chloroplastic	AT1G03600
	Zm00001d005804	2.11408e-23		Auxin-repressed protein
	Zm00001d018884	2.41463e-23	uce14	ubiquitin conjugating enzyme14
	Zm00001d047159	3.01631e-23	smr4	siamese-related4
	Zm00001d032098	4.8371e-23		DUF581 family protein
	Zm00001d018854	7.21104e-23		Probable carboxylesterase 15	AT5G06570
	Zm00001d047532	7.76567e-23		Photosystem II repair protein PSB27-H1 chloroplastic	AT1G03600
	Zm00001d029495	1.05881e-22	NA	NA	NA
	Zm00001d015205	1.47838e-22		Pheophytinase chloroplastic	AT5G13800
	Zm00001d012277	1.99269e-22	act2	actin2
	Zm00001d005539	2.63569e-22	pco095974	Ferrochelatase	AT5G26030
	Zm00001d043374	2.80098e-22		Peptide transporter PTR2	AT1G52190,AT3G16180
	Zm00001d023870	3.70243e-22		Glutaredoxin-C13	AT4G15700,AT5G18600,AT1G03020,AT4G15680,AT4G15690,AT4G15660,AT4G15670
	Zm00001d016655	5.59417e-22	NA	NA	NA
	Zm00001d029242	8.4824e-22	mterf1	mTERF-domain protein1	AT2G36000
	Zm00001d009638	1.18241e-21	kri2	ketol-acid reductoisomerase2
	Zm00001d001857	1.93394e-21		light harvesting complex photosystem II subunit 6	AT1G15820
	Zm00001d032495	2.125e-21	pmei48	pectin methylesterase inhibitor48	AT1G62760,AT5G62360
	Zm00001d018380	2.49966e-21	arr8	ARR-B-transcription factor 8	AT2G25180,AT4G31920
	Zm00001d028745	2.6693e-21		Rhodanese-like family protein	AT3G08920
	Zm00001d014224	3.25595e-21		Mitochondrial carrier-like protein	AT1G72820
	Zm00001d053845	3.32182e-21	NA	NA	NA
	Zm00001d013039	3.63261e-21	psad1	photosystem I subunit d1	AT1G03130,AT4G02770
	Zm00001d020460	4.0125e-21	zhd2	ZF-HD-transcription factor 2	AT3G28920,AT5G39760,AT5G15210
	Zm00001d038250	4.37188e-21		HSP40/DnaJ peptide-binding protein
	Zm00001d044495	8.52427e-21	see2b	senescence enhanced2b	AT4G32940,AT2G25940
	Zm00001d053843	1.14016e-20		Wound induced protein
	Zm00001d009599	2.45604e-20	mybr87	MYB-related-transcription factor 87
	Zm00001d043780	4.01351e-20	thr1	threonine synthase1	AT1G72810,AT4G29840
	Zm00001d009709	4.20438e-20		Viruses - 9; Bacteria - 54; BEST Arabidopsis thaliana protein match is: loricrin-related (TAIR:AT5G64550.1); Fungi - 38; Plants - 513; Other Eukaryotes - 1385 (source: /.../Link).; Metazoa - 1597; Has 3596 Blast hits to 2004 proteins in 150 species: Archae - 0	AT1G64140
	Zm00001d024633	5.13962e-20	IDP52	Monodehydroascorbate reductase 5 mitochondrial	AT1G63940
	Zm00001d032605	5.56972e-20	npi447a	agal1;alpha-galactosidase1: Entrez Gene relates to alpha-galactosidase 1 (AGAL) of Arabidopsis	AT5G08370
	Zm00001d052063	6.69909e-20		Transmembrane amino acid transporter family protein	AT2G41190
	Zm00001d049650	7.16418e-20		Photosystem II core complex protein psbY	AT1G67740
	Zm00001d022062	8.43205e-20	NA	NA	NA
	Zm00001d023426	1.15791e-19	NA	NA	NA
	Zm00001d018325	1.17357e-19		alpha/beta-Hydrolases superfamily protein
	Zm00001d036877	1.1831e-19		Phosphatidylcholine:diacylglycerol cholinephosphotransferase 1	AT3G15830,AT3G15820
	Zm00001d026282	1.3464e-19		Bifunctional inhibitor/lipid-transfer protein/seed storage 2S albumin superfamily protein
	Zm00001d035377	1.38985e-19		IQ domain-containing protein IQM3	AT3G52870
	Zm00001d017840	1.40124e-19		Delta(12)-fatty-acid desaturase
	Zm00001d016991	1.5234e-19	NA	NA	NA
	Zm00001d002105	1.79217e-19	pco119647	V-type proton ATPase subunit D	AT3G58730
	Zm00001d023427	1.83814e-19	gun4	genomes uncoupled4 homolog	AT3G59400
	Zm00001d016542	2.22814e-19		FAD/NAD(P)-binding oxidoreductase	AT1G15140
	Zm00001d021119	2.71374e-19		Beta-glucosidase 11
	Zm00001d017913	2.87144e-19		Protein NSP-INTERACTING KINASE 1	AT5G16000
	Zm00001d011073	3.29789e-19		AT5g02160	AT5G02160
	Zm00001d006587	4.20534e-19		Chlorophyll a-b binding protein CP29.1 chloroplastic
	Zm00001d025644	4.56987e-19		Agmatine deiminase	AT5G08170
	Zm00001d045125	5.32771e-19		RING/U-box superfamily protein
	Zm00001d048702	8.38541e-19	bx3	benzoxazinone synthesis3
	Zm00001d048066	9.74401e-19		Sec14p-like phosphatidylinositol transfer family protein	AT3G22410,AT1G05370
	Zm00001d032685	1.02231e-18		Pleckstrin homology (PH) and lipid-binding START domains-containing protein	AT2G28320
	Zm00001d031168	1.05072e-18	grp1	glycine-rich protein1	AT4G39260,AT2G21660
	Zm00001d050918	1.11533e-18	NA	NA	NA
	Zm00001d013918	1.34049e-18		Thylakoid lumenal 17.4 kDa protein chloroplastic	AT5G53490
	Zm00001d002143	1.35969e-18	bzip27	bZIP-transcription factor 27	AT5G65210,AT5G10030
	Zm00001d002426	1.3917e-18	pco102387c	Thylakoid lumenal 29 kDa protein chloroplastic	AT4G09010
	Zm00001d018406	1.45347e-18		MGD2	AT5G20410
	Zm00001d027266	1.50305e-18		DeSI-like protein
	Zm00001d006756	1.50385e-18		WPP domain-containing protein 2	AT1G47200,AT5G43070
	Zm00001d014790	1.65484e-18		Chaperone protein dnaJ 11
	Zm00001d005996	1.72994e-18		Photosystem I reaction center subunit V	AT1G55670
	Zm00001d043444	1.73238e-18	umc2272	plant-specific domain TIGR01615 family protein expressed	AT4G32480,AT2G20670
	Zm00001d052340	1.88231e-18		CBL-interacting serine/threonine-protein kinase 10
	Zm00001d007857	2.02402e-18	pspb1	photosystem II oxygen evolving polypeptide1	AT1G06680
	Zm00001d017768	2.50626e-18	NA	NA	NA
	Zm00001d005051	2.52714e-18		Root phototropism protein 2	AT2G30520
	Zm00001d049732	2.55133e-18		Ferredoxin-1	AT1G60950,AT1G10960
	Zm00001d019518	2.87462e-18	gpm930	Photosystem I reaction center subunit IV A	AT4G28750,AT2G20260
	Zm00001d024105	5.02682e-18		Retrotransposon protein SINE subclass
	Zm00001d038346	5.80039e-18	NA	NA	NA
	Zm00001d034543	7.05768e-18		Photosystem I reaction center subunit II-1 chloroplastic	AT1G03130,AT4G02770
	Zm00001d045479	7.19548e-18	acs3	1-aminocyclopropane-1-carboxylate synthase3	AT5G51690
	Zm00001d049939	7.41923e-18		Thioredoxin family protein	AT5G03880
	Zm00001d051917	7.59775e-18		Phosphatidylinositol N-acetyglucosaminlytransferase subunit P-related
	Zm00001d018061	8.089e-18		Shikimate kinase	AT2G21940,AT4G39540
	Zm00001d031421	8.46804e-18		Thylakoid lumenal 19 kDa protein	AT3G63540
	Zm00001d013324	8.81152e-18		ATP synthase F1%2C delta subunit family protein
	Zm00001d047255	8.98355e-18	csu43	3-oxoacyl-[acyl-carrier-protein] synthase II chloroplastic	AT1G74960
	Zm00001d033797	9.48222e-18		alpha/beta-Hydrolases superfamily protein	AT1G73480
	Zm00001d048732	1.13473e-17		Sodium/hydrogen exchanger
	Zm00001d026599	1.31418e-17	lhcb6	light harvesting chlorophyll a/b binding protein6	AT1G15820
	Zm00001d018090	1.42553e-17	anx2	annexin2	AT5G10220,AT5G10230,AT5G65020
	Zm00001d010061	1.46566e-17	NA	NA	NA
	Zm00001d027877	1.6093e-17	NA	NA	NA
	Zm00001d018779	1.70213e-17	pspb2	photosystem II oxygen evolving polypeptide2	AT1G06680
	Zm00001d038381	1.78558e-17	gpm729	Histone H2A	AT5G02560
	Zm00001d006540	1.84098e-17		Oxygen-evolving enhancer protein 3-1	AT4G21280,AT4G05180
	Zm00001d053334	2.19978e-17		Metabolite transport protein csbC%3B Metabolite transport protein csbC isoform 1%3B Metabolite transport protein csbC isoform 2	AT1G67300
	Zm00001d011454	2.20605e-17	cah6	carbonic anhydrase6	AT3G01500,AT1G23730,AT5G14740,AT1G70410
	Zm00001d047356	2.22046e-17	mads76	MADS-transcription factor 76
	Zm00001d013507	2.50629e-17	bcd1072a(hsp70)	Heat shock 70 kDa protein 6 chloroplastic	AT4G24280,AT5G49910
	Zm00001d045370	2.51502e-17	NA	NA	NA
	Zm00001d008721	2.67682e-17		Adenine nucleotide alpha hydrolases-like superfamily protein
	Zm00001d035367	2.68334e-17	NA	NA	NA
	Zm00001d021370	2.94145e-17		Protein CURVATURE THYLAKOID 1B chloroplastic
	Zm00001d032229	3.30795e-17	TIDP3052	Regulator of chromosome condensation (RCC1) family protein	AT3G02510,AT5G16040
	Zm00001d017379	3.6114e-17		Thioredoxin M1 chloroplastic	AT3G15360
	Zm00001d038891	3.75402e-17	peamt2	Phosphoethanolamine N-methyltransferase 3	AT1G48600,AT1G73600,AT3G18000
	Zm00001d013937	4.29405e-17	pcr3	protochlorophyllide reductase3	AT5G54190,AT4G27440
	Zm00001d004452	4.66202e-17		OSIGBa0147B06.5 protein
	Zm00001d006102	4.95813e-17		Probable protein S-acyltransferase 7	AT3G26935,AT5G41060
	Zm00001d015377	5.24913e-17		Pentatricopeptide repeat-containing protein	AT2G35130
	Zm00001d043628	6.49912e-17	kri1	ketol-acid reductoisomerase1
	Zm00001d051427	6.9597e-17	hmg3	high mobility group protein3
	Zm00001d044785	7.50376e-17	glk1	G2-like1	AT2G20570
	Zm00001d044648	7.58651e-17		Alpha-L-arabinofuranosidase 1	AT3G10740,AT5G26120
	Zm00001d014564	8.30321e-17	oec33b	oxygen-evolving complex 33 kda protein b	AT5G66570,AT3G50820
	Zm00001d028692	8.629e-17	pco124824	Glutathione S-transferase L2 chloroplastic	AT5G02780,AT5G02790
	Zm00001d014007	9.02287e-17		senescence regulator
	Zm00001d014191	9.20836e-17	ugu1	UTP-glucose-P-uridyltransferase homolog	AT5G61390,AT5G07710
	Zm00001d010822	1.03856e-16		Acid phosphatase/vanadium-dependent haloperoxidase-related protein	AT3G61770
	Zm00001d031657	1.08518e-16	pap15	purple acid phosphatase15
	Zm00001d029387	1.11433e-16		LOL3
	Zm00001d013202	1.19743e-16	glk8	G2-like-transcription factor 8	AT4G37180
	Zm00001d045519	1.20274e-16		Oligopeptide transporter 7	AT4G10770
	Zm00001d028094	1.23575e-16		Sigma factor sigB regulation protein rsbQ
	Zm00001d018080	1.28523e-16		Probable beta-D-xylosidase 7	AT1G78060
	Zm00001d030891	1.50746e-16	glk9	G2-like-transcription factor 9
	Zm00001d013146	1.76085e-16		Photosystem I reaction center subunit III chloroplastic	AT1G31330
	Zm00001d007383	1.84691e-16		Probable alpha-mannosidase	AT5G13980
	Zm00001d049380	1.97724e-16		Putative aminotransferase class III superfamily protein	AT3G22200
	Zm00001d045965	2.12352e-16	fdh2	formate dehydrogenase2	AT5G14780
	Zm00001d030732	2.27057e-16	AY106439	U-box domain-containing protein 13
	Zm00001d049016	2.38709e-16		F-box/kelch-repeat protein SKIP20	AT3G59940,AT2G44130
	Zm00001d027861	2.41609e-16		Alanine--glyoxylate aminotransferase 2 homolog 1 mitochondrial	AT4G39660
	Zm00001d027524	2.43928e-16		Basic endochitinase B
	Zm00001d040205	2.52647e-16		Non-specific phospholipase C6	AT3G48610
	Zm00001d020764	2.57862e-16	cah5	carbonic anhydrase5	AT4G33580
	Zm00001d008706	2.6236e-16	umc1974	Photosystem I reaction center subunit XI chloroplastic	AT4G12800
	Zm00001d003438	3.55326e-16		loricrin-related	AT5G09670,AT5G64550
	Zm00001d015569	3.66015e-16	vpp7	vacuolar proton pump7	AT1G15690
	Zm00001d005498	3.93132e-16	cl4750_1	Guanosine nucleotide diphosphate dissociation inhibitor 2	AT3G59920,AT2G44100
	Zm00001d003676	3.94106e-16		Cellulose synthase-like protein B3	AT4G15290,AT4G15320,AT2G32530,AT2G32620,AT2G32540,AT2G32610
	Zm00001d039049	4.05258e-16	mybr47	MYB-related-transcription factor 47
	Zm00001d012881	4.22064e-16		DPP6 N-terminal domain-like protein	AT1G21670,AT1G21680
	Zm00001d029932	4.57267e-16	npf2	nitrate transporter/peptide transporter family2	AT1G12110
	Zm00001d015084	4.62402e-16		Polyketide cyclase/dehydrase and lipid transport superfamily protein
	Zm00001d014733	4.65091e-16		zinc finger (C2H2 type) family protein	AT5G16470,AT3G02790
	Zm00001d032636	5.0027e-16		Putative GEM-like protein 8	AT5G23350,AT5G08350,AT5G23370,AT5G23360
	Zm00001d014715	5.04963e-16		Delta-aminolevulinic acid dehydratase 1 chloroplastic
	Zm00001d016198	5.50091e-16	got3	glutamate-oxaloacetic transaminase3	AT2G30970
	Zm00001d038984	5.51805e-16	psah1	photosystem I H subunit1	AT1G52230,AT3G16140
	Zm00001d043083	5.58766e-16	pin14	PIN-formed protein14	AT5G01990
	Zm00001d007624	5.79221e-16	NA	NA	NA
	Zm00001d023987	5.86748e-16	pco132517	La-related protein 6B	AT2G43970
	Zm00001d006293	5.88027e-16	nlp17	NLP-transcription factor 17	AT1G20640,AT1G76350
	Zm00001d010446	5.88171e-16		Endoglucanase 6	AT4G11050,AT1G64390
	Zm00001d008440	5.97827e-16		Putative peptidyl-prolyl cis-trans isomerase family protein	AT1G74070
	Zm00001d008379	6.11601e-16	cys1	cysteine synthase1	AT3G59760,AT2G43750
	Zm00001d054067	6.19605e-16	hpl1	hydroperoxide lyase1
	Zm00001d048540	6.44075e-16		Phosphatidylinositol N-acetyglucosaminlytransferase subunit P-related	AT4G00440,AT1G01695
	Zm00001d023873	7.11799e-16		Glutaredoxin-C13	AT4G15700,AT5G18600,AT1G03020,AT4G15680,AT4G15690,AT4G15660,AT4G15670
	Zm00001d026414	8.19028e-16		2021-09-02	AT2G21970
	Zm00001d039687	8.56844e-16		Photosystem I reaction center subunit XI chloroplastic	AT4G12800
	Zm00001d017261	8.67607e-16		Casein kinase 1-like protein 6
	Zm00001d002826	8.89876e-16		SAUR11-auxin-responsive SAUR family member	AT2G45210,AT3G60690
	Zm00001d042968	1.03166e-15	ca3p1	CCAAT-HAP3-transcription factor 31	AT3G53340,AT2G37060
	Zm00001d021336	1.25278e-15		Serine/threonine-protein kinase STY17
	Zm00001d037708	1.35291e-15		UDP-glycosyltransferase 75B1	AT1G05560,AT1G05530,AT4G15550,AT4G14090
	Zm00001d021400	1.36314e-15		Octicosapeptide/Phox/Bem1p (PB1) domain-containing protein / tetratricopeptide repeat (TPR)-containing protein	AT4G32070,AT2G25290
	Zm00001d023313	1.36699e-15		BTB/POZ domain-containing protein	AT3G08570,AT3G08660
	Zm00001d034673	1.52253e-15		Bowman-Birk type trypsin inhibitor
	Zm00001d039715	1.54903e-15		Ultraviolet-B-repressible protein	AT2G06520
	Zm00001d015578	1.59888e-15		Cytochrome P450 71D8
	Zm00001d003848	1.65581e-15	NA	NA	NA
	Zm00001d016799	1.80174e-15	NA	NA	NA
	Zm00001d038351	1.8999e-15		Adenine nucleotide alpha hydrolases-like superfamily protein
	Zm00001d039786	1.97754e-15	NA	NA	NA
	Zm00001d050830	2.03248e-15	NA	NA	NA
	Zm00001d043723	2.08691e-15		F-box/kelch-repeat protein	AT1G23390
	Zm00001d022434	2.15005e-15		Ribosomal protein S6 kinase	AT3G08730,AT3G08720
	Zm00001d003059	2.17917e-15		Probable low-specificity L-threonine aldolase 1	AT3G04520,AT1G08630
	Zm00001d047355	2.18222e-15		Agamous-like MADS-box protein AGL14
	Zm00001d050978	2.35425e-15		Vacuolar protein sorting-associated protein 20 homolog 2	AT5G09260,AT5G63880
	Zm00001d022395	2.46069e-15		Rhythmically expressed protein	AT2G41250
	Zm00001d052247	2.51053e-15		Shikimate kinase 1 chloroplastic	AT2G21940,AT4G39540
	Zm00001d028303	2.73562e-15		Branched-chain-amino-acid aminotransferase
	Zm00001d036242	3.08874e-15	pebp15	phosphatidylethanolamine-binding protein15	AT4G20370,AT1G65480
	Zm00001d004344	3.14711e-15	AY104386	Natterin-4
	Zm00001d048272	3.20171e-15		CTC-interacting domain 7
	Zm00001d035445	3.28437e-15	gsh1	gamma-glutamylcysteine synthetase1	AT4G23100
	Zm00001d026489	3.44456e-15	umc2172	OSJNBb0022F16.11 protein; protein
	Zm00001d008645	3.66548e-15		Lectin-like protein
	Zm00001d040111	3.67408e-15	NA	NA	NA
	Zm00001d051870	3.85916e-15		O-methyltransferase family protein	AT3G53140
	Zm00001d021442	4.01711e-15	nlp13	NLP-transcription factor 13	AT1G20640,AT1G76350
	Zm00001d003950	4.60409e-15		Major facilitator superfamily protein
	Zm00001d015375	4.75683e-15	umc2298	60S ribosomal protein L27a-3	AT1G70600,AT1G23290
	Zm00001d016832	4.82792e-15		Protein AIG1	AT1G33970
	Zm00001d042830	4.94661e-15	myb34	MYB-transcription factor 34	AT5G58900,AT5G01200,AT2G38090
	Zm00001d015579	5.04993e-15	NA	NA	NA
	Zm00001d042263	5.32453e-15	bhlh175	bHLH-transcription factor 175
	Zm00001d032999	5.77897e-15	dof40	C2C2-Dof-transcription factor 40
	Zm00001d008422	5.9441e-15		Protein EXECUTER 2 chloroplastic	AT1G27510
	Zm00001d010632	6.04465e-15	NA	NA	NA
	Zm00001d013977	6.16276e-15	NA	NA	NA
	Zm00001d022371	6.79082e-15		Uncharacterised protein family (UPF0114)	AT5G13720
	Zm00001d028432	7.35349e-15	ca5p11	CCAAT-HAP5-transcription factor 511	AT3G48590,AT5G63470
	Zm00001d029078	7.40629e-15	IDP1489	IDP1489; :
	Zm00001d010343	7.57602e-15	gpm530	alpha/beta-Hydrolases superfamily protein	AT3G23600,AT3G23570
	Zm00001d021752	7.89906e-15		Equilibrative nucleotide transporter 2	AT4G05110,AT4G05120,AT4G05130,AT4G05140
	Zm00001d031586	8.12122e-15		RING/U-box superfamily protein
	Zm00001d044480	8.34759e-15		Vacuolar protein sorting-associated protein 32 homolog 1
	Zm00001d027533	8.68131e-15		LysM domain-containing GPI-anchored protein 2
	Zm00001d021288	8.85701e-15		Senescence-inducible chloroplast stay-green protein 1	AT4G11911,AT4G11910,AT4G22920
	Zm00001d051532	9.01086e-15		Pentatricopeptide repeat-containing protein	AT1G31920
	Zm00001d011202	1.03805e-14		Protein phosphatase 2C 16
	Zm00001d027731	1.11716e-14	umc2224	evolutionarily conserved C-terminal region 2	AT3G13460,AT1G55500
	Zm00001d044307	1.12613e-14	TIDP3322	integral membrane protein	AT5G35460
	Zm00001d016436	1.1458e-14	NA	NA	NA
	Zm00001d051194	1.16147e-14	AY110562	Arginine decarboxylase
	Zm00001d035761	1.21716e-14		Peptidyl-prolyl cis-trans isomerase	AT5G13120
	Zm00001d044008	1.27964e-14		protein; Myosin heavy chain-like
	Zm00001d040981	1.29266e-14		alpha/beta-Hydrolases superfamily protein	AT1G73920,AT1G18460
	Zm00001d052796	1.32143e-14	AY105971	14-3-3-like protein A
	Zm00001d019472	1.47787e-14	phm4353	Calcium-dependent lipid-binding (CaLB domain) family protein	AT3G61050
	Zm00001d006022	1.49564e-14	bhlh6	bHLH-transcription factor 6	AT2G42280
	Zm00001d006251	1.52579e-14		Thioredoxin superfamily protein
	Zm00001d007962	1.56079e-14	glk27	G2-like-transcription factor 27	AT4G37180
	Zm00001d021197	1.60995e-14		Alpha-L-fucosidase 1
	Zm00001d022450	1.63596e-14		CBL-interacting serine/threonine-protein kinase 10	AT5G58380,AT5G07070
	Zm00001d013465	1.753e-14	d9	dwarf plant9	AT2G01570,AT1G14920
	Zm00001d023713	1.83462e-14	psan2	photosystem I N subunit2	AT5G64040
	Zm00001d033136	1.84876e-14	lhcb9	light harvesting chlorophyll binding protein9	AT3G27690,AT2G05070,AT2G05100
	Zm00001d006065	2.06413e-14	bhlh121	bHLH-transcription factor 121
	Zm00001d016999	2.09119e-14	NA	NA	NA
	Zm00001d018034	2.12544e-14	ggh1	geranylgeranyl hydrogenase1	AT1G74470
	Zm00001d034897	2.21202e-14	psrp1	plastid specific ribosomal protein1	AT5G24490
	Zm00001d052480	2.21967e-14		Indole-3-acetate beta-glucosyltransferase
	Zm00001d013652	2.29429e-14		Cationic amino acid transporter 4 vacuolar	AT5G36940,AT1G58030
	Zm00001d027525	2.42439e-14		Basic endochitinase B
	Zm00001d017704	2.69204e-14		Target of Myb protein 1	AT5G16880
	Zm00001d003434	2.73727e-14		Galactose mutarotase-like superfamily protein	AT3G47800
	Zm00001d031691	2.74945e-14	cl765_1	Biotin synthase
	Zm00001d002065	2.87316e-14	mir3	maize insect resistance3	AT1G47128,AT5G43060
	Zm00001d037680	2.88824e-14	vsp2	vegetative storage protein2
	Zm00001d002650	2.89955e-14	ago1c	argonaute1c	AT1G48410
	Zm00001d009612	3.44465e-14		DUF1645 family protein	AT3G27880
	Zm00001d002880	3.47104e-14	imd2	isopropylmalate dehydrogenase2	AT5G14200,AT1G31180,AT1G80560
	Zm00001d031420	3.67393e-14		P-loop containing nucleoside triphosphate hydrolases superfamily protein
	Zm00001d028995	3.82227e-14	nactf11	NAC-transcription factor 11	AT3G04060,AT5G18270
	Zm00001d044465	3.86646e-14		GDSL esterase/lipase	AT1G28610,AT1G28600,AT1G31550,AT1G28580,AT1G28640,AT1G28670,AT1G28660,AT1G28570,AT1G28650,AT1G28590,AT2G27360
	Zm00001d013034	3.88793e-14		40S ribosomal protein S2-1	AT2G41840,AT1G59359,AT1G58380,AT1G58684,AT3G57490,AT1G58983
	Zm00001d039300	4.04831e-14		Transcription factor bHLH133
	Zm00001d053786	4.16644e-14		cytoplasmic membrane protein	AT1G33490,AT4G10140
	Zm00001d012391	4.25958e-14	pco085448	Delta 1-pyrroline-5-carboxylate synthetase isoform 1%3B Delta 1-pyrroline-5-carboxylate synthetase isoform 2	AT2G39800,AT3G55610
	Zm00001d044396	4.75695e-14	IDP518	Chlorophyll a-b binding protein 48%2C chloroplastic	AT1G29930,AT1G29920,AT2G34430,AT2G34420,AT1G29910
	Zm00001d040204	4.7685e-14	NA	NA	NA
	Zm00001d040463	4.80644e-14		Magnesium-protoporphyrin IX monomethyl ester [oxidative] cyclase chloroplastic
	Zm00001d003457	4.88304e-14		PLAT domain-containing protein 3	AT2G22170,AT4G39730
	Zm00001d003975	5.03191e-14	NA	NA	NA
	Zm00001d001820	5.18431e-14	pcr1	protochlorophyllide reductase1
	Zm00001d033419	5.26196e-14		Probable BOI-related E3 ubiquitin-protein ligase 2	AT5G45100,AT1G79110,AT4G19700,AT3G12920
	Zm00001d037242	5.32096e-14		Urea-proton symporter DUR3	AT5G45380
	Zm00001d017706	5.45424e-14		Pentatricopeptide repeat-containing protein	AT1G31920
	Zm00001d034067	5.50145e-14		UDP-glycosyltransferase 83A1
	Zm00001d033132	5.73288e-14	umc1383	lhcb9;light harvesting chlorophyll binding protein9: cDNA sequence is a classII lhcb, unlike previously characterized lhcb genes which are classI (Viret et al 1993)	AT3G27690,AT2G05070,AT2G05100
	Zm00001d035662	6.13312e-14		Metallothionein-like protein 2C
	Zm00001d048574	7.1809e-14	hagtf39	GNAT-transcription factor 39	AT2G22910,AT4G37670
	Zm00001d008619	7.41968e-14	tpi3	triose phosphate isomerase3	AT3G55440
	Zm00001d014347	7.57599e-14		H(+)-ATPase 5
	Zm00001d050403	7.60301e-14		Chlorophyll a-b binding protein 4	AT3G47470
	Zm00001d042216	7.77702e-14	gst4	glutathione S-transferase4	AT3G62760
	Zm00001d037695	8.16788e-14		actin binding protein family	AT1G52080
	Zm00001d007937	8.50989e-14	alt8	alanine amino transferase8	AT1G70580,AT1G23310
	Zm00001d044849	8.55754e-14	NA	NA	NA
	Zm00001d037056	8.59216e-14	cl3641_1a	Phosphatidylinositol 4-kinase gamma 3
	Zm00001d040190	8.61764e-14		hydroxyproline-rich glycoprotein family protein	AT2G39050
	Zm00001d043295	8.7304e-14		Myosin-binding protein 1	AT1G74830,AT1G18990
	Zm00001d015917	8.89448e-14		Nucleic acid-binding OB-fold-like protein	AT2G04520
	Zm00001d006916	9.09155e-14		DNA-directed RNA polymerase II protein	AT4G08540
	Zm00001d043469	9.47848e-14	trps7	trehalose-6-phosphate synthase7	AT1G06410
	Zm00001d025412	9.66169e-14		Nicotinate phosphoribosyltransferase-like protein
	Zm00001d007436	1.03005e-13	ca5p8	CCAAT-HAP5-transcription factor 58
	Zm00001d022203	1.09086e-13		FAD/NAD(P)-binding oxidoreductase family protein
	Zm00001d026483	1.25012e-13	cpr2	cytochrome P-450 reductase2	AT4G30210
	Zm00001d038838	1.27588e-13		Calmodulin binding protein isoform 1%3B Calmodulin binding protein isoform 2	AT1G18840,AT1G74690
	Zm00001d022594	1.4057e-13	pld11	phospholipase D11	AT4G35790
	Zm00001d038226	1.43062e-13	sweet1b	sugars will eventually be exported transporter1b	AT1G21460
	Zm00001d028720	1.56565e-13	IDP112	Phosphatidylinositol transfer protein expressed
	Zm00001d037550	1.5777e-13	px5	peroxidase 5
	Zm00001d012883	1.68058e-13	bige1	big embryo1	AT1G71870
	Zm00001d010373	1.71921e-13		Stem glycoprotein
	Zm00001d038574	1.77985e-13	bzip73	bZIP-transcription factor 73
	Zm00001d020877	1.82015e-13		Photosystem I reaction center subunit V chloroplastic	AT1G55670
	Zm00001d052769	1.86655e-13		Thioredoxin H-type 5
	Zm00001d040210	1.86682e-13	NA	NA	NA
	Zm00001d007633	1.92148e-13		Ribosome associated membrane protein RAMP4
	Zm00001d008846	1.9396e-13		Glutaminyl-tRNA synthetase	AT1G25350
	Zm00001d049975	1.99835e-13		Enoyl-[acyl-carrier-protein] reductase [NADH] chloroplastic	AT2G05990
	Zm00001d018758	2.01808e-13	sudh1	succinate dehydrogenase1	AT5G66760
	Zm00001d011066	2.10519e-13	umc2378	Protein kinase APK1A chloroplastic	AT1G07570,AT2G28930
	Zm00001d033544	2.16966e-13		Glycosyltransferase family protein 64 protein C5
	Zm00001d005006	2.26844e-13		nucleotide sugar transporter-KT 1
	Zm00001d020030	2.29e-13		Probable NAD(P)H dehydrogenase subunit CRR3 chloroplastic
	Zm00001d003563	2.30673e-13		S-adenosyl-L-methionine-dependent methyltransferases superfamily protein	AT5G40830,AT3G27230
	Zm00001d028707	2.36674e-13	NA	NA	NA
	Zm00001d010243	2.37132e-13		Protein root UVB sensitive 6
	Zm00001d005446	2.38975e-13		Photosystem I reaction center subunit IV A	AT4G28750,AT2G20260
	Zm00001d045728	2.46954e-13	bak1	brassinosteroid insensitive1-associated receptor kinase like1	AT5G16000
	Zm00001d012980	2.4719e-13		NAD(P)-binding Rossmann-fold superfamily protein	AT5G58490
	Zm00001d003767	2.51424e-13	pco139896	Photosystem I subunit O	AT1G08380
	Zm00001d004346	2.56386e-13		Natterin-4
	Zm00001d007341	2.56684e-13		HVA22-like protein e	AT5G50720,AT4G24960
	Zm00001d029590	2.60158e-13	IDP1473	Probable esterase KAI2	AT4G37470
	Zm00001d008588	2.70535e-13		cytochrome P450 family 77 subfamily A polypeptide 5 pseudogene	AT3G18270
	Zm00001d019510	2.78284e-13		Folate/biopterin transporter family protein	AT1G04570,AT2G33280
	Zm00001d046564	2.78922e-13	bzip93	bZIP-transcription factor 93
	Zm00001d017435	2.83379e-13		Encodes a close homolog of the Cauliflower OR (Orange) protein. The function of OR is to induce the differentiation of proplastids or other noncolored plastids into chromoplasts for carotenoid accumulation. Both proteins contain a Cysteine-rich zi /.../ger domain that is highly specific to DnaJ-like molecular chaperons.
	Zm00001d048311	2.85524e-13	sut7	sucrose transporter7
	Zm00001d020402	2.87713e-13		Probable cinnamyl alcohol dehydrogenase 6
	Zm00001d021901	2.9068e-13	sip1	stress-induced protein1	AT4G11650
	Zm00001d009023	2.93264e-13		Nucleic acid-binding OB-fold-like protein	AT2G33845
	Zm00001d043757	2.98956e-13		Nuclear pore complex protein NUP50A	AT1G52380,AT3G15970
	Zm00001d002000	3.10368e-13	lox6	lipoxygenase6
	Zm00001d040171	3.24558e-13	NA	NA	NA
	Zm00001d019631	3.26138e-13	hak18	potassium high-affinity transporter18	AT1G31120,AT2G35060
	Zm00001d002126	3.34439e-13		loricrin-related
	Zm00001d026070	3.34465e-13		SPX domain-containing membrane protein
	Zm00001d009746	3.44011e-13		PIF / Ping-Pong family of plant transposases
	Zm00001d008377	3.78048e-13		Putative alcohol dehydrogenase superfamily protein
	Zm00001d032311	3.84715e-13	trps4	trehalose-6-phosphate synthase4	AT1G60140,AT1G70290,AT1G23870
	Zm00001d014664	3.85027e-13		Protein CHLOROPLAST IMPORT APPARATUS 2	AT5G57180,AT4G25990
	Zm00001d015401	3.98725e-13		ALA-interacting subunit 1	AT1G54320,AT3G12740,AT1G16360,AT1G79450
	Zm00001d042867	4.02807e-13	bbi1	bowman-birk inhibitor1
	Zm00001d038533	4.23464e-13	cenH3	centromeric histone H3	AT1G01370
	Zm00001d033719	4.41147e-13	col2	C2C2-CO-like-transcription factor 2
	Zm00001d033637	4.61416e-13	elo1	elongation defective-like1	AT3G06470,AT3G06460
	Zm00001d049459	4.78982e-13		Uncharacterised conserved protein (UCP012943)	AT5G54540
	Zm00001d011104	4.8059e-13		Photosynthetic NDH subunit of lumenal location 5 chloroplastic	AT5G13120
	Zm00001d046005	4.84433e-13		Glycosyltransferase family 61 protein
	Zm00001d004075	4.85659e-13	pap21	purple acid phosphatase21	AT4G24890,AT5G50400
	Zm00001d007517	4.85793e-13		Subtilisin-like serine endopeptidase family protein
	Zm00001d013133	4.90841e-13		Verprolin
	Zm00001d036827	5.00148e-13		Microtubule-associated protein MAP65-1a
	Zm00001d028024	5.17135e-13	umc1467	Nodulin-related protein 1
	Zm00001d019034	5.8647e-13	trh2	thioredoxin h homolog2
	Zm00001d006834	6.27022e-13	NA	NA	NA
	Zm00001d053936	6.27395e-13	asg41	Polyketide cyclase/dehydrase and lipid transport superfamily protein
	Zm00001d023869	6.2758e-13		Glutaredoxin-C13	AT4G15700,AT5G18600,AT1G03020,AT4G15680,AT4G15690,AT4G15660,AT4G15670
	Zm00001d044399	6.42462e-13	lhcb1	light harvesting chlorophyll a/b binding protein1
	Zm00001d031527	6.42541e-13		Probable mitochondrial adenine nucleotide transporter BTL1	AT3G20240
	Zm00001d036535	6.79061e-13	oec33	oxygen evolving complex, 33kDa subunit	AT5G66570,AT3G50820
	Zm00001d021763	7.42474e-13	psb29	photosystem II subunit29	AT3G08940,AT5G01530
	Zm00001d033543	7.86264e-13	GRMZM2G133684	Integral membrane HPP family protein	AT5G62720,AT3G47980
	Zm00001d030348	8.19831e-13		Alcohol dehydrogenase-like 3	AT1G32780,AT1G64710
	Zm00001d022242	8.21656e-13		PLASMODESMATA CALLOSE-BINDING PROTEIN 5
	Zm00001d020957	8.31475e-13		NAD(P)-binding Rossmann-fold superfamily protein	AT1G76470
	Zm00001d013116	8.38422e-13		Cullin-4	AT5G46210
	Zm00001d029107	8.76001e-13		protein; Expressed protein	AT3G06890
	Zm00001d037057	8.80539e-13		Transmembrane amino acid transporter family protein	AT3G54830,AT2G39130
	Zm00001d053066	9.00446e-13		NifU-like protein 2 chloroplastic	AT5G49940
	Zm00001d034283	9.41287e-13		Photosystem I reaction center subunit III	AT1G31330
	Zm00001d004473	9.5189e-13		Pyruvate dehydrogenase E1 component subunit alpha-3 chloroplastic	AT1G01090
	Zm00001d039870	1.00007e-12		RHOMBOID-like protein 1
	Zm00001d024470	1.0354e-12		DNA-directed RNA polymerase	AT3G18090,AT3G23780
	Zm00001d027486	1.09134e-12	mlo1	barley mlo defense gene homolog1	AT2G39200,AT1G11310,AT1G61560
	Zm00001d011813	1.09886e-12	bss1	bundle sheath strands specific1
	Zm00001d035135	1.12323e-12		Photosystem II core complex protein psbY%3B Photosystem II core complex proteins psbY	AT1G67740
	Zm00001d026476	1.1358e-12		6%2C7-dimethyl-8-ribityllumazine synthase	AT2G44050
	Zm00001d020770	1.20919e-12		MADS box interactor-like
	Zm00001d045517	1.2094e-12	umc1586	RING/U-box superfamily protein	AT5G52150,AT5G52140
	Zm00001d047418	1.22459e-12		Cytochrome P450 709B2	AT4G27710,AT2G46950,AT2G46960
	Zm00001d045675	1.27271e-12	asn1	asparagine synthetase1	AT5G10240,AT5G65010
	Zm00001d049764	1.32781e-12		myosin heavy chain-related	AT4G31340,AT2G24420
	Zm00001d025362	1.37552e-12	mzetc34	Pathogenicity protein PATH531-like protein
	Zm00001d044401	1.40984e-12		photosystem II light harvesting complex gene B1B2	AT1G29930,AT1G29920,AT2G34430,AT2G34420,AT1G29910
	Zm00001d044242	1.43463e-12	bhlh25	bHLH-transcription factor 25	AT3G21330
	Zm00001d043479	1.44205e-12	umc1399	Coiled-coil domain-containing protein 25
	Zm00001d033167	1.63387e-12		ACT domain-containing protein ACR4
	Zm00001d020639	1.67293e-12	umc5b	Probable GTP diphosphokinase RSH2 chloroplastic
	Zm00001d029233	1.75922e-12	NA	NA	NA
	Zm00001d022464	1.85033e-12		Ultraviolet-B-repressible protein	AT2G06520
	Zm00001d007836	1.92313e-12	NA	NA	NA
	Zm00001d031158	1.9498e-12	prp5	pathogenesis related protein5
	Zm00001d018128	1.95669e-12		Cyclin-D2-1
	Zm00001d032603	1.97629e-12	NA	NA	NA
	Zm00001d052621	2.08502e-12	ca5p9	CCAAT-HAP5-transcription factor 59
	Zm00001d043195	2.10978e-12		Metacaspase-6	AT1G79310,AT1G79320,AT1G79330,AT1G79340
	Zm00001d043329	2.13305e-12		Topoisomerase II-associated protein PAT1	AT3G22270,AT4G14990
	Zm00001d043075	2.15609e-12		Leucine-rich repeat protein kinase family protein	AT1G06840
	Zm00001d035859	2.15707e-12	ploc1	plastocyanin homolog1	AT1G76100,AT1G20340
	Zm00001d028510	2.1862e-12		Protein FAF-like chloroplastic	AT5G22090
	Zm00001d026334	2.20856e-12	NA	NA	NA
	Zm00001d022445	2.23415e-12		Alpha-galactosidase 3	AT3G56310
	Zm00001d018629	2.23904e-12		Dirigent-like protein pDIR3
	Zm00001d044074	2.25039e-12	c3h21	C3H-transcription factor 321	AT1G66810
	Zm00001d034853	2.26536e-12	NA	NA	NA
	Zm00001d010066	2.27438e-12	NA	NA	NA
	Zm00001d016016	2.32126e-12	umc1060	Dynein light chain LC6%2C flagellar outer arm
	Zm00001d015628	2.34127e-12		Ribosome-like protein	AT3G27160
	Zm00001d033558	2.34326e-12		Tetratricopeptide repeat (TPR)-like superfamily protein	AT1G27110,AT1G27150
	Zm00001d020219	2.35991e-12	vdac1b	voltage-dependent anion channel protein1b	AT5G15090,AT3G01280
	Zm00001d034760	2.44467e-12	fdx3	ferredoxin3
	Zm00001d009248	2.54245e-12		Respiratory burst oxidase homolog protein B
	Zm00001d042505	2.58217e-12		Sister chromatid cohesion 1 protein 4	AT5G16270
	Zm00001d030762	2.59621e-12	NA	NA	NA
	Zm00001d048356	2.62596e-12		24-methylenesterol C-methyltransferase 2	AT1G20330,AT1G76090
	Zm00001d049441	2.65931e-12		Glucose-6-phosphate/phosphate translocator 2	AT1G61800,AT5G54800
	Zm00001d008248	2.70173e-12	NA	NA	NA
	Zm00001d022630	2.74909e-12	kin1	knotted1 induced1
	Zm00001d021680	2.75702e-12	NA	NA	NA
	Zm00001d048569	2.87252e-12		Zinc finger CCCH domain-containing protein 18	AT3G52980,AT2G05160
	Zm00001d002500	3.00375e-12	umc1422	OSJNBa0086O06.9 protein; protein
	Zm00001d005807	3.0211e-12	NA	NA	NA
	Zm00001d020603	3.02676e-12		Eukaryotic initiation factor 4F subunit p150 isoform 1
	Zm00001d025984	3.06184e-12	gdh2	glutamic dehydrogenase2	AT5G07440
	Zm00001d031447	3.0763e-12	mrpa10	multidrug resistance protein associated10	AT3G59140
	Zm00001d038850	3.0816e-12	paac2	probable ADP,ATP carrier protein 2	AT5G56450
	Zm00001d027362	3.12693e-12		F-box protein	AT4G00755
	Zm00001d037495	3.12814e-12		Major facilitator superfamily protein
	Zm00001d052170	3.19288e-12		Galactoside 2-alpha-L-fucosyltransferase
	Zm00001d021878	3.2849e-12		Protein FREE1	AT1G20110
	Zm00001d016166	3.28838e-12	pep2	phosphoenolpyruvate carboxylase2
	Zm00001d037574	3.31099e-12		DNA-directed RNA polymerase V subunit 7	AT4G14660,AT3G22900
	Zm00001d023536	3.31384e-12	oy1	oil yellow1	AT4G18480,AT5G45930
	Zm00001d009571	3.42381e-12		C-terminal zinc-finger%3B Putative RING zinc finger domain superfamily protein isoform 1%3B Putative RING zinc finger domain superfamily protein isoform 2	AT3G15070,AT1G53190
	Zm00001d000879	3.53066e-12	NA	NA	NA
	Zm00001d024687	3.56173e-12		Putative DUF604-domain containing/glycosyltransferase-related family protein	AT4G15240
	Zm00001d012672	3.57073e-12		Pentatricopeptide (PPR) repeat protein-like; protein	AT4G37560,AT4G37550,AT1G26640
	Zm00001d016066	3.6265e-12	umc1990	F-box/kelch-repeat protein
	Zm00001d041787	3.68126e-12		NB-ARC domain containing protein expressed
	Zm00001d033061	3.68611e-12		Protein DETOXIFICATION 40
	Zm00001d017726	3.77664e-12	glk11	G2-like-transcription factor 11	AT5G45580
	Zm00001d041076	3.80265e-12		Quinolinate synthase chloroplastic
	zma-MIR167g	3.8045e-12	NA	NA	NA
	Zm00001d037211	3.85844e-12	anx1	annexin1	AT5G10220,AT5G10230,AT5G65020
	Zm00001d039058	3.921e-12		DUF1645 family protein	AT3G27880
	Zm00001d047096	3.94879e-12	expb17	beta expansin17
	Zm00001d024372	4.07219e-12		Chlorophyll a-b binding protein 6 chloroplastic
	Zm00001d013159	4.14174e-12	tua3	alpha tubulin3
	Zm00001d044970	4.15575e-12		Probable tyrosine-protein phosphatase	AT1G05000,AT2G32960
	Zm00001d012231	4.15979e-12		Amino acid permease 6
	Zm00001d037769	4.24751e-12	c3h39	C3H-transcription factor 39	AT4G29190,AT2G19810
	Zm00001d039379	4.27923e-12		sodium/calcium exchanger family protein / calcium-binding EF hand family protein
	Zm00001d018488	4.43478e-12	cyp13	cytochrome P450 13	AT1G31800
	Zm00001d017467	4.48671e-12		3-isopropylmalate dehydratase small subunit 2	AT3G58990,AT2G43090,AT2G43100
	Zm00001d038911	4.5175e-12		Non-specific lipid-transfer protein 2	AT1G48750,AT3G18280
	Zm00001d014108	4.52063e-12	uce8	ubiquitin conjugating enzyme8
	Zm00001d009582	4.81481e-12		Probable 3-hydroxyisobutyrate dehydrogenase-like 3 mitochondrial	AT1G71180,AT1G71170
	Zm00001d027415	4.90157e-12	atg1a	autophagy1a
	Zm00001d007139	4.9608e-12		AAA-type ATPase family protein
	Zm00001d003195	5.03458e-12	dbb1	double B-box zinc finger protein1	AT2G31380,AT1G06040
	Zm00001d028464	5.09249e-12		Rho GTPase activation protein (RhoGAP) with PH domain
	Zm00001d034890	5.10749e-12		Outer envelope pore protein 24A chloroplastic
	Zm00001d037532	5.1231e-12	cl46_1	6-phosphofructo-2-kinase/fructose-26-bisphosphatase	AT1G07110
	Zm00001d018962	5.28627e-12		Whole genome shotgun sequence of line PN40024 scaffold_179.assembly12x (Fragment)	AT4G14620,AT3G22970,AT2G38820
	Zm00001d038903	5.35215e-12		Peptidyl-tRNA hydrolase chloroplastic	AT1G18440
	Zm00001d031741	5.37084e-12	NA	NA	NA
	Zm00001d037606	5.44251e-12	imp2	importin 2
	Zm00001d017298	5.5739e-12		DUF3755 family protein	AT1G60670,AT1G10820
	Zm00001d046934	5.5994e-12	NA	NA	NA
	Zm00001d024602	5.6102e-12		TMPIT-like protein	AT4G10430,AT1G33230
	Zm00001d039370	5.8085e-12	php20905	Isoamyl acetate-hydrolyzing esterase
	Zm00001d049761	5.81695e-12		Pumilio homolog 5	AT3G20250
	Zm00001d026652	5.99828e-12		DNA binding protein
	Zm00001d044987	6.1135e-12		Putative DUF231 domain containing family protein	AT3G12060,AT5G06700
	Zm00001d029785	6.29677e-12		Probable serine/threonine-protein kinase	AT4G35230
	Zm00001d048829	6.30507e-12		Remorin family protein
	Zm00001d009508	6.4298e-12		DUF1639 family protein	AT4G20300
	Zm00001d052964	6.43655e-12		Bax inhibitor-1 family protein
	Zm00001d021905	6.72474e-12	NA	NA	NA
	Zm00001d048129	6.75621e-12		Metal transporter Nramp3
	Zm00001d029101	6.78156e-12	NA	NA	NA
	Zm00001d017675	6.78255e-12		AP-2 complex subunit mu	AT5G46630
	Zm00001d041711	6.79768e-12	abp1	auxin binding protein1	AT4G02980
	Zm00001d038270	7.50686e-12	mybr3	MYB-related-transcription factor 3	AT5G58900,AT5G01200,AT2G38090
	Zm00001d030766	7.58839e-12	NA	NA	NA
	Zm00001d007258	7.61607e-12		Probable carboxylesterase 18	AT5G23530
	Zm00001d029314	7.91921e-12		Cationic amino acid transporter	AT3G13620
	Zm00001d017176	7.97637e-12	col3	C2C2-CO-like-transcription factor 3	AT5G57660,AT2G24790,AT5G24930
	Zm00001d026635	8.54085e-12	alla1	allantoinase1	AT4G04955
	Zm00001d026628	8.59318e-12	dof41	C2C2-Dof-transcription factor 41
	Zm00001d053675	8.62445e-12	lox10	lipoxygenase10	AT3G45140
	zma-MIR156d	9.14977e-12	NA	NA	NA
	Zm00001d051684	9.51533e-12	col14	C2C2-CO-like-transcription factor 14	AT5G48250,AT3G07650
	Zm00001d040090	9.74027e-12	ocl1	outer cell layer1	AT3G61150,AT4G00730
	Zm00001d013398	9.79804e-12	NA	NA	NA
	Zm00001d041945	9.92748e-12		transducin family protein / WD-40 repeat family protein	AT1G71840
	Zm00001d040185	9.9968e-12		Iron-sulfur assembly protein IscA-like 1 mitochondrial	AT2G16710
	Zm00001d021412	1.05282e-11	PCO101826	F-box/kelch-repeat protein
	Zm00001d029975	1.06834e-11	snrkII3	SnRK2 serine threonine protein kinase3
	Zm00001d043839	1.12668e-11	NA	NA	NA
	Zm00001d035038	1.13866e-11		Fructokinase-like 1 chloroplastic
	Zm00001d005502	1.15339e-11		Protein SMG7	AT5G19400
	Zm00001d035037	1.18658e-11	frk2	fructokinase2	AT4G10260
	Zm00001d019147	1.2163e-11		40S ribosomal protein S2	AT2G41840,AT1G59359,AT1G58380,AT1G58684,AT3G57490,AT1G58983
	Zm00001d049954	1.21881e-11		Monodehydroascorbate reductase 1 peroxisomal	AT3G52880
	Zm00001d047667	1.28111e-11		Argininosuccinate lyase chloroplastic	AT5G10920
	Zm00001d033295	1.32806e-11	cbl3	calcineurin B-like3	AT5G55990,AT4G26570
	Zm00001d039858	1.32896e-11		Protein TRM32
	Zm00001d032897	1.34334e-11		Core-2/I-branching beta-16-N-acetylglucosaminyltransferase family protein
	Zm00001d009603	1.35439e-11		Solute carrier family 2%2C facilitated glucose transporter member 8
	Zm00001d026695	1.37575e-11		Protein NRT1/ PTR FAMILY 5.10
	Zm00001d007267	1.38185e-11	lhcb5	light harvesting chlorophyll a/b binding protein5	AT4G10340
	Zm00001d041410	1.4452e-11		protein; Expressed protein	AT1G68490,AT3G02555,AT5G16110
	Zm00001d031514	1.4516e-11		chaperone protein dnaJ-related	AT2G24395
	Zm00001d025665	1.46912e-11	umc1272	Probable amino acid permease 7	AT5G23810
	Zm00001d035916	1.48591e-11	uck1	UMP/CMP kinase1
	Zm00001d025103	1.49385e-11	amo1	amine oxidase1	AT4G12290
	Zm00001d006841	1.57806e-11		alpha/beta-Hydrolases superfamily protein	AT4G33180,AT5G21950
	Zm00001d037868	1.60246e-11		Eukaryotic peptide chain release factor subunit 1-1
	Zm00001d022420	1.63418e-11		Stress responsive protein
	Zm00001d042661	1.64172e-11		Serine hydroxymethyltransferase 7	AT1G22020,AT1G36370
	Zm00001d017850	1.6692e-11		60S ribosomal protein L31	AT4G26230,AT5G56710,AT2G19740
	Zm00001d047777	1.69135e-11	NA	NA	NA
	Zm00001d016530	1.7204e-11		Probable magnesium transporter NIPA2
	Zm00001d049099	1.72255e-11	pdi1	protein disulfide isomerase1	AT1G21750,AT1G77510
	Zm00001d018370	1.74291e-11	pco101682(581)	Leucine aminopeptidase 2 chloroplastic	AT4G30910,AT4G30920,AT2G24200
	Zm00001d017041	1.77744e-11	NA	NA	NA
	Zm00001d006704	1.83868e-11		RNA-binding (RRM/RBD/RNP motifs) family protein	AT3G07810
	Zm00001d031338	1.83983e-11	AY110296	Wall-associated receptor kinase 1
	Zm00001d008984	1.91205e-11	ras7B1	ras-related protein7B1	AT4G13290,AT3G48300,AT3G48310,AT1G11610,AT3G48320,AT2G30750,AT2G46200,AT4G13310,AT3G48280,AT5G42590,AT2G30770,AT5G24950,AT5G24960,AT3G48270,AT3G48290
	Zm00001d004015	1.94806e-11	NA	NA	NA
	Zm00001d013049	1.96994e-11	mmp43	Exocyst complex component EXO84B	AT5G49830
	Zm00001d030146	1.97833e-11		Ribosomal protein L35	AT5G45590
	Zm00001d041472	2.00998e-11	nactf108	NAC-transcription factor 108
	Zm00001d003252	2.03375e-11	gpdh1	glucose-6-phosphate dehydrogenase1	AT3G27300,AT5G40760
	Zm00001d035455	2.0902e-11		Zinc finger CCCH domain-containing protein 29
	Zm00001d014445	2.09862e-11		Protein kinase superfamily protein
	Zm00001d016802	2.13472e-11	pco131924a	L-ascorbate peroxidase S chloroplastic/mitochondrial	AT1G77490,AT4G08390
	Zm00001d033468	2.18403e-11		Lactoylglutathione lyase / glyoxalase I family protein	AT2G32090
	Zm00001d028999	2.20653e-11	nactf44	NAC-transcription factor 44	AT3G04070
	Zm00001d042363	2.25749e-11	c3h13	C3H-transcription factor 313	AT3G02830,AT5G16540
	Zm00001d047558	2.27968e-11		RING/U-box superfamily protein	AT5G18260
	Zm00001d020653	2.48534e-11		Zinc finger protein 8	AT2G41940,AT3G58070
	Zm00001d018242	2.49517e-11		Putative metal tolerance protein C3
	Zm00001d012597	2.51688e-11	NA	NA	NA
	Zm00001d005099	2.64611e-11		mitochondrial substrate carrier family protein	AT2G35800
	Zm00001d010723	2.68089e-11	tlc15	TRAM/LAG/CRN8 15
	Zm00001d022456	2.72204e-11		Peroxidase 42
	Zm00001d032197	2.75265e-11		Chlorophyll a-b binding protein 4 chloroplastic	AT3G47470
	Zm00001d018957	2.75306e-11		60S ribosomal protein L4-1	AT3G09630,AT5G02870
	Zm00001d031908	2.76696e-11	pco095461	Superoxide dismutase [Cu-Zn]	AT2G28190
	Zm00001d038585	2.96661e-11	ereb196	AP2-EREBP-transcription factor 196
	Zm00001d003584	3.04249e-11	opr5	12-oxo-phytodienoic acid reductase5	AT1G76680,AT1G76690
	Zm00001d041962	3.13513e-11	glpdh4	glycerol-3-phosphate dehydrogenase4
	Zm00001d026222	3.17427e-11	NA	NA	NA
	Zm00001d027656	3.27847e-11	lls1	lethal leaf spot1	AT3G44880
	Zm00001d048998	3.2818e-11		Chlorophyll a-b binding protein CP26 chloroplastic
	Zm00001d019139	3.33159e-11	smt1	sterol methyltransferase1	AT5G13710
	Zm00001d029853	3.38197e-11	pza03240	Proline oxidase	AT3G30775,AT5G38710
	Zm00001d038685	3.41186e-11	AY105728	Probable magnesium transporter NIPA6
	Zm00001d006193	3.49078e-11		cytochrome P450 family 78 subfamily A polypeptide 8	AT3G61880,AT1G01190,AT2G46660
	Zm00001d012662	3.56232e-11	NA	NA	NA
	Zm00001d022516	3.60961e-11		Stress responsive protein
	Zm00001d038029	3.62428e-11		senescence associated gene 20	AT5G01740
	Zm00001d018848	3.71539e-11		Probable carboxylesterase 15
	Zm00001d051504	3.78263e-11		Probable purine permease 11	AT1G44750
	Zm00001d022602	3.89795e-11		universal stress family protein	AT5G66090
	Zm00001d033983	3.91821e-11	magi87281	Aluminium induced protein with YGL and LRDR motifs	AT5G43830,AT3G22850
	Zm00001d017621	3.96591e-11	NA	NA	NA
	Zm00001d052875	4.07691e-11		Glycerophosphodiester phosphodiesterase GDPDL3
	Zm00001d023833	4.084e-11		Nucleoside diphosphate kinase	AT5G63310
	Zm00001d036777	4.1298e-11		Nudix hydrolase 10	AT5G47650
	Zm00001d025166	4.12988e-11		Putative quinone-oxidoreductase homolog chloroplastic	AT4G13010
	Zm00001d014690	4.14875e-11	arftf35	ARF-transcription factor 35
	Zm00001d028043	4.16216e-11		MFP1 attachment factor 1	AT1G47200,AT5G43070
	Zm00001d034175	4.24163e-11	TIDP3715	CCG-binding protein 1	AT2G15890
	Zm00001d014275	4.32652e-11	pco105903	Fungi - 47; CONTAINS InterPro DOMAIN/s: CTLH C-terminal LisH motif (InterPro:IPR006595); Plants - 152; Viruses - 0; Has 333 Blast hits to 242 proteins in 88 species: Archae - 0; Ba /.../ - 0; Metazoa - 104; Other Eukaryotes - 30 (source: NCBI BLink).; BEST Arabidopsis thaliana protein match is: LisH and RanBPM domains containing protein (TAIR:AT1G61150.1)	AT5G66810
	Zm00001d004451	4.34778e-11		Glyoxylate/hydroxypyruvate reductase HPR3	AT2G45630
	Zm00001d009741	4.39888e-11		Phosphatidylinositol 4-kinase gamma 3	AT5G24240,AT2G46500
	Zm00001d008892	4.4605e-11		Carnitine racemase like protein
	Zm00001d048720	4.51577e-11		Glutaredoxin-C13
	Zm00001d029602	4.55142e-11	lbd6	LBD-transcription factor 6
	Zm00001d043121	4.7559e-11		Osmotin-like protein OSM34
	Zm00001d022403	4.79747e-11		Glutaredoxin family protein	AT5G13810
	Zm00001d011854	4.81323e-11		Villin-2	AT3G57410,AT2G41740
	Zm00001d045975	4.98399e-11		U-box domain-containing protein 5
	Zm00001d008405	4.98986e-11		Iron-sulfur assembly protein IscA-like 1 mitochondrial	AT2G16710
	Zm00001d015060	5.10323e-11	mate6	multidrug and toxic compound extrusion6	AT2G21340,AT4G39030
	Zm00001d039706	5.23889e-11		Zinc finger%2C C3HC4 type family protein	AT5G01960
	Zm00001d006777	5.2602e-11		PLASMODESMATA CALLOSE-BINDING PROTEIN 2
	Zm00001d027734	5.26091e-11		Probable receptor-like protein kinase	AT5G56460
	Zm00001d022396	5.26726e-11		binding	AT3G57060
	Zm00001d050872	5.31728e-11		loricrin-related	AT5G09670,AT5G64550
	Zm00001d020537	5.49153e-11	o5	opaque endosperm5	AT4G31780
	Zm00001d034738	5.64502e-11		Probable protein phosphatase 2C 42	AT3G17090
	Zm00001d015799	5.67515e-11	NA	NA	NA
	Zm00001d053753	5.72007e-11	cbp2	calmodulin binding protein2	AT5G57580,AT4G25800,AT2G18750
	Zm00001d027422	5.80771e-11		PsbP-like protein 1 chloroplastic	AT3G55330
	Zm00001d010662	5.84485e-11	snrkb1	SNF1-related protein kinase regulatory subunit beta1
	Zm00001d041204	5.90209e-11	lox12	lipoxygenase12
	Zm00001d038291	6.02732e-11	fdx6	ferredoxin6	AT2G27510
	Zm00001d028293	6.04172e-11		Heptahelical transmembrane protein 5	AT4G37680,AT4G38320
	Zm00001d023314	6.14837e-11	AW330564	Putative phototropic-resoponsive NPH3 family protein	AT2G30520
	Zm00001d010204	6.26074e-11		alpha/beta-Hydrolases superfamily protein	AT1G35420
	Zm00001d008397	6.28932e-11		Nodulin-related protein 1	AT1G13930,AT2G03440
	Zm00001d052766	6.34894e-11		Protein S-acyltransferase 8
	Zm00001d031213	6.38364e-11		LigA
	Zm00001d018277	6.53296e-11		UMP-CMP kinase 3	AT5G26667
	Zm00001d044068	6.67814e-11		Molybdate transporter 2	AT1G80310
	Zm00001d025903	6.79014e-11		Endosomal targeting BRO1-like domain-containing protein	AT1G17940,AT1G73390
	Zm00001d009212	6.83792e-11		dihydrolipoyl dehydrogenases	AT4G16155,AT3G16950
	Zm00001d005682	6.91346e-11		Protein kinase superfamily protein	AT1G24030
	Zm00001d009740	6.91679e-11		Plasminogen activator inhibitor 1 RNA-binding protein	AT5G47210,AT4G17520,AT4G16830
	Zm00001d006776	7.04093e-11		PLASMODESMATA CALLOSE-BINDING PROTEIN 2
	Zm00001d028399	7.04332e-11		Thaumatin-like protein 1	AT4G38660
	Zm00001d033747	7.06625e-11	gln2	glutamine synthetase2
	Zm00001d039387	7.10955e-11	csu32a	csu32a; : NCBI: heme-binding protein 2 alex heme-binding protein 2 precursor
	Zm00001d002654	7.13664e-11	nkd1	naked endosperm1	AT2G02070
	Zm00001d001824	7.16777e-11		Dof zinc finger protein DOF1.6
	Zm00001d043299	7.2209e-11		Photosystem II reaction center W protein chloroplastic	AT2G30570
	Zm00001d034796	7.73781e-11		Vacuolar protein sorting-associated protein 9A	AT3G49645
	Zm00001d039081	7.74268e-11		CTP synthase family protein
	Zm00001d019117	7.82103e-11	NA	NA	NA
	Zm00001d053939	7.90107e-11		Polyketide cyclase/dehydrase and lipid transport superfamily protein
	Zm00001d017114	8.13631e-11	tel2	telomere maintenance2	AT3G48470
	Zm00001d008858	8.31251e-11		Whole genome shotgun sequence of line PN40024 scaffold_2.assembly12x (Fragment)	AT1G17665
	Zm00001d033633	8.42468e-11		Haloacid dehalogenase-like hydrolase (HAD) superfamily protein
	Zm00001d043165	8.43301e-11		Indole-3-acetate beta-glucosyltransferase	AT2G30140,AT2G30150
	Zm00001d018734	8.46708e-11		Pathogenesis-related protein 1	AT5G26130,AT2G14610,AT4G33720,AT2G14580
	Zm00001d023291	8.56642e-11		Secondary cell wall glycosyltransferase family 47
	Zm00001d036982	8.80539e-11	ln1	linoleic acid1	AT2G19450
	Zm00001d036499	8.93292e-11		oligopeptide transporter-like protein
	Zm00001d021764	8.95423e-11	umc1251	Protein THYLAKOID FORMATION 1 chloroplastic	AT2G20890
	Zm00001d032084	9.01436e-11		Chaperone DnaJ-domain superfamily protein
	Zm00001d049223	9.32261e-11	c3h11	C3H-transcription factor 311	AT3G02830,AT5G16540
	Zm00001d014816	9.32391e-11		Senescence-associated protein DIN1	AT4G35770
	Zm00001d005694	9.45663e-11	prin2	plastid redox insensitive2	AT1G10522
	Zm00001d034189	9.5223e-11		CASP-like protein 12	AT1G49405
	Zm00001d038745	9.52265e-11	snrk1a1	SNF1-related kinase alpha1-like1	AT3G29160,AT3G01090
	Zm00001d053859	9.5876e-11	ereb98	AP2-EREBP-transcription factor 98
	Zm00001d047063	9.66368e-11		camphor resistance CrcB family protein	AT2G41705
	Zm00001d030557	9.74447e-11		Alanine aminotransferase 2 mitochondrial
	Zm00001d010172	1.00033e-10		Fructose-16-bisphosphatase cytosolic	AT1G43670
	Zm00001d021906	1.01402e-10		Chlorophyll a-b binding protein	AT3G61470
	Zm00001d006267	1.02018e-10		Serine/threonine-protein kinase STY46	AT4G38470
	Zm00001d038541	1.03017e-10	sdg111	set domain gene111	AT1G73100,AT5G04940
	Zm00001d044578	1.03076e-10		Fungi - 991; Viruses - 0; CONTAINS InterPro DOMAIN/s: RNAse P Rpr2/Rpp21 subunit (InterPro:IPR007175); Other Eukaryotes - 9610 (sou /.../CBI BLink).; Bacteria - 22429; Has 35333 Blast hits to 34131 proteins in 2444 species: Archae - 798; Metazoa - 974; Plants - 531	AT5G41270
	Zm00001d037327	1.04838e-10	col10	C2C2-CO-like-transcription factor 10	AT1G25440,AT1G68520
	Zm00001d027219	1.05052e-10	NA	NA	NA
	Zm00001d011799	1.06059e-10		Nuclear transport factor 2 (NTF2) family protein	AT5G04830
	Zm00001d020396	1.06538e-10	trps13	trehalose-6-phosphate synthase13	AT1G68020
	Zm00001d043029	1.0692e-10		ENTH/VHS/GAT family protein
	Zm00001d021177	1.07984e-10	NA	NA	NA
	Zm00001d036534	1.10323e-10		Putative phytosulfokine receptor (LRR repeat-containing protein kinase) family protein	AT1G17250,AT1G17240,AT1G72300
	Zm00001d020108	1.12102e-10		Galactose mutarotase-like superfamily protein	AT5G66530
	Zm00001d021413	1.12952e-10		Protein PIN-LIKES 7
	Zm00001d004342	1.13301e-10		Natterin-4
	Zm00001d026632	1.14608e-10		Stem-specific protein TSJT1	AT3G15450,AT4G27450
	Zm00001d045873	1.15367e-10	IDP2406	Putative endo-1%2C4-beta-mannosidase family protein
	Zm00001d016577	1.18512e-10		farnesylated protein 3	AT5G63530
	Zm00001d045620	1.18753e-10		Plastocyanin major isoform chloroplastic
	Zm00001d009762	1.18975e-10		DCD (Development and Cell Death) domain protein	AT5G42050
	Zm00001d044054	1.192e-10	TIDP3014	GTP-binding nuclear protein Ran-2
	Zm00001d050216	1.19543e-10		Afadin/alpha-actinin-binding protein	AT5G57410
	Zm00001d047955	1.20108e-10	NA	NA	NA
	Zm00001d052229	1.25202e-10	ereb17	AP2-EREBP-transcription factor 17	AT1G22190,AT1G78080
	Zm00001d020438	1.26137e-10		Peptidyl-prolyl cis-trans isomerase NIMA-interacting 4	AT1G26550
	Zm00001d011639	1.26296e-10	abi33	ABI3-VP1-transcription factor 33
	Zm00001d022600	1.26594e-10		Eukaryotic aspartyl protease family protein
	Zm00001d022277	1.27834e-10		tolB protein-related	AT4G01870
	Zm00001d031749	1.29236e-10	umc2236	Pyridoxal phosphate (PLP)-dependent transferases superfamily protein
	Zm00001d045202	1.2952e-10		Protein kinase superfamily protein
	Zm00001d038193	1.33654e-10	ippi3	isopentenyl pyrophosphate isomerase3	AT3G02780,AT5G16440
	Zm00001d043974	1.33735e-10		DUF1645 family protein	AT1G70420,AT1G23710
	Zm00001d040301	1.34654e-10	c3h12	C3H-transcription factor 312	AT5G18550,AT3G06410,AT2G47850
	Zm00001d022314	1.35065e-10		Probable mediator of RNA polymerase II transcription subunit 26b
	Zm00001d005925	1.40041e-10		Glucose-6-phosphate isomerase 1 chloroplastic	AT4G24620
	Zm00001d021850	1.42718e-10		Cupredoxin superfamily protein	AT5G26330
	Zm00001d019102	1.43259e-10		ACT domain-containing protein ACR9
	Zm00001d028240	1.45602e-10	IDP810	50S ribosomal protein L15 chloroplastic	AT3G25920
	Zm00001d024160	1.45609e-10	bzip107	bZIP-transcription factor 107	AT1G77920,AT1G22070
	Zm00001d043880	1.50412e-10	NA	NA	NA
	Zm00001d032046	1.52162e-10	ckx10	cytokinin oxidase10	AT5G21482
	Zm00001d044518	1.523e-10	NA	NA	NA
	Zm00001d003894	1.56524e-10		Double Clp-N motif-containing P-loop nucleoside triphosphate hydrolases superfamily protein
	Zm00001d015306	1.56656e-10		Probable arabinose 5-phosphate isomerase	AT3G54690
	Zm00001d008950	1.56901e-10		Non-specific lipid-transfer protein
	Zm00001d034066	1.5856e-10		UDP-glycosyltransferase 83A1	AT3G02100
	Zm00001d018796	1.58988e-10	IDP80	High-light-induced protein chloroplastic	AT5G02120
	Zm00001d003715	1.59391e-10		Structural molecule	AT5G09820
	Zm00001d033786	1.59497e-10	hk4	histidine kinase4	AT2G01830
	Zm00001d025201	1.62956e-10	fab1	fatty acid biosynthesis1	AT1G24360
	Zm00001d003632	1.63035e-10	rcc2	regulator of chromosome condensation2	AT5G63860
	Zm00001d031659	1.64221e-10	pdh2	pyruvate dehydrogenase2	AT5G50850
	Zm00001d050899	1.64451e-10		Cell number regulator 2	AT1G14870,AT5G35525,AT1G14880
	Zm00001d034196	1.64451e-10	ccs1	C-type cytochrome synthesis protein1	AT1G49380
	Zm00001d016664	1.64591e-10		Chaperone protein ClpD chloroplastic	AT5G51070
	Zm00001d046922	1.65631e-10		F-box protein AFR	AT2G24540
	Zm00001d012557	1.67417e-10		DNA-directed RNA polymerases II and IV subunit 5A
	Zm00001d040158	1.68965e-10		Exonuclease family protein
	Zm00001d045404	1.69184e-10		Acid phosphatase 1	AT4G25150,AT5G51260
	Zm00001d013676	1.7551e-10	ca2p10	CCAAT-HAP2-transcription factor 210	AT3G05690,AT5G06510
	Zm00001d051554	1.80302e-10	abh2	abscisic acid 8'-hydroxylase2	AT4G19230,AT5G45340
	Zm00001d002548	1.82056e-10		Expansin-A13	AT3G03220
	Zm00001d031217	1.82251e-10	ppr*-GRMZM2G475897	pentatricopeptide repeat*-GRMZM2G475897	AT1G18900,AT1G74750
	Zm00001d006663	1.86167e-10	lhca1	light harvesting complex A1	AT3G61470
	Zm00001d018738	1.87141e-10	prp4	pathogenesis related protein4	AT5G26130,AT2G14610,AT4G33720,AT2G14580
	Zm00001d010614	1.88258e-10		40S ribosomal protein S26	AT2G40510,AT3G56340,AT2G40590
	Zm00001d018432	1.8837e-10		SAP-like protein BP-73	AT1G06190,AT2G31150
	Zm00001d024763	1.90847e-10	umc1739	HXXXD-type acyl-transferase family protein	AT3G62160
	Zm00001d032152	1.94268e-10	cncr1	cinnamoyl CoA reductase1	AT1G80820,AT1G15950
	Zm00001d002842	1.96763e-10	remo3	remorin3	AT5G23750,AT3G48940
	Zm00001d032153	1.98977e-10		Cytochrome c oxidase subunit Vib family protein	AT5G58005
	Zm00001d039530	2.02542e-10	plpb1	PAS/LOV protein B homolog1	AT2G02710
	Zm00001d014906	2.10439e-10		Phosphoinositide phospholipase C 4
	Zm00001d050768	2.11929e-10	crr7	cytokinin response regulator7
	Zm00001d046925	2.12229e-10	col13	C2C2-CO-like-transcription factor 13
	Zm00001d026619	2.15248e-10		Pyruvate kinase	AT5G63680,AT5G08570
	Zm00001d013857	2.16138e-10	NA	NA	NA
	Zm00001d020901	2.16778e-10		Putative BPI/LBP family protein
	Zm00001d039492	2.16947e-10		myb-like transcription factor family protein
	Zm00001d025170	2.1885e-10	sacd11	stearoyl-acyl-carrier-protein desaturase11
	Zm00001d022060	2.19125e-10	umc2332	NAD(P)-binding Rossmann-fold superfamily protein
	Zm00001d002439	2.19991e-10	glk36	G2-like-transcription factor 36	AT5G45580
	Zm00001d051804	2.22455e-10	gln5	glutamine synthetase5	AT5G37600,AT1G66200,AT5G16570
	Zm00001d036296	2.25382e-10	mez1	enhancer of zeste1	AT2G23380
	Zm00001d012212	2.2688e-10	ga20ox5	gibberellin 20-oxidase5
	Zm00001d034935	2.33341e-10		protein; Expressed protein	AT5G23890
	Zm00001d024676	2.35254e-10	NA	NA	NA
	Zm00001d039900	2.52039e-10		Probable zinc metalloprotease EGY2 chloroplastic	AT5G05740
	Zm00001d024222	2.53863e-10	pco133003	Uncharacterised conserved protein (UCP012943)	AT5G54540
	Zm00001d044374	2.54306e-10	NA	NA	NA
	Zm00001d024281	2.55397e-10	pao1	polyamine oxidase1	AT5G13700
	Zm00001d033150	2.55772e-10	NA	NA	NA
	Zm00001d021046	2.61559e-10	pzb00752	Oleoyl-acyl carrier protein thioesterase 2 chloroplastic	AT4G13050,AT3G25110
	Zm00001d050193	2.61942e-10		60S ribosomal protein L7-2	AT2G44120,AT2G01250,AT3G13580
	Zm00001d049049	2.71726e-10		Pyruvate kinase
	Zm00001d034443	2.72894e-10	umc1421	Plastidial pyruvate kinase 1 chloroplastic	AT3G22960
	Zm00001d018917	2.74764e-10	NA	NA	NA
	Zm00001d012159	2.74871e-10	glu4	beta-glucosidase4	AT5G36890
	Zm00001d038535	2.76082e-10	pco093173	60S ribosomal protein L30-2	AT1G77940,AT3G18740,AT1G36240
	Zm00001d023208	2.77505e-10		Protein SMAX1-LIKE 7	AT2G29970,AT1G07200
	Zm00001d011036	2.83505e-10		Legumin-like protein%3B Putative rmlC-like cupins superfamily protein	AT2G28680,AT1G07750
	Zm00001d009580	2.87801e-10		Urease accessory protein G	AT2G34470
	Zm00001d027548	2.94016e-10	smt2	sterol methyl transferase2	AT1G20330,AT1G76090
	Zm00001d014282	2.9656e-10	NA	NA	NA
	Zm00001d052185	3.0148e-10	cyc13	cyclin13	AT2G22490
	Zm00001d023887	3.06591e-10		Acyl carrier protein	AT1G54630,AT1G54580
	Zm00001d046748	3.06777e-10		Putative polyphenol oxidase family protein
	Zm00001d011369	3.14084e-10	pco131841	Pectin lyase-like superfamily protein
	Zm00001d008612	3.27425e-10	hb26	Homeobox-transcription factor 26
	Zm00001d029841	3.27804e-10		myosin heavy chain-related	AT4G31340,AT2G24420
	Zm00001d003144	3.29705e-10		Cytochrome P450 CYP71C36
	Zm00001d042026	3.35576e-10		Chlorophyllide a oxygenase chloroplastic	AT1G44446
	Zm00001d013812	3.40667e-10		Polyadenylate-binding protein RBP45C	AT5G54900,AT4G27000
	Zm00001d026510	3.46152e-10	ibh2	increased leaf inclination1-binding bhlh 2	AT2G43060
	Zm00001d039452	3.47686e-10		DEAD-box ATP-dependent RNA helicase 20	AT1G55150
	Zm00001d026311	3.48104e-10		NAD(P)-binding Rossmann-fold superfamily protein	AT5G44480,AT4G20460,AT1G30620
	Zm00001d031611	3.56468e-10	rpl17c	ribosomal protein L17c	AT1G67430,AT1G27400
	Zm00001d025915	3.60876e-10		Syntaxin-81	AT1G51740
	Zm00001d011168	3.60921e-10	NA	NA	NA
	Zm00001d029601	3.61858e-10		LOB domain-containing protein 38
	Zm00001d027353	3.65011e-10		Retinol dehydrogenase 12	AT1G64590,AT4G24050
	Zm00001d014325	3.70952e-10		Calcium-binding EF-hand family protein	AT4G38810
	Zm00001d020775	3.71286e-10	asg49	asg49; : NCBI: Pentatricopeptide repeat-containing protein	AT5G21222
	Zm00001d029365	3.76254e-10		Non-specific lipid transfer protein-like 1
	Zm00001d018155	3.78106e-10		Galactoside 2-alpha-L-fucosyltransferase
	Zm00001d006823	3.81302e-10	pco106840	Peptide transporter PTR2
	Zm00001d030282	3.83587e-10		Probable alpha-mannosidase
	Zm00001d033079	3.8498e-10		GDSL esterase/lipase	AT5G55050
	Zm00001d052518	3.8912e-10		Pollen Ole e 1 allergen and extensin family protein	AT5G15780
	Zm00001d018112	3.93656e-10		Polyadenylate-binding protein 3	AT5G10350,AT5G65260
	Zm00001d003615	3.9982e-10		T-complex protein 11
	Zm00001d045570	4.11312e-10		Glycerolphosphate mutase
	Zm00001d019988	4.17716e-10		Homoserine dehydrogenase
	Zm00001d001947	4.19018e-10		TLD-domain containing nucleolar protein	AT5G39590
	Zm00001d026405	4.19641e-10	gtr1	glutamyl-tRNA reductase1	AT1G58290,AT1G09940
	Zm00001d039618	4.20143e-10		alpha/beta-Hydrolases superfamily protein
	Zm00001d043167	4.20407e-10		PsbP domain-containing protein 6 chloroplastic	AT3G56650
	Zm00001d026363	4.30911e-10	pco139265	Probable protein phosphatase 2C 9	AT1G22280,AT1G34750
	Zm00001d040183	4.3499e-10		pfkB-like carbohydrate kinase family protein	AT1G19600
	Zm00001d003663	4.41918e-10		Co-chaperone GrpE family protein
	Zm00001d011467	4.42355e-10	csu31a	csu31a; : partially sequenced cDNA to leaf mRNANCBI: Tat pathway signal sequence	AT2G01400
	Zm00001d027601	4.48649e-10	TIDP3460	cytochrome P450 family 96 subfamily A polypeptide 1	AT4G32170,AT1G47620,AT4G39510,AT5G02900,AT1G57750,AT4G39500,AT5G52320,AT2G21910,AT4G39480,AT4G39490,AT2G23180,AT1G65340
	Zm00001d025401	4.55672e-10	aasr5	abscisic acid stress ripening 5
	Zm00001d044301	4.56968e-10	prh13	protein phosphatase homolog13	AT1G17550,AT1G72770
	Zm00001d046616	4.57136e-10		Protein kinase superfamily protein	AT4G32250
	Zm00001d028654	4.65272e-10		Trifunctional UDP-glucose 46-dehydratase/UDP-4-keto-6-deoxy-D-glucose 35-epimerase/UDP-4-keto-L-rhamnose-reductase RHM2	AT3G14790,AT1G53500,AT1G78570
	Zm00001d035288	4.68742e-10		Membrane protein	AT1G27330,AT1G27350
	Zm00001d002951	4.69116e-10		Protein STAY-GREEN LIKE chloroplastic	AT1G44000
	Zm00001d010631	4.73683e-10		60S ribosomal protein L24%3B 60S ribosomal protein L24 isoform 1%3B 60S ribosomal protein L24 isoform 2%3B 60S ribosomal protein L24 isoform 3	AT3G53020,AT2G36620
	Zm00001d003129	4.77424e-10	hct5	hydroxycinnamoyltransferase5	AT5G48930
	Zm00001d007065	4.78903e-10		Nuclear pore complex protein NUP98A	AT1G10390,AT1G59660
	Zm00001d002020	4.83077e-10	GRMZM2G059740	OSJNBb0022F16.11 protein; protein
	Zm00001d052343	4.94789e-10	bnl10.05	Probable serine/threonine-protein kinase WNK5	AT5G58350
	Zm00001d034103	4.96806e-10	NA	NA	NA
	Zm00001d012972	5.08925e-10	chi3	chalcone flavanone isomerase3	AT3G55120
	Zm00001d004358	5.11226e-10	abi28	ABI3-VP1-transcription factor 28	AT4G31650,AT4G31680,AT2G24650,AT4G31620,AT2G24645,AT4G00260,AT2G24700,AT2G24680,AT1G26680,AT4G31630,AT5G32460,AT4G31615,AT4G31610,AT4G31690
	Zm00001d032306	5.12344e-10	NA	NA	NA
	Zm00001d030009	5.34817e-10	umc1297	Haloacid dehalogenase-like hydrolase domain-containing protein Sgpp	AT2G38740
	Zm00001d003398	5.36426e-10	fl1	floury endosperm1
	Zm00001d039197	5.36774e-10		Putative ACR family protein	AT3G29240
	Zm00001d039893	5.38547e-10	myb81	MYB-transcription factor 81
	Zm00001d016305	5.38721e-10		Peroxisomal membrane protein PMP22
	Zm00001d008620	5.40652e-10		Metallothionein-like protein 2A
	Zm00001d028974	5.42896e-10	eil3	ethylene insensitive-like3	AT3G20770,AT2G27050
	Zm00001d032992	5.4295e-10	pme26	pectin methylesterase26	AT3G29090
	Zm00001d040279	5.64815e-10	tpl1	topless-related1
	Zm00001d010321	5.72711e-10	pdk2	pyruvate, orthophosphate dikinase2	AT4G15530
	Zm00001d006521	5.74273e-10	NA	NA	NA
	Zm00001d037035	5.81895e-10		Cyclic nucleotide-gated ion channel 1
	Zm00001d020025	5.83747e-10	bzip9	bZIP-transcription factor 9
	Zm00001d009373	5.95286e-10		Peroxidase 72	AT5G66390
	Zm00001d040107	5.97107e-10		ARM repeat superfamily protein	AT3G03440
	Zm00001d021861	6.05341e-10		Vacuole membrane protein KMS1
	Zm00001d016075	6.31434e-10		Viruses - 9; Bacteria - 54; BEST Arabidopsis thaliana protein match is: loricrin-related (TAIR:AT5G64550.1); Fungi - 38; Plants - 513; Other Eukaryotes - 1385 (source: /.../Link).; Metazoa - 1597; Has 3596 Blast hits to 2004 proteins in 150 species: Archae - 0
	Zm00001d033068	6.32127e-10	hak16	potassium high-affinity transporter16
	Zm00001d005018	6.41552e-10		Protein DETOXIFICATION 21	AT1G33110,AT1G33090,AT1G33080,AT1G33100
	Zm00001d028360	6.48089e-10		NAD(P)-linked oxidoreductase superfamily protein	AT1G59950,AT1G59960
	Zm00001d048451	6.50084e-10		Pentatricopeptide repeat-containing protein
	Zm00001d047504	6.61649e-10		UDP-glycosyltransferase 88A1
	Zm00001d006059	6.81242e-10		MTD1
	Zm00001d038136	6.81649e-10		alpha/beta-Hydrolases superfamily protein	AT3G23600,AT3G23570
	Zm00001d020740	6.8506e-10		Probable carboxylesterase 2
	Zm00001d035201	6.98e-10	arpp0	60S acidic ribosomal protein P0	AT2G40010,AT3G11250,AT3G09200
	Zm00001d021231	6.99595e-10		RHOMBOID-like protein 3	AT5G07250
	Zm00001d018575	7.18094e-10		Epimerase family protein SDR39U1 homolog chloroplastic	AT2G21280
	Zm00001d051219	7.19657e-10		RNI-like superfamily protein	AT5G23340
	Zm00001d045043	7.23228e-10		Probable cinnamyl alcohol dehydrogenase 1	AT1G72680
	Zm00001d029608	7.23474e-10		Mechanosensitive ion channel protein 3 chloroplastic	AT5G10490,AT1G58200
	Zm00001d028616	7.40817e-10		Putative E3 ubiquitin-protein ligase XBAT31	AT2G28840
	Zm00001d044431	7.52985e-10		Amino-acid permease BAT1
	Zm00001d034420	7.53262e-10	gdh1	glutamic dehydrogenase1	AT3G03910,AT5G18170
	Zm00001d039866	7.61724e-10		Triosephosphate isomerase	AT3G12540,AT2G39690
	Zm00001d008739	7.8576e-10	ocd1	oxalyl-CoA decarboxylase1	AT5G17380
	Zm00001d004102	7.87938e-10		OSJNBa0020I02.16 protein
	Zm00001d034620	7.95871e-10		Protein trichome birefringence-like 32	AT3G11030,AT2G40320
	Zm00001d049715	7.96381e-10	iaa16	Aux/IAA-transcription factor 16
	Zm00001d034758	8.00104e-10		Acyl-CoA binding protein	AT5G27630,AT3G05420
	Zm00001d043652	8.06637e-10		Probable choline kinase 2	AT1G74320
	Zm00001d001291	8.09385e-10	NA	NA	NA
	Zm00001d010650	8.18111e-10		Calmodulin
	Zm00001d028062	8.24797e-10		CASP-like protein 5A2
	Zm00001d011644	8.37134e-10		ABC transporter B family member 9
	Zm00001d011188	8.40108e-10		3'-5' exonuclease domain-containing protein / K homology domain-containing protein / KH domain-containing protein	AT2G25910
	Zm00001d039105	8.48899e-10	mpk12	MAP kinase12
	Zm00001d032608	8.64228e-10	agal1	alpha-galactosidase1	AT5G08380
	Zm00001d038003	8.84144e-10	NA	NA	NA
	Zm00001d009476	8.87741e-10		Probable ribosomal protein S11 mitochondrial
	Zm00001d041780	8.90178e-10	zhd21	ZF-HD-transcription factor 21	AT1G75240
	Zm00001d015385	9.0629e-10		Chlorophyll a-b binding protein 6 chloroplastic	AT3G54890
	Zm00001d013443	9.11084e-10	col8	C2C2-CO-like-transcription factor 8
	Zm00001d006699	9.37402e-10		Ribosome associated membrane protein RAMP4
	Zm00001d020738	9.4544e-10		Gibberellin receptor GID1L2
	Zm00001d027542	9.62614e-10	gst10	glutathione transferase10
	Zm00001d045312	9.68744e-10	NA	NA	NA
	Zm00001d006185	9.75993e-10	umc2374	6-phosphogluconolactonase	AT5G24400
	Zm00001d013466	9.84866e-10	rhcp1	ring hc protein1	AT1G18470,AT1G73950
	Zm00001d021334	9.96232e-10		Thioredoxin-like protein CDSP32 chloroplastic	AT1G76080
	Zm00001d053211	9.97613e-10		ER lumen protein retaining receptor family protein	AT2G21190,AT4G38790
	Zm00001d021943	1.0029e-09	NA	NA	NA
	Zm00001d021773	1.00689e-09	NA	NA	NA
	Zm00001d013249	1.01223e-09		protein; Expressed protein (Having alternative splicing); Expressed protein	AT3G05010,AT5G27210
	Zm00001d040570	1.02052e-09		Encodes alpha-helical IF (intermediate filament)-like protein.
	Zm00001d040212	1.02464e-09	NA	NA	NA
	Zm00001d046460	1.02518e-09		UDP-glycosyltransferase 75B1
	Zm00001d039663	1.03735e-09		Alba DNA/RNA-binding protein
	Zm00001d039118	1.0561e-09	rl1	radialis homolog1	AT1G19510,AT2G21650,AT4G39250
	Zm00001d033529	1.05917e-09		5'-AMP-activated protein kinase-related	AT1G27070
	Zm00001d005029	1.06098e-09	gras37	GRAS-transcription factor 37	AT3G54220
	Zm00001d019895	1.0797e-09		Major pollen allergen Car b 1 isoforms 1A and 1B
	Zm00001d034468	1.09894e-09		Protein binding protein
	Zm00001d054044	1.10388e-09	cat3	catalase3
	Zm00001d011543	1.10925e-09	umc2199	Grx_I1-glutaredoxin subgroup III	AT1G28480
	Zm00001d029420	1.12534e-09	csu452	csu452; :	AT2G26570,AT4G33390
	Zm00001d038929	1.13171e-09	atp2	ATP synthase2	AT5G08690,AT5G08680,AT5G08670
	Zm00001d025134	1.14049e-09	NA	NA	NA
	Zm00001d025916	1.14605e-09		E3 ubiquitin-protein ligase RMA1	AT4G28270,AT4G03510,AT4G27470
	Zm00001d039542	1.14644e-09		Phospholipase A1-Igamma1 chloroplastic
	Zm00001d031696	1.15571e-09		Peptidyl-prolyl cis-trans isomerase FKBP16-3 chloroplastic
	Zm00001d041769	1.15623e-09		Serine carboxypeptidase-like 20	AT4G12910,AT3G25420
	Zm00001d049186	1.15836e-09		MYND finger family protein
	Zm00001d038221	1.15921e-09	nactf20	NAC-transcription factor 20	AT1G01720
	Zm00001d050810	1.22082e-09		2-hydroxy-3-oxopropionate reductase	AT3G25530
	Zm00001d017167	1.2231e-09	AY107329	Integrin-linked protein kinase family	AT2G43850,AT2G31800,AT3G59830
	Zm00001d031677	1.2249e-09	pco070301	MtN19-like protein	AT5G61820
	Zm00001d013336	1.22509e-09		Zinc finger BED domain-containing protein DAYSLEEPER
	Zm00001d040842	1.25998e-09	opr6	12-oxo-phytodienoic acid reductase6
	Zm00001d034312	1.32626e-09	NA	NA	NA
	Zm00001d017766	1.32752e-09	nced8	nine-cis-epoxycarotenoid dioxygenase8	AT4G19170
	Zm00001d004006	1.3396e-09		SNF1-related protein kinase regulatory subunit gamma-1	AT3G48530
	Zm00001d029102	1.34397e-09		Dormancy-associated protein homolog 3	AT1G56220
	Zm00001d006137	1.3619e-09		UDP-glycosyltransferase 74B1	AT2G43840,AT2G43820
	Zm00001d044951	1.3848e-09		WAT1-related protein	AT4G08290
	Zm00001d049666	1.38567e-09	rps13	ribosomal protein13	AT4G00100,AT3G60770
	Zm00001d038542	1.38803e-09	NA	NA	NA
	Zm00001d038284	1.42104e-09	ofp27	OVATE-transcription factor 27	AT3G52540
	Zm00001d041590	1.42906e-09	rte2	rotten ear2	AT2G47160,AT3G62270
	Zm00001d026543	1.43167e-09	c3h52	C3H-transcription factor 352	AT5G06770,AT3G12130,AT3G58010,AT2G42130
	Zm00001d012880	1.43212e-09		BTB/POZ domain-containing protein	AT2G13690
	Zm00001d018801	1.43834e-09	NA	NA	NA
	Zm00001d004525	1.44259e-09		Protein REDUCED WALL ACETYLATION 3
	Zm00001d038285	1.44799e-09	NA	NA	NA
	Zm00001d039312	1.45567e-09	nyc1	non-yellow coloring1	AT4G13250
	Zm00001d002759	1.45663e-09		Nudix hydrolase 8	AT5G47240
	Zm00001d009850	1.46074e-09	imp1	importin1
	Zm00001d026736	1.46384e-09	NA	NA	NA
	Zm00001d008726	1.47099e-09		DUF4050 family protein
	Zm00001d046952	1.47365e-09		Allantoate deiminase	AT4G20070
	Zm00001d045054	1.51357e-09	stc1	sesquiterpene cyclase1	AT5G23960,AT4G13280,AT5G44630,AT5G48110,AT1G48800,AT4G15870,AT3G14490,AT1G66020,AT4G20200,AT1G48820,AT1G70080,AT1G31950,AT3G14520,AT3G29410,AT3G29190,AT3G14540,AT3G32030,AT4G20230,AT4G13300,AT2G23230,AT4G20210,AT3G29110,AT1G33750
	Zm00001d046716	1.56839e-09		RNA-binding (RRM/RBD/RNP motifs) family protein	AT1G20880,AT1G76460
	Zm00001d007213	1.57882e-09		D-alanine--D-alanine ligase family	AT3G08840
	Zm00001d047833	1.5973e-09	atg1c	autophagy1c	AT3G53930,AT2G37840
	Zm00001d033304	1.64881e-09		Nucleotide binding protein
	Zm00001d029264	1.65896e-09	ufg77	CDPK-related kinase 1	AT3G56760,AT2G41140
	Zm00001d011162	1.65905e-09	ric1	ras-related protein RIC1
	Zm00001d006688	1.68076e-09		Putative polyol transporter 1	AT3G18830
	Zm00001d017438	1.70333e-09	NA	NA	NA
	Zm00001d031484	1.71148e-09	TIDP3285	PsbP domain-containing protein 3 chloroplastic	AT1G76450
	Zm00001d007896	1.71444e-09		O-Glycosyl hydrolases family 17 protein	AT3G04010,AT2G19440,AT5G18220,AT1G64760
	Zm00001d031286	1.73434e-09	NA	NA	NA
	Zm00001d013492	1.74998e-09	ufg27	Ethylene-insensitive protein 2
	Zm00001d009848	1.7744e-09		60S ribosomal protein L18-3	AT3G05590,AT5G27850
	Zm00001d024786	1.78652e-09		Os05g0140333 protein
	Zm00001d009707	1.78782e-09		Protein ABIL1	AT2G46225
	Zm00001d046792	1.78925e-09		Probable calcium-binding protein CML21	AT4G26470
	Zm00001d047942	1.80361e-09	adf8	actin depolymerizing factor8
	Zm00001d016100	1.80427e-09		Rhodanese-like domain-containing protein 4 chloroplastic	AT4G01050
	Zm00001d029121	1.80718e-09	cl4569_1a	ATP-dependent Clp protease proteolytic subunit	AT1G09130
	Zm00001d007573	1.86744e-09		CDK5RAP1-like protein
	Zm00001d035199	1.8689e-09		WPP domain-associated protein	AT2G34730
	Zm00001d037982	1.90594e-09		AMP deaminase
	Zm00001d052837	1.93441e-09		BTB/POZ domain-containing protein	AT1G55760
	Zm00001d003176	1.93895e-09	nlp3	NLP-transcription factor 3	AT3G59580,AT2G43500
	Zm00001d028267	1.97654e-09	trps2	trehalose-6-phosphate synthase2
	Zm00001d003459	1.97912e-09	cl11315_1a	Protein disulfide-isomerase LQY1 chloroplastic	AT1G75690
	Zm00001d006274	1.98075e-09	TIDP2961	Auxin-responsive protein SAUR61	AT1G29420,AT1G29430,AT1G29490,AT5G27780,AT1G29440,AT1G29450,AT1G29510,AT1G29460,AT1G29500
	Zm00001d020607	2.0157e-09		Dormancy-associated protein homolog 3
	Zm00001d053875	2.04243e-09		VIN3-like protein 2	AT4G30200
	Zm00001d025050	2.0447e-09	etr2	ethylene receptor homolog2	AT3G23150,AT3G04580
	Zm00001d036337	2.04834e-09	pco131338	DNA-binding protein RHL1	AT1G48380
	Zm00001d023830	2.07756e-09		Fiber protein Fb19	AT2G47710
	Zm00001d033296	2.08279e-09		Protein DETOXIFICATION 35
	Zm00001d009480	2.10594e-09	rack2	receptor for activated C kinase2	AT1G18080,AT3G18130,AT1G48630
	Zm00001d020953	2.11401e-09	npi394	Protein PIN-LIKES 3	AT1G20925,AT1G76530,AT1G76520
	Zm00001d048898	2.11695e-09		F-box/kelch-repeat protein SKIP11
	Zm00001d019479	2.16408e-09	gbss1	granule-bound starch synthase1	AT1G32900
	Zm00001d042309	2.19067e-09		F-box only protein 6	AT1G27340
	Zm00001d027873	2.2015e-09	NA	NA	NA
	Zm00001d005756	2.20831e-09		ATP-dependent 6-phosphofructokinase 5 chloroplastic	AT2G22480
	Zm00001d044815	2.23194e-09		Protein BOBBER 1	AT5G53400,AT4G27890
	Zm00001d024009	2.24508e-09	cip1	cytokinin inducible protease1	AT5G50920
	Zm00001d041077	2.37673e-09		Quinolinate synthase chloroplastic
	Zm00001d029783	2.38258e-09		Expansin-like A2	AT3G45970,AT3G45960,AT4G38400
	Zm00001d051664	2.38961e-09		2-oxoglutarate (2OG) and Fe(II)-dependent oxygenase superfamily protein	AT5G48020
	Zm00001d012161	2.44877e-09	rpl5b	60S ribosomal protein L5-1 homolog b	AT3G25520,AT5G39740
	Zm00001d053223	2.45708e-09		L-ascorbate peroxidase 3 peroxisomal	AT4G35000
	Zm00001d038209	2.48952e-09	AY107881	Protein root UVB sensitive 6	AT5G49820
	Zm00001d032422	2.49266e-09		Dormancy-associated protein 1	AT1G28330,AT2G33830
	Zm00001d040988	2.50736e-09	rdr6	RNA-dependent RNA polymerase6
	Zm00001d042140	2.51286e-09	GRMZM2G125032	Beta-1%2C3-glucanase	AT3G57240
	Zm00001d013412	2.52311e-09		Histidine kinase 4	AT2G01830
	Zm00001d052682	2.52785e-09		Protein COFACTOR ASSEMBLY OF COMPLEX C SUBUNIT B CCB1 chloroplastic	AT3G26710
	Zm00001d032423	2.54416e-09	drm1	dormancy associated1	AT1G28330,AT2G33830
	Zm00001d003446	2.5491e-09	IDP2449	Gamma-glutamyltranspeptidase 1	AT4G39650,AT4G39640
	Zm00001d043988	2.55004e-09	chn1	chitinase chem5
	Zm00001d022134	2.55716e-09		Elongation factor 1-beta	AT1G30230,AT2G18110
	Zm00001d040281	2.58836e-09	NA	NA	NA
	Zm00001d047260	2.6001e-09		Whole genome shotgun sequence of line PN40024 scaffold_16.assembly12x (Fragment)	AT1G19200,AT5G20700,AT1G74940
	Zm00001d027517	2.67037e-09		Thiol-disulfide oxidoreductase LTO1
	Zm00001d032784	2.688e-09	glk45	G2-like-transcription factor 45
	Zm00001d018214	2.70214e-09		O-Glycosyl hydrolases family 17 protein	AT2G05790,AT5G55180
	Zm00001d034085	2.72346e-09	phi308707	protein; Expressed protein
	Zm00001d032721	2.816e-09		Long-chain-alcohol oxidase FAO4B	AT4G28570
	Zm00001d008594	2.836e-09		60S ribosomal protein L26-1	AT5G67510,AT3G49910
	Zm00001d016557	2.94688e-09		Ankyrin repeat family protein
	Zm00001d051053	2.94983e-09	NA	NA	NA
	Zm00001d042302	3.0283e-09		DEK domain-containing chromatin associated protein	AT5G63550,AT3G48710
	Zm00001d020602	3.04241e-09		alpha/beta-Hydrolases superfamily protein
	Zm00001d031561	3.05901e-09	bhlh81	bHLH-transcription factor 81	AT3G07340,AT5G48560
	Zm00001d029654	3.10477e-09	tre1	trehalase1	AT4G24040
	Zm00001d014719	3.18068e-09	umc2297	Putative pentatricopeptide repeat-containing protein	AT1G68730,AT3G10250,AT5G04090
	Zm00001d037873	3.27484e-09	elfa3	elongation factor alpha3	AT1G07940,AT5G60390,AT1G07930,AT1G07920
	Zm00001d033018	3.33942e-09		Glyceraldehyde-3-phosphate dehydrogenase-like family protein	AT1G34200,AT4G09670
	Zm00001d031898	3.36474e-09	nactf89	NAC-transcription factor 89
	Zm00001d010678	3.36949e-09		Putative E3 ubiquitin-protein ligase RING1a
	Zm00001d007491	3.41247e-09		Disease resistance protein RPS2
	Zm00001d030676	3.48588e-09		UNC93-like protein 3	AT3G09470
	Zm00001d032318	3.55778e-09	NA	NA	NA
	Zm00001d040202	3.59569e-09		SNF7 family protein	AT3G26740,AT5G04850,AT3G10640
	Zm00001d008181	3.64964e-09	NA	NA	NA
	Zm00001d018290	3.66835e-09		MADS box interactor-like	AT4G24590,AT5G49710
	Zm00001d011387	3.69443e-09		Uroporphyrinogen decarboxylase 1 chloroplastic
	Zm00001d017539	3.69981e-09		Mechanosensitive ion channel protein 6	AT1G78610,AT3G14810,AT1G53470
	Zm00001d038862	3.71353e-09	umc1296	Cytokinin riboside 5'-monophosphate phosphoribohydrolase LOG8
	Zm00001d049190	3.71958e-09	mcm7	minichromosome maintenance7	AT1G44900
	Zm00001d042609	3.72959e-09	nactf109	NAC-transcription factor 109	AT1G01720
	Zm00001d021246	3.73381e-09		Ras-related protein RABA3	AT1G01200
	Zm00001d002798	3.76485e-09		OJ000126_13.10 protein; protein	AT4G26950
	Zm00001d049857	3.83522e-09	AY110290	Probable protein S-acyltransferase 7	AT3G26935,AT5G41060
	Zm00001d017882	3.91024e-09		KH domain-containing protein	AT4G26480,AT5G56140
	Zm00001d004361	3.98117e-09	mrpa9	multidrug resistance associated protein9
	Zm00001d002283	4.03222e-09		Protein kinase superfamily protein	AT1G16670
	Zm00001d013527	4.05656e-09		Calcium-dependent protein kinase 30
	Zm00001d006140	4.0668e-09		UDP-glycosyltransferase 74B1	AT2G43840,AT2G43820
	Zm00001d015599	4.0687e-09		Cyclase family protein
	Zm00001d031159	4.09138e-09	NA	NA	NA
	Zm00001d018077	4.13229e-09		Photosynthetic NDH subunit of lumenal location 4 chloroplastic	AT4G39710
	Zm00001d031253	4.19359e-09	dct2	dicarboxylic acid transporter2	AT5G64290
	Zm00001d040464	4.2008e-09	mybr76	MYB-related-transcription factor 76	AT1G49010
	Zm00001d014284	4.30835e-09		CMV 1a interacting protein 1
	Zm00001d041870	4.35562e-09		Probable sodium/metabolite cotransporter BASS1 chloroplastic
	Zm00001d022565	4.35729e-09		Probable protein phosphatase 2C 5	AT1G09160
	Zm00001d049100	4.36871e-09		Target of Myb protein 1	AT1G76970,AT1G21380
	Zm00001d016332	4.41142e-09		Probable protein phosphatase 2C 72
	Zm00001d010231	4.45786e-09		Amino acid carrier	AT1G44100,AT5G63850,AT1G77380,AT5G09220
	Zm00001d002490	4.46322e-09	cp33b	chloroplast RNA-binding protein33b	AT2G35410
	Zm00001d026026	4.47741e-09	NA	NA	NA
	Zm00001d005973	4.51809e-09		Serine carboxypeptidase-like 40
	Zm00001d029065	4.51937e-09		Protein LRP16	AT2G40600
	Zm00001d026194	4.55248e-09		SNARE associated Golgi protein family	AT4G17790
	Zm00001d004651	4.6065e-09	c3h19	C3H-transcription factor 319
	Zm00001d029626	4.63375e-09		Xanthine dehydrogenase 1
	Zm00001d026562	4.64416e-09	NA	NA	NA
	Zm00001d024853	4.71008e-09	acco15	1-aminocyclopropane-1-carboxylate oxidase15	AT1G77330
	Zm00001d051564	4.77842e-09		Soluble inorganic pyrophosphatase 2
	Zm00001d011826	4.78382e-09		NAD(P)H-quinone oxidoreductase subunit O chloroplastic	AT1G74880
	Zm00001d049913	4.80595e-09	nactf12	NAC-transcription factor 12	AT3G10500,AT5G04410
	Zm00001d002028	4.82063e-09		Protein FATTY ACID EXPORT 2 chloroplastic	AT3G43520
	Zm00001d029716	4.91344e-09		Heavy metal transport/detoxification superfamily protein	AT1G01490
	Zm00001d003103	4.96904e-09		F-box protein
	Zm00001d050310	5.00131e-09	hb7	Homeobox-transcription factor 7
	Zm00001d005849	5.01257e-09		Histone H3 K4-specific methyltransferase SET7/9 family protein	AT1G21920,AT1G77660
	Zm00001d046357	5.01811e-09		Beta-galactosidase
	Zm00001d026095	5.05475e-09		Sugar isomerase (SIS) family protein	AT5G52190
	Zm00001d036565	5.06783e-09	mch3	maize CRY1 homolog3
	Zm00001d007992	5.08895e-09	NA	NA	NA
	Zm00001d025509	5.12609e-09	IDP774	RmlC-like cupins superfamily protein	AT4G10300
	Zm00001d001804	5.17785e-09	mlo9	barley mlo defense gene homolog9	AT1G26700,AT5G53760
	Zm00001d035462	5.1901e-09	bnlg1371	jasmonate-regulated gene 21
	Zm00001d043968	5.19513e-09	mybr89	MYB-related-transcription factor 89
	Zm00001d002782	5.21256e-09	thx32	Trihelix-transcription factor 32
	Zm00001d017767	5.30941e-09		Lipid phosphate phosphatase epsilon 2 chloroplastic	AT3G50920,AT5G66450
	Zm00001d002704	5.38073e-09		Glutathione peroxidase
	Zm00001d021620	5.4178e-09	atpc2	ATP synthase chloroplast subunit2	AT4G04640
	Zm00001d039037	5.50738e-09		Putative MAP kinase family protein
	Zm00001d050633	5.53145e-09		lysine ketoglutarate reductase trans-splicing protein	AT1G67850
	Zm00001d039504	5.53152e-09	NA	NA	NA
	Zm00001d038195	5.54853e-09	bak4	brassinosteroid insensitive1-associated receptor kinase 4	AT5G48380
	Zm00001d018383	5.56755e-09	rpl39	ribosomal protein L39	AT4G31985,AT3G02190
	Zm00001d011486	5.5756e-09		CTP synthase family protein
	Zm00001d010039	5.70275e-09		Cellulase containing protein
	Zm00001d014328	5.78024e-09	NA	NA	NA
	Zm00001d036454	5.79971e-09		Tetratricopeptide repeat (TPR)-like superfamily protein	AT1G23450,AT3G10250,AT5G04090
	Zm00001d043286	5.81211e-09		Phosphoglycerate mutase-like family protein	AT5G15070,AT3G01310
	Zm00001d021122	5.91863e-09		cobalt ion binding	AT5G47870
	Zm00001d036216	6.11341e-09		F-box protein MAX2
	Zm00001d044470	6.12396e-09		Adaptin ear-binding coat-associated protein 1 NECAP-1	AT3G58600
	Zm00001d006793	6.13992e-09		Cysteine-rich receptor-like protein kinase 10	AT4G23280,AT4G23180,AT3G45860,AT4G23150,AT4G23270,AT4G23130,AT4G23160,AT4G23310,AT4G23140,AT4G11530,AT4G23230
	Zm00001d025846	6.14257e-09	umc1930	Beta-glucosidase 47	AT1G61820,AT1G61810
	Zm00001d040837	6.20773e-09		Glutaredoxin-C13	AT4G15700,AT5G18600,AT1G03020,AT4G15680,AT4G15690,AT4G15660,AT4G15670
	Zm00001d037479	6.24863e-09	rps30	40S ribosomal protein S30	AT5G56670,AT4G29390,AT2G19750
	Zm00001d038575	6.36797e-09	NA	NA	NA
	Zm00001d020876	6.39074e-09		LORELEI-LIKE-GPI ANCHORED PROTEIN 3
	Zm00001d030419	6.4253e-09		Leucine aminopeptidase 2 chloroplastic
	Zm00001d051556	6.46798e-09	nced6	nine-cis-epoxycarotenoid dioxygenase6	AT4G19170
	Zm00001d051823	6.56381e-09	NA	NA	NA
	Zm00001d034188	6.58815e-09		Cold-regulated 413 plasma membrane protein 2	AT4G37220,AT3G50830
	Zm00001d007073	6.61031e-09	umc2085	Serine carboxypeptidase-like 40	AT3G63470,AT3G52020
	Zm00001d047436	6.65797e-09		AAA-ATPase ASD mitochondrial
	Zm00001d012040	6.76406e-09		Protein CPR-5	AT5G64930
	Zm00001d006739	6.7729e-09	lbd14	LBD-transcription factor 14	AT5G67420,AT3G49940,AT4G37540
	Zm00001d034161	6.79538e-09	snrkII8	SnRK2 serine threonine protein kinase8	AT4G33950
	Zm00001d005344	6.89621e-09	hp2	histidine-containing phosphotransfer protein2
	Zm00001d003306	6.91866e-09		Bowman-Birk type bran trypsin inhibitor
	Zm00001d012611	7.09629e-09		DNA repair metallo-beta-lactamase family protein	AT1G27410
	Zm00001d041246	7.31071e-09		Glycine-rich RNA-binding protein 7
	Zm00001d020230	7.31804e-09	cfm4	cp RNA splicing factor, CRM domain containing protein4	AT4G29750
	Zm00001d044699	7.32851e-09		Protein FLX-like 3	AT1G55170
	Zm00001d003157	7.37286e-09	sam2	S-adenosyl methionine decarboxylase2	AT5G15950,AT3G25570,AT3G02470
	Zm00001d020669	7.65847e-09		Formate tetrahyrofolate ligase	AT1G50480
	Zm00001d001982	7.71731e-09	ibh1	increased leaf inclination1-binding bhlh 1	AT2G43060
	Zm00001d025900	7.81441e-09		Putative GEM-like protein 8	AT5G23350,AT5G08350,AT5G23370,AT5G23360
	Zm00001d031182	7.89312e-09	hb84	Homeobox-transcription factor 84	AT4G34610,AT2G16400
	Zm00001d017849	7.89791e-09	NA	NA	NA
	Zm00001d003833	7.92633e-09	NA	NA	NA
	Zm00001d014562	7.94226e-09		IAA-amino acid hydrolase ILR1-like 6	AT1G44350
	Zm00001d037496	8.00873e-09	NA	NA	NA
	Zm00001d047442	8.01766e-09	mterf30	mTERF-domain protein30	AT2G36000
	Zm00001d039189	8.01857e-09	smc3	structural maintenance of chromosomes3	AT2G27170
	Zm00001d030103	8.14637e-09	umc2230	Probable xyloglucan endotransglucosylase/hydrolase protein 30
	Zm00001d005813	8.39798e-09	zim13	ZIM-transcription factor 13
	Zm00001d032268	8.42727e-09		Mitochondrial carrier protein MTM1	AT4G27940
	Zm00001d029444	8.5104e-09		Retrotransposon protein
	Zm00001d023429	8.55986e-09		Diaminopimelate decarboxylase 2 chloroplastic	AT5G11880,AT3G14390
	Zm00001d005981	8.63962e-09		Probable galacturonosyltransferase 4
	Zm00001d028566	8.64214e-09		DUF3527 domain protein	AT5G59020,AT2G29510
	Zm00001d043096	8.69286e-09	NA	NA	NA
	Zm00001d020233	9.08145e-09	NA	NA	NA
	Zm00001d029505	9.1542e-09		Nuclear transcription factor Y subunit B-2
	Zm00001d043515	9.20287e-09	iaa12	Aux/IAA-transcription factor 12	AT1G51950
	Zm00001d049929	9.27098e-09		Dihydroxy-acid dehydratase chloroplastic	AT3G23940
	Zm00001d010634	9.27876e-09	glk25	G2-like-transcription factor 25
	Zm00001d046953	9.30738e-09	hma9	heavy metal ATPase9
	Zm00001d016825	9.33643e-09		SPla/RYanodine receptor (SPRY) domain-containing protein	AT1G35470,AT4G09340
	Zm00001d038478	9.35507e-09	dafl1	defective in anther dehiscence like1	AT5G01880,AT3G10910
	Zm00001d014565	9.42043e-09		Ethylene-responsive transcription factor 7
	Zm00001d021139	9.44748e-09		Calcium-dependent protein kinase 24
	Zm00001d029664	9.4968e-09		Shaggy-related protein kinase theta	AT4G00720
	Zm00001d038747	9.49687e-09	NA	NA	NA
	Zm00001d007117	9.58066e-09		GTP-binding protein OBGC chloroplastic	AT5G18570
	Zm00001d021703	9.62097e-09	oec17	oxygen evolving complex, 17kDa homolog	AT4G21280,AT4G05180
	Zm00001d039967	9.69924e-09	umc2033	Probable leucine-rich repeat receptor-like protein kinase	AT1G68400
	Zm00001d033746	9.71917e-09	pgm1	phosphoglucomutase1	AT1G70730,AT1G23190
	Zm00001d027387	9.78621e-09	pco096605(61)	Subtilisin-like protease SBT1.9
	Zm00001d012451	9.84474e-09	cl28155_-2	CTD small phosphatase-like protein%3B CTD small phosphatase-like protein isoform 1%3B CTD small phosphatase-like protein isoform 2	AT3G55960
	Zm00001d015570	1.03021e-08		Sucrose-phosphate synthase 1
	Zm00001d032353	1.03925e-08	phot2	blue-light receptor phototropin 2	AT5G58140
	Zm00001d045314	1.05195e-08		Probable thiol methyltransferase 2
	Zm00001d026560	1.05268e-08		protein; Thioredoxin-like protein; OSJNBa0043A12.15 protein	AT5G50100
	Zm00001d049831	1.05424e-08		Nodulin-like protein	AT5G14120,AT3G01930
	Zm00001d033654	1.05987e-08	o10	opaque endosperm10
	Zm00001d054069	1.07415e-08		Tetratricopeptide repeat (TPR)-like superfamily protein
	Zm00001d041332	1.07955e-08	pco083183	Zinc finger protein 7
	Zm00001d002503	1.08033e-08		ABC transporter C family member 9	AT3G60160,AT3G60970
	Zm00001d007029	1.09032e-08		CDPK-related kinase 1	AT3G56760,AT2G41140
	Zm00001d026573	1.09464e-08		Methylthioribose kinase	AT1G49820
	Zm00001d001206	1.10816e-08	NA	NA	NA
	Zm00001d046672	1.11621e-08	NA	NA	NA
	Zm00001d034005	1.12383e-08		evolutionarily conserved C-terminal region 2	AT3G13460,AT1G55500
	Zm00001d040979	1.12455e-08		Methylsterol monooxygenase 1-2
	Zm00001d025581	1.13677e-08		loricrin-related	AT5G09670,AT5G64550
	Zm00001d026530	1.13881e-08		SAUR-like auxin-responsive protein family	AT1G75590,AT5G10990,AT4G34750,AT1G19840
	Zm00001d029543	1.15559e-08		40S ribosomal protein S19-3
	Zm00001d036297	1.1613e-08	znfn1	zinc finger protein1	AT5G52010
	Zm00001d013836	1.16435e-08		Protein kinase superfamily protein	AT4G24100,AT4G10730
	Zm00001d002261	1.17996e-08		Peroxisomal (S)-2-hydroxy-acid oxidase GLO1	AT3G14420,AT3G14415,AT4G18360
	Zm00001d038165	1.18295e-08	gid1	gibberellin-insensitive dwarf protein homolog1	AT3G05120,AT3G63010,AT5G27320
	Zm00001d047124	1.18443e-08		Proline oxidase	AT3G30775,AT5G38710
	Zm00001d008602	1.19192e-08	mybr21	MYB-related-transcription factor 21
	Zm00001d045432	1.20227e-08	NA	NA	NA
	Zm00001d009088	1.21434e-08	myb95	myb transcription factor95
	Zm00001d039448	1.22557e-08	cl40794_1	Transducin/WD40 repeat-like superfamily protein	AT5G45760
	Zm00001d047428	1.22823e-08		CDPK-related kinase 1	AT3G56760,AT2G41140
	Zm00001d004176	1.22988e-08		ER membrane protein complex subunit 8/9 homolog	AT5G55940
	Zm00001d033892	1.2432e-08		Core-2/I-branching beta-16-N-acetylglucosaminyltransferase family protein	AT5G11730,AT5G25970
	Zm00001d005329	1.24714e-08	cl39673_1a	Haloacid dehalogenase-like hydrolase (HAD) superfamily protein	AT4G11570
	Zm00001d048258	1.24951e-08	csu1118	Phosphoinositide phosphatase SAC2
	Zm00001d043056	1.26685e-08		Protein kinase superfamily protein	AT3G08760
	Zm00001d053107	1.27206e-08	pzb01021	Tyrosine aminotransferase	AT5G53970
	Zm00001d016255	1.27604e-08	hsftf18	HSF-transcription factor 18	AT3G24520
	Zm00001d041352	1.27815e-08		Adenine phosphoribosyltransferase 1 chloroplastic	AT4G22570,AT4G12440
	Zm00001d051067	1.31907e-08		Fungi - 20130; Metazoa - 56725; Bacteria - 24182; Has 137162 Blast hits to 70781 proteins in 29 /.../cies: Archae - 289; Other Eukaryotes - 28519 (source: NCBI BLink).; LOCATED IN: cytosol chloroplast; Viruses - 758; EXPRESSED DURING: 14 growth stages; EXPRESSED IN: 24 plant structures; BEST Arabidopsis thaliana protein match is: Tudor/PWWP/MBT superfamily protein (TAIR:AT1G15940.1); Plants - 6559	AT4G31880
	Zm00001d044599	1.33171e-08	phot1	blue-light receptor phototropin 1	AT3G45780
	Zm00001d032175	1.38212e-08	zhd5	ZF-HD-transcription factor 5	AT3G28920,AT5G39760,AT5G15210
	Zm00001d034050	1.41698e-08	cl31562_-1a	Mitochondrial substrate carrier family protein	AT5G15640
	Zm00001d013721	1.42111e-08	NA	NA	NA
	Zm00001d042842	1.4247e-08	pho2	starch phoshorylase2	AT3G46970
	Zm00001d039475	1.43638e-08	mybr22	MYB-related-transcription factor 22
	Zm00001d008540	1.44279e-08	NA	NA	NA
	Zm00001d047282	1.45157e-08	TIDP2933	Protein SPIRAL1
	Zm00001d039318	1.45564e-08		Probable membrane-associated kinase regulator 2
	Zm00001d011285	1.45728e-08	lhcb10	light harvesting chlorophyll a/b binding protein10	AT1G29930,AT1G29920,AT2G34430,AT2G34420,AT1G29910
	Zm00001d006942	1.45843e-08	pco104083	Chaperone DnaJ-domain superfamily protein	AT3G62190
	Zm00001d037099	1.4605e-08		Phosphoinositide phosphatase SAC2
	Zm00001d035901	1.46314e-08		60S ribosomal protein L9-1
	Zm00001d035902	1.47012e-08		60S ribosomal protein L9	AT4G10450,AT1G33120,AT1G33140
	Zm00001d012263	1.47814e-08	stk5	serine/threonine-protein kinase5
	Zm00001d025421	1.48667e-08		F-box protein 7	AT1G21760
	Zm00001d047358	1.48846e-08		Peroxidase K
	Zm00001d014792	1.5172e-08	shpl1	shepherd-like1	AT4G24190
	Zm00001d048046	1.51864e-08	arr1	ARR-B-transcription factor 1	AT4G16110,AT3G16857
	Zm00001d028455	1.5188e-08		L-type lectin-domain containing receptor kinase V.9
	Zm00001d002052	1.55101e-08		Probable isoaspartyl peptidase/L-asparaginase 2
	Zm00001d012878	1.56029e-08	rps4	ribosomal protein S4	AT2G17360,AT5G58420,AT5G07090
	Zm00001d018440	1.57363e-08		casein kinase I	AT1G03930,AT5G44100,AT4G28540
	Zm00001d013367	1.58514e-08	tua4	alpha tubulin4	AT4G14960,AT1G50010,AT1G04820
	Zm00001d021245	1.58871e-08		Rhodanese-like domain containing protein	AT4G27700
	Zm00001d029040	1.59422e-08	bnlg2238	bnlg2238; :
	Zm00001d022189	1.60306e-08		Serine/arginine-rich splicing factor SC35	AT5G64200
	Zm00001d041418	1.60671e-08	iaa11	Aux/IAA-transcription factor 11	AT1G04240,AT3G23030,AT5G43700,AT4G14560
	Zm00001d045431	1.61803e-08	eno1	enolase1	AT2G36530
	Zm00001d027276	1.63695e-08		GroES-like zinc-binding alcohol dehydrogenase family protein
	Zm00001d006566	1.65982e-08	mmp116	ELAV-like protein 4
	Zm00001d036046	1.67783e-08		Magnesium protoporphyrin IX methyltransferase chloroplastic	AT4G25080
	Zm00001d035750	1.68208e-08		RNase H family protein	AT5G51080,AT1G24090
	Zm00001d038445	1.68321e-08		Glutaredoxin family protein	AT5G58530
	Zm00001d003671	1.68612e-08		Phospholipase C	AT1G49740,AT3G19310
	Zm00001d053358	1.69293e-08		F-box/kelch-repeat protein	AT3G61590
	Zm00001d002530	1.70349e-08	NA	NA	NA
	Zm00001d010858	1.72027e-08	cul1	cullin1	AT4G02570
	Zm00001d003867	1.7224e-08	NA	NA	NA
	Zm00001d002456	1.72905e-08		Protein AE7	AT1G68310
	Zm00001d006520	1.73707e-08	pdrp1	PDK regulatory protein1	AT4G21210
	Zm00001d039339	1.74217e-08	NA	NA	NA
	Zm00001d000824	1.74257e-08	NA	NA	NA
	Zm00001d003667	1.75154e-08	trm3	thioredoxin M3	AT2G15570
	Zm00001d001977	1.77643e-08		Protein trichome birefringence-like 8	AT3G11570,AT5G06230
	Zm00001d054093	1.77781e-08		Senescence-associated protein DIN1
	Zm00001d033090	1.80195e-08		Secretory carrier-associated membrane protein 3
	Zm00001d039363	1.8097e-08	AY112199	Protein DJ-1 homolog B
	Zm00001d040318	1.81084e-08	nactf66	NAC-transcription factor 66
	Zm00001d032536	1.83733e-08		Calcium uniporter protein 4 mitochondrial	AT4G36820,AT2G23790,AT5G66650
	Zm00001d045610	1.8544e-08	IDP248	Homogentisate 12-dioxygenase	AT5G54080
	Zm00001d016922	1.88709e-08	NA	NA	NA
	Zm00001d026137	1.88756e-08		protein; OSJNBa0084K11.10 protein
	Zm00001d028006	1.88842e-08		Other Eukaryotes - 45 (source: NCBI BLink).; Has 323 Blast hits to 315 proteins in 124 species: Archae - 0; Bacteria - 0; Viruses - 0; Plants - 73; BEST Arabidopsis thaliana protein match is: Mitochondrial import inner membrane translocase subunit Tim17/Tim22/Tim23 family protein (TAIR:AT5G51150.1); Metazoa - 95; Fungi /.../	AT1G34630
	Zm00001d021299	1.89023e-08	pap13	purple acid phosphatase13	AT5G63140
	Zm00001d012088	1.89258e-08	NA	NA	NA
	Zm00001d022492	1.91702e-08		Protein kinase superfamily protein
	Zm00001d052038	1.92019e-08	bhlh12	bHLH-transcription factor 12
	Zm00001d048314	1.92236e-08		Protein kinase 2B chloroplastic	AT2G02800,AT1G14370
	Zm00001d040720	1.93447e-08		Polyketide cyclase/dehydrase and lipid transport superfamily protein	AT1G02475,AT4G01883
	Zm00001d011847	1.95353e-08	bhlh54	bHLH-transcription factor 54	AT3G56980,AT2G41240,AT3G56970
	Zm00001d026144	1.99561e-08		Acyl-CoA thioesterase family protein	AT4G00520,AT1G01710
	Zm00001d020530	1.99725e-08	hct11	hydroxycinnamoyltransferase11
	Zm00001d025946	2.00366e-08	umc1506	Serine/threonine-protein kinase GRIK1	AT3G45240,AT5G60550
	Zm00001d029582	2.01628e-08		3-oxo-Delta(45)-steroid 5-beta-reductase	AT4G24220
	Zm00001d035717	2.06555e-08		WAT1-related protein	AT5G64700
	Zm00001d015234	2.08969e-08		Cycloartenol synthase	AT2G07050
	Zm00001d023316	2.10683e-08	lbd44	LBD-transcription factor 44
	Zm00001d047849	2.10708e-08		Sulfoquinovosyl transferase SQD2
	Zm00001d031092	2.10883e-08	ca2p5	CCAAT-HAP2-transcription factor 25
	Zm00001d008812	2.11972e-08	c3h47	C3H-transcription factor 347	AT4G29190,AT2G19810
	Zm00001d053124	2.14678e-08	myb61	MYB-transcription factor 61
	Zm00001d021995	2.15888e-08		LOB domain-containing protein 38
	Zm00001d012816	2.17689e-08	umc2292	Probable carbohydrate esterase	AT3G53010
	Zm00001d037620	2.21313e-08	rpl13	60S ribosomal protein L13	AT3G49010,AT5G23900
	Zm00001d051389	2.2214e-08		Phosphoribosylanthranilate transferase
	Zm00001d051944	2.23295e-08	NA	NA	NA
	Zm00001d049753	2.26158e-08	su1	sugary1	AT2G39930
	Zm00001d003309	2.26634e-08	pco118120	Copper amine oxidase family protein	AT2G42490
	Zm00001d042267	2.29996e-08	arftf10	ARF-transcription factor 10
	Zm00001d026293	2.30443e-08		Gamma-aminobutyrate transaminase POP2 mitochondrial
	Zm00001d025831	2.31965e-08	amt1	ammonium transporter1	AT3G24290,AT3G24300,AT4G13510
	Zm00001d007037	2.3452e-08		Probable mediator of RNA polymerase II transcription subunit 26b
	Zm00001d032115	2.34645e-08		GDU1	AT4G25760,AT5G57685
	Zm00001d028662	2.34994e-08	pco075894	Arginine biosynthesis bifunctional protein ArgJ%2C chloroplastic Glutamate N-acetyltransferase Amino-acid acetyltransferase Arginine biosynthesis bifunctional protein ArgJ alpha chain Arginine biosynthesis bifunctional protein ArgJ beta chain	AT2G37500
	Zm00001d042663	2.35305e-08		5'-3' exonuclease family protein	AT1G34380
	Zm00001d011401	2.35527e-08		Protein SGT1 homolog A	AT4G11260,AT4G23570
	Zm00001d011461	2.37285e-08	NA	NA	NA
	Zm00001d021392	2.3742e-08		Transmembrane 9 superfamily member 9	AT5G25100,AT5G10840,AT2G24170
	Zm00001d023929	2.4151e-08	oxmt1	oxo-glutarate/malate transporter1	AT5G12860
	Zm00001d038606	2.43961e-08	NA	NA	NA
	Zm00001d002596	2.46424e-08	NA	NA	NA
	Zm00001d049598	2.49336e-08		Vesicle-associated protein 4-2	AT5G54110
	Zm00001d023461	2.52424e-08		protein; Expressed protein
	Zm00001d014890	2.54229e-08		Transcription elongation factor (TFIIS) family protein	AT4G24200
	Zm00001d034679	2.60033e-08	NA	NA	NA
	Zm00001d018074	2.61598e-08		Aspartic proteinase-like protein 1	AT5G10080
	Zm00001d003468	2.63544e-08		Sugar transport protein 5	AT1G34580
	Zm00001d025218	2.6485e-08		MYND finger family protein
	Zm00001d021825	2.65529e-08		Cytochrome c6 chloroplastic	AT5G45040
	Zm00001d043614	2.67069e-08	sfp6	sulfate transporter6
	Zm00001d049159	2.68064e-08		Putative leucine-rich repeat receptor-like protein kinase family protein
	Zm00001d030032	2.70068e-08	platz3	PLATZ-transcription factor 3
	Zm00001d020807	2.70469e-08	pza01946	Signal transducer	AT4G40050
	Zm00001d053554	2.70721e-08		Peroxidase 52
	Zm00001d028235	2.71471e-08		Beta-hexosaminidase 2
	Zm00001d011831	2.74018e-08	pco091316	MACPF domain-containing protein	AT4G24290
	Zm00001d034183	2.74069e-08		clast3-related	AT3G18940
	Zm00001d003539	2.74801e-08	NA	NA	NA
	Zm00001d013217	2.75664e-08		Casein kinase II subunit alpha-2	AT5G67380,AT3G50000
	Zm00001d023733	2.78795e-08	NA	NA	NA
	Zm00001d022152	2.9378e-08	alt9	alanine aminotransferase9
	Zm00001d016708	2.9387e-08	incw1	cell wall invertase1	AT3G13784,AT1G55120,AT3G13790
	Zm00001d028622	2.94206e-08	npi242b	60S ribosomal protein L3-1	AT1G61580,AT1G43170
	Zm00001d004442	2.97933e-08		ABC transporter B family member 19
	Zm00001d025107	2.98067e-08	NA	NA	NA
	Zm00001d001192	3.01142e-08	NA	NA	NA
	Zm00001d017584	3.04521e-08	umc1752	Lysophospholipid acyltransferase 1	AT1G63050,AT1G12640
	Zm00001d052473	3.05208e-08		Protein FLX-like 3
	Zm00001d034160	3.08199e-08	glk44	G2-like-transcription factor 44	AT4G37180
	Zm00001d006064	3.11671e-08		60S ribosomal protein L32-1	AT4G18100,AT5G46430
	Zm00001d032852	3.12932e-08		Appr-1-p processing enzyme family protein	AT1G69340
	Zm00001d031540	3.15634e-08		Pyridoxamine 5'-phosphate oxidase family protein	AT1G51560,AT3G21140
	Zm00001d036642	3.16447e-08	cl29192_1	Zinc-binding protein	AT1G31160
	Zm00001d048075	3.20174e-08		protein; Expressed protein
	Zm00001d041308	3.20502e-08		K(+) efflux antiporter 3 chloroplastic	AT4G04850
	Zm00001d044664	3.23757e-08		40S ribosomal protein S16-3	AT3G04230,AT2G09990,AT5G18380
	Zm00001d044694	3.30375e-08		saposin B domain-containing protein	AT5G01800,AT3G51730
	Zm00001d034852	3.38492e-08		F3H9.20 protein	AT1G28140
	Zm00001d031062	3.39413e-08	NA	NA	NA
	Zm00001d045430	3.40644e-08	AY105451	ATP-dependent Clp protease proteolytic subunit	AT1G12410
	Zm00001d053547	3.40798e-08		60S ribosomal protein L11-1	AT5G45775,AT3G58700,AT4G18730,AT2G42740
	Zm00001d037484	3.41715e-08		Putative clathrin assembly protein	AT5G35200
	Zm00001d015806	3.4261e-08	NA	NA	NA
	Zm00001d037205	3.4558e-08		Protein EXORDIUM
	Zm00001d021138	3.47435e-08		FAD-dependent oxidoreductase family protein	AT5G48440
	Zm00001d013193	3.48928e-08		CCG-binding protein 1
	Zm00001d004009	3.51556e-08		60S ribosomal protein L37a-2	AT3G10950
	Zm00001d022512	3.51936e-08		Tryptophan/tyrosine permease	AT5G19500
	Zm00001d012701	3.57786e-08		Phosphatidate cytidylyltransferase	AT1G62430,AT4G22340
	Zm00001d032517	3.63191e-08		Copper transport protein family	AT5G23760
	Zm00001d004437	3.64913e-08		THAUMATIN-LIKE PROTEIN 1
	Zm00001d002811	3.6653e-08	gata11	C2C2-GATA-transcription factor 11	AT5G66320,AT3G51080
	Zm00001d002756	3.72494e-08	NA	NA	NA
	Zm00001d040986	3.73769e-08		RNA-dependent RNA polymerase 6
	Zm00001d015852	3.74511e-08	lox11	lipoxygenase11	AT3G45140
	Zm00001d012518	3.75718e-08	pmg1	phosphoglycerate mutase1	AT1G09780,AT3G08590
	Zm00001d012765	3.76448e-08		Peptidase M28 family protein	AT5G19740
	Zm00001d047758	3.7722e-08	mpk1	MAP kinase1	AT3G45640
	Zm00001d052108	3.80136e-08		UMP-CMP kinase family protein%3B UMP-CMP kinase family protein isoform 1%3B UMP-CMP kinase family protein isoform 2%3B UMP-CMP kinase family protein isoform 3%3B UMP-CMP kinase family protein isoform 4	AT5G26667
	Zm00001d007954	3.80524e-08	NA	NA	NA
	Zm00001d005193	3.83681e-08		Protein LURP1	AT1G33840,AT3G11740,AT2G14560,AT5G01750
	Zm00001d011708	3.86831e-08	rtl1	reversion-to-ethylene sensitivity1 like1	AT2G26070
	Zm00001d048286	3.89717e-08	hagtf37	GNAT-transcription factor 37	AT2G06025
	Zm00001d032384	3.90586e-08	glk38	G2-like-transcription factor 38	AT4G13640,AT3G24120
	Zm00001d030506	3.93212e-08		Inositol-3-phosphate synthase isozyme 1
	Zm00001d053623	3.95922e-08		Apoptotic protease-activating factor 1
	Zm00001d034427	4.0141e-08		Systemin receptor SR160
	Zm00001d013130	4.01446e-08	bhlh60	bHLH-transcription factor 60	AT3G59060,AT2G43010
	Zm00001d011236	4.01829e-08		Histone H2B	AT3G45980,AT3G46030,AT2G28720,AT1G07790,AT5G22880,AT5G59910
	Zm00001d054066	4.03694e-08		Glycosyltransferase family 61 protein
	Zm00001d031132	4.05657e-08	gpm4	Copper transport protein ATX1
	Zm00001d038648	4.08501e-08	crt3	Calreticulin3	AT1G08450
	Zm00001d039267	4.09917e-08	arftf7	ARF-transcription factor 7
	Zm00001d019059	4.10992e-08	NA	NA	NA
	Zm00001d045394	4.13969e-08		Zinc finger protein%3B Zinc finger protein isoform 1%3B Zinc finger protein isoform 2	AT5G20070
	Zm00001d012362	4.1605e-08		O-fucosyltransferase family protein	AT2G37980,AT5G01100,AT3G54100
	Zm00001d049621	4.1646e-08	lug7	leunig-related7	AT5G08560
	Zm00001d032744	4.16785e-08		Protein NRT1/ PTR FAMILY 5.2
	Zm00001d038755	4.18825e-08		Carnitine racemase/ catalytic	AT4G14440,AT4G14430
	Zm00001d002610	4.29523e-08		cytochrome P450 family 704 subfamily A polypeptide 2
	Zm00001d017364	4.34259e-08		Ferredoxin-thioredoxin reductase%2C variable chain	AT5G23440,AT5G08410
	Zm00001d010667	4.34678e-08	bzip108	bZIP-transcription factor 108
	Zm00001d044121	4.35938e-08		auxin-like 1 protein	AT4G36520
	Zm00001d024937	4.37524e-08		OSJNBa0089E12.13 protein; protein
	Zm00001d002962	4.39875e-08		Probable sphingolipid transporter spinster homolog 2	AT5G64500
	Zm00001d038609	4.40966e-08	gras62	GRAS-transcription factor 62
	Zm00001d018069	4.41071e-08	atpc1	ATP synthase chloroplast subunit1
	Zm00001d043870	4.42332e-08	NA	NA	NA
	Zm00001d052525	4.43656e-08	AY110631	Calmodulin binding protein%3B Putative calmodulin-binding family protein	AT3G52870
	Zm00001d045382	4.45077e-08		PRP38 family protein
	Zm00001d032773	4.45259e-08		Peroxisome biogenesis protein 12	AT3G04460
	Zm00001d031580	4.51946e-08		RPM1-interacting protein 4	AT3G25070
	Zm00001d038854	4.54454e-08		Glycosyltransferase family protein 64 protein C5	AT5G04500
	Zm00001d010314	4.70243e-08	NA	NA	NA
	Zm00001d006388	4.75129e-08		Ribosomal protein L15	AT4G17390,AT4G16720
	Zm00001d007827	4.82196e-08	elip1	early light inducible protein1	AT3G22840,AT4G14690
	Zm00001d037681	4.85063e-08	vsp1	vegetative storage protein1
	Zm00001d006761	4.86051e-08	pco129375	EID1-like F-box protein 2	AT5G39360,AT5G15440
	Zm00001d021435	4.89598e-08	lhcb2	light harvesting chlorophyll a/b binding protein2	AT1G29930,AT1G29920,AT2G34430,AT2G34420,AT1G29910
	Zm00001d046937	4.89848e-08	bzip17	bZIP-transcription factor 17	AT5G24800
	Zm00001d010380	4.95035e-08		Zinc finger CCCH domain-containing protein 23
	Zm00001d034104	4.96451e-08		Cytochrome P450 CYP81A4	AT4G37400,AT4G37410,AT4G37310,AT5G57220,AT4G37430,AT5G67310,AT4G37340,AT5G36220,AT2G23220,AT4G37330,AT4G37320,AT3G28740,AT1G66540,AT4G37360,AT4G37370,AT2G23190
	Zm00001d042676	5.01789e-08	pdk3	phosphoinositide dependent protein kinase3	AT5G04510,AT3G10540
	Zm00001d019944	5.02656e-08		BTB/POZ domain-containing protein	AT5G47800
	Zm00001d034814	5.03169e-08		Poly(ADP-ribose) glycohydrolase 1	AT2G31870
	Zm00001d026252	5.03921e-08	wrky14	WRKY-transcription factor 14
	Zm00001d023652	5.06869e-08		Putative oxidoreductase%2C aldo/keto reductase family protein	AT4G33670
	Zm00001d037644	5.13698e-08		Putative membrane lipoprotein	AT5G59350
	Zm00001d029154	5.1895e-08	bmy3	beta-amylase3
	Zm00001d046364	5.19432e-08	pza01791	Putative U-box domain protein kinase family	AT5G57035,AT2G19410
	Zm00001d033241	5.19571e-08	IDP630	Cationic amino acid transporter 1	AT4G21120
	Zm00001d011850	5.24874e-08	umc2711	Metazoa - 159; Fungi - 135; Bacteria - 366; Plants - 54; Viruses - 0; /.../ Eukaryotes - 147 (source: NCBI BLink).; CONTAINS InterPro DOMAIN/s: UPF0103/Mediator of ErbB2-driven cell motility (Memo) related (InterPro:IPR002737); Has 1074 Blast hits to 1072 proteins in 474 species: Archae - 213	AT2G25280
	Zm00001d020930	5.25318e-08		complex I subunit	AT3G57785,AT2G42310
	Zm00001d001999	5.26987e-08		Galactose mutarotase-like superfamily protein
	Zm00001d032956	5.29081e-08	pco091746	Acylamino-acid-releasing enzyme
	Zm00001d008634	5.35049e-08		Probable carboxylesterase 15
	Zm00001d032337	5.37051e-08	pco085001	Thioredoxin-like protein CITRX chloroplastic
	Zm00001d029750	5.37579e-08	NA	NA	NA
	Zm00001d017715	5.437e-08		protein; Expressed protein	AT4G17000
	Zm00001d006561	5.44767e-08	umc1049	DUF538 family protein	AT1G61667
	Zm00001d024966	5.51115e-08		Multisynthetase complex auxiliary component p43	AT3G59980
	Zm00001d025982	5.53495e-08	thx31	Trihelix-transcription factor 31
	Zm00001d039040	5.54193e-08	lhcb7	light harvesting complex mesophyll7
	Zm00001d039301	5.55045e-08		Vegetative storage protein PNI288	AT4G28940
	Zm00001d025717	5.59525e-08		F-box protein SKIP14
	Zm00001d051568	5.63175e-08	tubtf6	TUB-transcription factor 6	AT2G18280
	Zm00001d040567	5.83957e-08		CBL-interacting serine/threonine-protein kinase 1	AT1G48260,AT3G17510
	Zm00001d015446	5.85876e-08		Calcium-transporting ATPase 9 plasma membrane-type
	Zm00001d047217	5.9411e-08		5-hydroxyisourate hydrolase	AT5G58220
	Zm00001d043149	5.99877e-08		Leucine-rich repeat (LRR) family protein	AT3G43740,AT5G21090
	Zm00001d040807	6.00155e-08		CASP-like protein 4	AT4G15630,AT4G15620
	Zm00001d028307	6.03158e-08	sro1	similar to RCD one1
	Zm00001d007892	6.04196e-08	pco118301	2-oxoisovalerate dehydrogenase subunit beta 1 mitochondrial	AT1G55510,AT3G13450
	Zm00001d018429	6.08085e-08	ppck1	phosphoenolpyruvate carboxylase kinase1	AT1G08650,AT3G04530
	Zm00001d036370	6.08306e-08	chn2	chitinase2
	Zm00001d022182	6.11396e-08		alpha/beta-Hydrolases superfamily protein	AT4G39955,AT5G09430,AT1G78210
	Zm00001d014286	6.14001e-08		Calmodulin-binding transcription activator 2	AT2G22300
	Zm00001d032695	6.14002e-08	mdh4	malate dehydrogenase4	AT5G43330,AT1G04410
	Zm00001d005636	6.14255e-08	umc1004	Proton pump-interactor 1	AT4G27500
	Zm00001d009090	6.17557e-08		Transcription factor MYB12
	Zm00001d042525	6.21329e-08	rpl5a	60S ribosomal protein L5-1 homolog a	AT3G25520,AT5G39740
	Zm00001d027597	6.2528e-08	NA	NA	NA
	Zm00001d001448	6.25846e-08	NA	NA	NA
	Zm00001d009497	6.26459e-08		CDP-diacylglycerol--serine O-phosphatidyltransferase 1	AT1G15110
	Zm00001d040741	6.26537e-08		Serine carboxypeptidase-like 33	AT3G17180
	Zm00001d012633	6.26581e-08		Eukaryotic aspartyl protease family protein	AT1G08210,AT5G22850
	Zm00001d053104	6.31951e-08	NA	NA	NA
	Zm00001d047011	6.4284e-08	NA	NA	NA
	Zm00001d041548	6.46152e-08		U-box domain-containing protein 13
	Zm00001d018698	6.47909e-08		Homeodomain-like superfamily protein
	Zm00001d021558	6.53577e-08		(S)-ureidoglycine aminohydrolase
	Zm00001d021016	6.66536e-08		Cytochrome b561 and DOMON domain-containing protein	AT4G17280,AT5G35735,AT3G25290,AT4G12980
	Zm00001d053897	6.7327e-08		Ubiquitin-conjugating enzyme E2 29
	Zm00001d037858	6.76106e-08		Protein kinase superfamily protein	AT1G79600
	Zm00001d019899	6.76746e-08		Rhodanese-like domain-containing protein 9 chloroplastic	AT2G42220
	Zm00001d043190	6.79033e-08	NA	NA	NA
	Zm00001d004841	6.80807e-08		60S ribosomal protein L3-1	AT1G61580,AT1G43170
	Zm00001d000911	6.82299e-08	NA	NA	NA
	Zm00001d038699	6.83083e-08		O-methyltransferase ZRP4	AT4G35150,AT4G35160
	Zm00001d006098	6.86113e-08		Cyclopropane fatty acid synthase	AT3G23530,AT3G23510
	Zm00001d010715	6.8665e-08	cl5838_2	Photosystem II reaction center W protein chloroplastic
	Zm00001d045783	6.95251e-08		binding	AT5G47690
	Zm00001d005004	7.03268e-08		Protein kinase superfamily protein	AT2G40980
	Zm00001d007884	7.13075e-08		MD-2-related lipid recognition domain-containing protein / ML domain-containing protein	AT5G06480,AT3G11780
	Zm00001d042943	7.20457e-08		UDP-glucuronic acid decarboxylase 1	AT3G53520
	Zm00001d035875	7.23519e-08		Membrane protein of ER body-like protein	AT4G27870
	Zm00001d043187	7.2774e-08	NA	NA	NA
	Zm00001d024317	7.31339e-08	gll1	glossy2-like1	AT3G23840,AT4G13840
	Zm00001d042143	7.33162e-08	geb1	glucan endo-1,3-beta-glucosidase homolog1	AT3G57240
	Zm00001d024424	7.38329e-08		Octicosapeptide/Phox/Bem1p (PB1) domain-containing protein / tetratricopeptide repeat (TPR)-containing protein
	Zm00001d021846	7.41564e-08		Insulin-degrading enzyme-like 1 peroxisomal
	Zm00001d009510	7.51323e-08		Eukaryotic aspartyl protease family protein	AT3G12700
	Zm00001d018364	7.53116e-08		Snf1-related kinase interacting protein SKI1	AT1G80940
	Zm00001d030998	7.54103e-08		Protein ROOT HAIR DEFECTIVE 3 homolog 2	AT3G13870,AT1G72960
	Zm00001d052709	7.57798e-08		Putative RING zinc finger domain superfamily protein
	Zm00001d016797	7.61845e-08	pza02040	Transmembrane 9 superfamily member 1
	Zm00001d019593	7.62208e-08		Probable carbohydrate esterase	AT3G53010
	Zm00001d053300	7.64797e-08	umc1999	Other Eukaryotes - 1797 (source: NCBI BLink).; Metazoa - 4198; Bacteria - 326; CONTAINS InterPro DOMAIN/s: Spt20 family (InterPro:IPR021950); Viruses - 22; Fungi - 1506; Has 8778 Blast hits to 7244 proteins in 477 species: Archae - 6; Plants - 923	AT1G72390
	Zm00001d053713	7.64833e-08		Ribosome-like protein	AT3G27160
	Zm00001d052974	7.66263e-08		ETO1-like protein 1	AT4G02680
	Zm00001d001784	7.76432e-08	ahl9	AT-hook motif nuclear-localized protein homolog9
	Zm00001d015138	7.7687e-08	NA	NA	NA
	Zm00001d003501	7.79395e-08		Bacteria - 1396; EXPRESSED IN: 24 plant structures; Plants - 5037; Has 30201 Blast hits to 17322 proteins in 780 species: Archae - 12; Viruses - 0; Metazoa - 17338; EXPRESSED DURING: 15 growth stages; INVOLVED IN: 10-formyltetrahydrofolate biosynthetic process folic acid and derivative biosynthetic process; CONTAINS InterPro DOMAIN/s: Serine hydrolase (InterPro:IPR005645); BE /.../bidopsis thalia…
	Zm00001d001779	7.81867e-08		Casparian strip membrane protein 4
	Zm00001d026331	7.87598e-08	umc2792	SIT4 phosphatase-associated family protein	AT1G30470
	Zm00001d049995	7.95169e-08	nnr1	nitrate reductase(NADH)1	AT1G77760,AT1G37130
	Zm00001d017448	7.95441e-08		Vesicle-associated protein 2-1	AT5G47180
	Zm00001d047209	7.98822e-08	AY110782	Calmodulin-binding transcription activator 2
	Zm00001d013982	8.02332e-08	NA	NA	NA
	Zm00001d037229	8.07705e-08		Transmembrane amino acid transporter family protein	AT5G15240,AT3G28960
	Zm00001d026494	8.10974e-08		Putative RING zinc finger domain superfamily protein
	Zm00001d051881	8.17642e-08		Protein BTR1	AT5G04430
	Zm00001d008387	8.19488e-08	rps5	ribosomal protein S5	AT2G37270,AT3G11940
	Zm00001d015513	8.24881e-08		Dihydroflavonol-4-reductase
	Zm00001d028423	8.30233e-08		IRK-interacting protein
	Zm00001d038432	8.53022e-08	mmp150	Putative leucine-rich repeat transmembrane protein kinase family protein
	Zm00001d003207	8.58648e-08		Probable E3 ubiquitin-protein ligase ARI8	AT1G65430
	Zm00001d028260	8.65386e-08	gln6	glutamine synthetase6
	Zm00001d027456	8.7932e-08	pba1	PBA1 homolog1	AT4G01150
	Zm00001d040056	8.84109e-08	NA	NA	NA
	Zm00001d002271	8.98861e-08		Nitrate-induced NOI protein
	Zm00001d012624	8.99205e-08		SNF2 domain-containing protein / helicase domain-containing protein / zinc finger protein-related
	Zm00001d020861	9.13542e-08	xer2	xerico2	AT2G04240
	Zm00001d034344	9.16939e-08		WPP domain-associated protein
	Zm00001d039575	9.17103e-08		1-aminocyclopropane-1-carboxylate oxidase
	Zm00001d021018	9.20428e-08		60S ribosomal protein L32-1	AT4G18100,AT5G46430
	Zm00001d053569	9.22507e-08	cyp25	cytochrome P-450 25
	Zm00001d033128	9.29852e-08		60S ribosomal protein L10-3	AT1G14320,AT1G66580,AT1G26910
	Zm00001d029758	9.34688e-08		Calcium-dependent protein kinase 6
	Zm00001d043401	9.39507e-08		Phosphatidate cytidylyltransferase	AT1G62430,AT4G22340
	Zm00001d028808	9.47439e-08		senescence associated gene 20	AT5G01740
	Zm00001d013509	9.49467e-08		Ribosomal protein S21 family protein	AT3G26360
	Zm00001d032282	9.53975e-08		Aminopeptidase M1	AT4G33090
	Zm00001d017791	9.57623e-08		Phosphoribulokinase / Uridine kinase family	AT1G26190
	Zm00001d045159	9.58949e-08		Dehydrodolichyl diphosphate synthase 6	AT2G17570
	Zm00001d006763	9.6042e-08	cl31766_1	myosin heavy chain-related	AT5G07890,AT5G61200
	Zm00001d026594	9.60621e-08	crr2	cytokinin response regulator2
	Zm00001d001866	9.63773e-08		DUF3755 family protein
	Zm00001d007921	9.64755e-08		Tic62 protein
	Zm00001d031992	9.80041e-08	iddp1	indeterminate domain p1	AT2G02070
	Zm00001d042869	9.80167e-08		Aldose reductase
	Zm00001d042619	9.90183e-08		Amino acid permease 2	AT1G44100,AT5G63850,AT1G77380,AT5G09220
	Zm00001d026278	9.91915e-08		Whole genome shotgun sequence of line PN40024 scaffold_11.assembly12x (Fragment)
	Zm00001d026584	1.00835e-07	cl16117_1	Adenylate kinase 1 chloroplastic	AT2G39270
	Zm00001d033455	1.0098e-07	pco103560	Protein P21	AT4G11650
	Zm00001d026493	1.02128e-07	NA	NA	NA
	Zm00001d037860	1.02131e-07		N2N2-dimethylguanosine tRNA methyltransferase	AT3G56330
	Zm00001d001688	1.02507e-07	NA	NA	NA
	Zm00001d012049	1.03119e-07	c3h49	C3H-transcription factor 349	AT3G02830,AT5G16540
	Zm00001d049173	1.04844e-07	wrky36	WRKY-transcription factor 36	AT3G01970
	Zm00001d043259	1.05399e-07		Frataxin	AT4G03240
	Zm00001d028547	1.05436e-07		Transmembrane protein	AT3G09085
	Zm00001d015804	1.06457e-07		ADP-ribosylation factor GTPase-activating protein AGD12	AT4G05330,AT4G21160
	Zm00001d034553	1.07029e-07	cesa5	cellulose synthase5	AT5G05170
	Zm00001d024568	1.07927e-07	mpk4	MAP kinase4	AT4G01370,AT1G01560
	Zm00001d033156	1.08089e-07	NA	NA	NA
	Zm00001d023950	1.09611e-07	umc2705	Glucuronoxylan 4-O-methyltransferase 2	AT4G09990,AT1G09610,AT1G71690,AT1G33800
	Zm00001d038397	1.10024e-07	nfy2	NF-YB homolog	AT3G53340,AT2G37060
	Zm00001d025268	1.10742e-07		Protein AUXIN SIGNALING F-BOX 3	AT1G12820,AT3G26810
	Zm00001d032233	1.11589e-07		Encodes a protein whose expression is responsive to nematode infection.	AT5G37840,AT1G66480
	Zm00001d038091	1.12623e-07	npi252	Carbon catabolite repressor protein 4 homolog 4	AT1G31500
	Zm00001d033171	1.12865e-07		Thioredoxin superfamily protein	AT5G38900
	Zm00001d019217	1.1319e-07		ABC2 homolog 13	AT5G05200
	Zm00001d012584	1.13321e-07	ereb29	AP2-EREBP-transcription factor 29	AT1G28360
	Zm00001d045138	1.13471e-07		Heparanase-like protein 3
	Zm00001d018177	1.143e-07	NA	NA	NA
	Zm00001d042490	1.16837e-07		Glycosyltransferase	AT3G18180,AT3G18170
	Zm00001d048041	1.17468e-07	hsftf9	HSF-transcription factor 9
	Zm00001d033559	1.18184e-07	pco123556	Costars family protein
	Zm00001d023223	1.20283e-07		Ferritin-2 chloroplastic
	Zm00001d039146	1.21165e-07		Serine carboxypeptidase-like 50	AT1G15000
	Zm00001d022241	1.21739e-07		DUF1997 family protein	AT5G39520,AT5G39530
	Zm00001d011063	1.22383e-07		Metallothionein-like protein 2C
	Zm00001d021739	1.23092e-07	umc1710	PLAC8 family protein	AT1G11380
	Zm00001d035854	1.24147e-07		Alpha-dioxygenase 1	AT3G01420
	Zm00001d023888	1.27487e-07	NA	NA	NA
	Zm00001d028117	1.28171e-07		40S ribosomal protein S3a-2
	Zm00001d029763	1.28533e-07		RING-H2 finger protein ATL80
	Zm00001d020910	1.31249e-07	umc1450	Induced stolen tip protein TUB8
	Zm00001d023729	1.3244e-07		Nitrilase-like protein 2	AT4G08790
	Zm00001d035440	1.32678e-07	lip15	low temperature-induced protein15
	Zm00001d003509	1.33293e-07		Probable protein phosphatase 2C 12
	Zm00001d031377	1.33775e-07		receptor-like protein kinase 4
	Zm00001d028162	1.34838e-07	sfp1	sulfate permease1	AT4G08620,AT1G22150,AT1G78000
	Zm00001d038718	1.36696e-07	hb2	hemoglobin2
	Zm00001d017531	1.36928e-07		Purine-uracil permease NCS1	AT5G03555
	Zm00001d037778	1.36973e-07		Acyl-CoA N-acyltransferases (NAT) superfamily protein	AT4G19985
	Zm00001d004782	1.38224e-07		Transducin/WD40 repeat-like superfamily protein
	Zm00001d053632	1.38234e-07		40S ribosomal protein S8	AT5G20290
	Zm00001d003182	1.38554e-07	NA	NA	NA
	Zm00001d035646	1.39821e-07		Putative DUF26 domain family protein
	Zm00001d038671	1.40149e-07		Topoisomerase II-associated protein PAT1	AT3G22270,AT4G14990
	Zm00001d021971	1.4103e-07		Triacylglycerol lipase
	Zm00001d042966	1.41267e-07	pza03733	40S ribosomal protein S23-2	AT5G02960
	Zm00001d032550	1.41469e-07		RNA-binding protein	AT5G58787,AT3G47160
	Zm00001d011242	1.41793e-07	por1	porin1	AT5G15090,AT3G01280
	Zm00001d009868	1.42954e-07	elfa1	elongation factor alpha1	AT1G07940,AT5G60390,AT1G07930,AT1G07920
	Zm00001d046900	1.43028e-07		Grx_C4-glutaredoxin subgroup I	AT5G20500
	Zm00001d021791	1.44793e-07		Fiber expressed protein	AT1G11230,AT1G11220,AT1G61260,AT1G11210
	Zm00001d007495	1.45141e-07		Disease resistance protein RPS2
	Zm00001d025901	1.4524e-07		FIP1
	Zm00001d018041	1.45998e-07		Protein SUR2	AT1G14290,AT1G69640
	Zm00001d019850	1.46461e-07		Fatty acyl-CoA reductase 1	AT3G44550,AT3G44560,AT4G33790,AT5G22500,AT3G44540
	Zm00001d019283	1.46708e-07	crt2	calreticulin2	AT1G56340,AT1G09210
	Zm00001d012686	1.47278e-07	NA	NA	NA
	Zm00001d024691	1.4816e-07		Uclacyanin-3
	Zm00001d039284	1.49016e-07		Glycosyltransferase-like KOBITO 1	AT3G08550
	Zm00001d008772	1.51565e-07		Serinc-domain containing serine and sphingolipid biosynthesis protein	AT3G24460,AT4G13345
	Zm00001d017670	1.52149e-07		Protein phosphatase 2C 29
	Zm00001d015259	1.52249e-07		26S proteasome non-ATPase regulatory subunit 2 homolog A
	Zm00001d015618	1.52309e-07	bm1	brown midrib1	AT4G34230,AT3G19450
	Zm00001d020902	1.52614e-07	NA	NA	NA
	Zm00001d009797	1.56075e-07	umc1984	Lactoylglutathione lyase / glyoxalase I family protein	AT1G80160,AT1G15380
	Zm00001d035013	1.57279e-07		Cytochrome P450 71A26
	Zm00001d007596	1.5823e-07	pza02266	F-box/kelch-repeat protein SKIP11
	Zm00001d026254	1.58483e-07		60S ribosomal protein L7-2	AT2G44120,AT2G01250,AT3G13580
	Zm00001d012620	1.585e-07	pco122156	Transducin/WD40 repeat-like superfamily protein
	Zm00001d006142	1.58696e-07		Ankyrin repeat family protein	AT1G05640,AT2G31820
	Zm00001d053924	1.59177e-07		Formate dehydrogenase chloroplastic/mitochondrial
	Zm00001d019311	1.59195e-07		IAA-amino acid hydrolase ILR1	AT3G02875
	Zm00001d002950	1.6694e-07	GRMZM2G138125	Protein CHROMATIN REMODELING 24	AT5G63950
	Zm00001d002266	1.67386e-07	GRMZM2G000052	Lysine-specific histone demethylase 1	AT2G43020,AT3G59050
	Zm00001d042841	1.674e-07		Probable anion transporter 4 chloroplastic	AT3G46980
	Zm00001d014781	1.67724e-07	NA	NA	NA
	Zm00001d024148	1.68671e-07		Photosynthetic NDH subunit of subcomplex B 1 chloroplastic	AT1G15980
	Zm00001d034143	1.69443e-07	hagtf6	GNAT-transcription factor 6	AT2G23060,AT4G37580
	Zm00001d000830	1.69508e-07	NA	NA	NA
	Zm00001d022427	1.69754e-07	c3h20	C3H-transcription factor 320	AT3G51950,AT3G63450
	Zm00001d053627	1.70292e-07		Peptidase C13 family	AT1G08750
	Zm00001d017037	1.72082e-07		PTB domain-containing engulfment adapter protein 1 isoform 1	AT2G04790
	Zm00001d010606	1.72672e-07		Protein RETICULATA-RELATED 6 chloroplastic	AT3G56140,AT2G40400
	Zm00001d013262	1.73401e-07	phyC2	phytochromeC2	AT5G35840,AT3G13170
	Zm00001d016415	1.74264e-07		UDP-glycosyltransferase 73D1
	Zm00001d043942	1.74315e-07		60S ribosomal protein L18a	AT1G29965,AT2G34480,AT1G29970,AT3G14600
	Zm00001d038753	1.744e-07		Ubiquitin domain-containing protein
	Zm00001d017939	1.76689e-07	col12	2C2-CO-like-transcription factor 12	AT1G25440,AT1G68520
	Zm00001d051525	1.79176e-07		Oligopeptide transporter 4	AT5G64410
	Zm00001d052269	1.81345e-07	pin3	PIN-formed protein3	AT1G73590
	Zm00001d028926	1.82458e-07	invan7	invertase alkaline neutral7	AT1G56560
	Zm00001d032231	1.85078e-07		14-3-3-like protein GF14 nu
	Zm00001d037586	1.85397e-07		DnaJ protein ERDJ3B	AT3G62600
	Zm00001d033459	1.8577e-07	umc140a	protein; Expressed protein
	Zm00001d027894	1.85965e-07		DUF1677 family protein
	Zm00001d033929	1.86585e-07	lpa3	low phytic acid3	AT5G58730
	Zm00001d050307	1.86938e-07	NA	NA	NA
	Zm00001d041504	1.87678e-07		Hydroxyproline O-galactosyltransferase GALT2
	Zm00001d003896	1.87961e-07	rpl12	ribosomal protein L12	AT5G60670,AT3G53430,AT2G37190
	Zm00001d030944	1.89293e-07		Plastidial lipoyltransferase 2	AT1G47578,AT4G31050
	Zm00001d051690	1.90893e-07		Putative RING zinc finger domain superfamily protein isoform 1%3B Putative RING zinc finger domain superfamily protein isoform 2	AT1G50620,AT3G20280
	Zm00001d051430	1.91554e-07		DNA-directed RNA polymerase subunit	AT4G07950,AT1G01210
	Zm00001d052357	1.93133e-07	wrky16	WRKY-transcription factor 16	AT1G66550,AT1G80590,AT1G66600,AT1G66560
	Zm00001d033317	1.9315e-07	tha4	thylakoid assembly4	AT5G28750
	Zm00001d036652	1.94399e-07		Aluminum-activated malate transporter 12	AT5G46600,AT4G17970,AT5G46610
	Zm00001d009967	1.9444e-07	sqd1	sulfolipid biosynthesis1	AT4G33030
	Zm00001d016817	1.95574e-07	NA	NA	NA
	Zm00001d029768	1.96692e-07	mlo2	barley mlo defense gene homolog2	AT1G42560,AT2G33670
	Zm00001d038348	1.98973e-07		guanylyl cyclase 1	AT5G05930
	Zm00001d021416	2.00106e-07		Protein PLASTID MOVEMENT IMPAIRED 1
	Zm00001d012591	2.01297e-07		Probable nucleoredoxin 1
	Zm00001d018797	2.02209e-07	psa6	photosystem I reaction center6	AT1G30380
	Zm00001d026067	2.02367e-07		cytochrome P450 family 704 subfamily A polypeptide 2
	Zm00001d031120	2.02848e-07		Cationic amino acid transporter 4 vacuolar	AT5G36940,AT1G58030
	Zm00001d031489	2.03048e-07		UvrB/uvrC motif family protein	AT5G25070
	Zm00001d046905	2.03375e-07		Villin-4
	Zm00001d007474	2.03491e-07		Wall-associated kinase 2-like protein; protein
	Zm00001d039842	2.04307e-07	pco115104	Disease resistance response protein-like; protein
	Zm00001d002754	2.04997e-07	hb53	Homeobox-transcription factor 53
	Zm00001d028680	2.05501e-07		Ankyrin repeat-containing protein	AT1G07710,AT5G60070
	Zm00001d013458	2.06437e-07		Autophagy-related protein 3
	Zm00001d050357	2.14523e-07		THO complex subunit 4C	AT1G66260,AT5G37720
	Zm00001d052768	2.15913e-07		BTB/POZ domain-containing protein	AT1G21780
	Zm00001d018335	2.1916e-07		Protein SUPPRESSOR OF MAX2 1
	Zm00001d027314	2.19427e-07		Vacuolar protein sorting-associated protein 24 homolog 1	AT5G22950
	Zm00001d005456	2.20814e-07		UDP-glycosyltransferase 76C1	AT5G05870,AT5G05880,AT5G05860,AT5G05900,AT5G05890,AT3G11340
	Zm00001d018333	2.24709e-07	dgk6	diacylglycerol kinase6	AT2G18730,AT4G30340,AT5G57690
	Zm00001d036280	2.25521e-07	NA	NA	NA
	Zm00001d024605	2.26139e-07		Lipid binding protein	AT1G06050
	Zm00001d006199	2.26335e-07		Cytochrome P450 71A26
	Zm00001d026283	2.26446e-07	cop2	coatomer protein2	AT2G34840,AT1G30630
	Zm00001d045074	2.29144e-07		UDP-N-acetylglucosamine (UAA) transporter family	AT4G31600
	Zm00001d014085	2.35332e-07		Nucleotide binding protein	AT2G20330
	Zm00001d036057	2.35554e-07	mmp160	Thioredoxin superfamily protein	AT5G14240
	Zm00001d052266	2.35927e-07	umc1476	S-adenosyl-L-methionine-dependent methyltransferases superfamily protein
	Zm00001d026559	2.37573e-07		Phosphatidylinositol 4-kinase gamma 7
	Zm00001d035657	2.37649e-07	umc2314	Putative E3 ubiquitin-protein ligase XBAT31	AT2G28840
	Zm00001d040188	2.3819e-07		HXXXD-type acyl-transferase family protein	AT1G27620
	Zm00001d002319	2.38918e-07		Lecithin-cholesterol acyltransferase-like 4	AT4G19860
	Zm00001d035235	2.39572e-07	umc2196	Protein cornichon homolog 1	AT3G12180
	Zm00001d049163	2.413e-07		SUMO-activating enzyme subunit 1B-2	AT5G50580,AT4G24940,AT5G50680
	Zm00001d018161	2.42087e-07	nii1	nitrate reductase1	AT2G15620
	Zm00001d001941	2.42176e-07	incw4	invertase cell wall4
	Zm00001d000665	2.42332e-07	NA	NA	NA
	Zm00001d043088	2.43715e-07	tlc7	TRAM/LAG/CRN8 7	AT4G10360
	Zm00001d018857	2.4515e-07		Probable carboxylesterase 15	AT5G06570
	Zm00001d035990	2.46223e-07		Probable transcriptional regulator SLK2	AT5G62090,AT4G25520,AT4G25515
	Zm00001d014895	2.4818e-07		Putative integral membrane protein conserved region (DUF2404)	AT1G73200,AT1G17820
	Zm00001d048796	2.4951e-07		RING/U-box superfamily protein	AT3G02290,AT5G15790,AT5G38895
	Zm00001d011832	2.52354e-07		G-type lectin S-receptor-like serine/threonine-protein kinase SD2-5	AT1G78820,AT1G78830,AT1G78850,AT1G78860,AT1G16905
	Zm00001d009017	2.52535e-07	nlp4	NLP-transcription factor 4	AT1G64530,AT4G24020
	Zm00001d023577	2.54307e-07	NA	NA	NA
	Zm00001d012938	2.55167e-07		D-xylose-proton symporter-like 3 chloroplastic
	Zm00001d039936	2.56864e-07	hsp12	heat shock protein12	AT3G46230,AT1G53540,AT5G59720
	Zm00001d021904	2.57146e-07		Constitutive photomorphogenesis protein 10	AT3G13550
	Zm00001d000829	2.57572e-07	NA	NA	NA
	Zm00001d002680	2.58393e-07		OSJNBa0084K11.8 protein
	Zm00001d003680	2.61186e-07		60S ribosomal protein L3-1	AT1G61580,AT1G43170
	Zm00001d042438	2.6696e-07		Proline transporter 2
	Zm00001d035659	2.67342e-07	umc2315	Metallothionein-like protein 2C
	Zm00001d021961	2.71613e-07	ache1	acetylcholinesterase1
	Zm00001d046812	2.74097e-07		Chaperone protein dnaJ 8 chloroplastic	AT1G80920
	Zm00001d046813	2.74097e-07	TIDP2779	Chaperone protein dnaJ 8 chloroplastic
	Zm00001d037352	2.75713e-07		THO complex subunit 4C
	Zm00001d029164	2.76081e-07		Beta-amylase	AT5G18670
	Zm00001d037811	2.77146e-07	csu310(ptk)	Proline-rich receptor-like protein kinase PERK1
	Zm00001d026647	2.7733e-07	IDP361	DNA mismatch repair protein MSH3	AT4G25550
	Zm00001d045578	2.77378e-07		60S ribosomal protein L9-1	AT4G10450,AT1G33120,AT1G33140
	Zm00001d031891	2.77437e-07		Peptidase M1 family protein	AT1G63770
	Zm00001d013033	2.78387e-07	umc1679	Chaperonin-like RbcX protein	AT5G19855
	Zm00001d002433	2.79789e-07		OSJNBa0083N12.13 protein; protein	AT4G19140
	Zm00001d012394	2.79929e-07	psy2	phytoene synthase2	AT5G17230
	Zm00001d036797	2.8036e-07		Non-structural maintenance of chromosomes element 4 homolog A	AT3G20760,AT1G51130
	Zm00001d022468	2.80865e-07		Retrotransposon-like protein	AT1G52950
	Zm00001d045577	2.81064e-07		60S ribosomal protein L9-1
	Zm00001d027695	2.81203e-07		Glutaredoxin-C13	AT4G15700,AT5G18600,AT1G03020,AT4G15680,AT4G15690,AT4G15660,AT4G15670
	Zm00001d045706	2.83856e-07	rf2	restorer of fertility2	AT1G23800
	Zm00001d053007	2.84148e-07	NA	NA	NA
	Zm00001d045448	2.84347e-07	rps22a	ribosomal protein S22 homolog	AT5G62300,AT3G45030,AT3G47370
	Zm00001d027506	2.84888e-07	bnlg1014	bnlg1014; :
	Zm00001d025195	2.85005e-07		Serine carboxypeptidase-like 20
	Zm00001d038768	2.87245e-07	pco082817	Reticulon-like protein B4	AT4G23630,AT4G11220
	Zm00001d026064	2.87257e-07		Polyprenol reductase 2	AT1G72590,AT2G16530
	Zm00001d053798	2.88031e-07		Glyceraldehyde-3-phosphate dehydrogenase GAPCP1 chloroplastic	AT1G16300,AT1G79530
	Zm00001d011676	2.89933e-07		AP-1 complex subunit mu-2	AT1G60780,AT1G10730
	Zm00001d021579	2.89952e-07		Filament-like plant protein 3	AT3G05270
	Zm00001d008621	2.92552e-07		Protein TRM32
	Zm00001d008230	2.9289e-07	csu319	Magnesium-protoporphyrin IX monomethyl ester [oxidative] cyclase chloroplastic	AT3G56940
	Zm00001d026454	2.93079e-07	NA	NA	NA
	Zm00001d015468	2.95191e-07	col18	C2C2-CO-like-transcription factor 18
	Zm00001d033668	2.97766e-07		Serine/threonine-protein kinase mph1	AT1G77720
	Zm00001d030697	2.97879e-07	NA	NA	NA
	Zm00001d037877	2.99887e-07	elfa12	elongation factor 1-alpha-like 12	AT1G07940,AT5G60390,AT1G07930,AT1G07920
	Zm00001d038049	3.03481e-07	lic2	lichenase2	AT3G57240
	Zm00001d040798	3.05044e-07	tdpk1	thiamin diphosphokinase1	AT1G02880,AT2G44750
	Zm00001d015519	3.06343e-07		RNA-binding (RRM/RBD/RNP motifs) family protein
	Zm00001d026555	3.08015e-07		regulatory protein RecX family protein
	Zm00001d026498	3.09774e-07	NA	NA	NA
	Zm00001d048220	3.09952e-07		Outer arm dynein light chain 1 protein	AT1G78230
	Zm00001d006287	3.11549e-07		60S ribosomal protein L14-1	AT4G27090,AT2G20450
	Zm00001d048622	3.1503e-07	NA	NA	NA
	Zm00001d031481	3.15922e-07		AT-hook motif nuclear-localized protein 10	AT2G33620
	Zm00001d045742	3.16433e-07	NA	NA	NA
	Zm00001d028007	3.16456e-07	camta4	CAMTA-transcription factor 4	AT5G09410,AT5G64220
	Zm00001d037115	3.18156e-07		Choline/ethanolaminephosphotransferase 1
	Zm00001d041287	3.18816e-07	NA	NA	NA
	Zm00001d019450	3.21502e-07		CO(2)-response secreted protease	AT1G20160
	Zm00001d038067	3.22662e-07	NA	NA	NA
	Zm00001d035714	3.24323e-07		WAT1-related protein	AT5G64700
	Zm00001d028368	3.24459e-07	pap20	purple acid phosphatase20	AT1G14700,AT3G17790,AT1G25230,AT2G01890
	Zm00001d018903	3.25158e-07		Ribosomal protein L15	AT4G17390,AT4G16720
	Zm00001d015195	3.28028e-07	NA	NA	NA
	Zm00001d039710	3.2893e-07		Thioredoxin H-type	AT3G08710
	Zm00001d037603	3.29013e-07		60S ribosomal protein L18-3	AT3G05590,AT5G27850
	Zm00001d009314	3.29761e-07	cl21760_1	NAD(P)-binding Rossmann-fold superfamily protein
	Zm00001d008406	3.30276e-07		pfkB-like carbohydrate kinase family protein	AT1G19600
	Zm00001d028392	3.31044e-07	adf5	actin depolymerizing factor5	AT4G34970,AT2G16700
	Zm00001d045366	3.3179e-07	ftr1	ferredoxin-thioredoxin1	AT2G04700
	Zm00001d020315	3.35254e-07	NA	NA	NA
	Zm00001d003683	3.38534e-07		60S ribosomal protein L3-1	AT1G61580,AT1G43170
	Zm00001d028675	3.39552e-07		Plant-specific domain TIGR01589 family protein
	Zm00001d046182	3.39862e-07		O-fucosyltransferase family protein	AT1G29200
	Zm00001d053663	3.41337e-07		Fumarylacetoacetase	AT1G12050
	Zm00001d016572	3.42167e-07	als2	acetolactate synthase2	AT3G48560
	Zm00001d006310	3.42725e-07		Nudix hydrolase 23 chloroplastic	AT2G42070
	Zm00001d038689	3.45067e-07	AY105785	Proline iminopeptidase	AT2G14260
	Zm00001d001943	3.47032e-07	incw7	invertase cell wall7
	Zm00001d047392	3.47309e-07		Transducin/WD40 repeat-like superfamily protein	AT5G03450
	Zm00001d011512	3.47831e-07		AMSH-like ubiquitin thioesterase 2	AT1G10600
	Zm00001d043734	3.47858e-07		S-adenosyl-L-methionine-dependent methyltransferases superfamily protein
	Zm00001d034714	3.48587e-07	AY110160	Non-specific phospholipase C1	AT1G07230
	Zm00001d011969	3.50107e-07	nactf9	NAC-transcription factor 9
	Zm00001d006360	3.5049e-07		Expansin-like A2
	Zm00001d025737	3.51603e-07	pebp19	phosphatidylethanolamine-binding protein
	Zm00001d030007	3.51752e-07	NA	NA	NA
	Zm00001d022608	3.52803e-07		Aquaporin PIP2-2
	Zm00001d028807	3.52868e-07		40S ribosomal protein S28	AT3G10090,AT5G03850,AT5G64140
	Zm00001d018255	3.52927e-07	ca2p13	CCAAT-HAP2-transcription factor 213
	Zm00001d006144	3.5425e-07		S-adenosyl-L-methionine-dependent methyltransferases superfamily protein	AT1G01180
	Zm00001d035178	3.57753e-07		Cytochrome P450 71A26
	Zm00001d015914	3.61281e-07	sweet4b	sugars will eventually be exported transporter4b	AT1G66770,AT4G10850
	Zm00001d013568	3.61708e-07	rab15	responsive to abscisic acid15	AT4G39260,AT2G21660
	Zm00001d053635	3.61992e-07		40S ribosomal protein S8	AT5G20290
	Zm00001d025374	3.63383e-07	vq59	VQ motif-transcription factor59	AT3G18690
	Zm00001d002272	3.64345e-07	cl8900_1	SIT4 phosphatase-associated family protein	AT1G30470
	Zm00001d044048	3.65148e-07	BE639338	GDSL esterase/lipase
	Zm00001d037918	3.65639e-07		Non-cyanogenic beta-glucosidase	AT4G22100,AT4G27830,AT4G27820,AT1G02850,AT1G60090
	Zm00001d034519	3.65734e-07		Probable acyl-activating enzyme 18 peroxisomal	AT1G55320
	Zm00001d010698	3.66387e-07	IDP2456	NAD(P)H dehydrogenase (quinone) FQR1	AT4G27270
	Zm00001d005888	3.664e-07	hsftf1	HSF-transcription factor 1	AT4G36990
	Zm00001d048950	3.6831e-07	GRMZM2G117942	Hevein-like preproprotein	AT3G04720
	Zm00001d026713	3.70038e-07	NA	NA	NA
	Zm00001d049361	3.70484e-07	umc1652	Protein kinase superfamily protein
	Zm00001d029723	3.70506e-07		Mu-crystallin	AT5G52810
	Zm00001d010007	3.71138e-07		Lachrymatory factor synthase	AT2G25770,AT4G32870
	Zm00001d033666	3.71821e-07		Probable plastid-lipid-associated protein 4 chloroplastic	AT3G26080,AT3G26070
	Zm00001d030784	3.72789e-07		protein; Expressed protein
	Zm00001d029963	3.77452e-07	mybr32	MYB-related-transcription factor 32
	Zm00001d052411	3.80109e-07		nucleotide sugar transporter-KT 1
	Zm00001d002174	3.82123e-07		Cysteine-rich receptor-like protein kinase 6
	Zm00001d005975	3.8422e-07	NA	NA	NA
	Zm00001d038653	3.84929e-07	trh1	thioredoxin h homolog1	AT5G42980,AT1G45145
	Zm00001d042976	3.8756e-07		ureidoglycolate hydrolases	AT2G35810,AT2G35820,AT2G35830
	Zm00001d048346	3.88703e-07	arpp40	acidic ribosomal protein P40	AT1G72370
	Zm00001d002854	3.90746e-07		Thioredoxin M1 chloroplastic	AT3G15360
	Zm00001d041163	3.91617e-07		Protein NRT1/ PTR FAMILY 4.2
	Zm00001d010887	3.95669e-07		Serine/threonine-protein phosphatase BSL1
	Zm00001d039064	3.95866e-07		DUF3143 family protein	AT5G52960
	Zm00001d013428	3.95884e-07	pgm2	phosphoglucomutase2	AT1G70730,AT1G23190
	Zm00001d039328	3.98207e-07	umc1970	hAT transposon superfamily
	Zm00001d052444	3.98913e-07		Hydroxymethylglutaryl-CoA lyase mitochondrial
	Zm00001d021936	4.00386e-07		Putative polyol transporter 1	AT3G18830
	Zm00001d046593	4.03494e-07	acp1	acid phosphatase1	AT5G34850
	Zm00001d046652	4.05044e-07		F11F12.5 protein	AT4G22270,AT1G50630,AT3G20300
	Zm00001d000763	4.05256e-07	NA	NA	NA
	Zm00001d014435	4.06637e-07		D-xylose-proton symporter-like 1	AT3G03090,AT5G17010
	Zm00001d043935	4.11146e-07		Ras-related protein RABA1f
	Zm00001d045041	4.11845e-07		Phosphoinositide phosphatase SAC2
	Zm00001d019404	4.1268e-07		Protein TIC 22-like chloroplastic	AT3G23710
	Zm00001d047238	4.13509e-07		Probable inactive heme oxygenase 2 chloroplastic	AT2G26550
	Zm00001d038652	4.15476e-07		Thioredoxin H4	AT5G42980,AT1G45145
	Zm00001d034350	4.16297e-07		IAP-like protein 1	AT1G17210
	Zm00001d006336	4.16473e-07	NA	NA	NA
	Zm00001d018017	4.17366e-07		BEST Arabidopsis thaliana protein match is: NHL domain-containing protein (TAIR:AT5G14890.1); Fungi - 0; Metazoa - 0; Bacteria - 0; Plants - 98; Viruses - 0; Other Eukaryotes - 0 (source: N /.../ink).; Has 98 Blast hits to 98 proteins in 12 species: Archae - 0	AT3G01430
	Zm00001d043348	4.17583e-07		Acetamidase/Formamidase family protein	AT4G37560,AT4G37550
	Zm00001d032955	4.18359e-07	cl21519_1	Whole genome shotgun sequence of line PN40024 scaffold_179.assembly12x (Fragment)
	Zm00001d046531	4.29395e-07	magi67004	Protein WVD2-like 5	AT4G32330,AT2G25480
	Zm00001d035978	4.30025e-07	NA	NA	NA
	Zm00001d012005	4.3171e-07		Putative histidine kinase family protein	AT1G27320
	Zm00001d004633	4.32668e-07		Transmembrane amino acid transporter family protein	AT5G16740
	Zm00001d033154	4.37558e-07	NA	NA	NA
	Zm00001d028896	4.38138e-07		ARM repeat superfamily protein	AT5G26850
	Zm00001d015198	4.41075e-07		S-adenosyl-L-methionine-dependent methyltransferases superfamily protein	AT5G63100
	Zm00001d053301	4.4237e-07	adxr1	adrenodoxin reductase1
	Zm00001d018668	4.43435e-07	IDP1688	Protein C2-DOMAIN ABA-RELATED 4
	Zm00001d033896	4.43497e-07	lw1	lemon white1	AT4G34350
	Zm00001d006166	4.43765e-07		Hydroxymethylglutaryl-CoA synthase	AT4G11820
	Zm00001d020643	4.43769e-07		O-fucosyltransferase family protein	AT5G35570
	Zm00001d019898	4.43832e-07		Plastid-specific 30S ribosomal protein 2	AT3G52150
	Zm00001d011418	4.5331e-07		cytochrome P450 family 72 subfamily A polypeptide 8	AT3G14620,AT3G14630,AT3G14610,AT3G14640,AT3G14650,AT3G14680,AT3G14690,AT3G14660
	Zm00001d033477	4.64567e-07		DnaJ/Hsp40 cysteine-rich domain superfamily protein	AT5G17840
	Zm00001d033480	4.64867e-07	TIDP3524	5-methyltetrahydropteroyltriglutamate--homocysteine methyltransferase	AT3G03780,AT5G17920
	Zm00001d020488	4.66874e-07		Retrovirus-related Pol polyprotein LINE-1
	Zm00001d033937	4.67516e-07		Granule-bound starch synthase 1 chloroplastic/amyloplastic
	Zm00001d027174	4.71624e-07	NA	NA	NA
	Zm00001d042442	4.71735e-07		Protein-S-isoprenylcysteine O-methyltransferase	AT5G23320,AT5G08335
	Zm00001d045078	4.75489e-07		UDP-glucuronate 4-epimerase 1	AT4G30440
	Zm00001d052008	4.76977e-07		Putative clathrin assembly protein	AT5G35200
	Zm00001d046719	4.77833e-07	arid10	ARID-transcription factor 10	AT2G17410
	Zm00001d009903	4.8232e-07		pfkB-like carbohydrate kinase family protein	AT1G49350
	Zm00001d017557	4.82915e-07		Amino acid transporter ANTL2	AT2G42005,AT5G65990,AT4G38250
	Zm00001d034059	4.83914e-07	mta1	mouse transplantation antigen homolog1	AT5G48760,AT3G24830,AT3G07110,AT4G13170
	Zm00001d004343	4.84418e-07	NA	NA	NA
	Zm00001d008762	4.85814e-07		Ribosome biogenesis regulatory protein homolog	AT2G37990
	Zm00001d013163	4.86534e-07		Formin-like protein 18
	Zm00001d022190	4.86785e-07	NA	NA	NA
	Zm00001d006198	4.88369e-07	bbx6	b-box6	AT2G21320,AT4G38960
	Zm00001d027554	4.90834e-07		LYR family of Fe/S cluster biogenesis protein	AT1G76060
	Zm00001d043263	4.93651e-07	dgk7	diacylglycerol kinase7
	Zm00001d037271	4.95399e-07		ARM repeat superfamily protein	AT5G62580
	Zm00001d001760	4.99716e-07	NA	NA	NA
	Zm00001d046445	5.00398e-07		Transducin/WD40 repeat-like superfamily protein	AT3G15610,AT1G52730
	Zm00001d037318	5.0207e-07		Putative AMP-dependent synthetase and ligase superfamily protein	AT5G16340,AT5G16370,AT1G75960
	Zm00001d028548	5.02662e-07	AY109929	maternal effect embryo arrest 59
	Zm00001d031956	5.06049e-07	magi53573	Ribosomal protein	AT1G08360,AT2G27530,AT5G22440
	Zm00001d004927	5.07165e-07		Os12g0146300 protein	AT5G49210
	Zm00001d031957	5.07232e-07		60S ribosomal protein L10a-1
	Zm00001d045139	5.09286e-07	vpp6	vacuolar proton pump6	AT1G15690
	Zm00001d023707	5.11716e-07	trm1	thioredoxin M1	AT4G03520,AT1G03680
	Zm00001d009579	5.1466e-07	pco154872	60S ribosomal protein L18a	AT1G29965,AT2G34480,AT1G29970,AT3G14600
	Zm00001d010751	5.20031e-07	lbd38	LBD-transcription factor 38	AT3G02550,AT1G67100
	Zm00001d053778	5.21754e-07		Cell division control protein 50	AT1G54320,AT3G12740,AT1G16360,AT1G79450
	Zm00001d049790	5.24125e-07		60S ribosomal protein L32	AT4G18100,AT5G46430
	Zm00001d046184	5.28639e-07		Peroxidase 52
	Zm00001d011091	5.30482e-07	umc12a	ABC transporter D family member 1	AT4G39850
	Zm00001d026452	5.34556e-07	umc1176	Filament-like plant protein 7
	Zm00001d052742	5.34911e-07		GINS complex protein	AT1G19080,AT3G55490
	Zm00001d013086	5.42528e-07	AY109733	40S ribosomal protein S18	AT1G34030,AT4G09800,AT1G22780
	Zm00001d020374	5.44451e-07	AY109968	Probable plastidic glucose transporter 1	AT1G05030
	Zm00001d040834	5.46424e-07		26S proteasome non-ATPase regulatory subunit 4 homolog
	Zm00001d012339	5.47809e-07	NA	NA	NA
	Zm00001d001865	5.51108e-07	crr1	cytokinin response regulator1
	Zm00001d043266	5.5237e-07		External alternative NAD(P)H-ubiquinone oxidoreductase B4 mitochondrial	AT4G05020,AT4G21490
	Zm00001d037934	5.53564e-07		UDP-glucuronic acid decarboxylase 4	AT3G62830,AT2G47650
	Zm00001d010448	5.5655e-07		Putative leucine-rich repeat receptor-like protein kinase family protein%3B Receptor protein kinase-like
	Zm00001d001787	5.59382e-07	pco079129b	Pre-mRNA cleavage factor Im 25 kDa subunit 2	AT4G25550
	Zm00001d046961	5.60147e-07	vq53	VQ motif-transcription factor53	AT4G15120,AT3G22160
	Zm00001d048157	5.6015e-07		40S ribosomal protein S3a	AT4G34670,AT3G04840
	Zm00001d042786	5.60279e-07		Beta-16-galactosyltransferase GALT29A
	Zm00001d052698	5.61202e-07		14-3-3-like protein GF14 nu
	Zm00001d007146	5.62549e-07		F-actin-capping protein subunit alpha	AT3G05520
	Zm00001d031204	5.62959e-07		alpha/beta-Hydrolases superfamily protein
	Zm00001d013914	5.6449e-07		Membrane steroid-binding protein 1	AT3G48890
	Zm00001d021061	5.68069e-07	magi99589	60S ribosomal protein L7a-1	AT3G62870,AT2G47610
	Zm00001d046661	5.6878e-07		Amino acid transporter-like protein%3B Amino acid transporter-like protein isoform 1%3B Amino acid transporter-like protein isoform 2
	Zm00001d018016	5.69041e-07		RING-H2 finger protein ATL46	AT5G40250
	Zm00001d053636	5.6927e-07		40S ribosomal protein S8	AT5G20290
	Zm00001d010754	5.70236e-07	NA	NA	NA
	Zm00001d011758	5.72865e-07	NA	NA	NA
	Zm00001d016223	5.72943e-07		G-type lectin S-receptor-like serine/threonine-protein kinase SD2-5
	Zm00001d006167	5.7296e-07	pco094838	P-loop containing nucleoside triphosphate hydrolases superfamily protein	AT1G01910
	Zm00001d032465	5.73272e-07	bcd207a	SH3 domain-containing protein 2	AT4G34660
	Zm00001d042482	5.79015e-07	bhlh132	bHLH-transcription factor 132
	Zm00001d017284	5.79208e-07		Auxin response factor 16
	Zm00001d020002	5.84499e-07		Chlorophyll A-B binding family protein	AT1G76570
	Zm00001d053541	5.89136e-07		Putative FYVE zinc finger containing actin-binding-domain protein family	AT1G29800
	Zm00001d029720	5.9082e-07		ABC-type Co2+ transport system%2C permease component	AT5G52780
	Zm00001d034977	5.92133e-07	umc2208	VAMP protein SEC22
	Zm00001d043563	5.93861e-07		ATP-dependent 6-phosphofructokinase 3
	Zm00001d045128	5.94693e-07	dbptf3	DBP-transcription factor 3
	Zm00001d024306	5.9843e-07		Methyl-CpG-binding domain-containing protein 13	AT5G52230
	Zm00001d007609	5.99106e-07		RING-H2 finger protein ATL54
	Zm00001d042233	6.0309e-07		Ribosomal protein S18	AT1G07210
	Zm00001d002573	6.04172e-07	gras52	GRAS-transcription factor 52	AT5G52510
	Zm00001d009021	6.0959e-07		Pentatricopeptide repeat-containing protein	AT5G66520
	Zm00001d028502	6.13058e-07		Alpha-galactosidase 1
	Zm00001d002690	6.1313e-07	pip1a	plasma membrane intrinsic protein1	AT4G00430,AT4G23400,AT3G61430,AT1G01620
	Zm00001d049674	6.17663e-07		60S acidic ribosomal protein P1-3	AT5G47700,AT4G00810,AT1G01100
	Zm00001d045313	6.17709e-07		F-box protein MAX2	AT2G42620
	Zm00001d044243	6.20071e-07		3'-5' exonuclease domain-containing protein / K homology domain-containing protein / KH domain-containing protein	AT2G25910
	Zm00001d030222	6.22088e-07	NA	NA	NA
	Zm00001d046717	6.26412e-07		Brefeldin A-inhibited guanine nucleotide-exchange protein 1	AT4G35380,AT4G38200
	Zm00001d039415	6.27878e-07		Lecithin-cholesterol acyltransferase-like 1
	Zm00001d044526	6.28048e-07		Ran BP2/NZF zinc finger-like superfamily protein
	Zm00001d018305	6.31473e-07	ereb90	AP2-EREBP-transcription factor 90	AT3G14230,AT1G53910
	Zm00001d031726	6.32116e-07	ufg50	Pyridoxal phosphate (PLP)-dependent transferases superfamily protein	AT5G51920
	Zm00001d006510	6.32205e-07		60S ribosomal protein L44	AT3G23390
	Zm00001d033993	6.33954e-07		DExH-box ATP-dependent RNA helicase DExH16 mitochondrial	AT4G14790
	Zm00001d011953	6.34176e-07	arftf25	ARF-transcription factor 25
	Zm00001d025273	6.34552e-07		Double Clp-N motif-containing P-loop nucleoside triphosphate hydrolases superfamily protein	AT5G50920
	Zm00001d040818	6.34599e-07	AY110297	Acyltransferase-like protein chloroplastic
	Zm00001d023299	6.41669e-07	IDP103	Zinc finger CCCH domain-containing protein 46
	Zm00001d046454	6.56017e-07	fat1	fatty acyl thioesterase1	AT1G08510
	Zm00001d053898	6.59007e-07	NA	NA	NA
	Zm00001d031494	6.66727e-07		Putative L-ascorbate peroxidase 6	AT4G32320
	Zm00001d021824	6.75275e-07	NA	NA	NA
	Zm00001d028835	6.77764e-07	NA	NA	NA
	Zm00001d052361	6.79543e-07		protein; Expressed protein
	Zm00001d026290	6.85839e-07		NAD(P)-binding Rossmann-fold superfamily protein	AT3G12800
	Zm00001d050179	6.86409e-07		Pollen Ole e 1 allergen and extensin family protein	AT5G54855
	Zm00001d038388	6.8677e-07		Probable membrane-associated kinase regulator 4	AT2G39370
	Zm00001d047951	6.87189e-07		Senescence/dehydration-associated protein-related	AT3G51250,AT2G17840,AT4G35985
	Zm00001d050785	6.92704e-07	NA	NA	NA
	Zm00001d038297	6.94814e-07		Zinc finger protein WIP6
	Zm00001d013468	6.95823e-07		Protein FAF-like chloroplastic	AT5G22090
	Zm00001d036233	6.95932e-07	GRMZM2G060870	Putative glycolipid transfer protein (GLTP) family protein	AT2G33470
	Zm00001d049737	6.96576e-07		F-box protein	AT5G39460,AT5G39490,AT5G39480,AT5G39450
	Zm00001d048634	6.9803e-07	bx6	benzoxazinone synthesis6
	Zm00001d013526	6.99093e-07	sudh10	succinate dehydrogenase10	AT1G47420
	Zm00001d033854	7.032e-07	NA	NA	NA
	Zm00001d021737	7.03479e-07	pk3	S-domain class receptor-like kinase3	AT2G19130
	Zm00001d012939	7.03605e-07		Bowman-Birk type trypsin inhibitor
	Zm00001d002156	7.11059e-07	sgb101	silencing gene B101	AT5G13780
	Zm00001d038374	7.11725e-07		60S ribosomal protein L36	AT5G02450,AT3G53740,AT2G37600
	Zm00001d009431	7.20141e-07	fps1	farnesyl pyrophosphate synthase1	AT5G47770,AT4G17190
	Zm00001d034152	7.21613e-07		mitogen-activated protein kinase kinase kinase 5	AT5G66850
	Zm00001d048382	7.22593e-07		60S ribosomal protein L21-1	AT1G57660,AT1G09590,AT1G09690,AT1G57860
	Zm00001d005140	7.22678e-07		Meiotic nuclear division protein 1 homolog	AT4G29170
	Zm00001d037476	7.24172e-07		Pentatricopeptide repeat-containing protein chloroplastic	AT5G48730
	Zm00001d012929	7.24412e-07		Receptor protein kinase TMK1
	Zm00001d033800	7.29493e-07	ptr1	peptide transporter1	AT2G02040
	Zm00001d014703	7.33654e-07		AT3G13000 (E=2e-240) | transcription factor	AT3G13000
	Zm00001d020414	7.34552e-07		Putative 1-phosphatidylinositol-3-phosphate 5-kinase FAB1C	AT1G71010
	Zm00001d052410	7.35159e-07		Peroxisomal membrane 22 kDa (Mpv17/PMP22) family protein	AT5G19750
	Zm00001d023452	7.38629e-07		TLD-domain containing nucleolar protein	AT5G06260
	Zm00001d030285	7.4137e-07		Probable alpha-mannosidase
	Zm00001d053568	7.44084e-07	NA	NA	NA
	Zm00001d034017	7.45535e-07		Exhydrolase II
	Zm00001d031532	7.4712e-07		myosin heavy chain-related	AT4G31340,AT2G24420
	Zm00001d032100	7.48187e-07	pme44	pectin methylesterase44	AT2G26450,AT4G33230
	Zm00001d038612	7.49608e-07		Transcription factor bHLH112	AT3G20640
	Zm00001d045435	7.65869e-07		glycine-rich protein
	Zm00001d030087	7.72146e-07		Other Eukaryotes - 339 /.../ce: NCBI BLink).; Fungi - 347; Bacteria - 0; Viruses - 0; Metazoa - 736; Plants - 385; CONTAINS InterPro DOMAIN/s: ATPase vacuolar ER assembly factor Vma12 (InterPro:IPR021013); Has 1807 Blast hits to 1807 proteins in 277 species: Archae - 0	AT5G52980
	Zm00001d016228	7.87467e-07		NHL domain-containing protein	AT3G14860
	Zm00001d029625	7.91269e-07	NA	NA	NA
	Zm00001d048954	7.91913e-07		GDP-mannose 3%2C5-epimerase 2 isoform 1%3B GDP-mannose 3%2C5-epimerase 2 isoform 2
	Zm00001d047820	7.94004e-07		ROTUNDIFOLIA like 8	AT2G39705
	Zm00001d051912	7.98555e-07		Probable voltage-gated potassium channel subunit beta	AT1G04690
	Zm00001d029552	7.9874e-07		DNA binding protein
	Zm00001d003292	8.0174e-07		beta-14-N-acetylglucosaminyltransferase family protein	AT3G27540,AT3G01620,AT5G14480,AT1G12990,AT1G67880
	Zm00001d030640	8.07103e-07	cl13018_1	Metallopeptidase M24 family protein	AT1G09300
	Zm00001d039997	8.13809e-07		NPR1 interactor
	Zm00001d015246	8.15649e-07		ARM repeat superfamily protein	AT2G41830,AT5G21080
	Zm00001d006410	8.22296e-07		COP9 signalosome complex subunit 7	AT1G02090
	Zm00001d029968	8.24598e-07		Nucleoside diphosphate kinase family protein
	Zm00001d048794	8.32274e-07		Phosphoserine phosphatase chloroplastic	AT1G18640
	Zm00001d024567	8.35876e-07		Protein PAF1 homolog
	Zm00001d016435	8.37642e-07		UDP-glycosyltransferase 73D1
	Zm00001d011113	8.39503e-07	pco133825	Uncharacterised protein family SERF	AT3G24100
	Zm00001d018468	8.39574e-07	fdh1	formaldehyde dehydrogenase homolog1	AT5G43940,AT5G37360
	Zm00001d024637	8.42765e-07		L-type lectin-domain containing receptor kinase V.9	AT4G02410,AT4G02420,AT2G37710,AT3G53810
	Zm00001d053179	8.4388e-07	tubtf3	TUB-transcription factor 3
	Zm00001d003334	8.44908e-07	mlkp1	Maize LINC KASH AtWIP-like1
	Zm00001d015348	8.50402e-07		Tubulin beta-4 chain
	Zm00001d000970	8.57635e-07	NA	NA	NA
	Zm00001d021839	8.58307e-07	remo4	remorin4
	Zm00001d026563	8.59764e-07	ereb40	AP2-EREBP-transcription factor 40
	Zm00001d028698	8.63817e-07	pco115659	CDP-diacylglycerol--glycerol-3-phosphate 3-phosphatidyltransferase	AT3G55030,AT2G39290
	Zm00001d053630	8.6393e-07	rps8	ribosomal protein S8 homolog	AT5G20290
	Zm00001d025413	8.64039e-07	IDP245	40S ribosomal protein S10-1	AT5G52650,AT4G25740
	Zm00001d026477	8.66139e-07	zim34	ZIM-transcription factor 34	AT5G20900
	Zm00001d000987	8.70816e-07	NA	NA	NA
	Zm00001d021896	8.71542e-07		L-type lectin-domain containing receptor kinase V.9	AT4G02410,AT4G02420,AT2G37710,AT3G53810
	Zm00001d021371	8.80843e-07	TIDP2691	ALA-interacting subunit 1
	Zm00001d043462	8.87922e-07		MACPF domain-containing protein CAD1	AT1G29690
	Zm00001d043400	8.9117e-07	NA	NA	NA
	Zm00001d007173	9.03626e-07	abi39	ABI3-VP1-transcription factor 39	AT4G32010
	Zm00001d039732	9.0567e-07		Staphylococcal-like nuclease CAN1	AT2G40410,AT3G56170
	Zm00001d040215	9.19804e-07		Chaperone protein dnaJ 20 chloroplastic	AT4G13830
	Zm00001d011143	9.20843e-07	NA	NA	NA
	Zm00001d016625	9.2116e-07	umc1349	Os02g0519800 protein
	Zm00001d014898	9.2479e-07		Clathrin light chain 2	AT2G20760
	Zm00001d050294	9.25645e-07	vq22	VQ motif-transcription factor22	AT4G39720,AT5G65170
	Zm00001d044045	9.27111e-07	TIDP2878	GDSL esterase/lipase
	Zm00001d043293	9.34883e-07	cko4	cytokinin oxidase 4	AT1G75450
	Zm00001d031703	9.37457e-07		60S ribosomal protein L7-1	AT1G80750
	Zm00001d026633	9.48841e-07	umc1113	Putative RING zinc finger domain superfamily protein
	Zm00001d034817	9.51638e-07		Serine/threonine protein phosphatase 2A 59 kDa regulatory subunit B' eta isoform	AT4G15415,AT3G21650
	Zm00001d006257	9.54778e-07	pld10	phospholipase D10	AT4G35790
	Zm00001d051700	9.61142e-07	dof9	C2C2-Dof-transcription factor 9
	Zm00001d033886	9.68175e-07	cap4	calcium pump4	AT1G10130
	Zm00001d023376	9.68793e-07	alp1	aluminum-induced protein homolog1	AT5G19140
	Zm00001d024607	9.73612e-07	ane3	androgenic embryo3
	Zm00001d003358	9.76517e-07		Copper transport protein family	AT4G05030
	Zm00001d013651	9.79207e-07		Chlorophyll(ide) b reductase NOL chloroplastic	AT5G04900
	Zm00001d051634	9.81442e-07		Ribose-phosphate pyrophosphokinase 4	AT4G35320,AT2G42910,AT2G17300
	Zm00001d027448	9.82294e-07		DUF21 domain-containing protein	AT1G47330
	Zm00001d010159	9.82496e-07	act1	actin1
	Zm00001d021546	9.84985e-07		Malic enzyme	AT2G13560
	Zm00001d038576	9.88141e-07		Calcium-transporting ATPase 4 plasma membrane-type
	Zm00001d040660	9.90912e-07	umc1223	Late embryogenesis abundant protein	AT1G02820,AT4G02380
	Zm00001d042611	9.91163e-07	ga20ox3	gibberellin 20-oxidase3
	Zm00001d044303	9.94389e-07	myo1	myosin1	AT5G20490
	Zm00001d036274	9.97125e-07	pco123453	S-adenosyl-L-methionine-dependent methyltransferases superfamily protein	AT4G28830
	Zm00001d023874	9.98002e-07		E3 ubiquitin-protein ligase MIEL1	AT5G18650
	Zm00001d051600	1.00181e-06	nch1	NMCP/CRWN-Homologous1	AT1G13220,AT1G67230
	Zm00001d005826	1.00519e-06		Probable GTP diphosphokinase RSH2 chloroplastic
	Zm00001d020692	1.01296e-06		Beta-13-galactosyltransferase 7	AT1G22015,AT1G77810
	Zm00001d013406	1.01726e-06		alpha/beta-Hydrolases superfamily protein	AT1G73480
	Zm00001d044717	1.02106e-06		Potassium outward rectifying channel	AT5G37500,AT3G02850
	Zm00001d039926	1.02642e-06		WAK2-OsWAK receptor-like cytoplasmic kinase (OsWAK-RLCK)
	Zm00001d048673	1.02725e-06		P-loop nucleoside triphosphate hydrolases superfamily protein with CH (Calponin Homology) domain
	Zm00001d040535	1.02766e-06		SNF7 family protein	AT3G62080
	Zm00001d047385	1.02849e-06		Probable protein phosphatase 2C 48
	Zm00001d033927	1.03375e-06		E3 ubiquitin-protein ligase HOS1	AT5G58730,AT2G39810
	Zm00001d009315	1.03596e-06		NAD(P)-binding Rossmann-fold superfamily protein
	Zm00001d036714	1.03599e-06	mgt2	magnesium transporter2	AT1G80900,AT1G16010
	Zm00001d050988	1.03655e-06		Ubiquitin-like superfamily protein	AT5G14360
	Zm00001d018967	1.0452e-06	bhlh39	bHLH-transcription factor 39	AT1G03040,AT4G02590
	Zm00001d028750	1.04656e-06	asn3	asparagine synthetase3
	Zm00001d031961	1.04984e-06	hp1	histidine-containing phosphotransfer protein1	AT3G29350,AT1G03430,AT3G21510,AT5G39340
	Zm00001d001572	1.06449e-06	NA	NA	NA
	Zm00001d014446	1.06775e-06		Protein kinase superfamily protein
	Zm00001d029372	1.06925e-06		Serine carboxypeptidase-like 40
	Zm00001d016070	1.07675e-06	bnl(pho80)	phosphate regulatory homolog1	AT2G46240
	Zm00001d009908	1.0822e-06	umc2355	UDP-glucuronic acid decarboxylase 4	AT3G62830,AT2G47650
	Zm00001d052885	1.0924e-06		40S ribosomal protein S15a-1	AT3G46040,AT1G07770,AT5G59850
	Zm00001d007918	1.09435e-06	cyp20	cytochrome P-450 20
	Zm00001d028984	1.0974e-06	glk26	G2-like-transcription factor 26	AT5G18240,AT3G04030
	Zm00001d027434	1.11502e-06		Alpha/beta hydrolase related protein	AT3G55880,AT2G40095
	Zm00001d049507	1.11578e-06		NADH dehydrogenase [ubiquinone] iron-sulfur protein 6 mitochondrial	AT3G03070
	Zm00001d034606	1.11843e-06	iws1	IWS1/SPN1-transcription factor 1	AT2G38560
	Zm00001d012787	1.12395e-06		Phenylalanine--tRNA ligase chloroplastic/mitochondrial	AT3G58140
	Zm00001d017287	1.12935e-06	NA	NA	NA
	Zm00001d011624	1.12946e-06		alpha/beta-Hydrolases superfamily protein	AT1G66900,AT5G38220
	Zm00001d051938	1.13008e-06		Cinnamoyl-CoA reductase 1
	Zm00001d009000	1.13218e-06		40S ribosomal protein S15a-1
[truncated: 4,915 more rows]

## Sheet: maize-NbyG-DEG
	Gene	mean Pval	Symbol	Description	Arabidopsis Homologue
	Zm00001d035662	1.28585e-87		Metallothionein-like protein 2C
	Zm00001d002000	2.29571e-53	lox6	lipoxygenase6
	Zm00001d007383	2.20287e-48		Probable alpha-mannosidase	AT5G13980
	Zm00001d017766	1.56751e-44	nced8	nine-cis-epoxycarotenoid dioxygenase8	AT4G19170
	Zm00001d029387	4.73269e-40		LOL3
	Zm00001d044648	2.21504e-39		Alpha-L-arabinofuranosidase 1	AT3G10740,AT5G26120
	Zm00001d028303	4.78599e-39		Branched-chain-amino-acid aminotransferase
	Zm00001d033296	2.38481e-38		Protein DETOXIFICATION 35
	Zm00001d028432	1.67742e-37	ca5p11	CCAAT-HAP5-transcription factor 511	AT3G48590,AT5G63470
	Zm00001d045519	1.32118e-36		Oligopeptide transporter 7	AT4G10770
	Zm00001d054044	2.61252e-36	cat3	catalase3
	Zm00001d033558	7.69292e-36		Tetratricopeptide repeat (TPR)-like superfamily protein	AT1G27110,AT1G27150
	Zm00001d004344	7.80654e-36	AY104386	Natterin-4
	Zm00001d011063	4.70409e-35		Metallothionein-like protein 2C
	Zm00001d023869	3.08647e-34		Glutaredoxin-C13	AT4G15700,AT5G18600,AT1G03020,AT4G15680,AT4G15690,AT4G15660,AT4G15670
	Zm00001d034986	9.44052e-34	sog1226b	Cytochrome P450 71A26
	Zm00001d037550	9.56466e-34	px5	peroxidase 5
	Zm00001d030557	2.2505e-33		Alanine aminotransferase 2 mitochondrial
	Zm00001d039542	7.08583e-33		Phospholipase A1-Igamma1 chloroplastic
	Zm00001d021288	5.17553e-32		Senescence-inducible chloroplast stay-green protein 1	AT4G11911,AT4G11910,AT4G22920
	Zm00001d033061	5.44341e-32		Protein DETOXIFICATION 40
	Zm00001d022445	1.30063e-31		Alpha-galactosidase 3	AT3G56310
	Zm00001d004442	1.57367e-31		ABC transporter B family member 19
	Zm00001d021336	4.08007e-31		Serine/threonine-protein kinase STY17
	Zm00001d039786	1.68542e-30	NA	NA	NA
	Zm00001d002426	3.07978e-29	pco102387c	Thylakoid lumenal 29 kDa protein chloroplastic	AT4G09010
	Zm00001d004361	2.33794e-28	mrpa9	multidrug resistance associated protein9
	Zm00001d042140	3.17873e-28	GRMZM2G125032	Beta-1%2C3-glucanase	AT3G57240
	Zm00001d039468	4.4216e-28		Grx_A2-glutaredoxin subgroup III	AT5G11930,AT4G33040
	Zm00001d042867	1.15927e-27	bbi1	bowman-birk inhibitor1
	Zm00001d038351	4.3863e-27		Adenine nucleotide alpha hydrolases-like superfamily protein
	Zm00001d028720	4.78764e-27	IDP112	Phosphatidylinositol transfer protein expressed
	Zm00001d028654	1.12373e-26		Trifunctional UDP-glucose 46-dehydratase/UDP-4-keto-6-deoxy-D-glucose 35-epimerase/UDP-4-keto-L-rhamnose-reductase RHM2	AT3G14790,AT1G53500,AT1G78570
	Zm00001d006704	1.30574e-26		RNA-binding (RRM/RBD/RNP motifs) family protein	AT3G07810
	Zm00001d014066	1.48272e-26	NA	NA	NA
	Zm00001d048569	1.60361e-26		Zinc finger CCCH domain-containing protein 18	AT3G52980,AT2G05160
	Zm00001d024281	2.7636e-26	pao1	polyamine oxidase1	AT5G13700
	Zm00001d051556	4.08974e-26	nced6	nine-cis-epoxycarotenoid dioxygenase6	AT4G19170
	Zm00001d052247	6.35589e-26		Shikimate kinase 1 chloroplastic	AT2G21940,AT4G39540
	Zm00001d032311	8.16975e-26	trps4	trehalose-6-phosphate synthase4	AT1G60140,AT1G70290,AT1G23870
	Zm00001d017167	1.05353e-25	AY107329	Integrin-linked protein kinase family	AT2G43850,AT2G31800,AT3G59830
	Zm00001d004452	1.8722e-25		OSIGBa0147B06.5 protein
	Zm00001d028510	6.81634e-25		Protein FAF-like chloroplastic	AT5G22090
	Zm00001d039105	1.88942e-24	mpk12	MAP kinase12
	Zm00001d019895	2.35223e-24		Major pollen allergen Car b 1 isoforms 1A and 1B
	Zm00001d040463	2.53427e-24		Magnesium-protoporphyrin IX monomethyl ester [oxidative] cyclase chloroplastic
	Zm00001d001820	3.90295e-24	pcr1	protochlorophyllide reductase1
	Zm00001d053675	8.05869e-24	lox10	lipoxygenase10	AT3G45140
	Zm00001d046934	8.75507e-24	NA	NA	NA
	Zm00001d023887	1.05371e-23		Acyl carrier protein	AT1G54630,AT1G54580
	Zm00001d004342	3.29235e-23		Natterin-4
	Zm00001d038346	3.73199e-23	NA	NA	NA
	Zm00001d006293	5.12964e-23	nlp17	NLP-transcription factor 17	AT1G20640,AT1G76350
	Zm00001d022630	6.03988e-23	kin1	knotted1 induced1
	Zm00001d029102	8.59202e-23		Dormancy-associated protein homolog 3	AT1G56220
	Zm00001d002798	1.4882e-22		OJ000126_13.10 protein; protein	AT4G26950
	Zm00001d022395	1.97529e-22		Rhythmically expressed protein	AT2G41250
	Zm00001d016625	2.1615e-22	umc1349	Os02g0519800 protein
	Zm00001d047779	4.9878e-22		Whole genome shotgun sequence of line PN40024 scaffold_36.assembly12x (Fragment)
	Zm00001d033543	6.35924e-22	GRMZM2G133684	Integral membrane HPP family protein	AT5G62720,AT3G47980
	Zm00001d046919	7.8632e-22		Chloride channel protein CLC-b	AT3G27170,AT5G40890
	Zm00001d015804	7.93986e-22		ADP-ribosylation factor GTPase-activating protein AGD12	AT4G05330,AT4G21160
	Zm00001d007827	1.02755e-21	elip1	early light inducible protein1	AT3G22840,AT4G14690
	Zm00001d013202	1.64745e-21	glk8	G2-like-transcription factor 8	AT4G37180
	Zm00001d035445	2.60713e-21	gsh1	gamma-glutamylcysteine synthetase1	AT4G23100
	Zm00001d051427	4.12102e-21	hmg3	high mobility group protein3
	Zm00001d034897	5.3791e-21	psrp1	plastid specific ribosomal protein1	AT5G24490
	Zm00001d032229	5.38554e-21	TIDP3052	Regulator of chromosome condensation (RCC1) family protein	AT3G02510,AT5G16040
	Zm00001d015578	6.62543e-21		Cytochrome P450 71D8
	Zm00001d004346	8.32479e-21		Natterin-4
	Zm00001d026137	1.1598e-20		protein; OSJNBa0084K11.10 protein
	Zm00001d043650	1.22911e-20		Tryptophan aminotransferase-related protein 4	AT1G34040,AT1G34060
	Zm00001d013655	1.36559e-20	nas4	nicotianamine synthase 4	AT1G09240,AT5G56080,AT5G04950,AT1G56430
	Zm00001d003306	1.37451e-20		Bowman-Birk type bran trypsin inhibitor
	Zm00001d044970	1.83409e-20		Probable tyrosine-protein phosphatase	AT1G05000,AT2G32960
	Zm00001d048703	2.1817e-20	bx4	benzoxazinone synthesis4
	Zm00001d034673	2.18253e-20		Bowman-Birk type trypsin inhibitor
	Zm00001d001999	2.19008e-20		Galactose mutarotase-like superfamily protein
	Zm00001d041945	2.38016e-20		transducin family protein / WD-40 repeat family protein	AT1G71840
	Zm00001d050768	2.43608e-20	crr7	cytokinin response regulator7
	Zm00001d006823	3.78109e-20	pco106840	Peptide transporter PTR2
	Zm00001d005996	4.34902e-20		Photosystem I reaction center subunit V	AT1G55670
	Zm00001d006489	5.32808e-20		senescence regulator	AT4G21930,AT1G11700,AT1G61930
	Zm00001d039492	7.97429e-20		myb-like transcription factor family protein
	Zm00001d044495	1.11667e-19	see2b	senescence enhanced2b	AT4G32940,AT2G25940
	Zm00001d027415	1.27257e-19	atg1a	autophagy1a
	Zm00001d021752	1.36474e-19		Equilibrative nucleotide transporter 2	AT4G05110,AT4G05120,AT4G05130,AT4G05140
	Zm00001d037327	2.14864e-19	col10	C2C2-CO-like-transcription factor 10	AT1G25440,AT1G68520
	Zm00001d025644	2.85509e-19		Agmatine deiminase	AT5G08170
	Zm00001d031727	3.7138e-19	sodh1	sorbitol dehydrogenase homolog1	AT5G51970
	Zm00001d030891	3.97006e-19	glk9	G2-like-transcription factor 9
	Zm00001d029975	4.60313e-19	snrkII3	SnRK2 serine threonine protein kinase3
	Zm00001d024853	4.94566e-19	acco15	1-aminocyclopropane-1-carboxylate oxidase15	AT1G77330
	Zm00001d038381	5.09183e-19	gpm729	Histone H2A	AT5G02560
	Zm00001d003468	6.24013e-19		Sugar transport protein 5	AT1G34580
	Zm00001d037532	6.3674e-19	cl46_1	6-phosphofructo-2-kinase/fructose-26-bisphosphatase	AT1G07110
	Zm00001d013412	7.52566e-19		Histidine kinase 4	AT2G01830
	Zm00001d025900	8.51278e-19		Putative GEM-like protein 8	AT5G23350,AT5G08350,AT5G23370,AT5G23360
	Zm00001d051080	8.85605e-19		Adenine phosphoribosyltransferase 2	AT1G80050,AT5G11160
	Zm00001d040210	1.29717e-18	NA	NA	NA
	Zm00001d027524	1.2988e-18		Basic endochitinase B
	Zm00001d052340	1.57494e-18		CBL-interacting serine/threonine-protein kinase 10
	Zm00001d036242	1.58236e-18	pebp15	phosphatidylethanolamine-binding protein15	AT4G20370,AT1G65480
	Zm00001d008610	2.59519e-18	pco079267	Mitochondrial glycoprotein family protein
	Zm00001d044465	2.65975e-18		GDSL esterase/lipase	AT1G28610,AT1G28600,AT1G31550,AT1G28580,AT1G28640,AT1G28670,AT1G28660,AT1G28570,AT1G28650,AT1G28590,AT2G27360
	Zm00001d017767	2.76104e-18		Lipid phosphate phosphatase epsilon 2 chloroplastic	AT3G50920,AT5G66450
	Zm00001d023987	3.0504e-18	pco132517	La-related protein 6B	AT2G43970
	Zm00001d033544	3.49793e-18		Glycosyltransferase family protein 64 protein C5
	Zm00001d016066	3.90743e-18	umc1990	F-box/kelch-repeat protein
	Zm00001d021370	4.0864e-18		Protein CURVATURE THYLAKOID 1B chloroplastic
	Zm00001d019897	4.20513e-18	NA	NA	NA
	Zm00001d047356	4.84137e-18	mads76	MADS-transcription factor 76
	Zm00001d041418	4.95735e-18	iaa11	Aux/IAA-transcription factor 11	AT1G04240,AT3G23030,AT5G43700,AT4G14560
	Zm00001d021177	5.36397e-18	NA	NA	NA
	Zm00001d040171	7.36222e-18	NA	NA	NA
	Zm00001d048356	8.06105e-18		24-methylenesterol C-methyltransferase 2	AT1G20330,AT1G76090
	Zm00001d054067	8.43658e-18	hpl1	hydroperoxide lyase1
	Zm00001d025166	8.83492e-18		Putative quinone-oxidoreductase homolog chloroplastic	AT4G13010
	Zm00001d037680	1.28414e-17	vsp2	vegetative storage protein2
	Zm00001d021119	1.30369e-17		Beta-glucosidase 11
	Zm00001d003767	1.30708e-17	pco139896	Photosystem I subunit O	AT1G08380
	Zm00001d007274	1.38335e-17		Protein kinase Kelch repeat:Kelch	AT3G59940,AT2G44130
	Zm00001d002650	1.58483e-17	ago1c	argonaute1c	AT1G48410
	Zm00001d010662	1.58669e-17	snrkb1	SNF1-related protein kinase regulatory subunit beta1
	Zm00001d025901	2.89945e-17		FIP1
	Zm00001d029101	2.98965e-17	NA	NA	NA
	Zm00001d010243	3.02697e-17		Protein root UVB sensitive 6
	Zm00001d011051	3.10872e-17		ACT domain-containing protein ACR9	AT2G39570
	Zm00001d015618	3.19273e-17	bm1	brown midrib1	AT4G34230,AT3G19450
	Zm00001d033797	3.47613e-17		alpha/beta-Hydrolases superfamily protein	AT1G73480
	Zm00001d040570	3.5321e-17		Encodes alpha-helical IF (intermediate filament)-like protein.
	Zm00001d054093	3.80982e-17		Senescence-associated protein DIN1
	Zm00001d047096	4.03593e-17	expb17	beta expansin17
	Zm00001d027533	4.62788e-17		LysM domain-containing GPI-anchored protein 2
	Zm00001d046460	6.03247e-17		UDP-glycosyltransferase 75B1
	Zm00001d009709	6.82737e-17		Viruses - 9; Bacteria - 54; BEST Arabidopsis thaliana protein match is: loricrin-related (TAIR:AT5G64550.1); Fungi - 38; Plants - 513; Other Eukaryotes - 1385 (source: /.../Link).; Metazoa - 1597; Has 3596 Blast hits to 2004 proteins in 150 species: Archae - 0	AT1G64140
	Zm00001d042786	7.05226e-17		Beta-16-galactosyltransferase GALT29A
	Zm00001d031659	8.82602e-17	pdh2	pyruvate dehydrogenase2	AT5G50850
	Zm00001d050193	9.59959e-17		60S ribosomal protein L7-2	AT2G44120,AT2G01250,AT3G13580
	Zm00001d018738	1.095e-16	prp4	pathogenesis related protein4	AT5G26130,AT2G14610,AT4G33720,AT2G14580
	Zm00001d018090	1.09727e-16	anx2	annexin2	AT5G10220,AT5G10230,AT5G65020
	Zm00001d013287	1.31601e-16	NA	NA	NA
	Zm00001d029932	1.45947e-16	npf2	nitrate transporter/peptide transporter family2	AT1G12110
	Zm00001d048702	1.56877e-16	bx3	benzoxazinone synthesis3
	Zm00001d042178	1.7929e-16		Photosystem II reaction center psb28 protein	AT4G28660
	Zm00001d036777	2.78269e-16		Nudix hydrolase 10	AT5G47650
	Zm00001d029065	3.20318e-16		Protein LRP16	AT2G40600
	Zm00001d052200	3.41177e-16	fbl41	F-box protein41	AT4G08980
	Zm00001d004348	3.92419e-16		Natterin-4
	Zm00001d009022	4.06e-16		NmrA-like negative transcriptional regulator family protein
	Zm00001d031749	4.59434e-16	umc2236	Pyridoxal phosphate (PLP)-dependent transferases superfamily protein
	Zm00001d043374	5.52111e-16		Peptide transporter PTR2	AT1G52190,AT3G16180
	Zm00001d052063	6.71517e-16		Transmembrane amino acid transporter family protein	AT2G41190
	Zm00001d007937	7.3308e-16	alt8	alanine amino transferase8	AT1G70580,AT1G23310
	Zm00001d049732	7.48157e-16		Ferredoxin-1	AT1G60950,AT1G10960
	Zm00001d018734	9.77289e-16		Pathogenesis-related protein 1	AT5G26130,AT2G14610,AT4G33720,AT2G14580
	Zm00001d044785	1.14238e-15	glk1	G2-like1	AT2G20570
	Zm00001d027613	1.16733e-15	pco082302	Tetratricopeptide repeat (TPR)-like superfamily protein
	Zm00001d037695	1.60263e-15		actin binding protein family	AT1G52080
	Zm00001d035875	1.66063e-15		Membrane protein of ER body-like protein	AT4G27870
	Zm00001d017438	1.73288e-15	NA	NA	NA
	Zm00001d003676	2.13452e-15		Cellulose synthase-like protein B3	AT4G15290,AT4G15320,AT2G32530,AT2G32620,AT2G32540,AT2G32610
	Zm00001d019450	2.54072e-15		CO(2)-response secreted protease	AT1G20160
	Zm00001d026514	3.24556e-15		Inositol-pentakisphosphate 2-kinase	AT1G59312,AT1G22100,AT1G58936,AT1G58643,AT5G42810
	Zm00001d017435	3.36677e-15		Encodes a close homolog of the Cauliflower OR (Orange) protein. The function of OR is to induce the differentiation of proplastids or other noncolored plastids into chromoplasts for carotenoid accumulation. Both proteins contain a Cysteine-rich zi /.../ger domain that is highly specific to DnaJ-like molecular chaperons.
	Zm00001d038984	4.43446e-15	psah1	photosystem I H subunit1	AT1G52230,AT3G16140
	Zm00001d026632	4.52005e-15		Stem-specific protein TSJT1	AT3G15450,AT4G27450
	Zm00001d028267	5.36268e-15	trps2	trehalose-6-phosphate synthase2
	Zm00001d041861	8.22462e-15		protein; Expressed protein
	Zm00001d050988	9.89316e-15		Ubiquitin-like superfamily protein	AT5G14360
	Zm00001d018061	1.03048e-14		Shikimate kinase	AT2G21940,AT4G39540
	Zm00001d038181	1.10078e-14		Protein NRT1/ PTR FAMILY 3.1
	Zm00001d030282	1.16919e-14		Probable alpha-mannosidase
	Zm00001d020025	1.18759e-14	bzip9	bZIP-transcription factor 9
	Zm00001d031494	1.33831e-14		Putative L-ascorbate peroxidase 6	AT4G32320
	Zm00001d031158	1.42878e-14	prp5	pathogenesis related protein5
	Zm00001d014816	1.45087e-14		Senescence-associated protein DIN1	AT4G35770
	Zm00001d032197	1.52188e-14		Chlorophyll a-b binding protein 4 chloroplastic	AT3G47470
	Zm00001d044951	1.69438e-14		WAT1-related protein	AT4G08290
	Zm00001d012212	1.89795e-14	ga20ox5	gibberellin 20-oxidase5
	Zm00001d039328	2.06284e-14	umc1970	hAT transposon superfamily
	Zm00001d034005	2.06656e-14		evolutionarily conserved C-terminal region 2	AT3G13460,AT1G55500
	Zm00001d035659	2.1682e-14	umc2315	Metallothionein-like protein 2C
	Zm00001d042438	2.21653e-14		Proline transporter 2
	Zm00001d017850	2.62082e-14		60S ribosomal protein L31	AT4G26230,AT5G56710,AT2G19740
	Zm00001d026573	3.00307e-14		Methylthioribose kinase	AT1G49820
	Zm00001d031769	3.03666e-14	nnr4	nitrate reductase4	AT1G77760,AT1G37130
	Zm00001d029654	3.12537e-14	tre1	trehalase1	AT4G24040
	Zm00001d039058	3.64244e-14		DUF1645 family protein	AT3G27880
	Zm00001d033747	4.59993e-14	gln2	glutamine synthetase2
	Zm00001d038270	5.05819e-14	mybr3	MYB-related-transcription factor 3	AT5G58900,AT5G01200,AT2G38090
	Zm00001d009415	5.97875e-14		Arabinogalactan peptide 3
	Zm00001d011285	6.0377e-14	lhcb10	light harvesting chlorophyll a/b binding protein10	AT1G29930,AT1G29920,AT2G34430,AT2G34420,AT1G29910
	Zm00001d035136	6.1673e-14	sudh7	succinate dehydrogenase7	AT5G40650,AT3G27380,AT5G65165
	Zm00001d003867	6.53252e-14	NA	NA	NA
	Zm00001d022965	6.81165e-14	NA	NA	NA
	Zm00001d018370	6.83196e-14	pco101682(581)	Leucine aminopeptidase 2 chloroplastic	AT4G30910,AT4G30920,AT2G24200
	Zm00001d032999	7.80585e-14	dof40	C2C2-Dof-transcription factor 40
	Zm00001d049380	8.96959e-14		Putative aminotransferase class III superfamily protein	AT3G22200
	Zm00001d004006	9.28316e-14		SNF1-related protein kinase regulatory subunit gamma-1	AT3G48530
	Zm00001d027601	1.00745e-13	TIDP3460	cytochrome P450 family 96 subfamily A polypeptide 1	AT4G32170,AT1G47620,AT4G39510,AT5G02900,AT1G57750,AT4G39500,AT5G52320,AT2G21910,AT4G39480,AT4G39490,AT2G23180,AT1G65340
	Zm00001d020852	1.03576e-13		Cellulose synthase-like protein E1	AT1G55850
	Zm00001d020977	1.04698e-13	NA	NA	NA
	Zm00001d035016	1.09883e-13		Retrovirus-related Pol polyprotein from transposon TNT 1-94	AT2G05970,AT4G17565
	Zm00001d013571	1.10829e-13		Probable BOI-related E3 ubiquitin-protein ligase 2	AT5G45100,AT1G79110,AT4G19700,AT3G12920
	Zm00001d027266	1.14332e-13		DeSI-like protein
	Zm00001d047355	1.20002e-13		Agamous-like MADS-box protein AGL14
	Zm00001d022242	1.23956e-13		PLASMODESMATA CALLOSE-BINDING PROTEIN 5
	Zm00001d005051	1.32143e-13		Root phototropism protein 2	AT2G30520
	Zm00001d021018	1.36066e-13		60S ribosomal protein L32-1	AT4G18100,AT5G46430
	Zm00001d007341	1.42867e-13		HVA22-like protein e	AT5G50720,AT4G24960
	Zm00001d038838	1.4762e-13		Calmodulin binding protein isoform 1%3B Calmodulin binding protein isoform 2	AT1G18840,AT1G74690
	Zm00001d040517	1.68389e-13		Vegetative cell wall protein gp1
	Zm00001d029075	2.07269e-13	cl63836_1	CBL-interacting serine/threonine-protein kinase 10
	Zm00001d035178	2.13178e-13		Cytochrome P450 71A26
	Zm00001d006793	2.31847e-13		Cysteine-rich receptor-like protein kinase 10	AT4G23280,AT4G23180,AT3G45860,AT4G23150,AT4G23270,AT4G23130,AT4G23160,AT4G23310,AT4G23140,AT4G11530,AT4G23230
	Zm00001d032605	2.36967e-13	npi447a	agal1;alpha-galactosidase1: Entrez Gene relates to alpha-galactosidase 1 (AGAL) of Arabidopsis	AT5G08370
	Zm00001d019034	2.6167e-13	trh2	thioredoxin h homolog2
	Zm00001d045965	2.64681e-13	fdh2	formate dehydrogenase2	AT5G14780
	Zm00001d024763	2.72295e-13	umc1739	HXXXD-type acyl-transferase family protein	AT3G62160
	Zm00001d010822	2.79684e-13		Acid phosphatase/vanadium-dependent haloperoxidase-related protein	AT3G61770
	Zm00001d051194	2.96634e-13	AY110562	Arginine decarboxylase
	Zm00001d014664	3.32443e-13		Protein CHLOROPLAST IMPORT APPARATUS 2	AT5G57180,AT4G25990
	Zm00001d050872	3.67106e-13		loricrin-related	AT5G09670,AT5G64550
	Zm00001d051532	3.67823e-13		Pentatricopeptide repeat-containing protein	AT1G31920
	Zm00001d003438	3.67959e-13		loricrin-related	AT5G09670,AT5G64550
	Zm00001d003584	3.81829e-13	opr5	12-oxo-phytodienoic acid reductase5	AT1G76680,AT1G76690
	Zm00001d017448	4.62361e-13		Vesicle-associated protein 2-1	AT5G47180
	Zm00001d041819	4.93338e-13	psan1	photosystem I N subunit1	AT5G64040
	Zm00001d053007	5.31442e-13	NA	NA	NA
	Zm00001d015375	5.4732e-13	umc2298	60S ribosomal protein L27a-3	AT1G70600,AT1G23290
	Zm00001d016832	6.11819e-13		Protein AIG1	AT1G33970
	Zm00001d029716	6.24071e-13		Heavy metal transport/detoxification superfamily protein	AT1G01490
	Zm00001d026619	6.35735e-13		Pyruvate kinase	AT5G63680,AT5G08570
	Zm00001d028293	6.3824e-13		Heptahelical transmembrane protein 5	AT4G37680,AT4G38320
	Zm00001d053569	6.95813e-13	cyp25	cytochrome P-450 25
	Zm00001d016301	7.68794e-13		Inorganic pyrophosphatase 1
	Zm00001d013118	8.04076e-13		Drought and salt tolerance protein; Expressed protein
	Zm00001d003598	8.11116e-13		Two-component response regulator ARR16
	Zm00001d005981	8.19881e-13		Probable galacturonosyltransferase 4
	Zm00001d018940	8.67424e-13	elip2	early light inducible protein2	AT3G22840,AT4G14690
	Zm00001d023652	8.85167e-13		Putative oxidoreductase%2C aldo/keto reductase family protein	AT4G33670
	Zm00001d024470	9.19718e-13		DNA-directed RNA polymerase	AT3G18090,AT3G23780
	Zm00001d011236	9.86332e-13		Histone H2B	AT3G45980,AT3G46030,AT2G28720,AT1G07790,AT5G22880,AT5G59910
	Zm00001d042263	1.23627e-12	bhlh175	bHLH-transcription factor 175
	Zm00001d015470	1.27182e-12		GDU1
	Zm00001d040158	1.27734e-12		Exonuclease family protein
	Zm00001d033347	1.34583e-12	lbd11	LBD-transcription factor 11
	Zm00001d008602	1.34883e-12	mybr21	MYB-related-transcription factor 21
	Zm00001d027731	1.36029e-12	umc2224	evolutionarily conserved C-terminal region 2	AT3G13460,AT1G55500
	Zm00001d044040	1.47745e-12		GDSL esterase/lipase
	Zm00001d009248	1.50621e-12		Respiratory burst oxidase homolog protein B
	Zm00001d050216	1.71561e-12		Afadin/alpha-actinin-binding protein	AT5G57410
	Zm00001d043266	1.75901e-12		External alternative NAD(P)H-ubiquinone oxidoreductase B4 mitochondrial	AT4G05020,AT4G21490
	Zm00001d031611	1.81122e-12	rpl17c	ribosomal protein L17c	AT1G67430,AT1G27400
	Zm00001d008726	1.82733e-12		DUF4050 family protein
	Zm00001d012394	1.88629e-12	psy2	phytoene synthase2	AT5G17230
	Zm00001d014715	2.46636e-12		Delta-aminolevulinic acid dehydratase 1 chloroplastic
	Zm00001d032603	2.53013e-12	NA	NA	NA
	Zm00001d030732	2.53484e-12	AY106439	U-box domain-containing protein 13
	Zm00001d018200	2.8956e-12		SAUR12-auxin-responsive SAUR family member
	Zm00001d041472	2.95335e-12	nactf108	NAC-transcription factor 108
	Zm00001d009425	3.09576e-12	NA	NA	NA
	Zm00001d048272	3.14325e-12		CTC-interacting domain 7
	Zm00001d004434	3.19745e-12		Alpha-galactosidase 3
	Zm00001d027773	3.2364e-12		Alpha-galactosidase 1
	Zm00001d029601	3.41054e-12		LOB domain-containing protein 38
	Zm00001d039363	3.4144e-12	AY112199	Protein DJ-1 homolog B
	Zm00001d049995	3.48302e-12	nnr1	nitrate reductase(NADH)1	AT1G77760,AT1G37130
	Zm00001d028675	3.48603e-12		Plant-specific domain TIGR01589 family protein
	Zm00001d044987	3.64875e-12		Putative DUF231 domain containing family protein	AT3G12060,AT5G06700
	Zm00001d015348	3.66993e-12		Tubulin beta-4 chain
	Zm00001d047255	3.9797e-12	csu43	3-oxoacyl-[acyl-carrier-protein] synthase II chloroplastic	AT1G74960
	Zm00001d017768	4.06007e-12	NA	NA	NA
	Zm00001d023713	4.23877e-12	psan2	photosystem I N subunit2	AT5G64040
	Zm00001d009627	4.40782e-12	NA	NA	NA
	Zm00001d010632	4.62773e-12	NA	NA	NA
	Zm00001d028094	4.83286e-12		Sigma factor sigB regulation protein rsbQ
	Zm00001d023208	4.86789e-12		Protein SMAX1-LIKE 7	AT2G29970,AT1G07200
	Zm00001d042812	4.87679e-12		Tetratricopeptide repeat (TPR)-like superfamily protein	AT3G47080,AT2G29670,AT1G07280
	Zm00001d013159	4.88035e-12	tua3	alpha tubulin3
	Zm00001d015153	5.51078e-12	mmp58	BZIP transcription factor	AT1G75390,AT4G34590,AT2G18160
	Zm00001d050899	5.58046e-12		Cell number regulator 2	AT1G14870,AT5G35525,AT1G14880
	Zm00001d037769	5.67838e-12	c3h39	C3H-transcription factor 39	AT4G29190,AT2G19810
	Zm00001d029602	5.7327e-12	lbd6	LBD-transcription factor 6
	Zm00001d037607	5.90565e-12	wrky125	WRKY-transcription factor 125	AT5G26170
	Zm00001d011454	6.27297e-12	cah6	carbonic anhydrase6	AT3G01500,AT1G23730,AT5G14740,AT1G70410
	Zm00001d015844	6.48295e-12		alpha/beta hydrolase family protein	AT3G12150
	Zm00001d012980	6.63269e-12		NAD(P)-binding Rossmann-fold superfamily protein	AT5G58490
	Zm00001d020764	6.66463e-12	cah5	carbonic anhydrase5	AT4G33580
	Zm00001d033181	6.83618e-12		fructokinase-like 2	AT1G69200
	Zm00001d006257	6.91587e-12	pld10	phospholipase D10	AT4G35790
	Zm00001d043195	7.57391e-12		Metacaspase-6	AT1G79310,AT1G79320,AT1G79330,AT1G79340
	Zm00001d006065	7.92226e-12	bhlh121	bHLH-transcription factor 121
	Zm00001d012231	8.68508e-12		Amino acid permease 6
	Zm00001d021905	9.04735e-12	NA	NA	NA
	Zm00001d032115	9.11944e-12		GDU1	AT4G25760,AT5G57685
	Zm00001d017715	9.81044e-12		protein; Expressed protein	AT4G17000
	Zm00001d048705	9.94346e-12	bx5	benzoxazinone synthesis5
	Zm00001d049113	1.0038e-11	AY110253	Senescence-specific cysteine protease SAG12
	Zm00001d006587	1.0117e-11		Chlorophyll a-b binding protein CP29.1 chloroplastic
	Zm00001d049939	1.1144e-11		Thioredoxin family protein	AT5G03880
	Zm00001d041204	1.1243e-11	lox12	lipoxygenase12
	Zm00001d049831	1.15653e-11		Nodulin-like protein	AT5G14120,AT3G01930
	Zm00001d040837	1.18806e-11		Glutaredoxin-C13	AT4G15700,AT5G18600,AT1G03020,AT4G15680,AT4G15690,AT4G15660,AT4G15670
	Zm00001d052979	1.19501e-11		transferases;folic acid binding	AT2G20830
	Zm00001d026652	1.19504e-11		DNA binding protein
	Zm00001d028905	1.25861e-11	phyB1	phytochromeB1	AT2G18790,AT4G16250
	Zm00001d047436	1.27329e-11		AAA-ATPase ASD mitochondrial
	Zm00001d041163	1.28721e-11		Protein NRT1/ PTR FAMILY 4.2
	Zm00001d023242	1.29345e-11		Two-component response regulator ARR9	AT3G57040
	Zm00001d040660	1.29475e-11	umc1223	Late embryogenesis abundant protein	AT1G02820,AT4G02380
	Zm00001d020748	1.44351e-11	pza02365	Polyadenylate-binding protein RBP47B	AT1G47500,AT1G47490
	Zm00001d035717	1.45574e-11		WAT1-related protein	AT5G64700
	Zm00001d037057	1.51173e-11		Transmembrane amino acid transporter family protein	AT3G54830,AT2G39130
	Zm00001d043479	1.5133e-11	umc1399	Coiled-coil domain-containing protein 25
	Zm00001d016016	1.70841e-11	umc1060	Dynein light chain LC6%2C flagellar outer arm
	Zm00001d022134	1.7242e-11		Elongation factor 1-beta	AT1G30230,AT2G18110
	Zm00001d016542	1.81044e-11		FAD/NAD(P)-binding oxidoreductase	AT1G15140
	Zm00001d010061	1.88663e-11	NA	NA	NA
	Zm00001d022602	1.92162e-11		universal stress family protein	AT5G66090
	Zm00001d025903	1.93989e-11		Endosomal targeting BRO1-like domain-containing protein	AT1G17940,AT1G73390
	Zm00001d017261	1.99281e-11		Casein kinase 1-like protein 6
	Zm00001d005925	2.19943e-11		Glucose-6-phosphate isomerase 1 chloroplastic	AT4G24620
	Zm00001d051800	2.20502e-11		Caleosin protein%3B Caleosin related protein
	Zm00001d028219	2.28013e-11		ATMAP70-2
	Zm00001d018325	2.39495e-11		alpha/beta-Hydrolases superfamily protein
	Zm00001d021422	2.55342e-11		Histone H4	AT3G53730,AT1G07660,AT1G07820,AT5G59970,AT5G59690,AT2G28740,AT3G46320,AT3G45930
	Zm00001d009599	2.64948e-11	mybr87	MYB-related-transcription factor 87
	Zm00001d002143	2.65873e-11	bzip27	bZIP-transcription factor 27	AT5G65210,AT5G10030
	Zm00001d045393	2.7294e-11		Ran BP2/NZF zinc finger-like superfamily protein
	Zm00001d047736	2.77921e-11	asn4	asparagine synthetase4
	Zm00001d016691	2.81662e-11	csu308	Copper transport protein CCH	AT1G66240,AT3G56240
	Zm00001d018335	2.92037e-11		Protein SUPPRESSOR OF MAX2 1
	Zm00001d001372	2.93482e-11	NA	NA	NA
	Zm00001d014701	2.96728e-11	glk10	G2-like-transcription factor 10
	Zm00001d045159	2.98193e-11		Dehydrodolichyl diphosphate synthase 6	AT2G17570
	Zm00001d002601	3.04967e-11	hon101	histone one (H1) 101
	Zm00001d044504	3.05803e-11		High affinity nitrate transporter 2.7
	Zm00001d012765	3.14977e-11		Peptidase M28 family protein	AT5G19740
	Zm00001d047821	3.38651e-11	NA	NA	NA
	Zm00001d020957	3.43554e-11		NAD(P)-binding Rossmann-fold superfamily protein	AT1G76470
	Zm00001d039264	3.45059e-11	cl315_1	D-amino-acid transaminase chloroplastic
	Zm00001d004343	3.52035e-11	NA	NA	NA
	Zm00001d045312	3.58644e-11	NA	NA	NA
	Zm00001d050043	3.92986e-11		Putative wound responsive protein%3B Putative wound responsive protein isoform 1%3B Putative wound responsive protein isoform 2%3B Wound responsive protein	AT1G19660,AT1G75380
	Zm00001d029955	3.94855e-11		Phospholipase A1-Ibeta2 chloroplastic	AT4G16820
	Zm00001d028692	4.13629e-11	pco124824	Glutathione S-transferase L2 chloroplastic	AT5G02780,AT5G02790
	Zm00001d051908	4.16074e-11		OSIGBa0147B06.5 protein
	Zm00001d023596	4.18955e-11		Amino acid permease 2
	Zm00001d017379	4.44726e-11		Thioredoxin M1 chloroplastic	AT3G15360
	Zm00001d018854	4.55621e-11		Probable carboxylesterase 15	AT5G06570
	Zm00001d018429	4.87576e-11	ppck1	phosphoenolpyruvate carboxylase kinase1	AT1G08650,AT3G04530
	Zm00001d018383	5.02667e-11	rpl39	ribosomal protein L39	AT4G31985,AT3G02190
	Zm00001d015421	5.16474e-11	bzip104	bZIP-transcription factor 104	AT5G24800
	Zm00001d038535	5.27777e-11	pco093173	60S ribosomal protein L30-2	AT1G77940,AT3G18740,AT1G36240
	Zm00001d039049	5.47109e-11	mybr47	MYB-related-transcription factor 47
	Zm00001d004102	5.48373e-11		OSJNBa0020I02.16 protein
	Zm00001d013809	6.31385e-11		Protein DETOXIFICATION 40
	Zm00001d008496	6.32909e-11		Glycosyltransferase family 61 protein
	Zm00001d025195	6.42755e-11		Serine carboxypeptidase-like 20
	Zm00001d047951	6.50416e-11		Senescence/dehydration-associated protein-related	AT3G51250,AT2G17840,AT4G35985
	Zm00001d043839	6.6233e-11	NA	NA	NA
	Zm00001d027525	6.62822e-11		Basic endochitinase B
	Zm00001d049666	6.85895e-11	rps13	ribosomal protein13	AT4G00100,AT3G60770
	Zm00001d019518	6.93574e-11	gpm930	Photosystem I reaction center subunit IV A	AT4G28750,AT2G20260
	Zm00001d046937	7.11124e-11	bzip17	bZIP-transcription factor 17	AT5G24800
	Zm00001d044906	7.22552e-11	opr2	12-oxo-phytodienoic acid reductase2
	Zm00001d006871	7.72353e-11		40S ribosomal protein Sa-1	AT1G72370
	Zm00001d037877	8.01763e-11	elfa12	elongation factor 1-alpha-like 12	AT1G07940,AT5G60390,AT1G07930,AT1G07920
	Zm00001d038718	8.04925e-11	hb2	hemoglobin2
	Zm00001d037774	8.17202e-11	iaa28	Aux/IAA-transcription factor 28	AT4G29080
	Zm00001d021951	8.68161e-11		Spotted leaf protein 11	AT4G16490
	Zm00001d036296	8.92187e-11	mez1	enhancer of zeste1	AT2G23380
	Zm00001d039893	9.58652e-11	myb81	MYB-transcription factor 81
	Zm00001d039196	9.96119e-11		Sec1 family domain-containing protein MIP3
	Zm00001d042619	9.96853e-11		Amino acid permease 2	AT1G44100,AT5G63850,AT1G77380,AT5G09220
	Zm00001d042811	9.99434e-11		Nematode resistance protein-like HSPRO2	AT2G40000,AT3G55840
	Zm00001d008619	1.00969e-10	tpi3	triose phosphate isomerase3	AT3G55440
	Zm00001d018698	1.02657e-10		Homeodomain-like superfamily protein
	Zm00001d010614	1.04991e-10		40S ribosomal protein S26	AT2G40510,AT3G56340,AT2G40590
	Zm00001d040842	1.052e-10	opr6	12-oxo-phytodienoic acid reductase6
	Zm00001d031833	1.05649e-10		Mitochondrial 2-oxoglutarate/malate carrier protein	AT2G22500
	Zm00001d029242	1.11345e-10	mterf1	mTERF-domain protein1	AT2G36000
	Zm00001d047124	1.11801e-10		Proline oxidase	AT3G30775,AT5G38710
	Zm00001d021360	1.12303e-10		CDGSH iron-sulfur domain-containing protein NEET	AT5G51720
	Zm00001d018380	1.13865e-10	arr8	ARR-B-transcription factor 8	AT2G25180,AT4G31920
	Zm00001d006199	1.16385e-10		Cytochrome P450 71A26
	Zm00001d030009	1.17393e-10	umc1297	Haloacid dehalogenase-like hydrolase domain-containing protein Sgpp	AT2G38740
	Zm00001d018431	1.18444e-10		Wall-associated receptor kinase-like 8	AT1G21210,AT1G21250,AT1G21230,AT1G21270,AT3G25490,AT1G21240
	Zm00001d033719	1.23371e-10	col2	C2C2-CO-like-transcription factor 2
	Zm00001d006388	1.32003e-10		Ribosomal protein L15	AT4G17390,AT4G16720
	Zm00001d048909	1.32905e-10	NA	NA	NA
	Zm00001d042966	1.41712e-10	pza03733	40S ribosomal protein S23-2	AT5G02960
	Zm00001d045919	1.41912e-10		Pyrophosphate--fructose 6-phosphate 1-phosphotransferase subunit alpha 2
	Zm00001d006889	1.44176e-10		Delta(14)-sterol reductase	AT3G52940
	Zm00001d034196	1.54643e-10	ccs1	C-type cytochrome synthesis protein1	AT1G49380
	Zm00001d028117	1.57711e-10		40S ribosomal protein S3a-2
	Zm00001d039914	1.67906e-10		Metallothionein-like protein type 2	AT3G09390,AT5G02380
	Zm00001d037684	1.71642e-10	NA	NA	NA
	Zm00001d036925	1.75348e-10		Protein kinase Kelch repeat:Kelch	AT1G80440,AT1G15670
	Zm00001d044599	1.79539e-10	phot1	blue-light receptor phototropin 1	AT3G45780
	Zm00001d029218	1.81827e-10	fht2	flavanone 3-hydroxylase2
	Zm00001d005813	1.82538e-10	zim13	ZIM-transcription factor 13
	Zm00001d053223	1.88757e-10		L-ascorbate peroxidase 3 peroxisomal	AT4G35000
	Zm00001d043444	1.88784e-10	umc2272	plant-specific domain TIGR01615 family protein expressed	AT4G32480,AT2G20670
	Zm00001d048732	1.96807e-10		Sodium/hydrogen exchanger
	Zm00001d037574	2.0263e-10		DNA-directed RNA polymerase V subunit 7	AT4G14660,AT3G22900
	Zm00001d022557	2.05795e-10	nas5	nicotianamine synthase5	AT1G09240,AT5G56080,AT5G04950,AT1G56430
	Zm00001d040979	2.05838e-10		Methylsterol monooxygenase 1-2
	Zm00001d024927	2.19299e-10		RING/U-box superfamily protein
	Zm00001d006756	2.26852e-10		WPP domain-containing protein 2	AT1G47200,AT5G43070
	Zm00001d013937	2.38033e-10	pcr3	protochlorophyllide reductase3	AT5G54190,AT4G27440
	Zm00001d014317	2.3858e-10	NA	NA	NA
	Zm00001d031691	2.48123e-10	cl765_1	Biotin synthase
	Zm00001d009315	2.6928e-10		NAD(P)-binding Rossmann-fold superfamily protein
	Zm00001d046900	2.77582e-10		Grx_C4-glutaredoxin subgroup I	AT5G20500
	Zm00001d032046	2.93957e-10	ckx10	cytokinin oxidase10	AT5G21482
	Zm00001d047532	3.07385e-10		Photosystem II repair protein PSB27-H1 chloroplastic	AT1G03600
	Zm00001d012488	3.11389e-10		Major facilitator superfamily protein	AT2G30300
	Zm00001d002139	3.51143e-10		Transferase
	Zm00001d006185	3.51968e-10	umc2374	6-phosphogluconolactonase	AT5G24400
	Zm00001d033167	3.5214e-10		ACT domain-containing protein ACR4
	Zm00001d006251	3.86066e-10		Thioredoxin superfamily protein
	Zm00001d040567	3.88034e-10		CBL-interacting serine/threonine-protein kinase 1	AT1G48260,AT3G17510
	Zm00001d007962	3.90469e-10	glk27	G2-like-transcription factor 27	AT4G37180
	Zm00001d053376	4.05377e-10		AAA-type ATPase family protein / ankyrin repeat family protein	AT3G24530
	Zm00001d039448	4.11704e-10	cl40794_1	Transducin/WD40 repeat-like superfamily protein	AT5G45760
	Zm00001d006663	4.15905e-10	lhca1	light harvesting complex A1	AT3G61470
	Zm00001d040981	4.21731e-10		alpha/beta-Hydrolases superfamily protein	AT1G73920,AT1G18460
	Zm00001d033344	4.22525e-10	npy5	naked pins in yucca homolog5
	Zm00001d052185	4.65059e-10	cyc13	cyclin13	AT2G22490
	Zm00001d021245	4.75508e-10		Rhodanese-like domain containing protein	AT4G27700
	Zm00001d035876	4.93006e-10		Probable methyltransferase PMT18
	Zm00001d002500	4.93266e-10	umc1422	OSJNBa0086O06.9 protein; protein
	Zm00001d017913	5.14253e-10		Protein NSP-INTERACTING KINASE 1	AT5G16000
	Zm00001d032495	5.22851e-10	pmei48	pectin methylesterase inhibitor48	AT1G62760,AT5G62360
	Zm00001d007892	5.23369e-10	pco118301	2-oxoisovalerate dehydrogenase subunit beta 1 mitochondrial	AT1G55510,AT3G13450
	Zm00001d003140	5.26636e-10		Cytochrome P450 71A26
	Zm00001d048190	5.34236e-10		RNase L inhibitor protein-related	AT5G10070
	Zm00001d015569	5.37616e-10	vpp7	vacuolar proton pump7	AT1G15690
	Zm00001d020537	5.4121e-10	o5	opaque endosperm5	AT4G31780
	Zm00001d021824	5.78971e-10	NA	NA	NA
	Zm00001d027763	5.88039e-10	IDP1425	Plant-specific domain TIGR01615 family protein
	Zm00001d038003	6.17479e-10	NA	NA	NA
	Zm00001d048309	6.61426e-10	bhlh97	bHLH-transcription factor 97
	Zm00001d045706	6.62509e-10	rf2	restorer of fertility2	AT1G23800
	Zm00001d044396	6.73358e-10	IDP518	Chlorophyll a-b binding protein 48%2C chloroplastic	AT1G29930,AT1G29920,AT2G34430,AT2G34420,AT1G29910
	Zm00001d021497	6.83142e-10	adf1	actin depolymerizing factor1
	Zm00001d009480	6.95038e-10	rack2	receptor for activated C kinase2	AT1G18080,AT3G18130,AT1G48630
	Zm00001d015475	6.99315e-10		RING-H2 finger protein ATL2L	AT4G30370,AT2G18670
	Zm00001d040202	7.32001e-10		SNF7 family protein	AT3G26740,AT5G04850,AT3G10640
	Zm00001d038618	7.48439e-10		Cyclic nucleotide-gated ion channel 4	AT5G54250
	Zm00001d003252	7.4883e-10	gpdh1	glucose-6-phosphate dehydrogenase1	AT3G27300,AT5G40760
	Zm00001d039283	7.54546e-10	glr1	glutamic acid- and lysine-rich1
	Zm00001d026594	7.70348e-10	crr2	cytokinin response regulator2
	Zm00001d016698	8.23804e-10	NA	NA	NA
	Zm00001d023402	8.3211e-10	glk4	G2-like-transcription factor 4	AT1G13300,AT3G25790,AT1G25550,AT1G68670
	Zm00001d014292	8.50871e-10		Inositol-3-phosphate synthase isozyme 1
	Zm00001d011080	8.61013e-10	sci1	subtilisin-chymotrypsin inhibitor homolog1	AT2G38870,AT5G43580,AT2G38900
	Zm00001d013977	8.96114e-10	NA	NA	NA
	Zm00001d040204	9.12593e-10	NA	NA	NA
	Zm00001d021773	9.27907e-10	NA	NA	NA
	Zm00001d044541	9.40667e-10		SPX domain-containing protein 3	AT2G45130
	Zm00001d012672	9.78263e-10		Pentatricopeptide (PPR) repeat protein-like; protein	AT4G37560,AT4G37550,AT1G26640
	Zm00001d008721	1.03715e-09		Adenine nucleotide alpha hydrolases-like superfamily protein
	Zm00001d032838	1.04961e-09	NA	NA	NA
	Zm00001d004473	1.08427e-09		Pyruvate dehydrogenase E1 component subunit alpha-3 chloroplastic	AT1G01090
	Zm00001d023379	1.20691e-09	pyk2	pyruvate kinase2	AT3G52990,AT2G36580
	Zm00001d007930	1.25758e-09		Tobamovirus multiplication protein 1	AT4G21790
	Zm00001d043723	1.30541e-09		F-box/kelch-repeat protein	AT1G23390
	Zm00001d034175	1.33814e-09	TIDP3715	CCG-binding protein 1	AT2G15890
	Zm00001d045313	1.35026e-09		F-box protein MAX2	AT2G42620
	Zm00001d040205	1.40129e-09		Non-specific phospholipase C6	AT3G48610
	Zm00001d047797	1.409e-09		UDP-glucuronic acid decarboxylase 5	AT3G46440,AT2G28760,AT5G59290
	Zm00001d046533	1.41138e-09	BE518809	nucleoporin-related	AT5G20200
	Zm00001d042175	1.44219e-09		Photosystem II reaction center PSB28 protein chloroplastic
	Zm00001d011624	1.4487e-09		alpha/beta-Hydrolases superfamily protein	AT1G66900,AT5G38220
	Zm00001d043295	1.48402e-09		Myosin-binding protein 1	AT1G74830,AT1G18990
	Zm00001d052060	1.48558e-09	trps10	trehalose-6-phosphate synthase10	AT2G18700
	Zm00001d028999	1.55793e-09	nactf44	NAC-transcription factor 44	AT3G04070
	Zm00001d032422	1.62083e-09		Dormancy-associated protein 1	AT1G28330,AT2G33830
	Zm00001d017817	1.62288e-09	NA	NA	NA
	Zm00001d032423	1.6466e-09	drm1	dormancy associated1	AT1G28330,AT2G33830
	Zm00001d020961	1.68263e-09		NAD(P)-binding Rossmann-fold superfamily protein	AT1G76470
	Zm00001d034560	1.74207e-09		Ubiquitin-60S ribosomal protein L40
	Zm00001d027982	1.75395e-09		Protein DETOXIFICATION 27	AT5G44050,AT5G65380,AT5G10420
	Zm00001d035201	1.76641e-09	arpp0	60S acidic ribosomal protein P0	AT2G40010,AT3G11250,AT3G09200
	Zm00001d004358	1.80733e-09	abi28	ABI3-VP1-transcription factor 28	AT4G31650,AT4G31680,AT2G24650,AT4G31620,AT2G24645,AT4G00260,AT2G24700,AT2G24680,AT1G26680,AT4G31630,AT5G32460,AT4G31615,AT4G31610,AT4G31690
	Zm00001d048346	1.86398e-09	arpp40	acidic ribosomal protein P40	AT1G72370
	Zm00001d017840	1.92272e-09		Delta(12)-fatty-acid desaturase
	Zm00001d001915	1.95462e-09	NA	NA	NA
	Zm00001d029853	2.00446e-09	pza03240	Proline oxidase	AT3G30775,AT5G38710
	Zm00001d022371	2.00768e-09		Uncharacterised protein family (UPF0114)	AT5G13720
	Zm00001d043780	2.02424e-09	thr1	threonine synthase1	AT1G72810,AT4G29840
	Zm00001d021334	2.03584e-09		Thioredoxin-like protein CDSP32 chloroplastic	AT1G76080
	Zm00001d008422	2.09449e-09		Protein EXECUTER 2 chloroplastic	AT1G27510
	Zm00001d022233	2.09528e-09	NA	NA	NA
	Zm00001d029543	2.17501e-09		40S ribosomal protein S19-3
	Zm00001d016588	2.19883e-09		Glycerophosphodiester phosphodiesterase GDPD2	AT3G02040,AT5G41080
	Zm00001d044431	2.22943e-09		Amino-acid permease BAT1
	Zm00001d024602	2.35123e-09		TMPIT-like protein	AT4G10430,AT1G33230
	Zm00001d021436	2.42127e-09	NA	NA	NA
	Zm00001d013918	2.48007e-09		Thylakoid lumenal 17.4 kDa protein chloroplastic	AT5G53490
	Zm00001d038850	2.64594e-09	paac2	probable ADP,ATP carrier protein 2	AT5G56450
	Zm00001d026414	2.68923e-09		2021-09-02	AT2G21970
	Zm00001d005018	2.8395e-09		Protein DETOXIFICATION 21	AT1G33110,AT1G33090,AT1G33080,AT1G33100
	Zm00001d006699	2.85881e-09		Ribosome associated membrane protein RAMP4
	Zm00001d013468	2.87984e-09		Protein FAF-like chloroplastic	AT5G22090
	Zm00001d034790	2.94699e-09		40S ribosomal protein S4-3	AT2G17360,AT5G58420,AT5G07090
	Zm00001d007857	2.98451e-09	pspb1	photosystem II oxygen evolving polypeptide1	AT1G06680
	Zm00001d045479	3.17758e-09	acs3	1-aminocyclopropane-1-carboxylate synthase3	AT5G51690
	Zm00001d038911	3.18546e-09		Non-specific lipid-transfer protein 2	AT1G48750,AT3G18280
	Zm00001d009580	3.22871e-09		Urease accessory protein G	AT2G34470
	Zm00001d003434	3.2462e-09		Galactose mutarotase-like superfamily protein	AT3G47800
	Zm00001d046909	3.42767e-09	hpt1	homogentisate phytyltransferase1	AT2G18950
	Zm00001d018242	3.43546e-09		Putative metal tolerance protein C3
	Zm00001d033529	3.46299e-09		5'-AMP-activated protein kinase-related	AT1G27070
	Zm00001d008594	3.49787e-09		60S ribosomal protein L26-1	AT5G67510,AT3G49910
	Zm00001d009848	3.54431e-09		60S ribosomal protein L18-3	AT3G05590,AT5G27850
	Zm00001d016895	3.78463e-09		Gibberellin receptor GID1L2
	Zm00001d052435	4.04932e-09		Probable peptide/nitrate transporter	AT5G13750,AT5G13740
	Zm00001d048592	4.06056e-09	rca3	RUBISCO activase3	AT2G39730
	Zm00001d029066	4.16396e-09		PAP/OAS1 substrate-binding domain superfamily
	Zm00001d043988	4.19126e-09	chn1	chitinase chem5
	Zm00001d011758	4.20063e-09	NA	NA	NA
	Zm00001d038974	4.31696e-09		alpha/beta-Hydrolases superfamily protein
	Zm00001d027375	4.35203e-09		LysM domain containing protein	AT5G62150
	Zm00001d020653	4.38487e-09		Zinc finger protein 8	AT2G41940,AT3G58070
	Zm00001d003833	4.46227e-09	NA	NA	NA
	Zm00001d048540	4.47746e-09		Phosphatidylinositol N-acetyglucosaminlytransferase subunit P-related	AT4G00440,AT1G01695
	Zm00001d003680	4.52009e-09		60S ribosomal protein L3-1	AT1G61580,AT1G43170
	Zm00001d021061	4.5418e-09	magi99589	60S ribosomal protein L7a-1	AT3G62870,AT2G47610
	Zm00001d031168	4.59302e-09	grp1	glycine-rich protein1	AT4G39260,AT2G21660
	Zm00001d029049	4.64315e-09		Photosystem II repair protein PSB27-H1 chloroplastic	AT1G03600
	Zm00001d004009	4.70444e-09		60S ribosomal protein L37a-2	AT3G10950
	Zm00001d019117	5.02896e-09	NA	NA	NA
	Zm00001d039504	5.11278e-09	NA	NA	NA
	Zm00001d053967	5.13011e-09	bzip71	bZIP-transcription factor 71
	Zm00001d028502	5.40335e-09		Alpha-galactosidase 1
	Zm00001d027861	5.4366e-09		Alanine--glyoxylate aminotransferase 2 homolog 1 mitochondrial	AT4G39660
	Zm00001d006834	5.4701e-09	NA	NA	NA
	Zm00001d002069	5.50617e-09		DNA topoisomerase 2
	Zm00001d016373	5.50725e-09		Aminopeptidase M1
	Zm00001d039173	5.57928e-09	hir3	hypersensitive induced reaction3	AT5G62740
	Zm00001d042183	5.63914e-09		alpha/beta-Hydrolases superfamily protein	AT5G18630,AT5G18640
	Zm00001d006193	5.74786e-09		cytochrome P450 family 78 subfamily A polypeptide 8	AT3G61880,AT1G01190,AT2G46660
	Zm00001d005973	5.76548e-09		Serine carboxypeptidase-like 40
	Zm00001d011890	5.98855e-09	cko3	cytokinin oxidase 3	AT2G41510
	Zm00001d025401	6.11442e-09	aasr5	abscisic acid stress ripening 5
	Zm00001d025913	6.15159e-09	his2b6	Histone H2B	AT3G45980,AT3G46030,AT2G28720,AT1G07790,AT5G22880,AT5G59910
	Zm00001d034059	6.24858e-09	mta1	mouse transplantation antigen homolog1	AT5G48760,AT3G24830,AT3G07110,AT4G13170
	Zm00001d036991	6.26187e-09	NA	NA	NA
	Zm00001d033925	6.41337e-09	cbs1	cystathionine beta synthase domain protein1	AT5G10860
	Zm00001d049954	6.6946e-09		Monodehydroascorbate reductase 1 peroxisomal	AT3G52880
	Zm00001d003446	6.88147e-09	IDP2449	Gamma-glutamyltranspeptidase 1	AT4G39650,AT4G39640
	Zm00001d002126	7.16709e-09		loricrin-related
	Zm00001d016070	7.26199e-09	bnl(pho80)	phosphate regulatory homolog1	AT2G46240
	Zm00001d020954	7.29107e-09	c3h40	C3H-transcription factor 340
	Zm00001d019985	7.58012e-09		GDSL esterase/lipase
	Zm00001d025665	7.7415e-09	umc1272	Probable amino acid permease 7	AT5G23810
	Zm00001d052518	7.86135e-09		Pollen Ole e 1 allergen and extensin family protein	AT5G15780
	Zm00001d039106	8.0142e-09	rps12a	ribosomal proteinS12 (homolog)	AT2G32060,AT1G15930
	Zm00001d017869	8.07236e-09		Aspartyl protease AED1
	Zm00001d045028	8.30496e-09		Nucleolar GTP-binding protein 1	AT1G50920
	Zm00001d003850	8.54313e-09		Probable BOI-related E3 ubiquitin-protein ligase 2	AT4G35070
	Zm00001d021901	8.62039e-09	sip1	stress-induced protein1	AT4G11650
	Zm00001d048066	8.65469e-09		Sec14p-like phosphatidylinositol transfer family protein	AT3G22410,AT1G05370
	Zm00001d041352	8.69816e-09		Adenine phosphoribosyltransferase 1 chloroplastic	AT4G22570,AT4G12440
	Zm00001d042260	9.21776e-09		Chloroplastic quinone-oxidoreductase
	Zm00001d030915	9.60468e-09	NA	NA	NA
	Zm00001d040351	9.76477e-09	paac1	putative ADP-ATP carrier1	AT3G51870,AT5G01500
	Zm00001d021906	9.77498e-09		Chlorophyll a-b binding protein	AT3G61470
	Zm00001d043968	9.78401e-09	mybr89	MYB-related-transcription factor 89
	Zm00001d034067	9.94071e-09		UDP-glycosyltransferase 83A1
	Zm00001d012141	1.00033e-08	ptac10	plastid transcriptionally active chromosome 10 homolog	AT3G48500
	Zm00001d008620	1.01073e-08		Metallothionein-like protein 2A
	Zm00001d015914	1.02425e-08	sweet4b	sugars will eventually be exported transporter4b	AT1G66770,AT4G10850
	Zm00001d007599	1.03525e-08		RING/FYVE/PHD zinc finger superfamily protein
	Zm00001d018277	1.04273e-08		UMP-CMP kinase 3	AT5G26667
	Zm00001d020108	1.05089e-08		Galactose mutarotase-like superfamily protein	AT5G66530
	Zm00001d021346	1.0642e-08		Protein SET DOMAIN GROUP 40	AT5G17240
	Zm00001d030348	1.08938e-08		Alcohol dehydrogenase-like 3	AT1G32780,AT1G64710
	Zm00001d012597	1.09067e-08	NA	NA	NA
	Zm00001d036499	1.11027e-08		oligopeptide transporter-like protein
	Zm00001d015420	1.11305e-08		DUF581 domain containing protein expressed
	Zm00001d027711	1.13092e-08		4-coumarate--CoA ligase-like 7	AT4G05160
	Zm00001d041308	1.13225e-08		K(+) efflux antiporter 3 chloroplastic	AT4G04850
	Zm00001d010631	1.1671e-08		60S ribosomal protein L24%3B 60S ribosomal protein L24 isoform 1%3B 60S ribosomal protein L24 isoform 2%3B 60S ribosomal protein L24 isoform 3	AT3G53020,AT2G36620
	Zm00001d049459	1.18687e-08		Uncharacterised conserved protein (UCP012943)	AT5G54540
	Zm00001d027630	1.2286e-08	umc1484	Phosphatidylinositol N-acetyglucosaminlytransferase subunit P-related	AT5G43880,AT2G20240,AT4G28760
	Zm00001d053049	1.23837e-08		ATPase%2C coupled to transmembrane movement of substance%3B ATPase%2C coupled to transmembrane movement of substances	AT1G71960
	Zm00001d007153	1.24585e-08	pco074618	Hypoxia-responsive family protein	AT5G27760,AT3G05550
	Zm00001d038574	1.25392e-08	bzip73	bZIP-transcription factor 73
	Zm00001d022180	1.27817e-08	rps6	ribosomal proteinS6	AT5G10360,AT4G31700
	Zm00001d012161	1.29015e-08	rpl5b	60S ribosomal protein L5-1 homolog b	AT3G25520,AT5G39740
	Zm00001d013676	1.30183e-08	ca2p10	CCAAT-HAP2-transcription factor 210	AT3G05690,AT5G06510
	Zm00001d048944	1.32136e-08		GTP-binding protein hflX	AT5G57960
	Zm00001d018917	1.3228e-08	NA	NA	NA
	Zm00001d047942	1.32939e-08	adf8	actin depolymerizing factor8
	Zm00001d016255	1.34571e-08	hsftf18	HSF-transcription factor 18	AT3G24520
	Zm00001d038862	1.40137e-08	umc1296	Cytokinin riboside 5'-monophosphate phosphoribohydrolase LOG8
	Zm00001d015579	1.44552e-08	NA	NA	NA
	Zm00001d021627	1.44954e-08		senescence regulator	AT4G21930,AT1G11700,AT1G61930
	Zm00001d009638	1.50215e-08	kri2	ketol-acid reductoisomerase2
	Zm00001d032685	1.51568e-08		Pleckstrin homology (PH) and lipid-binding START domains-containing protein	AT2G28320
	Zm00001d018779	1.58978e-08	pspb2	photosystem II oxygen evolving polypeptide2	AT1G06680
	Zm00001d033777	1.60753e-08		Receptor-like kinase TMK2	AT1G66150
	Zm00001d020230	1.65229e-08	cfm4	cp RNA splicing factor, CRM domain containing protein4	AT4G29750
	Zm00001d052964	1.67338e-08		Bax inhibitor-1 family protein
	Zm00001d011334	1.70772e-08		GDSL esterase/lipase	AT1G28610,AT1G28600,AT1G31550,AT1G28580,AT1G28640,AT1G28670,AT1G28660,AT1G28570,AT1G28650,AT1G28590,AT2G27360
	Zm00001d043165	1.73118e-08		Indole-3-acetate beta-glucosyltransferase	AT2G30140,AT2G30150
	Zm00001d049619	1.7339e-08	umc2282	60S acidic ribosomal protein P0-2	AT2G40010,AT3G11250,AT3G09200
	Zm00001d046591	1.75543e-08	vpp5	vacuolar-type H+-pyrophosphatase5	AT1G15690
	Zm00001d018488	1.76061e-08	cyp13	cytochrome P450 13	AT1G31800
	Zm00001d005642	1.78669e-08		60S ribosomal protein L35a-2	AT1G07070,AT3G55750,AT1G41880,AT1G74270
	Zm00001d044849	1.81104e-08	NA	NA	NA
	Zm00001d003563	1.82324e-08		S-adenosyl-L-methionine-dependent methyltransferases superfamily protein	AT5G40830,AT3G27230
	Zm00001d050403	1.83151e-08		Chlorophyll a-b binding protein 4	AT3G47470
	Zm00001d048324	1.84581e-08		Ribulose-phosphate 3-epimerase	AT5G61410
	Zm00001d004841	1.84922e-08		60S ribosomal protein L3-1	AT1G61580,AT1G43170
	Zm00001d037275	1.85153e-08	pco110104	B12D protein	AT3G48140
	Zm00001d011679	1.86568e-08	nrt5	nitrate transport5	AT1G12940
	Zm00001d031677	1.8964e-08	pco070301	MtN19-like protein	AT5G61820
	Zm00001d002015	1.89938e-08		Os07g0120600 protein
	Zm00001d006602	1.93029e-08		Probable ADP-ribosylation factor GTPase-activating protein AGD5
	Zm00001d020910	1.93918e-08	umc1450	Induced stolen tip protein TUB8
	Zm00001d044765	1.95013e-08		Benzoate carboxyl methyltransferase	AT5G38020,AT2G14060,AT3G21950,AT3G11480,AT1G19640,AT5G66430,AT5G04380,AT5G04370
	Zm00001d038205	1.9623e-08	mlo8	barley mlo defense gene homolog8	AT4G02600
	Zm00001d041725	2.04538e-08	limtf7	LIM-transcription factor 7	AT1G10200
	Zm00001d044975	2.05263e-08	c1	colored aleurone1	AT5G14750,AT3G27920,AT5G40330
	Zm00001d042035	2.1254e-08		Probable sarcosine oxidase
	Zm00001d011471	2.1628e-08		ADPATP carrier protein 1 chloroplastic	AT1G15500,AT1G80300
	Zm00001d012325	2.16456e-08		Tetratricopeptide repeat (TPR)-like superfamily protein	AT3G47080,AT2G29670,AT1G07280
	Zm00001d049975	2.17933e-08		Enoyl-[acyl-carrier-protein] reductase [NADH] chloroplastic	AT2G05990
	Zm00001d036275	2.17962e-08		S-adenosyl-L-methionine-dependent methyltransferases superfamily protein
	Zm00001d003157	2.1846e-08	sam2	S-adenosyl methionine decarboxylase2	AT5G15950,AT3G25570,AT3G02470
	Zm00001d050921	2.26002e-08		60S ribosomal protein L6	AT1G18540,AT1G74050,AT1G74060
	Zm00001d051917	2.27434e-08		Phosphatidylinositol N-acetyglucosaminlytransferase subunit P-related
	Zm00001d007633	2.27671e-08		Ribosome associated membrane protein RAMP4
	Zm00001d020603	2.28181e-08		Eukaryotic initiation factor 4F subunit p150 isoform 1
	Zm00001d040212	2.29586e-08	NA	NA	NA
	Zm00001d023874	2.31813e-08		E3 ubiquitin-protein ligase MIEL1	AT5G18650
	Zm00001d004843	2.37947e-08	aasr2	abscisic acid stress ripening 2
	Zm00001d022229	2.51783e-08		Malate dehydrogenase chloroplastic
	Zm00001d032268	2.57707e-08		Mitochondrial carrier protein MTM1	AT4G27940
	Zm00001d052038	2.61966e-08	bhlh12	bHLH-transcription factor 12
	Zm00001d002191	2.65854e-08		Organic cation/carnitine transporter 4	AT3G20660
	Zm00001d049815	2.69111e-08	rpl17b	ribosomal protein L17b	AT1G67430,AT1G27400
	Zm00001d011799	2.6962e-08		Nuclear transport factor 2 (NTF2) family protein	AT5G04830
	Zm00001d021400	2.85857e-08		Octicosapeptide/Phox/Bem1p (PB1) domain-containing protein / tetratricopeptide repeat (TPR)-containing protein	AT4G32070,AT2G25290
	Zm00001d006010	2.90332e-08	NA	NA	NA
	Zm00001d011486	2.91491e-08		CTP synthase family protein
	Zm00001d037479	2.92122e-08	rps30	40S ribosomal protein S30	AT5G56670,AT4G29390,AT2G19750
	Zm00001d038209	3.02601e-08	AY107881	Protein root UVB sensitive 6	AT5G49820
	Zm00001d024633	3.14169e-08	IDP52	Monodehydroascorbate reductase 5 mitochondrial	AT1G63940
	Zm00001d052261	3.19929e-08		Aquaporin NIP1-2
	Zm00001d002052	3.2681e-08		Probable isoaspartyl peptidase/L-asparaginase 2
	Zm00001d052375	3.27255e-08		Protein kinase APK1B chloroplast
	Zm00001d038250	3.3608e-08		HSP40/DnaJ peptide-binding protein
	Zm00001d042968	3.39228e-08	ca3p1	CCAAT-HAP3-transcription factor 31	AT3G53340,AT2G37060
	Zm00001d013529	3.41214e-08		Protein NRT1/ PTR FAMILY 2.9	AT1G18880,AT3G47960,AT5G62680
	Zm00001d013193	3.59017e-08		CCG-binding protein 1
	Zm00001d013133	3.62751e-08		Verprolin
	Zm00001d014070	3.63082e-08	NA	NA	NA
	Zm00001d033098	3.67692e-08		post-illumination chlorophyll fluorescence increase	AT3G15840
	Zm00001d028064	3.69218e-08	NA	NA	NA
	Zm00001d049016	3.75149e-08		F-box/kelch-repeat protein SKIP20	AT3G59940,AT2G44130
	Zm00001d038527	3.83287e-08	glk43	G2-like-transcription factor 43
	Zm00001d037873	3.97434e-08	elfa3	elongation factor alpha3	AT1G07940,AT5G60390,AT1G07930,AT1G07920
	Zm00001d010915	3.98827e-08	NA	NA	NA
	Zm00001d037274	4.01193e-08	e2f12	E2F-DP-transcription factor 212	AT3G48160
	Zm00001d015513	4.01723e-08		Dihydroflavonol-4-reductase
	Zm00001d005099	4.04913e-08		mitochondrial substrate carrier family protein	AT2G35800
	Zm00001d002451	4.07778e-08		Hydrogen peroxide-induced 1	AT3G03150,AT5G17165
	Zm00001d039081	4.11077e-08		CTP synthase family protein
	Zm00001d043263	4.16074e-08	dgk7	diacylglycerol kinase7
	Zm00001d011734	4.18235e-08		Inorganic pyrophosphatase 1	AT1G73010,AT1G17710
	Zm00001d024571	4.186e-08		60S ribosomal protein L34	AT1G26880,AT1G69620,AT3G28900
	Zm00001d031421	4.25887e-08		Thylakoid lumenal 19 kDa protein	AT3G63540
	Zm00001d048707	4.32694e-08	bx8	benzoxazinone synthesis8
	Zm00001d009476	4.35734e-08		Probable ribosomal protein S11 mitochondrial
	Zm00001d044045	4.38205e-08	TIDP2878	GDSL esterase/lipase
	Zm00001d031182	4.4458e-08	hb84	Homeobox-transcription factor 84	AT4G34610,AT2G16400
	Zm00001d023395	4.50268e-08	pop3	populus tremula stable protein homolog3	AT5G22580
	Zm00001d003059	4.55546e-08		Probable low-specificity L-threonine aldolase 1	AT3G04520,AT1G08630
	Zm00001d043175	4.63126e-08	psei1	cystatin1
	Zm00001d011827	4.73158e-08	cl40750_1	Phosphatidylserine decarboxylase proenzyme 3	AT4G25970,AT5G57190
	Zm00001d031956	4.77214e-08	magi53573	Ribosomal protein	AT1G08360,AT2G27530,AT5G22440
	Zm00001d010892	4.80566e-08		transducin family protein / WD-40 repeat family protein
	Zm00001d037603	4.85253e-08		60S ribosomal protein L18-3	AT3G05590,AT5G27850
	Zm00001d006287	4.92256e-08		60S ribosomal protein L14-1	AT4G27090,AT2G20450
	Zm00001d009603	4.92756e-08		Solute carrier family 2%2C facilitated glucose transporter member 8
	Zm00001d031957	4.98471e-08		60S ribosomal protein L10a-1
	Zm00001d024543	4.99468e-08	nactf61	NAC-transcription factor 61	AT1G33060,AT4G35580
	Zm00001d026056	4.99816e-08	hyd3	hydroxylase3	AT5G52570,AT4G25700
	Zm00001d053786	5.00334e-08		cytoplasmic membrane protein	AT1G33490,AT4G10140
	Zm00001d013022	5.03912e-08		(+)-neomenthol dehydrogenase
	Zm00001d042275	5.06915e-08		Phosphatidylinositol transfer protein CSR1	AT1G01630
	Zm00001d026067	5.08714e-08		cytochrome P450 family 704 subfamily A polypeptide 2
	Zm00001d042525	5.0991e-08	rpl5a	60S ribosomal protein L5-1 homolog a	AT3G25520,AT5G39740
	Zm00001d031696	5.2584e-08		Peptidyl-prolyl cis-trans isomerase FKBP16-3 chloroplastic
	Zm00001d015330	5.40143e-08	NA	NA	NA
	Zm00001d040818	5.45394e-08	AY110297	Acyltransferase-like protein chloroplastic
	Zm00001d003800	5.46653e-08		alpha/beta-Hydrolases superfamily protein	AT1G74300,AT5G28820,AT3G48410,AT2G29880,AT1G74280,AT1G74290,AT5G27260,AT2G36290
	Zm00001d021445	5.63605e-08		60S ribosomal protein L14-1
	Zm00001d013669	5.64509e-08	cdj3	chaperone DNA J3	AT3G44110,AT5G22060
	Zm00001d016198	5.68758e-08	got3	glutamate-oxaloacetic transaminase3	AT2G30970
	Zm00001d012557	6.09434e-08		DNA-directed RNA polymerases II and IV subunit 5A
	Zm00001d013652	6.14493e-08		Cationic amino acid transporter 4 vacuolar	AT5G36940,AT1G58030
	Zm00001d021246	6.14808e-08		Ras-related protein RABA3	AT1G01200
	Zm00001d002156	6.20376e-08	sgb101	silencing gene B101	AT5G13780
	Zm00001d018839	6.30555e-08	cyp19	cytochrome P-450 19
	Zm00001d025255	6.44975e-08		Putative DUF26-domain protein kinase
	Zm00001d039051	6.45259e-08		Sugar transporter ERD6-like 6
	Zm00001d003271	6.68843e-08		Peptide methionine sulfoxide reductase
	Zm00001d035352	6.72454e-08	NA	NA	NA
	Zm00001d052485	7.02224e-08		AMP-binding protein	AT3G05970
	Zm00001d017041	7.09965e-08	NA	NA	NA
	Zm00001d028282	7.10243e-08	aos2	allene oxide synthesis2
	Zm00001d043221	7.12815e-08	NA	NA	NA
	Zm00001d015737	7.32231e-08		Ran BP2/NZF zinc finger-like superfamily protein	AT3G15680,AT5G25490
	Zm00001d036877	7.34418e-08		Phosphatidylcholine:diacylglycerol cholinephosphotransferase 1	AT3G15830,AT3G15820
	Zm00001d009612	7.5109e-08		DUF1645 family protein	AT3G27880
	Zm00001d029050	7.58352e-08	magi106053	Serine/threonine-protein kinase AtPK1/AtPK6
	Zm00001d028661	7.61549e-08		RNA binding protein	AT2G37510
	Zm00001d038747	7.71721e-08	NA	NA	NA
	Zm00001d028235	7.80756e-08		Beta-hexosaminidase 2
	Zm00001d041332	7.85804e-08	pco083183	Zinc finger protein 7
	Zm00001d050409	7.91018e-08		Malate dehydrogenase	AT3G47520
	Zm00001d026649	8.09891e-08	o7	opaque endosperm7	AT3G48990
	Zm00001d039370	8.21468e-08	php20905	Isoamyl acetate-hydrolyzing esterase
	Zm00001d042869	8.64886e-08		Aldose reductase
	Zm00001d042143	8.80613e-08	geb1	glucan endo-1,3-beta-glucosidase homolog1	AT3G57240
	Zm00001d035243	8.89586e-08		Amino acid permease 6
	Zm00001d009868	8.97265e-08	elfa1	elongation factor alpha1	AT1G07940,AT5G60390,AT1G07930,AT1G07920
	Zm00001d031717	9.01296e-08	bhlh145	bHLH-transcription factor 145
	Zm00001d021825	9.43485e-08		Cytochrome c6 chloroplastic	AT5G45040
	Zm00001d019593	9.48488e-08		Probable carbohydrate esterase	AT3G53010
	Zm00001d019472	9.95381e-08	phm4353	Calcium-dependent lipid-binding (CaLB domain) family protein	AT3G61050
	Zm00001d047017	9.98817e-08	bhlh91	bHLH-transcription factor 91	AT4G17880,AT1G32640
	Zm00001d002065	1.00829e-07	mir3	maize insect resistance3	AT1G47128,AT5G43060
	Zm00001d024105	1.02332e-07		Retrotransposon protein SINE subclass
	Zm00001d047461	1.08188e-07		Mitochondria fission 1 protein	AT3G57090
	Zm00001d017270	1.08472e-07	ppck3	phosphoenolpyruvate carboxylase kinase3	AT1G08650,AT3G04530
	Zm00001d035246	1.08579e-07	TIDP3648	Taxadien-5-alpha-ol O-acetyltransferase	AT3G62160
	Zm00001d048368	1.08812e-07	IDP65	60S ribosomal protein L23	AT1G04480,AT3G04400,AT2G33370
	Zm00001d006211	1.09371e-07		Protein STAY-GREEN 1 chloroplastic	AT4G11911,AT4G11910,AT4G22920
	Zm00001d015306	1.0967e-07		Probable arabinose 5-phosphate isomerase	AT3G54690
	Zm00001d038186	1.10343e-07	ptr2	peptide transporter 2
	Zm00001d040279	1.11127e-07	tpl1	topless-related1
	Zm00001d052040	1.11914e-07		Cytochrome c oxidase copper chaperone%3B Cytochrome c oxidase copper chaperone isoform 1%3B Cytochrome c oxidase copper chaperone isoform 2	AT1G53030,AT3G15352
	Zm00001d045145	1.12563e-07	gpm626	2-oxoglutarate (2OG) and Fe(II)-dependent oxygenase superfamily protein	AT5G20550,AT5G20400,AT5G54000,AT1G49390
	Zm00001d053171	1.18157e-07		L-zip+NBS+LRR-like protein
	Zm00001d000829	1.21574e-07	NA	NA	NA
	Zm00001d031486	1.23717e-07	pco121275a	Serine/threonine-protein phosphatase 7	AT5G63870
	Zm00001d011369	1.2901e-07	pco131841	Pectin lyase-like superfamily protein
	Zm00001d035087	1.2996e-07	arpp1a	acidic ribosomal protein P1a	AT5G47700,AT4G00810,AT1G01100
	Zm00001d042345	1.30419e-07	pin5	PIN-formed protein5	AT5G16530
	Zm00001d008377	1.31764e-07		Putative alcohol dehydrogenase superfamily protein
	Zm00001d028367	1.33173e-07	pap19	purple acid phosphatase19	AT1G14700,AT3G17790,AT1G25230,AT2G01890
	Zm00001d005456	1.33598e-07		UDP-glycosyltransferase 76C1	AT5G05870,AT5G05880,AT5G05860,AT5G05900,AT5G05890,AT3G11340
	Zm00001d013725	1.41387e-07	ga20ox4	gibberellin 20-oxidase4	AT3G19000,AT3G19010
	Zm00001d043469	1.41573e-07	trps7	trehalose-6-phosphate synthase7	AT1G06410
	Zm00001d049790	1.44757e-07		60S ribosomal protein L32	AT4G18100,AT5G46430
	Zm00001d042661	1.4668e-07		Serine hydroxymethyltransferase 7	AT1G22020,AT1G36370
	Zm00001d014007	1.46721e-07		senescence regulator
	Zm00001d006540	1.46878e-07		Oxygen-evolving enhancer protein 3-1	AT4G21280,AT4G05180
	Zm00001d047854	1.48426e-07	tlc18	TRAM/LAG/CRN8 18	AT3G19260
	Zm00001d024676	1.49854e-07	NA	NA	NA
	Zm00001d021459	1.49898e-07		Auxin-responsive protein SAUR61	AT1G29420,AT1G29430,AT1G29490,AT5G27780,AT1G29440,AT1G29450,AT1G29510,AT1G29460,AT1G29500
	Zm00001d008681	1.49924e-07	GRMZM2G380414	Ultraviolet-B-repressible protein	AT2G06520
	Zm00001d019312	1.50464e-07	bgaf1	beta glucosidase aggregating factor1
	Zm00001d032695	1.52356e-07	mdh4	malate dehydrogenase4	AT5G43330,AT1G04410
	Zm00001d003463	1.53824e-07		OSJNBa0006M15.15 protein; protein
	Zm00001d015138	1.54445e-07	NA	NA	NA
	Zm00001d011610	1.54771e-07		Glutamate synthase 1 [NADH] chloroplastic	AT5G53460
	Zm00001d042813	1.557e-07	gpat1	glycerol-3-phosphate acyltransferase1	AT2G38110
	Zm00001d049159	1.57624e-07		Putative leucine-rich repeat receptor-like protein kinase family protein
	Zm00001d011066	1.59199e-07	umc2378	Protein kinase APK1A chloroplastic	AT1G07570,AT2G28930
	Zm00001d024800	1.59239e-07	NA	NA	NA
	Zm00001d016019	1.60007e-07	NA	NA	NA
	Zm00001d017037	1.60426e-07		PTB domain-containing engulfment adapter protein 1 isoform 1	AT2G04790
	Zm00001d050830	1.65047e-07	NA	NA	NA
	Zm00001d002880	1.68534e-07	imd2	isopropylmalate dehydrogenase2	AT5G14200,AT1G31180,AT1G80560
	Zm00001d012688	1.70068e-07	cpp7	CPP-transcription factor 7	AT4G29000,AT2G20110
	Zm00001d041201	1.70316e-07		HIPL1 protein	AT1G74790,AT5G62630
	Zm00001d026398	1.70813e-07	bzip113	bZIP-transcription factor 113	AT5G65210,AT5G10030
	Zm00001d028622	1.73556e-07	npi242b	60S ribosomal protein L3-1	AT1G61580,AT1G43170
	Zm00001d003683	1.74221e-07		60S ribosomal protein L3-1	AT1G61580,AT1G43170
	Zm00001d018017	1.75298e-07		BEST Arabidopsis thaliana protein match is: NHL domain-containing protein (TAIR:AT5G14890.1); Fungi - 0; Metazoa - 0; Bacteria - 0; Plants - 98; Viruses - 0; Other Eukaryotes - 0 (source: N /.../ink).; Has 98 Blast hits to 98 proteins in 12 species: Archae - 0	AT3G01430
	Zm00001d003672	1.76328e-07		40S ribosomal protein S10-1	AT5G52650,AT4G25740
	Zm00001d048574	1.76378e-07	hagtf39	GNAT-transcription factor 39	AT2G22910,AT4G37670
	Zm00001d029031	1.76425e-07		Cytochrome P450 CYP714B3	AT5G24900,AT5G24910
	Zm00001d037644	1.78999e-07		Putative membrane lipoprotein	AT5G59350
	Zm00001d002439	1.79021e-07	glk36	G2-like-transcription factor 36	AT5G45580
	Zm00001d032190	1.79224e-07	glk6	G2-like-transcription factor 6
	Zm00001d032042	1.80044e-07	AY111834	Cytochrome P450 CYP78A53	AT3G61880,AT1G01190,AT2G46660
	Zm00001d027732	1.80393e-07		Subtilisin-like serine endopeptidase family protein	AT4G26330
	Zm00001d029794	1.80865e-07		Basic endochitinase B
	Zm00001d031657	1.86959e-07	pap15	purple acid phosphatase15
	Zm00001d026012	1.87141e-07	umc2221	protein; OSJNBa0088A01.13 protein	AT5G56550,AT4G26288
	Zm00001d029149	1.88274e-07	col15	C2C2-CO-like-transcription factor 1
	Zm00001d016371	1.90664e-07	NA	NA	NA
	Zm00001d037205	1.91465e-07		Protein EXORDIUM
	Zm00001d006198	1.9202e-07	bbx6	b-box6	AT2G21320,AT4G38960
	Zm00001d044908	1.93391e-07	opr1	12-oxo-phytodienoic acid reductase1
	Zm00001d038925	1.93911e-07	NA	NA	NA
	Zm00001d033652	1.97691e-07		Probable LRR receptor-like serine/threonine-protein kinase	AT5G10290,AT5G65240
	Zm00001d027733	2.00941e-07	NA	NA	NA
	Zm00001d008405	2.0151e-07		Iron-sulfur assembly protein IscA-like 1 mitochondrial	AT2G16710
	Zm00001d009741	2.03396e-07		Phosphatidylinositol 4-kinase gamma 3	AT5G24240,AT2G46500
	Zm00001d009178	2.04705e-07		Serine carboxypeptidase-like 33	AT3G17180
	Zm00001d049525	2.05201e-07		LOL1%3B LOL1 isoform 1%3B LOL1 isoform 2	AT1G32540
	Zm00001d022529	2.07616e-07		alpha/beta-Hydrolases superfamily protein
	Zm00001d007234	2.08189e-07	apx2	ascorbate peroxidase2	AT1G07890
	Zm00001d011467	2.08893e-07	csu31a	csu31a; : partially sequenced cDNA to leaf mRNANCBI: Tat pathway signal sequence	AT2G01400
	Zm00001d042609	2.09583e-07	nactf109	NAC-transcription factor 109	AT1G01720
	Zm00001d015205	2.10029e-07		Pheophytinase chloroplastic	AT5G13800
	Zm00001d044243	2.17463e-07		3'-5' exonuclease domain-containing protein / K homology domain-containing protein / KH domain-containing protein	AT2G25910
	Zm00001d019147	2.25429e-07		40S ribosomal protein S2	AT2G41840,AT1G59359,AT1G58380,AT1G58684,AT3G57490,AT1G58983
	Zm00001d017462	2.32186e-07	ereb195	AP2-EREBP-transcription factor 195	AT5G47220,AT4G17500
	Zm00001d045431	2.32575e-07	eno1	enolase1	AT2G36530
	Zm00001d005888	2.32753e-07	hsftf1	HSF-transcription factor 1	AT4G36990
	Zm00001d034118	2.35017e-07		Tryptophan N-monooxygenase 2
	Zm00001d043757	2.37953e-07		Nuclear pore complex protein NUP50A	AT1G52380,AT3G15970
	Zm00001d012220	2.38352e-07		Putative ENTH/ANTH/VHS superfamily protein
	Zm00001d040764	2.43672e-07		Cytochrome P450 709B2
	Zm00001d046652	2.45175e-07		F11F12.5 protein	AT4G22270,AT1G50630,AT3G20300
	Zm00001d041769	2.46393e-07		Serine carboxypeptidase-like 20	AT4G12910,AT3G25420
	Zm00001d007571	2.47457e-07		Probable galacturonosyltransferase 6
	Zm00001d049100	2.47472e-07		Target of Myb protein 1	AT1G76970,AT1G21380
	Zm00001d042018	2.4869e-07	TIDP3725	Syntaxin-61	AT1G28490
	Zm00001d019124	2.50347e-07	vp9	viviparous9	AT3G04890,AT3G04870
	Zm00001d037681	2.51716e-07	vsp1	vegetative storage protein1
	Zm00001d052165	2.56203e-07	nii2	nitrite reductase2	AT2G15620
	Zm00001d020219	2.58531e-07	vdac1b	voltage-dependent anion channel protein1b	AT5G15090,AT3G01280
	Zm00001d032438	2.58878e-07		AAA-ATPase	AT2G46620
	Zm00001d043880	2.62556e-07	NA	NA	NA
	Zm00001d052837	2.65535e-07		BTB/POZ domain-containing protein	AT1G55760
	Zm00001d018080	2.66924e-07		Probable beta-D-xylosidase 7	AT1G78060
	Zm00001d013034	2.67463e-07		40S ribosomal protein S2-1	AT2G41840,AT1G59359,AT1G58380,AT1G58684,AT3G57490,AT1G58983
	Zm00001d032282	2.69728e-07		Aminopeptidase M1	AT4G33090
	Zm00001d028786	2.74652e-07		40S ribosomal protein S7	AT1G48830
	Zm00001d041076	2.75906e-07		Quinolinate synthase chloroplastic
	Zm00001d025831	2.76901e-07	amt1	ammonium transporter1	AT3G24290,AT3G24300,AT4G13510
	Zm00001d028162	2.83972e-07	sfp1	sulfate permease1	AT4G08620,AT1G22150,AT1G78000
	Zm00001d042880	2.84328e-07	rcc1	regulator of chromosome condensation1	AT3G55580
	Zm00001d013527	2.89862e-07		Calcium-dependent protein kinase 30
	Zm00001d047707	2.90432e-07		40S ribosomal protein S7-2	AT1G48830
	Zm00001d012881	2.91018e-07		DPP6 N-terminal domain-like protein	AT1G21670,AT1G21680
	Zm00001d006069	2.93199e-07		Putative quinone-oxidoreductase homolog chloroplastic
	Zm00001d048286	2.94058e-07	hagtf37	GNAT-transcription factor 37	AT2G06025
	Zm00001d011079	2.94348e-07		Subtilisin-chymotrypsin inhibitor-2A	AT2G38870,AT5G43580,AT2G38900
	Zm00001d052164	2.95187e-07		Ferredoxin--nitrite reductase chloroplastic
	Zm00001d012553	3.0108e-07	obf4	octopine synthase binding factor4	AT3G12250,AT5G06950,AT5G06960
	Zm00001d012292	3.01602e-07		Glucan endo-13-beta-glucosidase 14	AT2G27500
	Zm00001d000830	3.02054e-07	NA	NA	NA
	Zm00001d038750	3.05028e-07		ALA-interacting subunit 1
	Zm00001d049111	3.05664e-07	psei9	cystatin9
	Zm00001d033989	3.06007e-07		HXXXD-type acyl-transferase family protein	AT4G29250
	Zm00001d002240	3.09382e-07		Chloroplastic lipocalin	AT3G47860
	Zm00001d013243	3.13582e-07		Cyclic nucleotide-gated ion channel 2	AT5G15410
	Zm00001d024624	3.14214e-07	TIDP3108	Tyrosyl-tRNA synthetase	AT2G33840,AT1G28350
	Zm00001d013295	3.20102e-07	psa3	photosystemI3	AT3G55250
	Zm00001d037868	3.21896e-07		Eukaryotic peptide chain release factor subunit 1-1
	Zm00001d024160	3.25431e-07	bzip107	bZIP-transcription factor 107	AT1G77920,AT1G22070
	Zm00001d024522	3.29789e-07	bhlh116	bHLH-transcription factor 116	AT4G29930,AT5G57150
	Zm00001d007921	3.31786e-07		Tic62 protein
	Zm00001d048382	3.38965e-07		60S ribosomal protein L21-1	AT1G57660,AT1G09590,AT1G09690,AT1G57860
	Zm00001d043942	3.40393e-07		60S ribosomal protein L18a	AT1G29965,AT2G34480,AT1G29970,AT3G14600
	Zm00001d036567	3.457e-07		40S ribosomal protein S14-3	AT3G52580,AT2G36160,AT3G11510
	Zm00001d001139	3.52286e-07	NA	NA	NA
	Zm00001d000665	3.58029e-07	NA	NA	NA
	Zm00001d011138	3.58178e-07		Protein IQ-DOMAIN 31	AT1G18840,AT1G74690
	Zm00001d017597	3.62335e-07	spx1	SPX domain-containing membrane protein1
	Zm00001d039104	3.6493e-07		Protein CHUP1 chloroplastic	AT3G25690
	Zm00001d015406	3.67539e-07		Succinate-semialdehyde dehydrogenase mitochondrial
	Zm00001d013406	3.72403e-07		alpha/beta-Hydrolases superfamily protein	AT1G73480
	Zm00001d018522	3.82143e-07		ABC transporter F family member 3	AT1G64550
	Zm00001d044194	3.99336e-07	mybr97	MYB-related-transcription factor 97	AT4G01060,AT2G30420,AT2G30432,AT2G30424,AT5G53200,AT1G01380,AT2G46410
	Zm00001d028807	4.00286e-07		40S ribosomal protein S28	AT3G10090,AT5G03850,AT5G64140
	Zm00001d044193	4.01115e-07	IDP351	Seh1-like protein	AT1G64350
	Zm00001d006059	4.0165e-07		MTD1
	Zm00001d042309	4.07825e-07		F-box only protein 6	AT1G27340
	Zm00001d012973	4.09651e-07		Metal ion binding protein	AT3G53530
	Zm00001d010039	4.10823e-07		Cellulase containing protein
	Zm00001d012880	4.14536e-07		BTB/POZ domain-containing protein	AT2G13690
	Zm00001d031447	4.22964e-07	mrpa10	multidrug resistance protein associated10	AT3G59140
	Zm00001d040090	4.28925e-07	ocl1	outer cell layer1	AT3G61150,AT4G00730
	Zm00001d023516	4.29704e-07	salt1	SalT homolog1
	Zm00001d012878	4.31887e-07	rps4	ribosomal protein S4	AT2G17360,AT5G58420,AT5G07090
	Zm00001d010566	4.34257e-07		40S ribosomal protein S23-2	AT5G02960
	Zm00001d046157	4.45834e-07	NA	NA	NA
	Zm00001d052044	4.59637e-07		Putative RING zinc finger domain superfamily protein isoform 1%3B Putative RING zinc finger domain superfamily protein isoform 2
	Zm00001d047667	4.64248e-07		Argininosuccinate lyase chloroplastic	AT5G10920
	Zm00001d033210	4.6494e-07	cdj2	chaperone DNA J2	AT3G44110,AT5G22060
	Zm00001d021442	4.66006e-07	nlp13	NLP-transcription factor 13	AT1G20640,AT1G76350
	Zm00001d021299	4.67401e-07	pap13	purple acid phosphatase13	AT5G63140
	Zm00001d043621	4.70373e-07		Phosphatase phospho1	AT1G73010,AT1G17710
	Zm00001d014458	4.73195e-07		Glutamate receptor 3.4
	Zm00001d001858	4.76158e-07		BTB/POZ domain-containing protein	AT3G19850,AT1G50280
	Zm00001d024425	4.79766e-07	pza02941	Regulator of Vps4 activity in the MVB pathway protein	AT1G34220
	Zm00001d033209	4.80301e-07		Cupredoxin superfamily protein
	Zm00001d037318	4.82684e-07		Putative AMP-dependent synthetase and ligase superfamily protein	AT5G16340,AT5G16370,AT1G75960
	Zm00001d031420	4.87315e-07		P-loop containing nucleoside triphosphate hydrolases superfamily protein
	Zm00001d034609	4.90118e-07		40S ribosomal protein S26	AT2G40510,AT3G56340,AT2G40590
	Zm00001d014191	4.91518e-07	ugu1	UTP-glucose-P-uridyltransferase homolog	AT5G61390,AT5G07710
	Zm00001d005682	5.00481e-07		Protein kinase superfamily protein	AT1G24030
	Zm00001d016655	5.04405e-07	NA	NA	NA
	Zm00001d043625	5.06186e-07		Plasminogen activator inhibitor 1 RNA-binding protein	AT5G47210,AT4G17520,AT4G16830
	Zm00001d010849	5.13799e-07	NA	NA	NA
	Zm00001d003848	5.14041e-07	NA	NA	NA
	Zm00001d021363	5.1841e-07		SNARE associated Golgi protein family	AT1G12450,AT4G22850,AT4G12000
	Zm00001d043652	5.2049e-07		Probable choline kinase 2	AT1G74320
	Zm00001d042207	5.22134e-07		Esterase PIR7B
	Zm00001d038751	5.22957e-07	umc2170	DNAJ heat shock N-terminal domain-containing protein	AT2G42750
	Zm00001d023376	5.24197e-07	alp1	aluminum-induced protein homolog1	AT5G19140
	Zm00001d036337	5.30006e-07	pco131338	DNA-binding protein RHL1	AT1G48380
	Zm00001d002759	5.32055e-07		Nudix hydrolase 8	AT5G47240
	Zm00001d008408	5.34577e-07	NA	NA	NA
	Zm00001d007819	5.35345e-07		40S ribosomal protein S15-4	AT5G09510,AT5G09500,AT1G04270
	Zm00001d046500	5.37763e-07		SPX domain-containing protein 1
	Zm00001d036827	5.43845e-07		Microtubule-associated protein MAP65-1a
	Zm00001d053798	5.52789e-07		Glyceraldehyde-3-phosphate dehydrogenase GAPCP1 chloroplastic	AT1G16300,AT1G79530
	Zm00001d005807	5.76267e-07	NA	NA	NA
	Zm00001d018406	5.81219e-07		MGD2	AT5G20410
	Zm00001d049441	5.91052e-07		Glucose-6-phosphate/phosphate translocator 2	AT1G61800,AT5G54800
	Zm00001d032992	5.92194e-07	pme26	pectin methylesterase26	AT3G29090
	Zm00001d031568	6.03e-07	NA	NA	NA
	Zm00001d025737	6.07813e-07	pebp19	phosphatidylethanolamine-binding protein
	Zm00001d024802	6.08881e-07	NA	NA	NA
	Zm00001d003398	6.13367e-07	fl1	floury endosperm1
	Zm00001d000977	6.18822e-07	NA	NA	NA
	Zm00001d018161	6.25089e-07	nii1	nitrate reductase1	AT2G15620
	Zm00001d013066	6.35437e-07	hon106a	histone H1 106a	AT2G30620,AT1G06760
	Zm00001d045728	6.37683e-07	bak1	brassinosteroid insensitive1-associated receptor kinase like1	AT5G16000
	Zm00001d038806	6.4338e-07	hsp101	heat-shock protein 101	AT1G74310
	Zm00001d035854	6.4502e-07		Alpha-dioxygenase 1	AT3G01420
	Zm00001d020402	6.45737e-07		Probable cinnamyl alcohol dehydrogenase 6
	Zm00001d002261	6.47835e-07		Peroxisomal (S)-2-hydroxy-acid oxidase GLO1	AT3G14420,AT3G14415,AT4G18360
	Zm00001d005685	6.53553e-07		RING-H2 finger protein ATL46
	zma-MIR167g	6.67259e-07	NA	NA	NA
	Zm00001d034066	6.68855e-07		UDP-glycosyltransferase 83A1	AT3G02100
	Zm00001d032198	6.75452e-07	pco135246	Polypyrimidine tract-binding protein homolog 1
	Zm00001d026501	6.77821e-07	gln1	glutamine synthetase1	AT5G35630
	Zm00001d005032	6.82543e-07		Cation/H(+) antiporter 15
	Zm00001d026578	6.86522e-07		60S acidic ribosomal protein P2-5	AT2G27710,AT2G27720
	Zm00001d042216	6.96193e-07	gst4	glutathione S-transferase4	AT3G62760
	Zm00001d015723	6.99958e-07	NA	NA	NA
	Zm00001d018903	7.05881e-07		Ribosomal protein L15	AT4G17390,AT4G16720
	Zm00001d019936	7.12907e-07	NA	NA	NA
	Zm00001d033633	7.21364e-07		Haloacid dehalogenase-like hydrolase (HAD) superfamily protein
	Zm00001d049179	7.23105e-07	bx7	benzoxazinone synthesis7
	Zm00001d023090	7.29734e-07	NA	NA	NA
	Zm00001d048416	7.31655e-07		FAD/NAD(P)-binding oxidoreductase family protein	AT5G05320,AT4G38540
	Zm00001d016662	7.39742e-07	NA	NA	NA
	Zm00001d009212	7.60678e-07		dihydrolipoyl dehydrogenases	AT4G16155,AT3G16950
	Zm00001d021739	7.80973e-07	umc1710	PLAC8 family protein	AT1G11380
	Zm00001d016075	7.84223e-07		Viruses - 9; Bacteria - 54; BEST Arabidopsis thaliana protein match is: loricrin-related (TAIR:AT5G64550.1); Fungi - 38; Plants - 513; Other Eukaryotes - 1385 (source: /.../Link).; Metazoa - 1597; Has 3596 Blast hits to 2004 proteins in 150 species: Archae - 0
	Zm00001d014072	7.95136e-07	NA	NA	NA
	Zm00001d044008	8.02973e-07		protein; Myosin heavy chain-like
	Zm00001d026559	8.24672e-07		Phosphatidylinositol 4-kinase gamma 7
	Zm00001d016933	8.35085e-07		loricrin-related	AT5G09670,AT5G64550
	Zm00001d017047	8.40126e-07		60S ribosomal protein L6	AT1G18540,AT1G74050,AT1G74060
	Zm00001d004309	8.44554e-07	NA	NA	NA
	Zm00001d011487	8.46867e-07	idh1	isocitrate dehydrogenase1	AT1G65930
	Zm00001d012605	8.50893e-07	mrpi1	MRP interacting1	AT4G27240,AT5G54630
	Zm00001d029040	8.57179e-07	bnlg2238	bnlg2238; :
	Zm00001d045026	8.61618e-07	arftf27	ARF-transcription factor 27	AT5G20730,AT1G19220
	Zm00001d026537	8.67327e-07	hb122	Homeobox-transcription factor 122
	Zm00001d006098	8.74263e-07		Cyclopropane fatty acid synthase	AT3G23530,AT3G23510
	Zm00001d039284	8.87922e-07		Glycosyltransferase-like KOBITO 1	AT3G08550
	Zm00001d017812	8.88825e-07		P-loop containing nucleoside triphosphate hydrolases superfamily protein	AT1G26090
	Zm00001d033147	8.91402e-07	TIDP3612	60S ribosomal protein L24-2	AT3G53020,AT2G36620
	Zm00001d007918	8.98333e-07	cyp20	cytochrome P-450 20
	Zm00001d026051	9.02714e-07		BTB/POZ domain-containing protein	AT1G63850
	Zm00001d021938	9.0873e-07		Putative polyol transporter 1	AT3G18830
	Zm00001d008892	9.10964e-07		Carnitine racemase like protein
	Zm00001d014733	9.34319e-07		zinc finger (C2H2 type) family protein	AT5G16470,AT3G02790
	Zm00001d020042	9.37945e-07	NA	NA	NA
	Zm00001d036057	9.53806e-07	mmp160	Thioredoxin superfamily protein	AT5G14240
	Zm00001d035038	9.54669e-07		Fructokinase-like 1 chloroplastic
	Zm00001d010493	9.67936e-07		F-box domain containing protein	AT4G15563
	Zm00001d032993	9.70019e-07	NA	NA	NA
	Zm00001d018957	9.8502e-07		60S ribosomal protein L4-1	AT3G09630,AT5G02870
	Zm00001d038136	9.90828e-07		alpha/beta-Hydrolases superfamily protein	AT3G23600,AT3G23570
	Zm00001d004340	9.91129e-07		Transmembrane amino acid transporter family protein	AT3G54830,AT2G39130
	Zm00001d038049	9.96844e-07	lic2	lichenase2	AT3G57240
	Zm00001d026293	9.98672e-07		Gamma-aminobutyrate transaminase POP2 mitochondrial
	Zm00001d003667	1.00395e-06	trm3	thioredoxin M3	AT2G15570
	Zm00001d044685	1.01329e-06	umc1594	Non-specific lipid-transfer protein	AT2G38530,AT5G59310,AT2G38540,AT2G15050,AT5G59320,AT3G51600,AT3G51590
	Zm00001d002754	1.01719e-06	hb53	Homeobox-transcription factor 53
	Zm00001d033128	1.01899e-06		60S ribosomal protein L10-3	AT1G14320,AT1G66580,AT1G26910
	Zm00001d012472	1.02206e-06		Ankyrin repeat family protein
	Zm00001d010373	1.02213e-06		Stem glycoprotein
	Zm00001d030424	1.0352e-06		WAT1-related protein
	Zm00001d025846	1.04118e-06	umc1930	Beta-glucosidase 47	AT1G61820,AT1G61810
	Zm00001d022450	1.04396e-06		CBL-interacting serine/threonine-protein kinase 10	AT5G58380,AT5G07070
	Zm00001d029281	1.07598e-06	magi23951	Novel plant SNARE 13	AT1G48240,AT3G17440
	Zm00001d031892	1.08149e-06		Calcium-dependent lipid-binding (CaLB domain) family protein	AT5G23950
	Zm00001d035037	1.119e-06	frk2	fructokinase2	AT4G10260
	Zm00001d046888	1.12273e-06	GRMZM2G085218	B-box zinc finger family protein%3B Putative B-box type zinc finger family protein	AT3G21150
	Zm00001d051525	1.13118e-06		Oligopeptide transporter 4	AT5G64410
	Zm00001d020400	1.14036e-06		Probable cinnamyl alcohol dehydrogenase 6
	Zm00001d029886	1.14146e-06		Has 35333 Blast hits to 34131 proteins in 2444 species: Archa /.../8; Viruses - 0; BEST Arabidopsis thaliana protein match is: FORKED 1 (TAIR:AT3G63300.1); Plants - 531; CONTAINS InterPro DOMAIN/s: Pleckstrin-like plant (InterPro:IPR013666) Pleckstrin homology (InterPro:IPR001849); Bacteria - 22429; Metazoa - 974; Fungi - 991; Other Eukaryotes - 9610 (source: NCBI BLink).	AT4G16670,AT4G17350,AT5G47440
	Zm00001d048824	1.16409e-06		Putative oligouridylate binding protein	AT1G54080,AT3G14100,AT1G17370
	Zm00001d025911	1.16742e-06		Transducin/WD40 repeat-like superfamily protein	AT3G15470,AT5G54200
	Zm00001d045314	1.1698e-06		Probable thiol methyltransferase 2
	Zm00001d052118	1.17452e-06		Zinc finger protein	AT2G41940,AT3G58070
	Zm00001d048544	1.17943e-06		Oxysterol-binding protein 1%3B Putative oxysterol binding domain family protein
	Zm00001d031527	1.18941e-06		Probable mitochondrial adenine nucleotide transporter BTL1	AT3G20240
	Zm00001d040185	1.20794e-06		Iron-sulfur assembly protein IscA-like 1 mitochondrial	AT2G16710
	Zm00001d004380	1.20902e-06		HXXXD-type acyl-transferase family protein
	Zm00001d028299	1.21513e-06		Squalene epoxidase 1	AT1G58440
	Zm00001d053632	1.23849e-06		40S ribosomal protein S8	AT5G20290
	Zm00001d021695	1.24652e-06		O-Glycosyl hydrolases family 17 protein
	Zm00001d026068	1.24807e-06		Subtilisin-like protease SBT1.3	AT5G51750
	Zm00001d003209	1.26708e-06		AAA-ATPase ASD mitochondrial	AT3G28580,AT3G28510,AT3G28540,AT5G40010
	Zm00001d008641	1.29059e-06	tha8	thylakoid assembly8	AT3G27750
	Zm00001d052480	1.295e-06		Indole-3-acetate beta-glucosyltransferase
	Zm00001d041079	1.29551e-06		Quinolinate synthase chloroplastic
	Zm00001d048343	1.29902e-06		Ubiquitin domain-containing protein DSK2b	AT2G17190,AT2G17200
	Zm00001d044664	1.30011e-06		40S ribosomal protein S16-3	AT3G04230,AT2G09990,AT5G18380
	Zm00001d037095	1.31846e-06		Putative RING zinc finger domain superfamily protein	AT1G72310,AT1G53820
	Zm00001d021839	1.32751e-06	remo4	remorin4
	Zm00001d026454	1.35818e-06	NA	NA	NA
	Zm00001d024815	1.36302e-06	pco134590	Has 709 Blast hits to 643 proteins in 201 species: Archae - 0; Plants - 45; Viruses - 0; Metazoa - 224; CONTAINS InterPro DOMAIN/s: P60-like (InterPro:IPR011687) Tumour suppressor protein Gltscr2 (InterPro:IPR011211); Bacteria - 32; Fungi - 154; Ot /.../karyotes - 254 (source: NCBI BLink).	AT2G40430
	Zm00001d034189	1.36752e-06		CASP-like protein 12	AT1G49405
	Zm00001d041287	1.36955e-06	NA	NA	NA
	Zm00001d042127	1.37897e-06	gras4	GRAS-transcription factor 4
	Zm00001d028992	1.39446e-06		Thioredoxin-like 1-1 chloroplastic	AT1G08570
	Zm00001d009571	1.40156e-06		C-terminal zinc-finger%3B Putative RING zinc finger domain superfamily protein isoform 1%3B Putative RING zinc finger domain superfamily protein isoform 2	AT3G15070,AT1G53190
	Zm00001d044639	1.41657e-06		L-type lectin-domain containing receptor kinase IX.1
	Zm00001d026628	1.41784e-06	dof41	C2C2-Dof-transcription factor 41
	Zm00001d014302	1.42742e-06	AY109995	Vacuolar-sorting receptor 4
	Zm00001d047503	1.4552e-06		Dormancy-associated protein homolog 3	AT1G56220
	Zm00001d004330	1.46418e-06	NA	NA	NA
	Zm00001d009579	1.50875e-06	pco154872	60S ribosomal protein L18a	AT1G29965,AT2G34480,AT1G29970,AT3G14600
	Zm00001d018364	1.5106e-06		Snf1-related kinase interacting protein SKI1	AT1G80940
	Zm00001d031484	1.51505e-06	TIDP3285	PsbP domain-containing protein 3 chloroplastic	AT1G76450
	Zm00001d049552	1.51548e-06		60S ribosomal protein L34-3	AT1G26880,AT1G69620,AT3G28900
	Zm00001d014614	1.53195e-06		Probable xyloglucan endotransglucosylase/hydrolase protein 21
	Zm00001d014615	1.53195e-06	xet1	xyloglucan endotransglycosylase homolog1
	Zm00001d024432	1.5466e-06		Phenolic glucoside malonyltransferase 1
	Zm00001d003091	1.55966e-06		Beta-16-galactosyltransferase GALT29A
	Zm00001d029810	1.57234e-06	gpm532	Methylsterol monooxygenase 1-2	AT4G12110,AT4G22753,AT4G22756
	zma-MIR169a	1.57365e-06	NA	NA	NA
	Zm00001d044159	1.57609e-06	cyp11	cytochrome P450 11	AT3G14620,AT3G14630,AT3G14610,AT3G14640,AT3G14650,AT3G14680,AT3G14690,AT3G14660
	Zm00001d031898	1.58184e-06	nactf89	NAC-transcription factor 89
	Zm00001d052037	1.59566e-06	NA	NA	NA
	Zm00001d010159	1.59868e-06	act1	actin1
	Zm00001d017378	1.60067e-06		E3 ubiquitin-protein ligase RMA1	AT4G28270,AT4G03510,AT4G27470
	Zm00001d053211	1.6122e-06		ER lumen protein retaining receptor family protein	AT2G21190,AT4G38790
	Zm00001d022272	1.62476e-06		CBL-interacting serine/threonine-protein kinase 1	AT1G48260,AT3G17510
	Zm00001d013325	1.63933e-06		GLABRA2 expression modulator
	Zm00001d005029	1.66069e-06	gras37	GRAS-transcription factor 37	AT3G54220
	Zm00001d033553	1.66869e-06	c3h51	C3H-transcription factor 351
	Zm00001d018617	1.67686e-06	ga2ox12	gibberellin 2-oxidase12
	Zm00001d012584	1.67718e-06	ereb29	AP2-EREBP-transcription factor 29	AT1G28360
	Zm00001d046952	1.68666e-06		Allantoate deiminase	AT4G20070
	Zm00001d032212	1.70589e-06		GDT1-like protein 4	AT1G25520,AT1G68650
	Zm00001d033893	1.71714e-06		EXPRESSED DURING: 13 growth stages; EXPRESSED IN: 20 plant structures; Fungi - 0; CONTAINS InterPro DOMAIN/s: Photosystem I reaction centre subunit N (InterPro:IPR008796); Bacteria - 0; Viruses - 0; Other Eukaryotes - 0 (source: NCBI BLink).; Metazoa - 0; INVOLVED IN: photosynthesis; /.../4 Blast hits to 34 proteins in 14 species: Archae - 0; LOCATED IN: photosystem I chloroplast thylakoid membra…	AT1G49975
	Zm00001d053630	1.72771e-06	rps8	ribosomal protein S8 homolog	AT5G20290
	Zm00001d051684	1.72893e-06	col14	C2C2-CO-like-transcription factor 14	AT5G48250,AT3G07650
	Zm00001d040304	1.73316e-06	NA	NA	NA
	Zm00001d044065	1.73433e-06	gras46	GRAS-transcription factor 46
	Zm00001d046402	1.74514e-06	bzip80	bZIP-transcription factor 80
	Zm00001d028373	1.74763e-06	toc35	translocon of outer membrane of chloroplast35	AT5G05000
	Zm00001d043601	1.78029e-06	me6	NADP-dependent malic enzyme6	AT5G25880,AT5G11670
	Zm00001d033464	1.78462e-06		Putative auxin-induced protein family%3B SAUR14-auxin-responsive SAUR family member	AT1G79130,AT1G56150
	Zm00001d031580	1.78976e-06		RPM1-interacting protein 4	AT3G25070
	Zm00001d048159	1.79475e-06		40S ribosomal protein S3a-2	AT4G34670,AT3G04840
	Zm00001d005193	1.79785e-06		Protein LURP1	AT1G33840,AT3G11740,AT2G14560,AT5G01750
	Zm00001d024767	1.79853e-06		Aspartic proteinase A1
	Zm00001d016800	1.81725e-06	NA	NA	NA
	Zm00001d009182	1.81726e-06	ech1	enoyl-CoA hydratase1	AT3G06860
	Zm00001d022315	1.81821e-06		Stomatal closure-related actin-binding protein 1
	Zm00001d012159	1.82312e-06	glu4	beta-glucosidase4	AT5G36890
	Zm00001d045078	1.82802e-06		UDP-glucuronate 4-epimerase 1	AT4G30440
	Zm00001d011202	1.83106e-06		Protein phosphatase 2C 16
	Zm00001d028472	1.84094e-06	farl1	FAR1-like-transcription factor 1
	Zm00001d020732	1.86091e-06		Probable carboxylesterase 2
	Zm00001d033068	1.86674e-06	hak16	potassium high-affinity transporter16
	Zm00001d014303	1.90481e-06		Vacuolar-sorting receptor 4	AT2G14740,AT2G14720
	Zm00001d021943	1.91009e-06	NA	NA	NA
	Zm00001d038866	1.92202e-06	pco086414a	alpha/beta-Hydrolases superfamily protein	AT5G53050
	Zm00001d048949	1.93356e-06	pco080661a	Hevein-like preproprotein	AT3G04720
	Zm00001d053265	1.94329e-06		High mobility group B protein 15
	Zm00001d012847	1.96778e-06	umc2291	Sec14p-like phosphatidylinositol transfer family protein
	Zm00001d018884	1.98223e-06	uce14	ubiquitin conjugating enzyme14
	Zm00001d028482	1.99898e-06		Patatin-like protein 3	AT4G29800,AT3G54950,AT2G39220
	Zm00001d039870	2.02642e-06		RHOMBOID-like protein 1
	Zm00001d042693	2.02821e-06	NA	NA	NA
	Zm00001d014258	2.04635e-06	alt4	L-alanine:2-oxoglutarate aminotransferase4	AT1G17290,AT1G72330
	Zm00001d032098	2.08111e-06		DUF581 family protein
	Zm00001d014690	2.1155e-06	arftf35	ARF-transcription factor 35
	Zm00001d014790	2.11998e-06		Chaperone protein dnaJ 11
	Zm00001d002475	2.12403e-06		Binding partner of ACD11 1
	Zm00001d021224	2.13042e-06	PCO071075	F-box protein PP2-A13
	Zm00001d024843	2.17593e-06	acco31	1-aminocyclopropane-1-carboxylate oxidase15	AT1G77330
	Zm00001d034944	2.17801e-06		Regulatory protein NPR3	AT1G31260,AT4G19690
	Zm00001d031286	2.1836e-06	NA	NA	NA
	Zm00001d043573	2.19925e-06	NA	NA	NA
	Zm00001d038374	2.21695e-06		60S ribosomal protein L36	AT5G02450,AT3G53740,AT2G37600
	Zm00001d042026	2.21732e-06		Chlorophyllide a oxygenase chloroplastic	AT1G44446
	Zm00001d006486	2.22024e-06		Probable protein phosphatase 2C 9
	Zm00001d037875	2.23691e-06	elfa2	elongation factor alpha2	AT1G07940,AT5G60390,AT1G07930,AT1G07920
	Zm00001d028574	2.24731e-06		Protein phosphatase 2C 37
	Zm00001d032481	2.2611e-06	NA	NA	NA
	Zm00001d033937	2.27683e-06		Granule-bound starch synthase 1 chloroplastic/amyloplastic
	Zm00001d034143	2.32764e-06	hagtf6	GNAT-transcription factor 6	AT2G23060,AT4G37580
	Zm00001d027929	2.38588e-06	ereb182	AP2-EREBP-transcription factor 182	AT1G72360
	Zm00001d011642	2.40005e-06	pco129777b	Phosphoethanolamine N-methyltransferase 3	AT1G48600,AT1G73600,AT3G18000
	Zm00001d037745	2.40172e-06	umc1352a	Putative cytochrome P450 superfamily protein	AT3G13730
	Zm00001d001936	2.42318e-06	glk16	G2-like-transcription factor 16
	Zm00001d047555	2.43533e-06		Thioredoxin-like 1-1 chloroplastic	AT1G08570
	Zm00001d008934	2.48042e-06	NA	NA	NA
	Zm00001d025015	2.49563e-06	pgd4	phosphogluconate dehydrogenase4	AT1G24280,AT5G13110
	Zm00001d027542	2.52566e-06	gst10	glutathione transferase10
	Zm00001d031653	2.52727e-06		Glycerophosphodiester phosphodiesterase GDPD2
	Zm00001d030045	2.52856e-06		Abscisic acid receptor PYR1	AT5G46790,AT4G17870
	Zm00001d002339	2.53656e-06	uaz251b(rpS11)	40S ribosomal protein S11	AT5G23740,AT3G48930
	Zm00001d035901	2.54735e-06		60S ribosomal protein L9-1
	Zm00001d035902	2.55149e-06		60S ribosomal protein L9	AT4G10450,AT1G33120,AT1G33140
	Zm00001d022190	2.55241e-06	NA	NA	NA
	Zm00001d025412	2.56584e-06		Nicotinate phosphoribosyltransferase-like protein
	Zm00001d043249	2.59106e-06		NAD(P)H dehydrogenase (quinone) FQR1	AT4G27270
	Zm00001d020396	2.66307e-06	trps13	trehalose-6-phosphate synthase13	AT1G68020
	Zm00001d016799	2.69031e-06	NA	NA	NA
	Zm00001d023565	2.78982e-06	tcptf12	TCP-transcription factor 12	AT1G58100
	Zm00001d015404	2.82063e-06	aldh16	aldehyde dehydrogenase16
	Zm00001d053626	2.84105e-06		SPX domain-containing protein 1
	Zm00001d040450	2.89114e-06	NA	NA	NA
	Zm00001d039280	2.89685e-06		Probable ubiquitin-conjugating enzyme E2 25
	Zm00001d003712	2.9127e-06	aasr3	abscisic acid stress ripening 3
	Zm00001d029233	2.94958e-06	NA	NA	NA
	Zm00001d026254	2.95183e-06		60S ribosomal protein L7-2	AT2G44120,AT2G01250,AT3G13580
	Zm00001d047522	2.971e-06	vacs1	vacuolar sorting receptor homolog1
	Zm00001d028536	2.98095e-06	pco121713	Anthranilate synthase alpha subunit 2 chloroplastic	AT2G29690
	Zm00001d004739	2.99487e-06	pco071460b	F-box/WD-40 repeat-containing protein	AT3G52030
	Zm00001d027131	3.01215e-06	NA	NA	NA
	Zm00001d017256	3.01538e-06		embryo sac development arrest 6	AT5G44060,AT1G04000
	Zm00001d032536	3.02721e-06		Calcium uniporter protein 4 mitochondrial	AT4G36820,AT2G23790,AT5G66650
	Zm00001d004700	3.0554e-06	pco149616	Bifunctional inhibitor/lipid-transfer protein/seed storage 2S albumin superfamily protein	AT3G53980
	Zm00001d053739	3.05913e-06		Heptahelical transmembrane protein 2
	Zm00001d002824	3.06368e-06	pco079297	Vacuolar processing enzyme%2C beta-isozyme	AT1G62710
	Zm00001d034479	3.06618e-06	hon110	histone one (H1)	AT2G30620,AT1G06760
	Zm00001d053636	3.10369e-06		40S ribosomal protein S8	AT5G20290
	Zm00001d006795	3.16426e-06		(Z)-3-hexen-1-ol acetyltransferase
	Zm00001d049857	3.18414e-06	AY110290	Probable protein S-acyltransferase 7	AT3G26935,AT5G41060
	Zm00001d009605	3.18788e-06		Sugar transporter ERD6-like 6
	Zm00001d019605	3.19886e-06		NAD(P)H-quinone oxidoreductase subunit 6 chloroplastic
	Zm00001d007572	3.23059e-06	cfm3	CRM family member3	AT3G23070,AT4G14510
	Zm00001d047744	3.23731e-06		jasmonate-regulated gene 21	AT3G11180,AT3G55970,AT5G05600
	Zm00001d043075	3.29202e-06		Leucine-rich repeat protein kinase family protein	AT1G06840
	Zm00001d008739	3.29796e-06	ocd1	oxalyl-CoA decarboxylase1	AT5G17380
	Zm00001d041550	3.29811e-06	hsp70-4	heat shock protein70-4	AT3G12580
	Zm00001d033539	3.36045e-06	IDP3798	Gamma-glutamyl peptidase 1
	Zm00001d052594	3.36525e-06	NA	NA	NA
	Zm00001d028368	3.38066e-06	pap20	purple acid phosphatase20	AT1G14700,AT3G17790,AT1G25230,AT2G01890
	Zm00001d026282	3.4157e-06		Bifunctional inhibitor/lipid-transfer protein/seed storage 2S albumin superfamily protein
	Zm00001d005808	3.41642e-06		Probable ethanolamine kinase	AT2G26830
	Zm00001d014325	3.44188e-06		Calcium-binding EF-hand family protein	AT4G38810
	Zm00001d008600	3.44876e-06		Sulfoquinovosyl transferase SQD2
	Zm00001d041548	3.45732e-06		U-box domain-containing protein 13
	Zm00001d017621	3.48536e-06	NA	NA	NA
	Zm00001d029582	3.48577e-06		3-oxo-Delta(45)-steroid 5-beta-reductase	AT4G24220
	Zm00001d045578	3.50709e-06		60S ribosomal protein L9-1	AT4G10450,AT1G33120,AT1G33140
	Zm00001d005324	3.51534e-06		U-box domain-containing protein 33
	Zm00001d018233	3.51617e-06		Probable cyclic nucleotide-gated ion channel 20 chloroplastic	AT3G17700,AT3G17690
	Zm00001d045577	3.53376e-06		60S ribosomal protein L9-1
	Zm00001d027618	3.53412e-06	pco098394	60S ribosomal protein L21-1	AT1G57660,AT1G09590,AT1G09690,AT1G57860
	Zm00001d013758	3.53949e-06		60S ribosomal protein L24	AT3G53020,AT2G36620
	Zm00001d028974	3.54558e-06	eil3	ethylene insensitive-like3	AT3G20770,AT2G27050
	Zm00001d042104	3.5788e-06	gst7	glutathione transferase7
	Zm00001d028759	3.58631e-06	pdc3	pyruvate decarboxylase3	AT5G01330,AT4G33070,AT5G01320,AT5G54960
	Zm00001d028024	3.61556e-06	umc1467	Nodulin-related protein 1
	Zm00001d019306	3.6186e-06		IAA-amino acid hydrolase ILR1	AT3G02875
	Zm00001d017849	3.62766e-06	NA	NA	NA
	Zm00001d035657	3.64464e-06	umc2314	Putative E3 ubiquitin-protein ligase XBAT31	AT2G28840
	Zm00001d023733	3.66631e-06	NA	NA	NA
	Zm00001d029087	3.66688e-06		Sucrose synthase 3
	Zm00001d012598	3.67037e-06		40S ribosomal protein S25-2	AT4G34555,AT2G21580,AT4G39200
	Zm00001d042935	3.70227e-06	ips1	induced by phosphate starvation1
	Zm00001d022396	3.70697e-06		binding	AT3G57060
	Zm00001d025050	3.73231e-06	etr2	ethylene receptor homolog2	AT3G23150,AT3G04580
	Zm00001d034851	3.73642e-06		Aspartokinase	AT5G13280
	Zm00001d038143	3.76098e-06		GDSL esterase/lipase	AT1G54790
	Zm00001d033389	3.7743e-06	vq10	VQ motif-transcription factor10
	Zm00001d047958	3.79124e-06		Ribosomal protein L7Ae/L30e/S12e/Gadd45 family protein	AT4G22380,AT5G20160
	Zm00001d008387	3.87078e-06	rps5	ribosomal protein S5	AT2G37270,AT3G11940
	Zm00001d025984	3.87164e-06	gdh2	glutamic dehydrogenase2	AT5G07440
	Zm00001d038146	3.90308e-06		Oxidoreductase%2C 2OG-Fe oxygenase family protein	AT4G02940
	Zm00001d009649	3.93175e-06		Protein CHUP1 chloroplastic
	Zm00001d020770	3.98762e-06		MADS box interactor-like
	Zm00001d050146	4.01126e-06		Syntaxin-51	AT1G16240,AT1G79590
	Zm00001d038199	4.02283e-06	mlo10	barley mlo defense gene homolog10
	Zm00001d033872	4.04086e-06		Peptidase%2C M50 family	AT1G17870
	Zm00001d046510	4.06429e-06	NA	NA	NA
	Zm00001d052399	4.06805e-06		Long chain acyl-CoA synthetase 8
	Zm00001d038903	4.07777e-06		Peptidyl-tRNA hydrolase chloroplastic	AT1G18440
	Zm00001d010321	4.08431e-06	pdk2	pyruvate, orthophosphate dikinase2	AT4G15530
	Zm00001d053880	4.11354e-06		Protein CHLOROPLAST IMPORT APPARATUS 2	AT5G57180,AT4G25990
	Zm00001d033746	4.13813e-06	pgm1	phosphoglucomutase1	AT1G70730,AT1G23190
	Zm00001d021511	4.18037e-06		Ribosomal protein L15	AT4G17390,AT4G16720
	Zm00001d013146	4.20778e-06		Photosystem I reaction center subunit III chloroplastic	AT1G31330
	Zm00001d006158	4.22424e-06	NA	NA	NA
	Zm00001d005391	4.23203e-06		Cysteine proteinases superfamily protein
	Zm00001d021558	4.24002e-06		(S)-ureidoglycine aminohydrolase
	Zm00001d030967	4.24631e-06		Ureidoglycolate hydrolase	AT5G43600
	Zm00001d048178	4.24854e-06	IDP2462	Polyol transporter protein 4
	Zm00001d049606	4.25735e-06		Pentatricopeptide repeat-containing protein chloroplastic	AT4G21310,AT2G32280,AT5G50390
	Zm00001d053776	4.41755e-06	aldh15	aldehyde dehydrogenase15	AT1G79440
	Zm00001d052553	4.45145e-06		40S ribosomal protein S14-3
	Zm00001d004564	4.48187e-06	aco8	aconitase8
	Zm00001d006510	4.4837e-06		60S ribosomal protein L44	AT3G23390
	Zm00001d016721	4.5072e-06		RING-H2 finger protein ATL79	AT1G49230,AT1G49200,AT1G49210,AT1G49220
	Zm00001d025413	4.51297e-06	IDP245	40S ribosomal protein S10-1	AT5G52650,AT4G25740
	Zm00001d033985	4.55742e-06	NA	NA	NA
	Zm00001d005748	4.56177e-06	cipk9	calcineurin B-like-interacting protein kinase9	AT2G25090,AT5G10930,AT5G25110
	Zm00001d048007	4.5753e-06		GTP-binding protein	AT2G22870
	Zm00001d000951	4.60273e-06	NA	NA	NA
	Zm00001d040731	4.62998e-06		Alpha-L-fucosidase 2	AT1G09390,AT1G56670
	Zm00001d009740	4.63365e-06		Plasminogen activator inhibitor 1 RNA-binding protein	AT5G47210,AT4G17520,AT4G16830
	Zm00001d013551	4.67421e-06		glycine-rich protein	AT4G21620
	Zm00001d031586	4.82732e-06		RING/U-box superfamily protein
	Zm00001d040118	4.87662e-06		Sarcoplasmic reticulum histidine-rich calcium-binding protein	AT2G01100
	Zm00001d017094	4.93511e-06		Eukaryotic translation initiation factor 4B	AT1G13020,AT3G26400
	Zm00001d034726	4.95643e-06		Cytidine/deoxycytidylate deaminase family protein	AT5G28050
	Zm00001d004136	5.03397e-06	umc1949	Glutathione S-transferase family protein	AT5G42150
	Zm00001d052025	5.04877e-06		60S ribosomal protein L39	AT4G31985,AT3G02190
	Zm00001d037620	5.05124e-06	rpl13	60S ribosomal protein L13	AT3G49010,AT5G23900
	Zm00001d035303	5.13333e-06		F-box protein	AT3G12350
	Zm00001d038891	5.15393e-06	peamt2	Phosphoethanolamine N-methyltransferase 3	AT1G48600,AT1G73600,AT3G18000
	Zm00001d002450	5.16093e-06		60S ribosomal protein L12-3	AT5G60670,AT3G53430,AT2G37190
	Zm00001d010798	5.22907e-06		oxidative stress 3
	Zm00001d040190	5.2633e-06		hydroxyproline-rich glycoprotein family protein	AT2G39050
	Zm00001d046748	5.26668e-06		Putative polyphenol oxidase family protein
	Zm00001d037768	5.28996e-06	thr3	threonine synthase3
	Zm00001d017719	5.29175e-06	umc2306	60S ribosomal protein L12-3	AT5G60670,AT3G53430,AT2G37190
	Zm00001d019595	5.29314e-06	AY109061	Regulator of chromosome condensation (RCC1) family protein	AT3G15430
	Zm00001d027268	5.29883e-06		Sugar transport protein 3	AT5G61520
	Zm00001d003896	5.30997e-06	rpl12	ribosomal protein L12	AT5G60670,AT3G53430,AT2G37190
	Zm00001d017187	5.32487e-06		Co-chaperone GrpE family protein	AT5G17710
	Zm00001d017555	5.32721e-06	hmg2	high mobility group box protein2
	Zm00001d036274	5.34543e-06	pco123453	S-adenosyl-L-methionine-dependent methyltransferases superfamily protein	AT4G28830
	Zm00001d040246	5.35732e-06	NA	NA	NA
	Zm00001d034705	5.35833e-06	NA	NA	NA
	Zm00001d051870	5.39048e-06		O-methyltransferase family protein	AT3G53140
	Zm00001d026042	5.39412e-06		Probable purine permease 11
	Zm00001d044768	5.40213e-06		Protein NRT1/ PTR FAMILY 5.8	AT3G01350,AT5G14940
	Zm00001d050959	5.44366e-06		Putative phototropic-resoponsive NPH3 family protein	AT1G67900
	Zm00001d011813	5.47115e-06	bss1	bundle sheath strands specific1
	Zm00001d003756	5.47357e-06		Transmembrane protein C20orf108	AT2G27290
	Zm00001d029448	5.4825e-06	zim24	ZIM-transcription factor 24	AT1G19180,AT1G74950
	Zm00001d008529	5.62884e-06		Endonuclease 2	AT4G21585,AT4G21600,AT4G21590
	Zm00001d048878	5.69192e-06	NA	NA	NA
	Zm00001d043795	5.70183e-06		Glutathione S-transferase GSTU6	AT1G59700,AT1G10370,AT1G10360,AT1G59670
	Zm00001d037902	5.71158e-06		F-box family protein	AT4G15563
	Zm00001d014682	5.76377e-06		SAUR-like auxin-responsive protein family	AT3G20220
	Zm00001d040215	5.78272e-06		Chaperone protein dnaJ 20 chloroplastic	AT4G13830
	Zm00001d036565	5.7884e-06	mch3	maize CRY1 homolog3
	Zm00001d027332	5.84235e-06	umc1177	Nonspecific lipid-transfer protein
	Zm00001d040617	5.84823e-06		60S ribosomal protein L29	AT3G06680,AT3G06700
	Zm00001d051053	5.85683e-06	NA	NA	NA
	Zm00001d008546	5.9719e-06	ereb118	AP2-EREBP-transcription factor 118
	Zm00001d043491	6.12052e-06	ereb134	AP2-EREBP-transcription factor 134
	Zm00001d032994	6.15288e-06		Probable mannan synthase 7
	Zm00001d010172	6.17692e-06		Fructose-16-bisphosphatase cytosolic	AT1G43670
	Zm00001d038029	6.20423e-06		senescence associated gene 20	AT5G01740
	Zm00001d015464	6.21473e-06		Calmodulin binding protein	AT5G57580,AT4G25800,AT2G18750
	Zm00001d028307	6.24937e-06	sro1	similar to RCD one1
	Zm00001d045478	6.29916e-06	AY109570	Histone H1%3B Putative histone H1/H5 domain family protein
	Zm00001d040880	6.32848e-06		ATP synthase subunit 1
	Zm00001d028820	6.39632e-06		Chaperone DnaJ-domain superfamily protein	AT1G56300
	Zm00001d011925	6.39701e-06		Protein LURP-one-related 2
	Zm00001d049091	6.40113e-06	NA	NA	NA
	Zm00001d021197	6.45257e-06		Alpha-L-fucosidase 1
	Zm00001d015434	6.47503e-06	bbx17	b-box17	AT3G21150
	Zm00001d007470	6.48057e-06	NA	NA	NA
	Zm00001d049933	6.49313e-06	rps25	ribosomal protein S25
	Zm00001d043853	6.49762e-06	wsd1	wax ester synthase/diacylglycerol acyltransferase1	AT5G12420,AT5G53380,AT5G37300,AT5G22490,AT2G38995,AT5G16350,AT3G49200,AT3G49210,AT1G72110,AT5G53390,AT3G49190
	Zm00001d038165	6.56871e-06	gid1	gibberellin-insensitive dwarf protein homolog1	AT3G05120,AT3G63010,AT5G27320
	Zm00001d023335	6.57365e-06		Putative RING zinc finger domain superfamily protein
	Zm00001d004881	6.61255e-06	ofp10	OVATE-transcription factor 10
	Zm00001d031505	6.61474e-06	NA	NA	NA
	Zm00001d042922	6.64336e-06	hsp6	heat shock protein6
	Zm00001d045054	6.66526e-06	stc1	sesquiterpene cyclase1	AT5G23960,AT4G13280,AT5G44630,AT5G48110,AT1G48800,AT4G15870,AT3G14490,AT1G66020,AT4G20200,AT1G48820,AT1G70080,AT1G31950,AT3G14520,AT3G29410,AT3G29190,AT3G14540,AT3G32030,AT4G20230,AT4G13300,AT2G23230,AT4G20210,AT3G29110,AT1G33750
	Zm00001d015213	6.67785e-06		leucine-rich repeat/extensin 2
	Zm00001d013507	6.70171e-06	bcd1072a(hsp70)	Heat shock 70 kDa protein 6 chloroplastic	AT4G24280,AT5G49910
	Zm00001d012211	6.72296e-06	umc1369	Probable methyltransferase PMT25	AT5G64030
	Zm00001d014730	6.84911e-06		Retrotransposon-like protein	AT1G52950
	Zm00001d053926	6.89574e-06		EF-hand Ca2+-binding protein CCD1
	Zm00001d015570	6.97037e-06		Sucrose-phosphate synthase 1
	Zm00001d003024	6.99016e-06	TIDP2900	Enzyme of the cupin superfamily
	Zm00001d051919	7.15562e-06	NA	NA	NA
	Zm00001d050412	7.2013e-06		Chorismate mutase 2
	Zm00001d042596	7.20686e-06		alpha/beta-Hydrolases superfamily protein	AT4G10030
	Zm00001d031992	7.23108e-06	iddp1	indeterminate domain p1	AT2G02070
	Zm00001d039314	7.34205e-06	slac4	slow anion channel-associated4
	Zm00001d011919	7.39989e-06		Src2-like protein	AT1G09070
	Zm00001d052827	7.41206e-06		Salicylate/benzoate carboxyl methyltransferase	AT5G38020,AT2G14060,AT3G21950,AT3G11480,AT1G19640,AT5G66430,AT5G04380,AT5G04370
	Zm00001d012544	7.43427e-06	myb74	MYB-transcription factor 74	AT3G11440,AT5G06100
	Zm00001d030766	7.4811e-06	NA	NA	NA
	Zm00001d015446	7.50165e-06		Calcium-transporting ATPase 9 plasma membrane-type
	Zm00001d002695	7.56396e-06		Phosphatidylinositol N-acetyglucosaminlytransferase subunit P-related	AT2G45900,AT3G61380
	Zm00001d015521	7.58382e-06	glk24	G2-like-transcription factor 24
	Zm00001d051245	7.608e-06		Putative nuclear RNA export factor SDE5
	Zm00001d052895	7.62853e-06	NA	NA	NA
	Zm00001d036175	7.65124e-06	php20854	GDSL esterase/lipase APG
	Zm00001d048508	7.67058e-06		OJ000126_13.10 protein; protein	AT4G26950
	Zm00001d011513	7.71669e-06		Polynucleotidyl transferase ribonuclease H-like superfamily protein	AT3G27830,AT3G27840,AT3G27850
	Zm00001d016899	7.72213e-06	NA	NA	NA
	Zm00001d031223	7.75913e-06	asg11	Beta-glucuronosyltransferase GlcAT14B	AT5G39990,AT5G15050
	Zm00001d013716	7.76024e-06		Probable E3 ubiquitin-protein ligase ARI2
	Zm00001d006037	7.78401e-06		NAD(P)-binding Rossmann-fold superfamily protein	AT1G76470
	Zm00001d015084	7.86947e-06		Polyketide cyclase/dehydrase and lipid transport superfamily protein
	Zm00001d045873	7.87141e-06	IDP2406	Putative endo-1%2C4-beta-mannosidase family protein
	Zm00001d002530	7.87642e-06	NA	NA	NA
	Zm00001d045475	7.87669e-06		Histone H3	AT4G40030
	Zm00001d011832	7.88218e-06		G-type lectin S-receptor-like serine/threonine-protein kinase SD2-5	AT1G78820,AT1G78830,AT1G78850,AT1G78860,AT1G16905
	Zm00001d030285	7.97962e-06		Probable alpha-mannosidase
	Zm00001d027656	8.00417e-06	lls1	lethal leaf spot1	AT3G44880
	Zm00001d002589	8.01626e-06	hyd4	hydroxylase4	AT5G52570,AT4G25700
	Zm00001d007858	8.07546e-06	AY106674	Pyridoxal reductase chloroplastic	AT1G06690
	Zm00001d025833	8.11558e-06	php20719a	IDP1639; :	AT5G55240,AT4G26740
	Zm00001d016469	8.13544e-06		Gamma-glutamylcyclotransferase 2-2
	Zm00001d022594	8.14942e-06	pld11	phospholipase D11	AT4G35790
	Zm00001d034017	8.15205e-06		Exhydrolase II
	Zm00001d008962	8.18132e-06	NA	NA	NA
	Zm00001d043615	8.2505e-06	umc2273	Metal ion binding protein	AT3G24450
	Zm00001d013723	8.30918e-06	abi18	ABI3-VP1-transcription factor 18	AT5G25470,AT5G25475,AT4G34400
	Zm00001d010791	8.35636e-06		Histidine-containing phosphotransfer protein 4	AT3G16360
	Zm00001d003044	8.36041e-06		Beta-glucosidase 47
	Zm00001d032306	8.4968e-06	NA	NA	NA
	Zm00001d010231	8.51012e-06		Amino acid carrier	AT1G44100,AT5G63850,AT1G77380,AT5G09220
	Zm00001d038991	8.51155e-06	umc2165	Protein MALE DISCOVERER 2
	Zm00001d013296	8.54002e-06	rz630f(sat)	ATP sulfurylase 1 chloroplastic	AT5G43780,AT3G22890,AT4G14680
	Zm00001d038161	8.54888e-06		resistance to phytophthora 1
	Zm00001d020064	8.59301e-06		Cupin%2C RmlC-type
	Zm00001d000952	8.61065e-06	NA	NA	NA
	Zm00001d026531	8.61836e-06		GTP cyclohydrolase 1	AT3G07270
	Zm00001d011067	8.62147e-06	NA	NA	NA
	Zm00001d024963	8.68425e-06	gst22	glutathione transferase22
	Zm00001d029608	8.81916e-06		Mechanosensitive ion channel protein 3 chloroplastic	AT5G10490,AT1G58200
	Zm00001d051251	8.82916e-06		(+)-neomenthol dehydrogenase
	Zm00001d049554	8.84281e-06	pco101103	Putative glycerol-3-phosphate transporter 1
	Zm00001d019399	8.86889e-06		Putative lipid-transfer protein DIR1
	Zm00001d034733	8.88137e-06	pco060326	Galactokinase	AT3G06580
	Zm00001d050347	8.882e-06	NA	NA	NA
	Zm00001d017998	8.88959e-06	NA	NA	NA
	Zm00001d001741	8.99984e-06	NA	NA	NA
	Zm00001d020692	9.02101e-06		Beta-13-galactosyltransferase 7	AT1G22015,AT1G77810
	Zm00001d004482	9.11239e-06	IDP592	transmembrane-like protein	AT5G19570
	Zm00001d017249	9.11537e-06	amt2	ammonium transporter2	AT3G24290,AT3G24300,AT4G13510
	Zm00001d047282	9.15285e-06	TIDP2933	Protein SPIRAL1
	Zm00001d000824	9.17783e-06	NA	NA	NA
	Zm00001d024415	9.19086e-06	NA	NA	NA
	Zm00001d017598	9.22827e-06		Glucose-methanol-choline (GMC) oxidoreductase family protein	AT1G12570
	Zm00001d039269	9.26809e-06	NA	NA	NA
	Zm00001d026489	9.28923e-06	umc2172	OSJNBb0022F16.11 protein; protein
	Zm00001d053104	9.35895e-06	NA	NA	NA
	Zm00001d010702	9.4086e-06	NA	NA	NA
	Zm00001d032155	9.40942e-06		CBL-interacting serine/threonine-protein kinase 15
	Zm00001d048461	9.45179e-06	bf1	blue fluorescent1	AT5G17990
	Zm00001d022181	9.45532e-06		Phospho-2-dehydro-3-deoxyheptonate aldolase 1	AT1G22410
	Zm00001d038648	9.45569e-06	crt3	Calreticulin3	AT1G08450
	Zm00001d006942	9.59686e-06	pco104083	Chaperone DnaJ-domain superfamily protein	AT3G62190
	Zm00001d016825	9.87008e-06		SPla/RYanodine receptor (SPRY) domain-containing protein	AT1G35470,AT4G09340
	Zm00001d004052	9.92732e-06		60S ribosomal protein L35	AT3G09500,AT5G02610,AT3G55170,AT2G39390
	Zm00001d024839	1.00566e-05	gst2	glutathione S-transferase2
	Zm00001d045370	1.00566e-05	NA	NA	NA
	Zm00001d025400	1.01076e-05		monooxygenase 1
	Zm00001d049768	1.01349e-05		oligopeptide transporter-like protein	AT5G24890,AT4G31510,AT2G24550
	Zm00001d048311	1.0145e-05	sut7	sucrose transporter7
	Zm00001d037513	1.02763e-05	glp1	germin-like protein1	AT1G72610,AT5G20630
	Zm00001d010343	1.02975e-05	gpm530	alpha/beta-Hydrolases superfamily protein	AT3G23600,AT3G23570
	Zm00001d045877	1.03015e-05	NA	NA	NA
	Zm00001d012260	1.04334e-05	pco129491	Protein SENSITIVE TO PROTON RHIZOTOXICITY 1	AT1G34370
	Zm00001d025726	1.08359e-05	umc1115	Putative leucine-rich repeat transmembrane protein kinase family protein	AT1G27190,AT3G28450
	Zm00001d040988	1.09098e-05	rdr6	RNA-dependent RNA polymerase6
	Zm00001d007363	1.10901e-05		BRASSINOSTEROID INSENSITIVE 1-associated receptor kinase 1
	Zm00001d049650	1.11745e-05		Photosystem II core complex protein psbY	AT1G67740
	Zm00001d032138	1.13127e-05	NA	NA	NA
	Zm00001d011992	1.13512e-05		60S ribosomal protein L13	AT3G49010,AT5G23900
	Zm00001d010634	1.13817e-05	glk25	G2-like-transcription factor 25
	Zm00001d039177	1.1584e-05		Polygalacturonase inhibitor 1	AT3G17640
	Zm00001d006036	1.16227e-05	magi98796	Heat shock 70 kDa protein 9 mitochondrial
	Zm00001d002937	1.16712e-05	cyp16	cytochrome P450 16
	Zm00001d019002	1.17375e-05	NA	NA	NA
	Zm00001d008628	1.18263e-05		Gamma-glutamyltranspeptidase 3
	Zm00001d037757	1.1833e-05	grx2	glutaredoxin 2	AT5G11930,AT4G33040
	Zm00001d011113	1.18984e-05	pco133825	Uncharacterised protein family SERF	AT3G24100
	Zm00001d003457	1.20192e-05		PLAT domain-containing protein 3	AT2G22170,AT4G39730
	Zm00001d026347	1.20474e-05	AY111500	Polyadenylate-binding protein-interacting protein 3	AT4G26990,AT5G54920
	Zm00001d045944	1.20661e-05	cry3	cryptochrome3	AT1G04400
	Zm00001d034715	1.21317e-05	raf2	rubisco accumulation factor2	AT5G51110
	Zm00001d022517	1.21476e-05	nactf2	NAC-transcription factor 2
	Zm00001d015474	1.22185e-05		Vacuolar import/degradation Vid27-related protein	AT3G19240,AT4G33400
	Zm00001d002433	1.2375e-05		OSJNBa0083N12.13 protein; protein	AT4G19140
	Zm00001d018821	1.23968e-05		RNA-binding protein CP33 chloroplastic	AT3G52380
	Zm00001d017833	1.24636e-05		Ribose-phosphate pyrophosphokinase 4	AT2G42910
	Zm00001d027517	1.25485e-05		Thiol-disulfide oxidoreductase LTO1
	Zm00001d025433	1.25633e-05	pza01089	Methylthiotransferase	AT1G72090
	Zm00001d039197	1.25729e-05		Putative ACR family protein	AT3G29240
	Zm00001d039268	1.25735e-05	NA	NA	NA
	Zm00001d012537	1.27925e-05		ADP-ribosylation factor A1F
	Zm00001d049674	1.28133e-05		60S acidic ribosomal protein P1-3	AT5G47700,AT4G00810,AT1G01100
	Zm00001d037929	1.28331e-05		40S ribosomal protein S5-2	AT2G37270,AT3G11940
	Zm00001d041711	1.28713e-05	abp1	auxin binding protein1	AT4G02980
	Zm00001d026194	1.29745e-05		SNARE associated Golgi protein family	AT4G17790
	Zm00001d008248	1.3032e-05	NA	NA	NA
	Zm00001d041780	1.30562e-05	zhd21	ZF-HD-transcription factor 21	AT1G75240
	Zm00001d018820	1.30675e-05	pco075778b	FAD-dependent oxidoreductase family protein	AT5G67290,AT1G14060
	Zm00001d017992	1.31158e-05	GRMZM2G179768	Metalloendoproteinase 1
	Zm00001d019219	1.31203e-05	rps12	ribosomal proteinS12 (homolog)	AT2G32060,AT1G15930
	Zm00001d003975	1.31523e-05	NA	NA	NA
	Zm00001d032830	1.31775e-05		Ubiquitin-conjugating enzyme E2 4
	Zm00001d004443	1.31894e-05		Probable cinnamyl alcohol dehydrogenase 9
	Zm00001d018394	1.32068e-05	dbptf2	DBP-transcription factor 2
	Zm00001d025857	1.32486e-05		60S ribosomal protein L14-1	AT4G27090,AT2G20450
	Zm00001d008379	1.32605e-05	cys1	cysteine synthase1	AT3G59760,AT2G43750
	Zm00001d004513	1.33739e-05		Bifunctional 3-phosphoadenosine 5-phosphosulfate synthetase 2	AT1G19920
	Zm00001d032162	1.33946e-05	pco085164	Temperature-induced lipocalin-1
	Zm00001d017727	1.35222e-05	aox1	alternative oxidase1	AT3G22370,AT3G27620,AT3G22360
	Zm00001d049753	1.35347e-05	su1	sugary1	AT2G39930
	Zm00001d013230	1.35943e-05	ben1	bentazon resistance1	AT4G37400,AT4G37410,AT4G37310,AT5G57220,AT4G37430,AT5G67310,AT4G37340,AT5G36220,AT2G23220,AT4G37330,AT4G37320,AT3G28740,AT1G66540,AT4G37360,AT4G37370,AT2G23190
	Zm00001d002085	1.36132e-05	pco095943(114)	Glycerol kinase	AT1G80460
	Zm00001d053349	1.36391e-05	NA	NA	NA
	Zm00001d023343	1.36736e-05	plt1	phospholipid transfer protein homolog1	AT2G38530,AT5G59310,AT2G38540,AT2G15050,AT5G59320,AT3G51600,AT3G51590
	Zm00001d038193	1.37675e-05	ippi3	isopentenyl pyrophosphate isomerase3	AT3G02780,AT5G16440
	Zm00001d025967	1.3816e-05		OJ000126_13.10 protein; protein	AT4G26950
	Zm00001d009707	1.38436e-05		Protein ABIL1	AT2G46225
	Zm00001d015037	1.38759e-05		Glutamate--tRNA ligase chloroplastic/mitochondrial	AT5G64050
	Zm00001d017872	1.38902e-05		Transducin/WD40 repeat-like superfamily protein	AT5G56190,AT1G55680,AT3G13340
	Zm00001d008762	1.39467e-05		Ribosome biogenesis regulatory protein homolog	AT2G37990
	Zm00001d013443	1.3955e-05	col8	C2C2-CO-like-transcription factor 8
	Zm00001d028872	1.40104e-05		Tubulin gamma-2 chain
	Zm00001d004839	1.40811e-05		60S ribosomal protein L3-1	AT1G61580,AT1G43170
	Zm00001d021936	1.41616e-05		Putative polyol transporter 1	AT3G18830
	Zm00001d050283	1.41851e-05	sfp2	sulfate transporter2
	Zm00001d029628	1.42916e-05	psei7	cystatin7	AT5G47550
	Zm00001d038328	1.43151e-05		alpha/beta-Hydrolases superfamily protein	AT1G34340
	Zm00001d022069	1.44293e-05	ncp2	nine complex protein2	AT3G29575,AT1G13740,AT1G69260
	Zm00001d010534	1.46149e-05	csu204(uce)	ubiquitin carrier protein 7	AT5G59300,AT3G46460
	Zm00001d015054	1.46448e-05	tps3	terpene synthase3	AT1G61680
	Zm00001d027873	1.46849e-05	NA	NA	NA
	Zm00001d009965	1.47437e-05		Serine/threonine-protein kinase-like protein	AT3G51990
	Zm00001d018087	1.48348e-05	NA	NA	NA
	Zm00001d032238	1.48646e-05	umc1278	Putative 1-phosphatidylinositol-3-phosphate 5-kinase FAB1C
	Zm00001d023479	1.49738e-05		Putative HLH DNA-binding domain superfamily protein	AT2G27230
	Zm00001d037261	1.50324e-05		Pyridoxamine 5'-phosphate oxidase family protein	AT2G04690
	Zm00001d003663	1.50988e-05		Co-chaperone GrpE family protein
	Zm00001d001804	1.50989e-05	mlo9	barley mlo defense gene homolog9	AT1G26700,AT5G53760
	Zm00001d023529	1.51501e-05	aasr1	abscisic acid stress ripening 1
	Zm00001d028744	1.52469e-05		jasmonate-regulated gene 21	AT3G11180,AT3G55970,AT5G05600
	Zm00001d041599	1.52677e-05		PAS domain-containing protein tyrosine kinase family protein	AT1G67890,AT3G06640,AT3G06630,AT3G06620,AT5G49470
	Zm00001d049019	1.52969e-05		Ankyrin repeat protein SKIP35	AT2G44090,AT3G59910
	Zm00001d026377	1.5324e-05		Organic cation/carnitine transporter 4
	Zm00001d005446	1.5378e-05		Photosystem I reaction center subunit IV A	AT4G28750,AT2G20260
	Zm00001d001865	1.54247e-05	crr1	cytokinin response regulator1
	Zm00001d005889	1.54737e-05	abh5	abscisic acid 8'-hydroxylase5	AT3G19270
	Zm00001d046961	1.55156e-05	vq53	VQ motif-transcription factor53	AT4G15120,AT3G22160
	Zm00001d034635	1.55885e-05	chi1	chalcone flavanone isomerase1	AT3G55120
	Zm00001d036036	1.55949e-05		Histone H3	AT5G10980,AT4G40040
	Zm00001d038267	1.57741e-05	umc2524	maternal effect embryo arrest 59	AT4G37300
	Zm00001d006267	1.59267e-05		Serine/threonine-protein kinase STY46	AT4G38470
	Zm00001d041173	1.59908e-05		Beta-glucosidase 17	AT3G60130,AT2G25630,AT5G44640,AT2G44450,AT2G44480,AT5G42260
	Zm00001d042944	1.6045e-05		alpha/beta-Hydrolases superfamily protein	AT2G39410,AT2G39420,AT3G55190,AT3G55180,AT2G39400
	Zm00001d041343	1.61287e-05		Probable disease resistance protein	AT4G33300,AT1G33560,AT5G47280,AT5G04720
	Zm00001d022462	1.6153e-05		60S ribosomal protein L18-3	AT3G05590,AT5G27850
	Zm00001d048950	1.61712e-05	GRMZM2G117942	Hevein-like preproprotein	AT3G04720
	Zm00001d043560	1.62582e-05		Ubiquitin-like-specific protease 1D
	Zm00001d012846	1.62916e-05	AY110625	Elongation factor Tu mitochondrial	AT4G02930
	Zm00001d014601	1.63178e-05		Peroxidase 16
	Zm00001d028906	1.63638e-05	NA	NA	NA
	Zm00001d017033	1.65277e-05		Glycine-rich cell wall structural protein
	Zm00001d035336	1.65563e-05		Peroxidase superfamily protein	AT4G25980
	Zm00001d001206	1.68987e-05	NA	NA	NA
	Zm00001d030561	1.6921e-05		Bifunctional nuclease 1	AT1G19660,AT1G75380
	Zm00001d029078	1.70846e-05	IDP1489	IDP1489; :
	Zm00001d048710	1.7361e-05	bx2	benzoxazinone synthesis2
	Zm00001d026448	1.7407e-05	ereb212	AP2-EREBP-transcription factor 212
	Zm00001d027345	1.75234e-05		Mitochondrial import inner membrane translocase subunit TIM23-3	AT1G17530,AT1G72750
	Zm00001d014083	1.75411e-05		Beta-amylase	AT3G23920
	Zm00001d014969	1.75451e-05		Ribosomal protein L37	AT1G52300,AT3G16080,AT1G15250
	Zm00001d016705	1.77301e-05	umc1966	ATPase inhibitor
	Zm00001d028662	1.77822e-05	pco075894	Arginine biosynthesis bifunctional protein ArgJ%2C chloroplastic Glutamate N-acetyltransferase Amino-acid acetyltransferase Arginine biosynthesis bifunctional protein ArgJ alpha chain Arginine biosynthesis bifunctional protein ArgJ beta chain	AT2G37500
	Zm00001d045388	1.77925e-05		Putative D-mannose binding lectin receptor-like protein kinase family protein	AT5G20050
	Zm00001d009071	1.78153e-05	sweet17b	sugars will eventually be exported transporter17b	AT4G15920,AT3G16690
	Zm00001d051511	1.78817e-05	platz7	PLATZ-transcription factor 7	AT4G17900,AT1G32700
	Zm00001d036539	1.79359e-05		Blight-associated protein p12	AT4G30380
	Zm00001d038494	1.79973e-05		Leucine-rich repeat protein kinase family protein	AT1G06840
	Zm00001d044120	1.8063e-05		Sterol 14-demethylase
	Zm00001d026334	1.80658e-05	NA	NA	NA
	Zm00001d027919	1.83243e-05		40S ribosomal protein Sa-1	AT1G72370
	Zm00001d047582	1.83541e-05	gols3	galactinol synthase3	AT1G56600,AT2G47180
	Zm00001d012160	1.83881e-05		Ribosomal protein L13 family protein	AT3G01790
	Zm00001d044048	1.84447e-05	BE639338	GDSL esterase/lipase
	Zm00001d033369	1.85183e-05		Gibberellin-regulated protein 1
	Zm00001d045139	1.85755e-05	vpp6	vacuolar proton pump6	AT1G15690
	Zm00001d017863	1.86714e-05		Protein-tyrosine-phosphatase IBR5	AT2G04550
	Zm00001d015060	1.86846e-05	mate6	multidrug and toxic compound extrusion6	AT2G21340,AT4G39030
	Zm00001d052885	1.87261e-05		40S ribosomal protein S15a-1	AT3G46040,AT1G07770,AT5G59850
	Zm00001d026597	1.88109e-05	NA	NA	NA
	Zm00001d024372	1.90771e-05		Chlorophyll a-b binding protein 6 chloroplastic
	Zm00001d034357	1.91922e-05		NmrA-like negative transcriptional regulator family protein
	Zm00001d018758	1.94149e-05	sudh1	succinate dehydrogenase1	AT5G66760
	Zm00001d027557	1.94342e-05	gst31	glutathione transferase31	AT1G59700,AT1G10370,AT1G10360,AT1G59670
	Zm00001d010606	1.96168e-05		Protein RETICULATA-RELATED 6 chloroplastic	AT3G56140,AT2G40400
	Zm00001d006466	1.96563e-05		ATP-dependent protease La (LON) domain protein
	Zm00001d018168	1.96697e-05	NA	NA	NA
	Zm00001d018468	1.97259e-05	fdh1	formaldehyde dehydrogenase homolog1	AT5G43940,AT5G37360
	Zm00001d040112	1.97794e-05	NA	NA	NA
	Zm00001d047757	1.97854e-05	apx1	ascorbate peroxidase homolog	AT1G07890
	Zm00001d024511	1.97964e-05	rps3	ribosomal protein S3	AT5G35530,AT2G31610,AT3G53870
	Zm00001d006354	1.98021e-05	cl58600_1	F22G5.33
	Zm00001d015197	1.98627e-05	NA	NA	NA
	Zm00001d016577	1.99043e-05		farnesylated protein 3	AT5G63530
	Zm00001d022498	1.99086e-05		RING finger and CHY zinc finger domain-containing protein 1 isoform 1	AT3G21465,AT4G15640
[truncated: 2,143 more rows]
