# Supplementary material for: Evolutionarily informed machine learning enhances the power of predictive gene-to-phenotype relationships
Source: Nat Commun. 2021 Sep 24;12:5627. doi: 10.1038/s41467-021-25893-w (PMC8463701; doi:10.1038/s41467-021-25893-w)
Supplement: Supplementary file 6 — Supplementary Data 3 [file 41467_2021_25893_MOESM6_ESM.xlsx]

## Sheet: Legend
TableS3. The feature importance scores of Arabidopsis and maize gene features in XGBoost models

## Sheet: Arabidopsis-NUE
	Ranking of Arabidopsis genes based on the sum of feature importance score from eighteen XGBoost NUE models.
	Gene	SUM	Symbol	Description	Frequency	Is TF? TRUE/FALSE
	AT3G14020	37.9522	NF-YA6	nuclear factor Y, subunit A6	18	1
	AT1G54160	22.7925	NF-YA5	NFYA5,NUCLEAR FACTOR Y A5	18	1
	AT1G20640	18.3763	NLP4,NIN-like protein 4	Plant regulator RWP-RK family protein	18	1
	AT3G09370	16.8231	MYB3R-3	AtMYB3R3,myb domain protein 3R3	18	1
	AT5G58900	15.1559	DIV1	Homeodomain-like transcriptional regulator	18	1
	AT1G03040	14.5484	basic helix-loop-helix (bHLH) DNA-binding superfamily protein		18	1
	AT4G02590	12.7635	UNE12	basic helix-loop-helix (bHLH) DNA-binding superfamily protein	18	1
	AT1G76350	10.6796	NLP5,NIN-like protein 5	Plant regulator RWP-RK family protein	18	1
	AT5G08190	9.43537	NF-YB12	nuclear factor Y, subunit B12	18	1
	AT5G20510	8.13216	AL5	alfin-like 5	18	1
	AT3G54220	7.41012	SCR	SGR1,SHOOT GRAVITROPISM 1	18	1
	AT4G39250	6.9058	RL1	ATRL1,RAD-like 1,RSM2,RADIALIS-LIKE SANT/MYB 2	18	1
	AT3G46130	6.82955	MYB48	ATMYB48-1,ATMYB48-2,ATMYB48-3,ATMYB48,myb domain protein 48	18	1
	AT4G26150	4.67221	CGA1	GATA22,GATA TRANSCRIPTION FACTOR 22,GNL,GNC-LIKE	18	1
	AT2G19810	4.59309	OZF1	AtOZF1,AtTZF2,TZF2,tandem zinc finger 2	18	1
	AT4G35270	4.48269	NLP2,NIN-like protein 2	Plant regulator RWP-RK family protein	18	1
	AT5G65410	4.41628	HB25	ATHB25,ARABIDOPSIS THALIANA HOMEOBOX PROTEIN 25,ZFHD2,ZINC FINGER HOMEODOMAIN 2,ZHD1,ZINC FINGER HOMEODOMAIN 1	18	1
	AT1G78600	4.02045	LZF1	BBX22,B-box domain protein 22,DBB3,DOUBLE B-BOX 3,STH3,SALT TOLERANCE HOMOLOG 3	18	1
	AT3G05690	4.00001	NF-YA2	ATHAP2B,HEME ACTIVATOR PROTEIN (YEAST) HOMOLOG 2B,AtNF-YA2,HAP2B,HEME ACTIVATOR PROTEIN (YEAST) HOMOLOG 2B,UNE8,UNFERTILIZED EMBRYO SAC 8	18	1
	AT1G30500	3.77611	NF-YA7	nuclear factor Y, subunit A7	18	1
	AT3G20640	3.6256	basic helix-loop-helix (bHLH) DNA-binding superfamily protein		18	1
	AT4G21750	3.41895	ATML1	Homeobox-leucine zipper family protein / lipid-binding START domain-containing protein	18	1
	AT3G59580	3.31481	NLP9,NIN-like protein 9	Plant regulator RWP-RK family protein	17	1
	AT2G34720	2.99229	NF-YA4	nuclear factor Y, subunit A4	18	1
	AT2G43500	2.97985	NLP8,NIN-like protein 8	Plant regulator RWP-RK family protein	18	1
	AT3G15270	2.6877	SPL5	squamosa promoter binding protein-like 5	18	1
	AT5G06510	2.50708	NF-YA10	nuclear factor Y, subunit A10	18	1
	AT5G24930	2.43349	COL4	ATCOL4,BBX5,B-box domain protein 5	18	1
	AT1G77920	2.35291	TGA7	bZIP transcription factor family protein	18	1
	AT2G25180	2.25523	RR12	ARR12,response regulator 12,AtARR12	17	1
	AT3G20910	2.20717	NF-YA9	nuclear factor Y, subunit A9	17	1
	AT4G18390	2.16725	TCP2	TEOSINTE BRANCHED 1, cycloidea and PCF transcription factor 2	18	1
	AT1G19510	1.99342	RL5	ATRL5,RAD-like 5,RSM4,RADIALIS-LIKE SANT/MYB 4	18	1
	AT1G72650	1.90424	TRFL6	TRF-like 6	17	1
	AT2G28550	1.8416	RAP2.7	TOE1,TARGET OF EARLY ACTIVATION TAGGED (EAT) 1	17	1
	AT2G42280	1.819	FBH4	AKS3,ABA-responsive kinase substrate 3	18	1
	AT4G38620	1.78127	MYB4	ATMYB4,myb domain protein 4	17	1
	AT5G22570	1.7627	WRKY38	ATWRKY38,ARABIDOPSIS THALIANA WRKY DNA-BINDING PROTEIN 38	16	1
	AT5G59780	1.71266	MYB59	ATMYB59-1,ATMYB59-2,ATMYB59-3,ATMYB59,MYB DOMAIN PROTEIN 59	17	1
	AT1G30210	1.6566	TCP24	ATTCP24	18	1
	AT2G24645	1.61144	Transcriptional factor B3 family protein		17	1
	AT1G13960	1.47853	WRKY4	WRKY DNA-binding protein 4	17	1
	AT5G67420	1.43647	LBD37	ASL39,ASYMMETRIC LEAVES2-LIKE 39	18	1
	AT2G16770	1.36082	bZIP23	Basic-leucine zipper (bZIP) transcription factor family protein	16	1
	AT5G06100	1.29123	MYB33	ATMYB33	16	1
	AT4G04890	1.26151	PDF2	protodermal factor 2	18	1
	AT3G04070	1.18764	NAC047	ANAC047,NAC domain containing protein 47,SHG,SPEEDY HYPONASTIC GROWTH	16	1
	AT3G42790	0.93185	AL3	alfin-like 3	16	1
	AT2G02470	0.917597	AL6	alfin-like 6	17	1
	AT1G01720	0.912464	ATAF1	NAC (No Apical Meristem) domain transcriptional regulator superfamily protein	15	1
	AT3G19510	0.775208	HAT3.1	Homeodomain-like protein with RING/FYVE/PHD-type zinc finger domain-containing protein	15	1
	AT1G56170	0.736609	NF-YC2	ATHAP5B,HAP5B	15	1
	AT2G46680	0.613968	HB-7	ATHB-7,homeobox 7,ATHB7,ARABIDOPSIS THALIANA HOMEOBOX 7	16	1
	AT3G57920	0.58797	SPL15	squamosa promoter binding protein-like 15	11	1
	AT3G61890	0.564961	HB-12	ATHB-12,homeobox 12,ATHB12,ARABIDOPSIS THALIANA HOMEOBOX 12	12	1
	AT1G53160	0.533213	SPL4	FTM6,FLORAL TRANSITION AT THE MERISTEM6	13	1
	AT5G11510	0.470664	MYB3R-4	AtMYB3R4,myb domain protein 3R4	9	1
	AT1G14920	0.45052	GAI	RGA2,RESTORATION ON GROWTH ON AMMONIA 2	12	1
	AT2G21230	0.404481	bZIP30,basic leucine-zipper 30	Basic-leucine zipper (bZIP) transcription factor family protein	12	1
	AT2G27230	0.376714	LHW	transcription factor-like protein	11	1
	AT3G49940	0.365542	LBD38	LOB domain-containing protein 38	10	1
	AT2G21320	0.27999	BBX18	B-box zinc finger family protein	8	1
	AT5G26170	0.191552	WRKY50	ATWRKY50,ARABIDOPSIS THALIANA WRKY DNA-BINDING PROTEIN 50	6	1
	AT5G10070	30.5701	RNase L inhibitor protein-like protein		18	0
	AT1G20550	20.9754	O-fucosyltransferase family protein		18	0
	AT3G59800	20.4438	stress response protein		18	0
	AT4G03240	20.3156	FH	ATFH	18	0
	AT1G34060	19.4878	Pyridoxal phosphate (PLP)-dependent transferases superfamily protein		18	0
	AT5G04940	18.9954	SUVH1	SU(VAR)3-9 homolog 1	18	0
	AT1G08630	17.96	THA1	threonine aldolase 1	18	0
	AT4G22340	17.5906	CDS2	cytidinediphosphate diacylglycerol synthase 2	18	0
	AT2G34200	17.5504	RING/FYVE/PHD zinc finger superfamily protein		18	0
	AT1G79390	17.3805	centrosomal protein		18	0
	AT3G10220	16.6017	EMB2804	tubulin folding cofactor B	18	0
	AT2G29960	16.2142	CYP5	ATCYP5,ARABIDOPSIS THALIANA CYCLOPHILIN 5,CYP19-4,CYCLOPHILIN 19-4	18	0
	AT3G27460	15.9602	SGF29a	AtSGF29a	18	0
	AT4G04955	15.7401	ALN	ATALN,allantoinase	18	0
	AT5G53920	15.3187	ribosomal protein L11 methyltransferase-like protein		18	0
	AT5G59210	15.273	myosin heavy chain-like protein		18	0
	AT1G35470	15.2561	RanBPM	SPla/RYanodine receptor (SPRY) domain-containing protein	18	0
	AT4G39660	14.4348	AGT2	alanine:glyoxylate aminotransferase 2	18	0
	AT4G28820	14.0813	HIT-type Zinc finger family protein		18	0
	AT5G56460	13.8882	Protein kinase superfamily protein		18	0
	AT1G28570	13.3072	SGNH hydrolase-type esterase superfamily protein		18	0
	AT5G46620	13.2765	hypothetical protein		18	0
	AT5G57000	12.5419	DEAD-box ATP-dependent RNA helicase		18	0
	AT1G63980	12.519	D111/G-patch domain-containing protein		18	0
	AT1G53030	11.7597	Cytochrome C oxidase copper chaperone (COX17)		18	0
	AT5G65480	11.6844	CCI1,Clavata complex interactor 1	hypothetical protein	18	0
	AT4G32660	11.5877	AME3	Protein kinase superfamily protein	18	0
	AT1G66480	11.4705	plastid movement impaired 2		18	0
	AT3G13224	11.0123	RNA-binding (RRM/RBD/RNP motifs) family protein		18	0
	AT3G20650	10.5959	mRNA capping enzyme family protein		18	0
	AT1G55760	10.5179	SIBP1	BTB/POZ domain-containing protein	18	0
	AT1G22160	10.3556	senescence-associated family protein (DUF581)		18	0
	AT1G19080	10.232	TTN10	PSF3,Partner of SLD5 3	18	0
	AT4G33030	9.82552	SQD1	sulfoquinovosyldiacylglycerol 1	18	0
	AT1G52080	9.68727	AR791	actin binding protein family	18	0
	AT4G01320	9.61774	ATSTE24	Peptidase family M48 family protein	18	0
	AT5G10100	9.57592	TPPI	Haloacid dehalogenase-like hydrolase (HAD) superfamily protein	18	0
	AT3G01560	9.29458	proline-rich receptor-like kinase, putative (DUF1421)		18	0
	AT4G39955	9.09802	alpha/beta-Hydrolases superfamily protein		18	0
	AT4G21200	9.09324	GA2OX8	ATGA2OX8,ARABIDOPSIS THALIANA GIBBERELLIN 2-OXIDASE 8	18	0
	AT5G38220	9.08015	alpha/beta-Hydrolases superfamily protein		18	0
	AT5G64740	9.05205	CESA6	E112,IXR2,ISOXABEN RESISTANT 2,PRC1,PROCUSTE 1	18	0
	AT5G08370	9.033	AGAL2	AtAGAL2,alpha-galactosidase 2	18	0
	AT1G14560	8.99597	CoAc1,CoA Carrier 1	Mitochondrial substrate carrier family protein	18	0
	AT5G59350	8.94949	transmembrane protein		18	0
	AT5G18130	8.58667	transmembrane protein		18	0
	AT5G64160	8.35236	plant/protein		18	0
	AT4G09800	8.17575	RPS18C	S18 ribosomal protein	18	0
	AT4G11560	8.01098	bromo-adjacent homology (BAH) domain-containing protein		18	0
	AT1G12940	7.89565	NRT2.5	ATNRT2.5,nitrate transporter2.5	18	0
	AT3G23790	7.6613	AAE16	AMP-dependent synthetase and ligase family protein	18	0
	AT4G25850	7.53567	ORP4B	OSBP(oxysterol binding protein)-related protein 4B	18	0
	AT1G58080	7.20902	ATP-PRT1	ATATP-PRT1,ATP phosphoribosyl transferase 1,HISN1A	18	0
	AT1G15110	7.01523	PSS1	AtPSS1	18	0
	AT1G04410	6.86499	c-NAD-MDH1	Lactate/malate dehydrogenase family protein	18	0
	AT4G12910	6.86259	scpl20	serine carboxypeptidase-like 20	18	0
	AT5G04090	6.83732	histidine-tRNA ligase		18	0
	AT1G03340	6.81643	hypothetical protein		18	0
	AT1G05560	6.81274	UGT75B1	UGT1,UDP-GLUCOSE TRANSFERASE 1	18	0
	AT5G09300	6.66311	Thiamin diphosphate-binding fold (THDP-binding) superfamily protein		18	0
	AT2G44950	6.53704	HUB1	RDO4,REDUCED DORMANCY 4	18	0
	AT5G16110	6.52313	hypothetical protein		18	0
	AT3G13730	6.41348	CYP90D1	cytochrome P450, family 90, subfamily D, polypeptide 1	18	0
	AT5G59050	6.39446	G patch domain protein		18	0
	AT4G38250	6.33093	Transmembrane amino acid transporter family protein		18	0
	AT2G45640	6.32993	SAP18	ATSAP18,SIN3 ASSOCIATED POLYPEPTIDE 18	18	0
	AT1G73720	6.31982	SMU1	transducin family protein / WD-40 repeat family protein	18	0
	AT3G25220	6.20275	FKBP15-1	FK506-binding protein 15 kD-1	18	0
	AT4G00330	6.15855	CRCK2	calmodulin-binding receptor-like cytoplasmic kinase 2	18	0
	AT1G51560	6.085	Pyridoxamine 5'-phosphate oxidase family protein		18	0
	AT5G19420	6.07843	Regulator of chromosome condensation (RCC1) family with FYVE zinc finger domain-containing protein		18	0
	AT3G47010	6.02698	Glycosyl hydrolase family protein		18	0
	AT1G42430	5.75409	inactive purple acid phosphatase-like protein		18	0
	AT1G15710	5.64549	prephenate dehydrogenase family protein		18	0
	AT1G16680	5.63289	Chaperone DnaJ-domain superfamily protein		18	0
	AT4G33180	5.5973	alpha/beta-Hydrolases superfamily protein		18	0
	AT1G08730	5.54991	XIC	Myosin family protein with Dil domain-containing protein	18	0
	AT5G54160	5.54941	OMT1	ATOMT1,O-methyltransferase 1,AtCOMT,COMT1,caffeate O-methyltransferase 1,OMT3,O-methyltransferase 3	18	0
	AT5G09830	5.19939	BolA2,homolog of E.coli BolA 2	BolA-like family protein	18	0
	AT1G63970	5.0987	ISPF	MECPS,2C-METHYL-D-ERYTHRITOL 2,4-CYCLODIPHOSPHATE SYNTHASE	18	0
	AT5G48930	5.07869	HCT	hydroxycinnamoyl-CoA shikimate/quinate hydroxycinnamoyl transferase	18	0
	AT1G20696	5.04595	HMGB3	NFD03,NFD3	18	0
	AT3G57680	5.01706	Peptidase S41 family protein		18	0
	AT1G04850	5.00072	ubiquitin-associated (UBA)/TS-N domain-containing protein		18	0
	AT1G67740	4.94473	PSBY	YCF32	18	0
	AT1G13440	4.90289	GAPC2	GAPC-2,GLYCERALDEHYDE-3-PHOSPHATE DEHYDROGENASE C-2	18	0
	AT5G24310	4.89451	ABIL3	ABL interactor-like protein 3	18	0
	AT4G38470	4.88663	STY46	ACT-like protein tyrosine kinase family protein	18	0
	AT3G20550	4.87938	DDL	SMAD/FHA domain-containing protein	18	0
	AT2G33770	4.83739	PHO2	ATUBC24,UBIQUITIN-CONJUGATING ENZYME 24,UBC24,UBIQUITIN-CONJUGATING ENZYME 24	18	0
	AT4G11110	4.81581	SPA2	SPA1-related 2	18	0
	AT1G73700	4.65003	MATE efflux family protein		18	0
	AT3G22400	4.60349	LOX5	PLAT/LH2 domain-containing lipoxygenase family protein	18	0
	AT1G80820	4.55637	CCR2	ATCCR2	18	0
	AT3G30775	4.53249	ERD5	AT-POX,ATPDH,ATPOX,ARABIDOPSIS THALIANA PROLINE OXIDASE,PDH1,proline dehydrogenase 1,PRO1,PRODH,PROLINE DEHYDROGENASE	18	0
	AT4G00440	4.51239	TRM15	GPI-anchored adhesin-like protein, putative (DUF3741)	18	0
	AT1G10600	4.47397	AMSH2	associated molecule with the SH3 domain of STAM 2	18	0
	AT3G08620	4.44329	RNA-binding KH domain-containing protein		18	0
	AT5G09920	4.44319	NRPB4	RNA polymerase II, Rpb4, core protein	18	0
	AT1G76940	4.39877	RNA-binding (RRM/RBD/RNP motifs) family protein		17	0
	AT3G20300	4.3616	extracellular ligand-gated ion channel protein (DUF3537)		18	0
	AT1G22410	4.32242	Class-II DAHP synthetase family protein		18	0
	AT3G23530	4.30943	Cyclopropane-fatty-acyl-phospholipid synthase		18	0
	AT3G54460	4.27372	SNF2 domain-containing protein / helicase domain-containing protein / F-box family protein		18	0
	AT4G21110	4.25213	G10 family protein		18	0
	AT3G24315	4.19962	AtSec20	Sec20 family protein	18	0
	AT2G22190	4.19206	TPPE	Haloacid dehalogenase-like hydrolase (HAD) superfamily protein	18	0
	AT2G05070	4.17065	LHCB2.2	LHCB2,LIGHT-HARVESTING CHLOROPHYLL B-BINDING 2	18	0
	AT3G03910	4.14321	GDH3	glutamate dehydrogenase 3	18	0
	AT5G51940	4.11104	NRPB6A	RNA polymerase Rpb6	18	0
	AT3G59140	4.06811	ABCC10	ATMRP14,multidrug resistance-associated protein 14,MRP14,multidrug resistance-associated protein 14	18	0
	AT3G16360	4.06806	AHP4	HPT phosphotransmitter 4	18	0
	AT4G11920	3.96604	CCS52A2	FZR1,FIZZY-RELATED 1	18	0
	AT5G15260	3.94749	ribosomal protein L34e superfamily protein		18	0
	AT5G10350	3.9282	RNA-binding (RRM/RBD/RNP motifs) family protein		18	0
	AT5G67320	3.90904	HOS15	WD-40 repeat family protein	18	0
	AT3G08940	3.8354	LHCB4.2	light harvesting complex photosystem II	18	0
	AT3G15095	3.80276	HCF243	Serine/Threonine-kinase pakA-like protein	18	0
	AT5G17920	3.77632	ATMS1	ATCIMS,COBALAMIN-INDEPENDENT METHIONINE SYNTHASE,ATMETS	18	0
	AT4G12800	3.69648	PSAL	photosystem I subunit l	18	0
	AT3G13360	3.68587	WIP3	WPP domain interacting protein 3	17	0
	AT1G47330	3.64892	methyltransferase, putative (DUF21)		18	0
	AT4G11910	3.61214	NYE2,NONYELLOWING 2,SGR2,STAY-GREEN 2	STAY-GREEN-like protein	18	0
	AT2G26810	3.59581	Putative methyltransferase family protein		18	0
	AT1G52570	3.58311	PLDALPHA2	phospholipase D alpha 2	18	0
	AT1G71960	3.56518	ABCG25	ATABCG25,Arabidopsis thaliana ATP-binding cassette G25	18	0
	AT1G36380	3.53553	transmembrane protein		18	0
	AT4G32750	3.52106	transmembrane protein		17	0
	AT2G36750	3.42594	UGT73C1	UDP-glucosyl transferase 73C1	18	0
	AT2G40890	3.37254	CYP98A3	REF8,REDUCED EPIDERMAL FLUORESCENCE 8	18	0
	AT2G18196	3.3658	Heavy metal transport/detoxification superfamily protein		18	0
	AT2G28060	3.31529	KIN&#946;3	5'-AMP-activated protein kinase beta-2 subunit protein	18	0
	AT2G19860	3.28484	HXK2	ATHXK2,ARABIDOPSIS THALIANA HEXOKINASE 2	18	0
	AT5G51040	3.24696	SDHAF2	succinate dehydrogenase assembly factor	18	0
	AT5G53400	3.23313	BOB1	HSP20-like chaperones superfamily protein	18	0
	AT1G49350	3.20309	pfkB-like carbohydrate kinase family protein		18	0
	AT2G30950	3.19823	VAR2	FTSH2	18	0
	AT3G15970	3.13463	NUP50 (Nucleoporin 50 kDa) protein		18	0
	AT1G15820	3.10228	LHCB6	CP24	18	0
	AT2G45695	3.07539	URM11,ubiquitin-related modifier 11	Ubiquitin related modifier 1	18	0
	AT1G79110	3.07024	BRG2	zinc ion binding protein	18	0
	AT2G36380	3.01793	ABCG34	ATPDR6,PLEIOTROPIC DRUG RESISTANCE 6,PDR6,pleiotropic drug resistance 6	18	0
	AT3G05170	2.91282	Phosphoglycerate mutase family protein		18	0
	AT5G16570	2.88892	GLN1;4	glutamine synthetase 1;4	18	0
	AT1G79630	2.88126	Protein phosphatase 2C family protein		18	0
	AT3G46450	2.87656	SEC14 cytosolic factor family protein / phosphoglyceride transfer family protein		18	0
	AT5G48870	2.86529	SAD1	AtLSM5,AtSAD1,LSM5,SM-like 5	18	0
	AT2G25910	2.85348	3'-5' exonuclease domain-containing protein / K homology domain-containing protein / KH domain-containing protein		17	0
	AT5G11760	2.82992	stress response protein		18	0
	AT4G23840	2.82021	Leucine-rich repeat (LRR) family protein		18	0
	AT5G17010	2.79948	Major facilitator superfamily protein		18	0
	AT3G09560	2.76212	PAH1	ATPAH1,PHOSPHATIDIC ACID PHOSPHOHYDROLASE 1	18	0
	AT1G79900	2.75179	BAC2	Mitochondrial substrate carrier family protein	18	0
	AT1G67250	2.67942	Proteasome maturation factor UMP1		18	0
	AT3G50360	2.67889	CEN2	ATCEN2,centrin2,CEN1,CENTRIN 1	18	0
	AT5G53760	2.64947	MLO11	ATMLO11,MILDEW RESISTANCE LOCUS O 11	18	0
	AT5G40640	2.64794	transmembrane protein		17	0
	AT1G06680	2.64458	PSBP-1	OE23,OXYGEN EVOLVING COMPLEX SUBUNIT 23 KDA,OEE2,OXYGEN-EVOLVING ENHANCER PROTEIN 2,PSII-P,PHOTOSYSTEM II SUBUNIT P	18	0
	AT1G03600	2.63172	PSB27	photosystem II family protein	18	0
	AT1G29450	2.62336	SAUR64,SMALL AUXIN UPREGULATED RNA 64	SAUR-like auxin-responsive protein family	18	0
	AT3G20760	2.60939	Nse4, component of Smc5/6 DNA repair complex		17	0
	AT1G80940	2.59856	Snf1 kinase interactor-like protein		18	0
	AT2G47980	2.59753	SCC3	ATSCC3,SISTER-CHROMATID COHESION PROTEIN 3	18	0
	AT2G43840	2.52803	UGT74F1	UDP-glycosyltransferase 74 F1	18	0
	AT5G08170	2.5053	EMB1873	ATAIH,AGMATINE IMINOHYDROLASE	18	0
	AT1G57750	2.49692	CYP96A15	MAH1,MID-CHAIN ALKANE HYDROXYLASE 1	18	0
	AT1G77590	2.49147	LACS9	long chain acyl-CoA synthetase 9	17	0
	AT1G55610	2.46616	BRL1	BRI1 like	17	0
	AT1G51740	2.41185	SYP81	ATSYP81,ATUFE1,ARABIDOPSIS THALIANA ORTHOLOG OF YEAST UFE1 (UNKNOWN FUNCTION-ESSENTIAL 1),UFE1,ORTHOLOG OF YEAST UFE1 (UNKNOWN FUNCTION-ESSENTIAL 1)	17	0
	AT5G65010	2.39169	ASN2	asparagine synthetase 2	18	0
	AT2G25220	2.38474	Protein kinase superfamily protein		18	0
	AT5G62190	2.37668	PRH75	DEAD box RNA helicase (PRH75)	18	0
	AT4G23180	2.3755	CRK10	RLK4	18	0
	AT4G01050	2.33294	TROL	thylakoid rhodanese-like protein	18	0
	AT5G57960	2.32838	Hflx	GTP-binding protein, HflX	17	0
	AT5G61040	2.32812	hypothetical protein		18	0
	AT2G32320	2.26295	tRNAHis guanylyltransferase		18	0
	AT3G06270	2.23998	Protein phosphatase 2C family protein		17	0
	AT4G21215	2.23994	transmembrane protein		18	0
	AT3G14840	2.22247	LIK1,LysM RLK1-interacting kinase 1	Leucine-rich repeat transmembrane protein kinase	18	0
	AT5G46840	2.20713	RNA-binding (RRM/RBD/RNP motifs) family protein		18	0
	AT5G50580	2.19577	SAE1B	AT-SAE1-2	18	0
	AT4G17670	2.19241	senescence-associated family protein (DUF581)		18	0
	AT2G07050	2.17733	CAS1	cycloartenol synthase 1	17	0
	AT4G14960	2.16708	TUA6	Tubulin/FtsZ family protein	18	0
	AT1G01420	2.1532	UGT72B3	UDP-glucosyl transferase 72B3	17	0
	AT1G10140	2.15203	Uncharacterized conserved protein UCP031279		18	0
	AT2G18040	2.13949	PIN1AT	peptidylprolyl cis/trans isomerase, NIMA-interacting 1	18	0
	AT3G62270	2.12796	BOR2,REQUIRES HIGH BORON 2	HCO3- transporter family	18	0
	AT5G44070	2.11188	CAD1	ARA8,ATPCS1,ARABIDOPSIS THALIANA PHYTOCHELATIN SYNTHASE 1,PCS1,PHYTOCHELATIN SYNTHASE 1	18	0
	AT1G29500	2.09694	SAUR66,SMALL AUXIN UPREGULATED RNA 66	SAUR-like auxin-responsive protein family	17	0
	AT1G11170	2.0927	lysine ketoglutarate reductase trans-splicing-like protein (DUF707)		17	0
	AT1G02850	2.07931	BGLU11	beta glucosidase 11	18	0
	AT5G47060	2.06417	hypothetical protein (DUF581)		18	0
	AT3G63140	2.04619	CSP41A	chloroplast stem-loop binding protein of 41 kDa	18	0
	AT5G50110	2.03348	S-adenosyl-L-methionine-dependent methyltransferases superfamily protein		18	0
	AT5G57700	2.0314	BNR/Asp-box repeat family protein		18	0
	AT5G57230	2.00747	Thioredoxin superfamily protein		18	0
	AT2G45210	1.99238	SAUR36	SAG201,senescence-associated gene 201	17	0
	AT5G01530	1.98849	LHCB4.1	light harvesting complex photosystem II	18	0
	AT4G39720	1.97852	VQ motif-containing protein		18	0
	AT4G26950	1.96949	senescence regulator (Protein of unknown function, DUF584)		17	0
	AT2G36840	1.96406	ACR10	ACT-like superfamily protein	18	0
	AT5G13290	1.962	CRN	SOL2,SUPPRESSOR OF LLP1 2	18	0
	AT2G35170	1.95388	Histone H3 K4-specific methyltransferase SET7/9 family protein		18	0
	AT5G02380	1.93947	MT2B	metallothionein 2B	17	0
	AT5G63135	1.93782	transcription termination factor		18	0
	AT3G03780	1.9329	MS2	ATMS2,methionine synthase 2	18	0
	AT3G48750	1.91439	CDC2	CDC2A,CDC2AAT,CDK2,CDKA1,CDKA;1	18	0
	AT1G11220	1.86314	cotton fiber, putative (DUF761)		17	0
	AT1G08380	1.85569	PSAO	photosystem I subunit O	16	0
	AT2G40980	1.85485	Protein kinase superfamily protein		17	0
	AT4G16146	1.85318	cAMP-regulated phosphoprotein 19-related protein		18	0
	AT1G16860	1.80596	Ubiquitin-specific protease family C19-related protein		18	0
	AT1G56190	1.79565	Phosphoglycerate kinase family protein		18	0
	AT2G44280	1.79152	Major facilitator superfamily protein		18	0
	AT2G18740	1.79105	Small nuclear ribonucleoprotein family protein		17	0
	AT2G39050	1.78593	EULS3	ArathEULS3	18	0
	AT2G46660	1.78347	CYP78A6	EOD3,enhancer of da1-1	18	0
	AT1G76520	1.76947	PILS3,PIN-LIKES 3	Auxin efflux carrier family protein	18	0
	AT1G76270	1.76394	O-fucosyltransferase family protein		17	0
	AT2G26650	1.76061	KT1	AKT1,K+ transporter 1,ATAKT1	18	0
	AT5G43810	1.75808	AGO10	PNH,PINHEAD,ZLL,ZWILLE	17	0
	AT2G41380	1.72679	S-adenosyl-L-methionine-dependent methyltransferases superfamily protein		18	0
	AT2G46200	1.72185	U11/U12 small nuclear ribonucleoprotein		16	0
	AT3G50820	1.72047	PSBO2	OEC33,OXYGEN EVOLVING COMPLEX SUBUNIT 33 KDA,PSBO-2,PHOTOSYSTEM II SUBUNIT O-2	18	0
	AT4G05180	1.66258	PSBQ-2	PSBQ,PHOTOSYSTEM II SUBUNIT Q,PSII-Q	18	0
	AT4G32940	1.65828	GAMMA-VPE	GAMMAVPE	17	0
	AT1G02640	1.6434	BXL2	ATBXL2,BETA-XYLOSIDASE 2	16	0
	AT5G52450	1.64079	MATE efflux family protein		18	0
	AT3G25860	1.63707	LTA2	2-oxoacid dehydrogenases acyltransferase family protein	16	0
	AT2G32415	1.62578	Polynucleotidyl transferase, ribonuclease H fold protein with HRDC domain-containing protein		17	0
	AT1G73350	1.60488	ankyrin repeat protein		16	0
	AT1G03475	1.59875	LIN2	ATCPO-I,HEMF1	18	0
	AT4G27820	1.59838	BGLU9	beta glucosidase 9	18	0
	AT1G12840	1.58742	DET3	ATVHA-C,ARABIDOPSIS THALIANA VACUOLAR ATP SYNTHASE SUBUNIT C	17	0
	AT4G01670	1.58037	hypothetical protein		17	0
	AT4G36940	1.57862	NAPRT1	nicotinate phosphoribosyltransferase 1	18	0
	AT5G13980	1.57053	Glycosyl hydrolase family 38 protein		17	0
	AT4G18360	1.52091	GOX3	Aldolase-type TIM barrel family protein	17	0
	AT4G21280	1.51489	PSBQA	PSBQ-1,PHOTOSYSTEM II SUBUNIT Q-1,PSBQ,PHOTOSYSTEM II SUBUNIT Q	14	0
	AT4G12290	1.50063	Copper amine oxidase family protein		18	0
	AT4G38400	1.50017	EXLA2	ATEXLA2,expansin-like A2,ATEXPL2,ATHEXP BETA 2.2,EXPL2,EXPANSIN L2	16	0
	AT5G57330	1.49823	Galactose mutarotase-like superfamily protein		15	0
	AT2G43780	1.48568	cytochrome oxidase assembly protein		16	0
	AT4G09340	1.48421	SPla/RYanodine receptor (SPRY) domain-containing protein		15	0
	AT4G36720	1.48008	HVA22K	HVA22-like protein K	18	0
	AT4G21660	1.47648	proline-rich spliceosome-associated (PSP) family protein		17	0
	AT5G12250	1.47563	TUB6	beta-6 tubulin	17	0
	AT1G01790	1.46144	KEA1	ATKEA1,K+ EFFLUX ANTIPORTER 1	18	0
	AT3G06350	1.44674	MEE32	EMB3004,EMBRYO DEFECTIVE 3004	17	0
	AT5G61820	1.44046	stress up-regulated Nod 19 protein		18	0
	AT2G43750	1.4302	OASB	ACS1,ARABIDOPSIS CYSTEINE SYNTHASE 1,ATCS-B,ARABIDOPSIS THALIANA CYSTEIN SYNTHASE-B,CPACS1,CHLOROPLAST O-ACETYLSERINE SULFHYDRYLASE 1	18	0
	AT1G07470	1.41941	Transcription factor IIA, alpha/beta subunit		18	0
	AT2G37770	1.40208	ChlAKR	AKR4C9,Aldo-keto reductase family 4 member C9	17	0
	AT1G29510	1.38914	SAUR68	SAUR67,SMALL AUXIN UPREGULATED RNA 67	17	0
	AT4G14600	1.37623	Target SNARE coiled-coil domain protein		16	0
	AT1G31330	1.37588	PSAF	photosystem I subunit F	17	0
	AT5G43260	1.36759	chaperone protein dnaJ-like protein		16	0
	AT2G38360	1.3631	PRA1.B4	prenylated RAB acceptor 1.B4	17	0
	AT3G05120	1.36005	GID1A	ATGID1A,GA INSENSITIVE DWARF1A	17	0
	AT4G28830	1.35948	S-adenosyl-L-methionine-dependent methyltransferases superfamily protein		16	0
	AT3G49645	1.35715	FAD-binding protein		17	0
	AT1G76080	1.33606	CDSP32	ATCDSP32,ARABIDOPSIS THALIANA CHLOROPLASTIC DROUGHT-INDUCED STRESS PROTEIN OF 32 KD	16	0
	AT2G01490	1.32926	PAHX	phytanoyl-CoA dioxygenase (PhyH) family protein	15	0
	AT2G07680	1.32543	ABCC13	ATMRP11,multidrug resistance-associated protein 11,AtABCC13,MRP11,multidrug resistance-associated protein 11	18	0
	AT4G23150	1.32276	CRK7	cysteine-rich RLK (RECEPTOR-like protein kinase) 7	18	0
	AT2G47060	1.32071	PTI1-4	Protein kinase superfamily protein	17	0
	AT4G01370	1.31984	MPK4	ATMPK4,MAP kinase 4,MAPK4	17	0
	AT1G54450	1.31549	Calcium-binding EF-hand family protein		18	0
	AT2G41830	1.31048	Uncharacterized protein		16	0
	AT2G18600	1.30489	Ubiquitin-conjugating enzyme family protein		17	0
	AT4G24400	1.30167	CIPK8	ATCIPK8,PKS11,PROTEIN KINASE 11,SnRK3.13,SNF1-RELATED PROTEIN KINASE 3.13	14	0
	AT4G28706	1.3014	pfkB-like carbohydrate kinase family protein		17	0
	AT1G21210	1.29697	WAK4	wall associated kinase 4	15	0
	AT5G53800	1.2894	nucleic acid-binding protein		16	0
	AT5G10840	1.27492	EMP1	Endomembrane protein 70 protein family	16	0
	AT1G33840	1.27057	LURP-one-like protein (DUF567)		17	0
	AT5G63030	1.26657	GRXC1	Thioredoxin superfamily protein	18	0
	AT2G44130	1.24255	KFB39,Kelch-domain-containing F-box protein 39,KMD3,KISS ME DEADLY 3	Galactose oxidase/kelch repeat superfamily protein	17	0
	AT5G04830	1.24051	Nuclear transport factor 2 (NTF2) family protein		17	0
	AT3G15360	1.23841	TRX-M4	ATHM4,ATM4,ARABIDOPSIS THIOREDOXIN M-TYPE 4	17	0
	AT4G14880	1.21219	OASA1	ATCYS-3A,CYTACS1,OLD3,ONSET OF LEAF DEATH 3	18	0
	AT2G21390	1.21182	Coatomer, alpha subunit		18	0
	AT5G10780	1.21138	ER membrane protein complex subunit-like protein		15	0
	AT5G46910	1.20253	Transcription factor jumonji (jmj) family protein / zinc finger (C5HC2 type) family protein		16	0
	AT1G65820	1.1993	microsomal glutathione s-transferase		16	0
	AT1G65840	1.19813	PAO4	ATPAO4,polyamine oxidase 4	17	0
	AT1G64640	1.19316	ENODL8	AtENODL8	17	0
	AT5G49830	1.15919	EXO84B	exocyst complex component 84B	17	0
	AT4G13345	1.14759	MEE55	Serinc-domain containing serine and sphingolipid biosynthesis protein	17	0
	AT5G63890	1.14744	HDH	ATHDH,histidinol dehydrogenase,HISN8,HISTIDINE BIOSYNTHESIS 8	15	0
	AT3G52960	1.13526	Thioredoxin superfamily protein		15	0
	AT1G59950	1.12042	NAD(P)-linked oxidoreductase superfamily protein		14	0
	AT3G57050	1.11475	CBL	cystathionine beta-lyase	17	0
	AT5G52230	1.11119	MBD13	methyl-CPG-binding domain protein 13	16	0
	AT2G27510	1.10892	FD3	ATFD3,ferredoxin 3	18	0
	AT5G15780	1.10372	Pollen Ole e 1 allergen and extensin family protein		14	0
	AT1G67570	1.10329	zinc finger CONSTANS-like protein (DUF3537)		17	0
	AT5G06230	1.08554	TBL9	TRICHOME BIREFRINGENCE-LIKE 9	16	0
	AT4G27270	1.08245	Quinone reductase family protein		16	0
	AT1G15410	1.07488	aspartate-glutamate racemase family		15	0
	AT3G47000	1.07054	Glycosyl hydrolase family protein		15	0
	AT5G22740	1.06969	CSLA02	ATCSLA02,ARABIDOPSIS THALIANA CELLULOSE SYNTHASE-LIKE A02,ATCSLA2,ARABIDOPSIS THALIANA CELLULOSE SYNTHASE-LIKE A2,CSLA2,CELLULOSE SYNTHASE-LIKE A 2	15	0
	AT4G39400	1.0584	BRI1	ATBRI1,BIN1,BR INSENSITIVE 1,CBB2,CABBAGE 2,DWF2,DWARF 2	18	0
	AT1G77460	1.04946	CSI3,CELLULOSE SYNTHASE INTERACTIVE 3	CELLULOSE SYNTHASE INTERACTIVE 3	17	0
	AT5G14880	1.0475	KUP8,potassium uptake 8	Potassium transporter family protein	14	0
	AT3G47470	1.03345	LHCA4	CAB4	17	0
	AT4G39640	1.02164	GGT1	gamma-glutamyl transpeptidase 1	15	0
	AT2G06010	1.02029	ORG4	OBP3-responsive protein 4 (ORG4)	15	0
	AT5G61220	1.01599	LYR family of Fe/S cluster biogenesis protein		16	0
	AT3G28740	1.0014	CYP81D11	Cytochrome P450 superfamily protein	15	0
	AT4G33950	0.983506	OST1	ATOST1,OPEN STOMATA 1,P44,SNRK2-6,SUCROSE NONFERMENTING 1-RELATED PROTEIN KINASE 2-6,SNRK2.6,SNF1-RELATED PROTEIN KINASE 2.6,SRK2E	15	0
	AT1G01560	0.9696	MPK11	ATMPK11,MAP kinase 11	15	0
	AT3G23090	0.961351	WDL3	TPX2 (targeting protein for Xklp2) protein family	18	0
	AT4G09750	0.959893	NAD(P)-binding Rossmann-fold superfamily protein		15	0
	AT3G54890	0.958323	LHCA1	chlorophyll a-b binding protein 6	14	0
	AT3G46780	0.946528	PTAC16	plastid transcriptionally active 16	16	0
	AT5G40440	0.932223	MKK3	ATMKK3,mitogen-activated protein kinase kinase 3	15	0
	AT4G23230	0.931545	CRK15	cysteine-rich RECEPTOR-like kinase	17	0
	AT4G10840	0.922094	KLCR1	Tetratricopeptide repeat (TPR)-like superfamily protein	17	0
	AT4G37400	0.915936	CYP81F3	cytochrome P450, family 81, subfamily F, polypeptide 3	16	0
	AT5G67570	0.905796	DG1	EMB1408,embryo defective 1408,EMB246,EMBRYO DEFECTIVE 246	14	0
	AT2G41050	0.903951	PQ-loop repeat family protein / transmembrane family protein		13	0
	AT1G01620	0.898231	PIP1C	PIP1;3,PLASMA MEMBRANE INTRINSIC PROTEIN 1;3,TMP-B	18	0
	AT3G21055	0.894069	PSBTN	photosystem II subunit T	13	0
	AT4G15910	0.885857	DI21	ATDI21,drought-induced 21	15	0
	AT1G53470	0.885057	MSL4	mechanosensitive channel of small conductance-like 4	15	0
	AT1G14290	0.88075	SBH2	AtSBH2	14	0
	AT2G42960	0.877802	Protein kinase superfamily protein		17	0
	AT1G71080	0.872386	RNA polymerase II transcription elongation factor		18	0
	AT5G63970	0.868186	RGLG3	Copine (Calcium-dependent phospholipid-binding protein) family	15	0
	AT5G35100	0.857902	Cyclophilin-like peptidyl-prolyl cis-trans isomerase family protein		17	0
	AT1G14000	0.857643	VIK	VH1-interacting kinase	15	0
	AT3G47050	0.849267	Glycosyl hydrolase family protein		15	0
	AT1G17600	0.847099	Disease resistance protein (TIR-NBS-LRR class) family		16	0
	AT3G12290	0.844904	Amino acid dehydrogenase family protein		15	0
	AT5G65620	0.835044	OOP,organellar oligopeptidase,TOP1,thimet metalloendopeptidase 1	Zincin-like metalloproteases family protein	16	0
	AT4G28750	0.797592	PSAE-1	Photosystem I reaction centre subunit IV / PsaE protein	12	0
	AT1G65800	0.792998	RK2	ARK2,receptor kinase 2,AtARK2	14	0
	AT1G75690	0.789084	LQY1	DnaJ/Hsp40 cysteine-rich domain superfamily protein	14	0
	AT4G01150	0.787484	CURT1A,CURVATURE THYLAKOID 1A	CURVATURE THYLAKOID 1A-like protein	14	0
	AT1G03680	0.785702	THM1	ATHM1,thioredoxin M-type 1,ATM1,ARABIDOPSIS THIOREDOXIN M-TYPE 1,TRX-M1,THIOREDOXIN M-TYPE 1	14	0
	AT4G33040	0.782444	Thioredoxin superfamily protein		13	0
	AT4G32260	0.782199	PDE334	ATPase, F0 complex, subunit B/B', bacterial/chloroplast	13	0
	AT2G34730	0.776971	myosin heavy chain-like protein		12	0
	AT3G09830	0.775254	PCRK1,PATTERN-TRIGGERED IMMUNITY (PTI) COMPROMISED RECEPTOR-LIKE CYTOPLASMIC KINASE 1	Protein kinase superfamily protein	16	0
	AT4G09510	0.770915	CINV2	A/N-InvI,alkaline/neutral invertase I	12	0
	AT1G04820	0.769718	TUA4	TOR2,TORTIFOLIA 2	14	0
	AT5G62200	0.763793	Embryo-specific protein 3, (ATS3)		14	0
	AT1G17170	0.762759	GSTU24	ATGSTU24,glutathione S-transferase TAU 24,GST,Arabidopsis thaliana Glutathione S-transferase (class tau) 24	17	0
	AT5G46470	0.762074	RPS6	disease resistance protein (TIR-NBS-LRR class) family	17	0
	AT5G65140	0.758746	TPPJ	Haloacid dehalogenase-like hydrolase (HAD) superfamily protein	13	0
	AT5G64040	0.758393	PSAN	photosystem I reaction center subunit PSI-N, chloroplast, putative / PSI-N, putative (PSAN)	10	0
	AT1G65930	0.756544	cICDH	cytosolic NADP+-dependent isocitrate dehydrogenase	13	0
	AT5G23810	0.740394	AAP7	amino acid permease 7	15	0
	AT2G24395	0.732453	chaperone protein dnaJ-like protein		15	0
	AT2G42220	0.727994	Rhodanese/Cell cycle control phosphatase superfamily protein		9	0
	AT1G14910	0.72753	ENTH/ANTH/VHS superfamily protein		15	0
	AT1G72230	0.722464	Cupredoxin superfamily protein		16	0
	AT4G11530	0.721948	CRK34	cysteine-rich RLK (RECEPTOR-like protein kinase) 34	16	0
	AT3G14690	0.716137	CYP72A15	cytochrome P450, family 72, subfamily A, polypeptide 15	15	0
	AT4G09570	0.714578	CPK4	ATCPK4	14	0
	AT5G28080	0.713102	WNK9	Protein kinase superfamily protein	16	0
	AT1G01180	0.70687	S-adenosyl-L-methionine-dependent methyltransferases superfamily protein		15	0
	AT1G67500	0.705026	REV3	ATREV3,recovery protein 3	15	0
	AT3G47090	0.702746	Leucine-rich repeat protein kinase family protein		14	0
	AT2G36800	0.700432	DOGT1	UGT73C5,UDP-GLUCOSYL TRANSFERASE 73C5	13	0
	AT5G43940	0.696251	HOT5	ADH2,ALCOHOL DEHYDROGENASE 2,ATGSNOR1,GSNOR,S-NITROSOGLUTATHIONE REDUCTASE,PAR2,PARAQUAT RESISTANT 2	14	0
	AT1G22610	0.692413	C2 calcium/lipid-binding plant phosphoribosyltransferase family protein		16	0
	AT2G41740	0.689474	VLN2	ATVLN2	12	0
	AT5G50100	0.686807	Putative thiol-disulfide oxidoreductase DCC		16	0
	AT4G03110	0.682201	RBP-DR1	AtBRN1,AtRBP-DR1,RNA-binding protein-defense related 1,BRN1,Bruno-like 1	15	0
	AT5G47770	0.671311	FPS1	farnesyl diphosphate synthase 1	13	0
	AT1G78460	0.668455	SOUL heme-binding family protein		16	0
	AT5G41000	0.664885	YSL4	AtYSL4	12	0
	AT1G33490	0.659949	E3 ubiquitin-protein ligase		14	0
	AT2G06520	0.656725	PSBX	photosystem II subunit X	13	0
	AT1G76140	0.650602	Prolyl oligopeptidase family protein		12	0
	AT1G55670	0.64977	PSAG	photosystem I subunit G	14	0
	AT5G01880	0.648973	DAFL2,DAF-Like gene 2	RING/U-box superfamily protein	14	0
	AT4G22920	0.647392	NYE1	ATNYE1,NON-YELLOWING 1,SGR1,STAY-GREEN 1,SGR,STAY-GREEN	15	0
	AT2G26910	0.645583	ABCG32	ATPDR4,PLEIOTROPIC DRUG RESISTANCE 4,AtABCG32,PDR4,pleiotropic drug resistance 4,PEC1,PERMEABLE CUTICLE 1	16	0
	AT1G80380	0.645551	P-loop containing nucleoside triphosphate hydrolases superfamily protein		15	0
	AT3G06890	0.643209	transmembrane protein		14	0
	AT3G46460	0.642609	UBC13	ubiquitin-conjugating enzyme 13	12	0
	AT1G13195	0.638148	RING/U-box superfamily protein		15	0
	AT1G17710	0.627224	PEPC1	AtPEPC1,Arabidopsis thaliana phosphoethanolamine/phosphocholine phosphatase 1	13	0
	AT4G28070	0.625963	AFG1-like ATPase family protein		14	0
	AT3G13620	0.616659	PUT4	Amino acid permease family protein	14	0
	AT4G33540	0.607096	metallo-beta-lactamase family protein		15	0
	AT2G39705	0.605327	RTFL8	DVL11,DEVIL 11	15	0
	AT2G43820	0.605327	UGT74F2	ATSAGT1,Arabidopsis thaliana salicylic acid glucosyltransferase 1,GT,SAGT1,salicylic acid glucosyltransferase 1,SGT1,UDP-glucose:salicylic acid glucosyltransferase 1	13	0
	AT1G74410	0.604157	RING/U-box superfamily protein		12	0
	AT4G24670	0.600128	TAR2	tryptophan aminotransferase related 2	11	0
	AT1G59670	0.59927	GSTU15	ATGSTU15,glutathione S-transferase TAU 15	12	0
	AT2G22170	0.59838	PLAT2	Lipase/lipooxygenase, PLAT/LH2 family protein	14	0
	AT1G80860	0.59133	PLMT	ATPLMT,ARABIDOPSIS PHOSPHOLIPID N-METHYLTRANSFERASE	12	0
	AT2G35130	0.5868	Tetratricopeptide repeat (TPR)-like superfamily protein		14	0
	AT1G16110	0.586767	WAKL6	wall associated kinase-like 6	14	0
	AT4G38060	0.585759	CCI2,Clavata complex interactor 2	hypothetical protein	14	0
	AT1G76530	0.576983	PILS4,PIN-LIKES 4	Auxin efflux carrier family protein	15	0
	AT2G26400	0.572327	ARD3	ARD,ACIREDUCTONE DIOXYGENASE,ATARD3,acireductone dioxygenase 3	9	0
	AT1G48600	0.571859	PMEAMT	AtPMEAMT	13	0
	AT1G16260	0.569479	Wall-associated kinase family protein		13	0
	AT2G34420	0.569202	LHB1B2	LHCB1.5,PHOTOSYSTEM II LIGHT HARVESTING COMPLEX GENE 1.5	14	0
	AT4G23400	0.569195	PIP1;5	PIP1D	12	0
	AT2G30550	0.565203	DALL3,DAD1-Like Lipase 3	alpha/beta-Hydrolases superfamily protein	13	0
	AT1G24170	0.554854	LGT9	Nucleotide-diphospho-sugar transferases superfamily protein	13	0
	AT1G13750	0.549205	ATPAP1,ARABIDOPSIS THALIANA PURPLE ACID PHOSPHATASE 1,PAP1,PURPLE ACID PHOSPHATASE 1	Purple acid phosphatases superfamily protein	15	0
	AT4G04640	0.542847	ATPC1	ATPase, F1 complex, gamma subunit protein	12	0
	AT4G24460	0.542634	CLT2	CRT (chloroquine-resistance transporter)-like transporter 2	15	0
	AT3G63010	0.54089	GID1B	ATGID1B	14	0
	AT5G59290	0.539208	UXS3	ATUXS3	15	0
	AT5G66850	0.532841	MAPKKK5	mitogen-activated protein kinase kinase kinase 5	11	0
	AT4G02770	0.522422	PSAD-1	photosystem I subunit D-1	11	0
	AT1G30380	0.521254	PSAK	photosystem I subunit K	11	0
	AT1G28440	0.518901	HSL1	HAESA-like 1	12	0
	AT3G21600	0.513386	Senescence/dehydration-associated protein-like protein		14	0
	AT1G21270	0.510467	WAK2	wall-associated kinase 2	12	0
	AT4G34150	0.507282	Calcium-dependent lipid-binding (CaLB domain) family protein		13	0
	AT3G19270	0.502115	CYP707A4	cytochrome P450, family 707, subfamily A, polypeptide 4	13	0
	AT5G12010	0.497023	nuclease		12	0
	AT2G24170	0.494646	Endomembrane protein 70 protein family		14	0
	AT1G07650	0.485517	Leucine-rich repeat transmembrane protein kinase		12	0
	AT5G13120	0.480683	Pnsl5	ATCYP20-2,ARABIDOPSIS THALIANA CYCLOPHILIN 20-2,CYP20-2,cyclophilin 20-2	10	0
	AT5G33320	0.479948	CUE1	ARAPPT,ARABIDOPSIS THALIANA PHOSPHATE/PHOSPHOENOLPYRUVATE TRANSLOCATOR,PPT,PHOSPHOENOLPYRUVATE/PHOSPHATE TRANSLOCATOR	10	0
	AT4G10340	0.479718	LHCB5	light harvesting complex of photosystem II 5	11	0
	AT3G61470	0.479465	LHCA2	photosystem I light harvesting complex protein	13	0
	AT5G43150	0.478303	elongation factor		11	0
	AT5G44060	0.478155	embryo sac development arrest protein		16	0
	AT5G16400	0.4758	TRXF2	ATF2	13	0
	AT5G14200	0.471154	IMD1	ATIMD1,ARABIDOPSIS ISOPROPYLMALATE DEHYDROGENASE 1	11	0
	AT1G05630	0.470393	5PTASE13	AT5PTASE13,Arabidopsis thaliana inositol-polyphosphate 5-phosphatase 13	15	0
	AT1G50010	0.469995	TUA2	tubulin alpha-2 chain	10	0
	AT3G17180	0.464817	scpl33	serine carboxypeptidase-like 33	13	0
	AT2G36310	0.464415	URH1	NSH1,nucleoside hydrolase 1	10	0
	AT1G63840	0.460609	RING/U-box superfamily protein		13	0
	AT1G20110	0.458318	FREE1,FYVE domain protein required for endosomal sorting 1,FYVE1,FYVE-domain protein 1	RING/FYVE/PHD zinc finger superfamily protein	13	0
	AT1G79270	0.449019	ECT8	evolutionarily conserved C-terminal region 8	13	0
	AT2G30570	0.443107	PSBW	photosystem II reaction center W	14	0
	AT3G50910	0.440546	netrin receptor DCC		8	0
	AT2G42070	0.439417	NUDX23	ATNUDT23,ARABIDOPSIS THALIANA NUDIX HYDROLASE HOMOLOG 23,ATNUDX23,nudix hydrolase homolog 23	13	0
	AT5G66570	0.430924	PSBO1	MSP-1,MANGANESE-STABILIZING PROTEIN 1,OE33,OXYGEN EVOLVING COMPLEX 33 KILODALTON PROTEIN,OEE1,33 KDA OXYGEN EVOLVING POLYPEPTIDE 1,OEE33,OXYGEN EVOLVING ENHANCER PROTEIN 33,PSBO-1,PS II OXYGEN-EVOLVING COMPLEX 1	10	0
	AT1G67060	0.427401	peptidase M50B-like protein		11	0
	AT1G34210	0.426619	SERK2	ATSERK2	11	0
	AT2G34430	0.424778	LHB1B1	LHCB1.4,LIGHT-HARVESTING CHLOROPHYLL-PROTEIN COMPLEX II SUBUNIT B1	13	0
	AT3G52750	0.424617	FTSZ2-2	Tubulin/FtsZ family protein	11	0
	AT3G12780	0.423301	PGK1	phosphoglycerate kinase 1	12	0
	AT4G34490	0.422944	CAP1	ATCAP1,cyclase associated protein 1,CAP 1	12	0
	AT2G38120	0.421294	AUX1	AtAUX1,MAP1,MODIFIER OF ARF7/NPH4 PHENOTYPES 1,PIR1,WAV5,WAVY ROOTS 5	9	0
	AT1G12990	0.421107	beta-1,4-N-acetylglucosaminyltransferase family protein		13	0
	AT5G39320	0.420859	UDG4	UDP-glucose 6-dehydrogenase family protein	12	0
	AT5G06750	0.419401	APD8,Arabidopsis Pp2c clade D 8	Protein phosphatase 2C family protein	11	0
	AT5G11000	0.411871	hypothetical protein (DUF868)		13	0
	AT1G61520	0.407459	LHCA3	PSI type III chlorophyll a/b-binding protein	13	0
	AT1G07000	0.406355	EXO70B2	ATEXO70B2,exocyst subunit exo70 family protein B2	9	0
	AT5G07030	0.400051	Eukaryotic aspartyl protease family protein		11	0
	AT1G59700	0.399431	GSTU16	ATGSTU16,glutathione S-transferase TAU 16	11	0
	AT2G20260	0.398276	PSAE-2	photosystem I subunit E-2	8	0
	AT2G39740	0.397714	HESO1	Nucleotidyltransferase family protein	10	0
	AT3G15760	0.395951	cytochrome P450 family protein		10	0
	AT2G33730	0.390135	P-loop containing nucleoside triphosphate hydrolases superfamily protein		10	0
	AT2G36330	0.384548	CASPL4A3,CASP-like protein 4A3	Uncharacterized protein family (UPF0497)	11	0
	AT5G14540	0.384273	basic salivary proline-rich-like protein (DUF1421)		9	0
	AT4G13510	0.37797	AMT1;1	ATAMT1;1,ATAMT1,ARABIDOPSIS THALIANA AMMONIUM TRANSPORT 1	10	0
	AT1G29910	0.377601	CAB3	AB180,LHCB1.2,LIGHT HARVESTING CHLOROPHYLL A/B BINDING PROTEIN 1.2	10	0
	AT2G31810	0.375837	ACT domain-containing small subunit of acetolactate synthase protein		11	0
	AT1G52190	0.375623	AtNPF1.2,NPF1.2,NRT1/ PTR family 1.2,NRT1.11,nitrate transporter 1.11	Major facilitator superfamily protein	10	0
	AT5G01240	0.372967	LAX1	like AUXIN RESISTANT 1	9	0
	AT5G64090	0.372018	hyccin		12	0
	AT4G38540	0.371692	FAD/NAD(P)-binding oxidoreductase family protein		8	0
	AT3G25510	0.36549	disease resistance protein (TIR-NBS-LRR class) family protein		11	0
	AT1G75590	0.365013	SAUR52,SMALL AUXIN UPREGULATED RNA 52	SAUR-like auxin-responsive protein family	10	0
	AT5G09930	0.364302	ABCF2	ABC transporter family protein	13	0
	AT2G14740	0.359706	VSR3	ATVSR3,vaculolar sorting receptor 3,BP80-2;2,binding protein of 80 kDa 2;2,VSR2;2,VACUOLAR SORTING RECEPTOR 2;2	10	0
	AT5G66200	0.353884	ARO2	armadillo repeat only 2	11	0
	AT1G31540	0.352586	Disease resistance protein (TIR-NBS-LRR class) family		11	0
	AT5G62900	0.343208	basic-leucine zipper transcription factor K		10	0
	AT3G49350	0.340638	Ypt/Rab-GAP domain of gyp1p superfamily protein		8	0
	AT5G50375	0.340065	CPI1	cyclopropyl isomerase	8	0
	AT3G05520	0.338876	CPA	AtCPA	10	0
	AT4G36640	0.338844	Sec14p-like phosphatidylinositol transfer family protein		7	0
	AT3G62110	0.333948	Pectin lyase-like superfamily protein		10	0
	AT4G36040	0.333031	J11	DJC23,DNA J protein C23	9	0
	AT3G56440	0.331572	ATG18D	ATATG18D,homolog of yeast autophagy 18 (ATG18) D	11	0
	AT3G05350	0.328308	Metallopeptidase M24 family protein		10	0
	AT3G52340	0.326772	SPP2	ATSPP2,SUCROSE-PHOSPHATASE 2	9	0
	AT1G34750	0.324799	Protein phosphatase 2C family protein		9	0
	AT5G47870	0.324566	RAD52-2	ODB2,Organellar DNA-Binding protein 2,RAD52-2B	11	0
	AT4G22380	0.31678	Ribosomal protein L7Ae/L30e/S12e/Gadd45 family protein		13	0
	AT5G46110	0.312091	APE2	TPT,triose-phosphate &#8260; phosphate translocator	8	0
	AT3G63470	0.309723	scpl40	serine carboxypeptidase-like 40	10	0
	AT4G39030	0.308446	EDS5	SCORD3,susceptible to coronatine-deficient Pst DC3000 3,SID1,SALICYLIC ACID INDUCTION DEFICIENT 1	13	0
	AT3G60160	0.30563	ABCC9	ATMRP9,multidrug resistance-associated protein 9,MRP9,multidrug resistance-associated protein 9	10	0
	AT5G53550	0.305536	YSL3	ATYSL3,YELLOW STRIPE LIKE 3	11	0
	AT4G21190	0.296897	emb1417	Pentatricopeptide repeat (PPR) superfamily protein	8	0
	AT3G16140	0.289145	PSAH-1	photosystem I subunit H-1	9	0
	AT2G36360	0.288097	Galactose oxidase/kelch repeat superfamily protein		10	0
	AT2G04630	0.284874	NRPB6B	RNA polymerase Rpb6	8	0
	AT5G58220	0.284871	TTL	ALNS,allantoin synthase	10	0
	AT2G45290	0.281401	TKL2,transketolase 2	Transketolase	7	0
	AT1G13320	0.279384	PP2AA3	protein phosphatase 2A subunit A3	9	0
	AT3G58100	0.272919	PDCB5	plasmodesmata callose-binding protein 5	9	0
	AT1G20780	0.270502	SAUL1	ATPUB44,ARABIDOPSIS THALIANA PLANT U-BOX 44,PUB44,PLANT U-BOX 44	7	0
	AT4G21380	0.269757	RK3	ARK3,receptor kinase 3	8	0
	AT4G20230	0.267719	terpenoid synthase superfamily protein		8	0
	AT3G17410	0.263823	Protein kinase superfamily protein		8	0
	AT2G40600	0.261976	appr-1-p processing enzyme family protein		7	0
	AT1G28580	0.258853	GDSL-like Lipase/Acylhydrolase superfamily protein		7	0
	AT4G23130	0.258191	CRK5	RLK6,RECEPTOR-LIKE PROTEIN KINASE 6	8	0
	AT4G27830	0.256532	BGLU10	AtBGLU10	8	0
	AT2G25520	0.253397	Drug/metabolite transporter superfamily protein		10	0
	AT1G34130	0.248978	STT3B	staurosporin and temperature sensitive 3-like b	9	0
	AT4G29440	0.239374	Regulator of Vps4 activity in the MVB pathway protein		9	0
	AT1G77490	0.237551	TAPX	thylakoidal ascorbate peroxidase	7	0
	AT4G38660	0.234893	Pathogenesis-related thaumatin superfamily protein		7	0
	AT3G29360	0.230592	UGD2	UDP-glucose 6-dehydrogenase family protein	8	0
	AT5G62580	0.223772	ARM repeat superfamily protein		7	0
	AT1G16670	0.210802	Protein kinase superfamily protein		6	0
	AT4G09010	0.210502	TL29	APX4,ascorbate peroxidase 4	6	0
	AT3G60690	0.205626	SAUR59,SMALL AUXIN UPREGULATED RNA 59	SAUR-like auxin-responsive protein family	6	0
	AT2G37550	0.199182	AGD7	ASP1,yeast pde1 suppressor 1	7	0
	AT5G11250	0.198224	Disease resistance protein (TIR-NBS-LRR class)		5	0
	AT5G19780	0.187371	TUA5	tubulin alpha-5	7	0
	AT1G55910	0.187285	ZIP11	zinc transporter 11 precursor	7	0
	AT5G24870	0.1823	RING/U-box superfamily protein		7	0
	AT3G22840	0.175442	ELIP1	ELIP	7	0
	AT5G19770	0.172686	TUA3	tubulin alpha-3	5	0
	AT1G34630	0.163975	transmembrane protein		5	0
	AT3G55260	0.158157	HEXO1	ATHEX2	7	0
	AT4G02420	0.156506	LecRK-IV.4,L-type lectin receptor kinase IV.4	Concanavalin A-like lectin protein kinase family protein	5	0
	AT1G69730	0.15206	Wall-associated kinase family protein		5	0
	AT1G66880	0.142614	Protein kinase superfamily protein		5	0
	AT4G23140	0.125889	CRK6	cysteine-rich RLK (RECEPTOR-like protein kinase) 6	5	0
	AT2G31020	0.111924	ORP1A	OSBP(oxysterol binding protein)-related protein 1A	5	0
	AT2G16950	0.106263	TRN1	ATTRN1,TRANSPORTIN 1	4	0
	AT5G48380	0.0966028	BIR1	BAK1-interacting receptor-like kinase 1	5	0
	AT5G25100	0.0897875	Endomembrane protein 70 protein family		4	0
	AT1G21250	0.0843346	WAK1	AtWAK1,PRO25	3	0
	AT5G22770	0.082756	alpha-ADR	alpha-adaptin	4	0
	AT5G60900	0.0803247	RLK1	receptor-like protein kinase 1	4	0
	AT1G65790	0.0767455	RK1	ARK1,receptor kinase 1	3	0
	AT5G35200	0.0753643	ENTH/ANTH/VHS superfamily protein		4	0
	AT2G42900	0.0582214	Plant basic secretory protein (BSP) family protein		3	0
	AT3G54100	0.0445393	O-fucosyltransferase family protein		2	0
	AT4G14690	0.0173317	ELIP2	Chlorophyll A-B binding family protein	1	0

## Sheet: maize-NUE
	Ranking of maize genes based on the sum of feature importance score from sixteen XGBoost total NUtE models.
	Gene	Feature Importance	Symbol	Description	Arabidopsis Homolog	Frequency	Is TF? TRUE/FALSE
	Zm00001d002234	40.3959	hb75	Homeobox-transcription factor 75	AT4G04890,AT4G21750	16	1
	Zm00001d006293	8.90961	nlp17	NLP-transcription factor 17	AT1G20640,AT1G76350	16	1
	Zm00001d005029	7.303	gras37	GRAS-transcription factor 37	AT3G54220	16	1
	Zm00001d006028	6.37684	sbp23	SBP-transcription factor 23	AT3G57920,AT2G42200	16	1
	Zm00001d002799	5.53354	hb66	Homeobox-transcription factor 66	AT3G61890,AT2G46680	16	1
	Zm00001d004358	5.19104	abi28	ABI3-VP1-transcription factor 28	AT4G31650,AT4G31680,AT2G24650,AT4G31620,AT2G24645,AT4G00260,AT2G24700,AT2G24680,AT1G26680,AT4G31630,AT5G32460,AT4G31615,AT4G31610,AT4G31690	16	1
	Zm00001d006198	4.83008	bbx6	b-box6	AT2G21320,AT4G38960	16	1
	Zm00001d018380	4.22589	arr8	ARR-B-transcription factor 8	AT2G25180,AT4G31920	16	1
	Zm00001d013676	4.16354	ca2p10	CCAAT-HAP2-transcription factor 210	AT3G05690,AT5G06510	16	1
	Zm00001d013073	3.03963	bhlh159	bHLH-transcription factor 159	AT1G03040,AT4G02590	16	1
	Zm00001d032024	2.15971	myb38	myb transcription factor38	AT4G38620	16	1
	Zm00001d021442	1.41879	nlp13	NLP-transcription factor 13	AT1G20640,AT1G76350	16	1
	Zm00001d012544	1.21427	myb74	MYB-transcription factor 74	AT3G11440,AT5G06100	16	1
	Zm00001d037769	1.13584	c3h39	C3H-transcription factor 39	AT4G29190,AT2G19810	15	1
	Zm00001d042830	1.01583	myb34	MYB-transcription factor 34	AT5G58900,AT5G01200,AT2G38090	16	1
	Zm00001d035512	0.870031	ereb81	AP2-EREBP-transcription factor 81	AT2G28550	16	1
	Zm00001d042609	0.717356	nactf109	NAC-transcription factor 109	AT1G01720	16	1
	Zm00001d043062	0.466581	wrky40	WRKY-transcription factor 40	AT5G22570	13	1
	Zm00001d038270	0.457822	mybr3	MYB-related-transcription factor 3	AT5G58900,AT5G01200,AT2G38090	15	1
	Zm00001d024160	0.334618	bzip107	bZIP-transcription factor 107	AT1G77920,AT1G22070	15	1
	Zm00001d041740	0.30897	wrky58	WRKY-transcription factor 58	AT1G13960,AT2G03340	16	1
	Zm00001d039266	0.259696	acm1	accomplice1	AT5G24310,AT1G64530,AT3G49290,AT4G24020	15	1
	Zm00001d028999	0.255295	nactf44	NAC-transcription factor 44	AT3G04070	15	1
	Zm00001d037607	0.229235	wrky125	WRKY-transcription factor 125	AT5G26170	16	1
	Zm00001d002530	169.702				16	0
	Zm00001d002426	128.907	pco102387c	Thylakoid lumenal 29 kDa protein chloroplastic	AT4G09010	16	0
	Zm00001d001857	96.4795		light harvesting complex photosystem II subunit 6	AT1G15820	16	0
	Zm00001d002854	90.836		Thioredoxin M1 chloroplastic	AT3G15360	16	0
	Zm00001d001804	74.3687	mlo9	barley mlo defense gene homolog9	AT1G26700,AT5G53760	16	0
	Zm00001d002880	71.4215	imd2	isopropylmalate dehydrogenase2	AT5G14200,AT1G31180,AT1G80560	16	0
	Zm00001d003767	59.6754	pco139896	Photosystem I subunit O	AT1G08380	16	0
	Zm00001d003059	51.014		Probable low-specificity L-threonine aldolase 1	AT3G04520,AT1G08630	16	0
	Zm00001d002261	40.7659		Peroxisomal (S)-2-hydroxy-acid oxidase GLO1	AT3G14420,AT3G14415,AT4G18360	16	0
	Zm00001d002798	39.2936		OJ000126_13.10 protein; protein	AT4G26950	16	0
	Zm00001d002503	38.5469		ABC transporter C family member 9	AT3G60160,AT3G60970	16	0
	Zm00001d005446	36.712		Photosystem I reaction center subunit IV A	AT4G28750,AT2G20260	16	0
	Zm00001d002826	30.2796		SAUR11-auxin-responsive SAUR family member	AT2G45210,AT3G60690	16	0
	Zm00001d006098	26.8812		Cyclopropane fatty acid synthase	AT3G23530,AT3G23510	16	0
	Zm00001d008379	26.0941	cys1	cysteine synthase1	AT3G59760,AT2G43750	16	0
	Zm00001d003941	20.764		Probable metal-nicotianamine transporter YSL6	AT5G41000,AT3G27020	16	0
	Zm00001d003129	18.5843	hct5	hydroxycinnamoyltransferase5	AT5G48930	16	0
	Zm00001d003457	17.475		PLAT domain-containing protein 3	AT2G22170,AT4G39730	16	0
	Zm00001d005317	17.086	pco080190	Amino acid binding protein	AT2G36840	16	0
	Zm00001d006793	16.0918		Cysteine-rich receptor-like protein kinase 10	AT4G23280,AT4G23180,AT3G45860,AT4G23150,AT4G23270,AT4G23130,AT4G23160,AT4G23310,AT4G23140,AT4G11530,AT4G23230	16	0
	Zm00001d002999	15.3376	ga2ox2	gibberellin 2-oxidase2	AT4G21200	16	0
	Zm00001d007827	14.9946	elip1	early light inducible protein1	AT3G22840,AT4G14690	16	0
	Zm00001d005996	14.5834		Photosystem I reaction center subunit V	AT1G55670	16	0
	Zm00001d007857	13.3731	pspb1	photosystem II oxygen evolving polypeptide1	AT1G06680	16	0
	Zm00001d006267	12.6202		Serine/threonine-protein kinase STY46	AT4G38470	16	0
	Zm00001d006193	12.4512		cytochrome P450 family 78 subfamily A polypeptide 8	AT3G61880,AT1G01190,AT2G46660	16	0
	Zm00001d005193	12.3385		Protein LURP1	AT1G33840,AT3G11740,AT2G14560,AT5G01750	16	0
	Zm00001d003446	12.0164	IDP2449	Gamma-glutamyltranspeptidase 1	AT4G39650,AT4G39640	16	0
	Zm00001d007383	11.7487		Probable alpha-mannosidase	AT5G13980	16	0
	Zm00001d003459	8.59987	cl11315_1a	Protein disulfide-isomerase LQY1 chloroplastic	AT1G75690	16	0
	Zm00001d007274	8.08075		Protein kinase Kelch repeat:Kelch	AT3G59940,AT2G44130	16	0
	Zm00001d006140	7.51735		UDP-glycosyltransferase 74B1	AT2G43840,AT2G43820	16	0
	Zm00001d029853	7.12206	pza03240	Proline oxidase	AT3G30775,AT5G38710	16	0
	Zm00001d010867	5.86065	pco112665	Bifunctional protein FolD 2	AT3G12290	16	0
	Zm00001d005657	5.85976				16	0
	Zm00001d020348	5.74717				16	0
	Zm00001d006540	5.73023		Oxygen-evolving enhancer protein 3-1	AT4G21280,AT4G05180	16	0
	Zm00001d011188	5.66018		3'-5' exonuclease domain-containing protein / K homology domain-containing protein / KH domain-containing protein	AT2G25910	16	0
	Zm00001d008974	5.40832		Mitochondrial arginine transporter BAC2	AT1G79900	16	0
	Zm00001d006663	5.40318	lhca1	light harvesting complex A1	AT3G61470	16	0
	Zm00001d008772	4.67246		Serinc-domain containing serine and sphingolipid biosynthesis protein	AT3G24460,AT4G13345	16	0
	Zm00001d017768	4.24005				16	0
	Zm00001d024637	4.17197		L-type lectin-domain containing receptor kinase V.9	AT4G02410,AT4G02420,AT2G37710,AT3G53810	16	0
	Zm00001d025665	4.12295	umc1272	Probable amino acid permease 7	AT5G23810	16	0
	Zm00001d017186	3.97475	hct6	hydroxycinnamoyltransferase6	AT5G48930	16	0
	Zm00001d014961	3.85129		Tetratricopeptide repeat (TPR)-like superfamily protein	AT4G10840	16	0
	Zm00001d013086	3.68194	AY109733	40S ribosomal protein S18	AT1G34030,AT4G09800,AT1G22780	16	0
	Zm00001d006137	3.67553		UDP-glycosyltransferase 74B1	AT2G43840,AT2G43820	16	0
	Zm00001d005997	3.62544	mlkp3	Maize LINC KASH AtWIP-like3	AT4G26455,AT5G56210,AT3G13360	16	0
	Zm00001d026599	3.50989	lhcb6	light harvesting chlorophyll a/b binding protein6	AT1G15820	16	0
	Zm00001d006274	3.42353	TIDP2961	Auxin-responsive protein SAUR61	AT1G29420,AT1G29430,AT1G29490,AT5G27780,AT1G29440,AT1G29450,AT1G29510,AT1G29460,AT1G29500	16	0
	Zm00001d021334	3.38195		Thioredoxin-like protein CDSP32 chloroplastic	AT1G76080	16	0
	Zm00001d006160	3.32745		DEAD-box ATP-dependent RNA helicase 7	AT5G62190	16	0
	Zm00001d038088	2.979		Sm-like protein LSM5	AT5G48870	16	0
	Zm00001d008681	2.96456	GRMZM2G380414	Ultraviolet-B-repressible protein	AT2G06520	16	0
	Zm00001d018468	2.90532	fdh1	formaldehyde dehydrogenase homolog1	AT5G43940,AT5G37360	16	0
	Zm00001d006644	2.90275	mkkk27	MAP kinase kinase kinase27	AT3G04910,AT5G28080	16	0
	Zm00001d011285	2.89488	lhcb10	light harvesting chlorophyll a/b binding protein10	AT1G29930,AT1G29920,AT2G34430,AT2G34420,AT1G29910	16	0
	Zm00001d009178	2.88623		Serine carboxypeptidase-like 33	AT3G17180	16	0
	Zm00001d031677	2.78106	pco070301	MtN19-like protein	AT5G61820	16	0
	Zm00001d016100	2.78099		Rhodanese-like domain-containing protein 4 chloroplastic	AT4G01050	16	0
	Zm00001d006521	2.70633				16	0
	Zm00001d010463	2.64563		Phospholipase A1-Igamma1 chloroplastic	AT2G30550,AT1G06800	16	0
	Zm00001d045054	2.51332	stc1	sesquiterpene cyclase1	AT5G23960,AT4G13280,AT5G44630,AT5G48110,AT1G48800,AT4G15870,AT3G14490,AT1G66020,AT4G20200,AT1G48820,AT1G70080,AT1G31950,AT3G14520,AT3G29410,AT3G29190,AT3G14540,AT3G32030,AT4G20230,AT4G13300,AT2G23230,AT4G20210,AT3G29110,AT1G33750	16	0
	Zm00001d011679	2.51229	nrt5	nitrate transport5	AT1G12940	16	0
	Zm00001d032605	2.51001	npi447a	agal1;alpha-galactosidase1: Entrez Gene relates to alpha-galactosidase 1 (AGAL) of Arabidopsis	AT5G08370	16	0
	Zm00001d036535	2.48366	oec33	oxygen evolving complex, 33kDa subunit	AT5G66570,AT3G50820	16	0
	Zm00001d011642	2.4385	pco129777b	Phosphoethanolamine N-methyltransferase 3	AT1G48600,AT1G73600,AT3G18000	16	0
	Zm00001d011418	2.39797		cytochrome P450 family 72 subfamily A polypeptide 8	AT3G14620,AT3G14630,AT3G14610,AT3G14640,AT3G14650,AT3G14680,AT3G14690,AT3G14660	16	0
	Zm00001d025644	2.38683		Agmatine deiminase	AT5G08170	16	0
	Zm00001d025915	2.38181		Syntaxin-81	AT1G51740	16	0
	Zm00001d019899	2.38012		Rhodanese-like domain-containing protein 9 chloroplastic	AT2G42220	16	0
	Zm00001d014303	2.3386		Vacuolar-sorting receptor 4	AT2G14740,AT2G14720	16	0
	Zm00001d025103	2.33256	amo1	amine oxidase1	AT4G12290	16	0
	Zm00001d013146	2.3295		Photosystem I reaction center subunit III chloroplastic	AT1G31330	16	0
	Zm00001d038984	2.30563	psah1	photosystem I H subunit1	AT1G52230,AT3G16140	15	0
	Zm00001d008691	2.29501	atg18d	autophagy18d	AT3G56440,AT2G40810	16	0
	Zm00001d026026	2.26837				16	0
	Zm00001d013493	2.14464	lox5	lipoxygenase5	AT1G55020,AT3G22400	16	0
	Zm00001d027373	2.13742	cdc2	cell division control protein homolog2	AT3G48750	16	0
	Zm00001d042541	2.12396	lox1	lipoxygenase1	AT1G55020,AT3G22400	16	0
	Zm00001d021763	2.11994	psb29	photosystem II subunit29	AT3G08940,AT5G01530	16	0
	Zm00001d010796	2.1021	hex3	hexokinase3	AT4G29130,AT2G19860	16	0
	Zm00001d034796	2.05722		Vacuolar protein sorting-associated protein 9A	AT3G49645	16	0
	Zm00001d021021	2.03803		Peptidyl-prolyl cis-trans isomerase	AT3G25220	16	0
	Zm00001d009084	2.03699		S-adenosyl-L-methionine-dependent methyltransferases superfamily protein	AT2G41380	16	0
	Zm00001d011624	1.8873		alpha/beta-Hydrolases superfamily protein	AT1G66900,AT5G38220	16	0
	Zm00001d038891	1.85156	peamt2	Phosphoethanolamine N-methyltransferase 3	AT1G48600,AT1G73600,AT3G18000	16	0
	Zm00001d024306	1.84809		Methyl-CpG-binding domain-containing protein 13	AT5G52230	16	0
	Zm00001d016561	1.80464		chaperone protein dnaJ-related	AT5G43260	16	0
	Zm00001d009967	1.79344	sqd1	sulfolipid biosynthesis1	AT4G33030	16	0
	Zm00001d030766	1.76276				16	0
	Zm00001d024568	1.76271	mpk4	MAP kinase4	AT4G01370,AT1G01560	16	0
	Zm00001d006900	1.74946		Phospho-2-dehydro-3-deoxyheptonate aldolase 2 chloroplastic	AT1G22410	16	0
	Zm00001d037695	1.71416		actin binding protein family	AT1G52080	14	0
	Zm00001d032306	1.69229				16	0
	Zm00001d039118	1.66371	rl1	radialis homolog1	AT1G19510,AT2G21650,AT4G39250	16	0
	Zm00001d010791	1.52944		Histidine-containing phosphotransfer protein 4	AT3G16360	16	0
	Zm00001d006211	1.52061		Protein STAY-GREEN 1 chloroplastic	AT4G11911,AT4G11910,AT4G22920	16	0
	Zm00001d048497	1.51208				16	0
	Zm00001d015058	1.50574		Histone deacetylase complex subunit SAP18	AT2G45640	16	0
	Zm00001d034832	1.48276		Probable acyl-activating enzyme 16 chloroplastic	AT3G23790,AT4G14070	16	0
	Zm00001d050403	1.46995		Chlorophyll a-b binding protein 4	AT3G47470	14	0
	Zm00001d031447	1.42662	mrpa10	multidrug resistance protein associated10	AT3G59140	16	0
	Zm00001d016800	1.36596				16	0
	Zm00001d020877	1.35704		Photosystem I reaction center subunit V chloroplastic	AT1G55670	16	0
	Zm00001d043757	1.34766		Nuclear pore complex protein NUP50A	AT1G52380,AT3G15970	16	0
	Zm00001d019518	1.34287	gpm930	Photosystem I reaction center subunit IV A	AT4G28750,AT2G20260	15	0
	Zm00001d027444	1.32882	IDP755	D111/G-patch domain-containing protein	AT1G63980	16	0
	Zm00001d048944	1.30407		GTP-binding protein hflX	AT5G57960	16	0
	Zm00001d053696	1.28298		Glucomannan 4-beta-mannosyltransferase 2	AT5G22740	16	0
	Zm00001d033132	1.27894	umc1383	lhcb9;light harvesting chlorophyll binding protein9: cDNA sequence is a classII lhcb, unlike previously characterized lhcb genes which are classI (Viret et al 1993)	AT3G27690,AT2G05070,AT2G05100	16	0
	Zm00001d021435	1.20094	lhcb2	light harvesting chlorophyll a/b binding protein2	AT1G29930,AT1G29920,AT2G34430,AT2G34420,AT1G29910	16	0
	Zm00001d011799	1.18543		Nuclear transport factor 2 (NTF2) family protein	AT5G04830	16	0
	Zm00001d052518	1.15284		Pollen Ole e 1 allergen and extensin family protein	AT5G15780	16	0
	Zm00001d021906	1.12807		Chlorophyll a-b binding protein	AT3G61470	16	0
	Zm00001d020264	1.12008				16	0
	Zm00001d017526	1.11919	pip1b	plasma membrane intrinsic protein1	AT4G00430,AT4G23400,AT3G61430,AT1G01620	16	0
	Zm00001d016991	1.11214				16	0
	Zm00001d014435	1.08765		D-xylose-proton symporter-like 1	AT3G03090,AT5G17010	16	0
	Zm00001d013039	1.08584	psad1	photosystem I subunit d1	AT1G03130,AT4G02770	16	0
	Zm00001d044401	1.0804		photosystem II light harvesting complex gene B1B2	AT1G29930,AT1G29920,AT2G34430,AT2G34420,AT1G29910	16	0
	Zm00001d022181	1.07755		Phospho-2-dehydro-3-deoxyheptonate aldolase 1	AT1G22410	16	0
	Zm00001d032042	1.07358	AY111834	Cytochrome P450 CYP78A53	AT3G61880,AT1G01190,AT2G46660	16	0
	Zm00001d018940	1.07271	elip2	early light inducible protein2	AT3G22840,AT4G14690	16	0
	Zm00001d032197	1.07076		Chlorophyll a-b binding protein 4 chloroplastic	AT3G47470	16	0
	Zm00001d013465	1.07018	d9	dwarf plant9	AT2G01570,AT1G14920	16	0
	Zm00001d040190	1.06826		hydroxyproline-rich glycoprotein family protein	AT2G39050	16	0
	Zm00001d034422	1.06602		40S ribosomal protein S18	AT1G34030,AT4G09800,AT1G22780	16	0
	Zm00001d043248	1.03671		Transcription factor bHLH112	AT3G20640	16	0
	Zm00001d026635	1.03124	alla1	allantoinase1	AT4G04955	16	0
	Zm00001d032152	1.00598	cncr1	cinnamoyl CoA reductase1	AT1G80820,AT1G15950	16	0
	Zm00001d052837	1.00465		BTB/POZ domain-containing protein	AT1G55760	16	0
	Zm00001d018779	0.992139	pspb2	photosystem II oxygen evolving polypeptide2	AT1G06680	16	0
	Zm00001d027861	0.95358		Alanine--glyoxylate aminotransferase 2 homolog 1 mitochondrial	AT4G39660	16	0
	Zm00001d012609	0.939421		Serine/threonine-protein kinase	AT1G65800,AT4G21380,AT1G65790	16	0
	Zm00001d032233	0.937743		Encodes a protein whose expression is responsive to nematode infection.	AT5G37840,AT1G66480	16	0
	Zm00001d025035	0.91932		Putative D-mannose binding lectin family receptor-like protein kinase	AT5G60900	16	0
	Zm00001d050551	0.91668		ubiquitin-associated (UBA)/TS-N domain-containing protein	AT1G04850	15	0
	Zm00001d038346	0.895539				15	0
	Zm00001d019117	0.850042				16	0
	Zm00001d043374	0.843964		Peptide transporter PTR2	AT1G52190,AT3G16180	16	0
	Zm00001d041819	0.838041	psan1	photosystem I N subunit1	AT5G64040	13	0
	Zm00001d027456	0.826803	pba1	PBA1 homolog1	AT4G01150	16	0
	Zm00001d023713	0.817697	psan2	photosystem I N subunit2	AT5G64040	15	0
	Zm00001d027601	0.817048	TIDP3460	cytochrome P450 family 96 subfamily A polypeptide 1	AT4G32170,AT1G47620,AT4G39510,AT5G02900,AT1G57750,AT4G39500,AT5G52320,AT2G21910,AT4G39480,AT4G39490,AT2G23180,AT1G65340	16	0
	Zm00001d051842	0.816223		Zn-dependent hydrolase%2C including glyoxylase	AT4G33540	16	0
	Zm00001d046682	0.801973		Peroxiredoxin-5	AT3G52960	16	0
	Zm00001d046438	0.79645	ago101	argonaute101	AT5G43810	16	0
	Zm00001d022182	0.785001		alpha/beta-Hydrolases superfamily protein	AT4G39955,AT5G09430,AT1G78210	16	0
	Zm00001d017379	0.760602		Thioredoxin M1 chloroplastic	AT3G15360	16	0
	Zm00001d016825	0.756946		SPla/RYanodine receptor (SPRY) domain-containing protein	AT1G35470,AT4G09340	16	0
	Zm00001d043621	0.720856		Phosphatase phospho1	AT1G73010,AT1G17710	16	0
	Zm00001d047797	0.701651		UDP-glucuronic acid decarboxylase 5	AT3G46440,AT2G28760,AT5G59290	16	0
	Zm00001d033419	0.694061		Probable BOI-related E3 ubiquitin-protein ligase 2	AT5G45100,AT1G79110,AT4G19700,AT3G12920	16	0
	Zm00001d044396	0.672396	IDP518	Chlorophyll a-b binding protein 48%2C chloroplastic	AT1G29930,AT1G29920,AT2G34430,AT2G34420,AT1G29910	15	0
	Zm00001d027557	0.660622	gst31	glutathione transferase31	AT1G59700,AT1G10370,AT1G10360,AT1G59670	16	0
	Zm00001d036274	0.655926	pco123453	S-adenosyl-L-methionine-dependent methyltransferases superfamily protein	AT4G28830	16	0
	Zm00001d011487	0.649736	idh1	isocitrate dehydrogenase1	AT1G65930	16	0
	Zm00001d051872	0.640124	pip1e	plasma membrane intrinsic protein1	AT4G00430,AT4G23400,AT3G61430,AT1G01620	16	0
	Zm00001d009029	0.632166		Putative leucine-rich repeat receptor-like protein kinase family protein	AT1G28440,AT4G28490	16	0
	Zm00001d039914	0.629804		Metallothionein-like protein type 2	AT3G09390,AT5G02380	15	0
	Zm00001d018364	0.622189		Snf1-related kinase interacting protein SKI1	AT1G80940	16	0
	Zm00001d028598	0.596045		ROTUNDIFOLIA like 8	AT2G39705	16	0
	Zm00001d025892	0.596009		ATPase	AT4G30490,AT4G28070	16	0
	Zm00001d039715	0.592526		Ultraviolet-B-repressible protein	AT2G06520	15	0
	Zm00001d029065	0.588719		Protein LRP16	AT2G40600	16	0
	Zm00001d047124	0.58727		Proline oxidase	AT3G30775,AT5G38710	15	0
	Zm00001d028360	0.58702		NAD(P)-linked oxidoreductase superfamily protein	AT1G59950,AT1G59960	16	0
	Zm00001d034420	0.571735	gdh1	glutamic dehydrogenase1	AT3G03910,AT5G18170	16	0
	Zm00001d023560	0.567402		Putative calcium-dependent protein kinase family protein	AT4G09570,AT1G35670	16	0
	Zm00001d012607	0.547365	gpm345	NAD(P)H dehydrogenase (quinone) FQR1	AT4G27270	16	0
	Zm00001d014564	0.541978	oec33b	oxygen-evolving complex 33 kda protein b	AT5G66570,AT3G50820	16	0
	Zm00001d044056	0.501949	kch1	potassium channel 1	AT2G26650	16	0
	Zm00001d044243	0.494664		3'-5' exonuclease domain-containing protein / K homology domain-containing protein / KH domain-containing protein	AT2G25910	14	0
	Zm00001d050021	0.488404	abh3	abscisic acid 8'-hydroxylase3	AT3G19270	16	0
	Zm00001d041410	0.46651		protein; Expressed protein	AT1G68490,AT3G02555,AT5G16110	16	0
	Zm00001d044495	0.464309	see2b	senescence enhanced2b	AT4G32940,AT2G25940	10	0
	Zm00001d041488	0.463678		Chaperone DnaJ-domain superfamily protein	AT1G79030,AT1G16680	15	0
	Zm00001d041769	0.426358		Serine carboxypeptidase-like 20	AT4G12910,AT3G25420	16	0
	Zm00001d048416	0.420726		FAD/NAD(P)-binding oxidoreductase family protein	AT5G05320,AT4G38540	16	0
	Zm00001d031514	0.407893		chaperone protein dnaJ-related	AT2G24395	16	0
	Zm00001d022464	0.399563		Ultraviolet-B-repressible protein	AT2G06520	16	0
	Zm00001d029049	0.38675		Photosystem II repair protein PSB27-H1 chloroplastic	AT1G03600	14	0
	Zm00001d021288	0.37914		Senescence-inducible chloroplast stay-green protein 1	AT4G11911,AT4G11910,AT4G22920	15	0
	Zm00001d048190	0.37464		RNase L inhibitor protein-related	AT5G10070	15	0
	Zm00001d044465	0.373		GDSL esterase/lipase	AT1G28610,AT1G28600,AT1G31550,AT1G28580,AT1G28640,AT1G28670,AT1G28660,AT1G28570,AT1G28650,AT1G28590,AT2G27360	15	0
	Zm00001d041590	0.371912	rte2	rotten ear2	AT2G47160,AT3G62270	15	0
	Zm00001d036951	0.361544	gst19	glutathione transferase19	AT1G78340,AT1G78380,AT1G78320,AT1G78370,AT1G78360,AT1G17180,AT1G17190,AT1G17170	16	0
	Zm00001d025831	0.32765	amt1	ammonium transporter1	AT3G24290,AT3G24300,AT4G13510	16	0
	Zm00001d032695	0.320012	mdh4	malate dehydrogenase4	AT5G43330,AT1G04410	16	0
	Zm00001d052040	0.31977		Cytochrome c oxidase copper chaperone%3B Cytochrome c oxidase copper chaperone isoform 1%3B Cytochrome c oxidase copper chaperone isoform 2	AT1G53030,AT3G15352	16	0
	Zm00001d053049	0.313408		ATPase%2C coupled to transmembrane movement of substance%3B ATPase%2C coupled to transmembrane movement of substances	AT1G71960	16	0
	Zm00001d023689	0.311478		SGF29 tudor-like domain	AT5G40550,AT3G27460	16	0
	Zm00001d024141	0.310761		Transmembrane 9 superfamily member 9	AT5G25100,AT5G10840,AT2G24170	16	0
	Zm00001d040741	0.296446		Serine carboxypeptidase-like 33	AT3G17180	16	0
	Zm00001d021878	0.293802		Protein FREE1	AT1G20110	16	0
	Zm00001d031136	0.28859	cys2	cysteine synthase2	AT4G14880,AT3G22460	16	0
	Zm00001d015060	0.281792	mate6	multidrug and toxic compound extrusion6	AT2G21340,AT4G39030	16	0
	Zm00001d043860	0.26996		evolutionarily conserved C-terminal region 8	AT1G79270	14	0
	Zm00001d047532	0.265653		Photosystem II repair protein PSB27-H1 chloroplastic	AT1G03600	13	0
	Zm00001d043249	0.263572		NAD(P)H dehydrogenase (quinone) FQR1	AT4G27270	15	0
	Zm00001d043174	0.262101	GRMZM2G138074	Cytochrome P450 98A3	AT2G40890	16	0
	Zm00001d043651	0.229997		Tryptophan aminotransferase-related protein 4	AT1G34040,AT1G34060	13	0
	Zm00001d047820	0.229067		ROTUNDIFOLIA like 8	AT2G39705	16	0
	Zm00001d048540	0.223425		Phosphatidylinositol N-acetyglucosaminlytransferase subunit P-related	AT4G00440,AT1G01695	15	0
	Zm00001d048135	0.221035				16	0
	Zm00001d044159	0.215361	cyp11	cytochrome P450 11	AT3G14620,AT3G14630,AT3G14610,AT3G14640,AT3G14650,AT3G14680,AT3G14690,AT3G14660	16	0
	Zm00001d046652	0.215274		F11F12.5 protein	AT4G22270,AT1G50630,AT3G20300	15	0
	Zm00001d043299	0.191361		Photosystem II reaction center W protein chloroplastic	AT2G30570	13	0
	Zm00001d047958	0.184166		Ribosomal protein L7Ae/L30e/S12e/Gadd45 family protein	AT4G22380,AT5G20160	14	0
	Zm00001d039468	0.18416		Grx_A2-glutaredoxin subgroup III	AT5G11930,AT4G33040	14	0
	Zm00001d037644	0.181824		Putative membrane lipoprotein	AT5G59350	13	0
	Zm00001d042997	0.181387		HIT-type Zinc finger family protein	AT4G28820	15	0
	Zm00001d044300	0.170375		PIF / Ping-Pong family of plant transposases	AT5G12010	15	0
	Zm00001d043795	0.152623		Glutathione S-transferase GSTU6	AT1G59700,AT1G10370,AT1G10360,AT1G59670	16	0
	Zm00001d038964	0.150681				15	0
	Zm00001d052742	0.119087		GINS complex protein	AT1G19080,AT3G55490	15	0
	Zm00001d049650	0.112287		Photosystem II core complex protein psbY	AT1G67740	14	0
	Zm00001d047217	0.098094		5-hydroxyisourate hydrolase	AT5G58220	12	0
	Zm00001d043650	0.0887375		Tryptophan aminotransferase-related protein 4	AT1G34040,AT1G34060	12	0
	Zm00001d049016	0.0819281		F-box/kelch-repeat protein SKIP20	AT3G59940,AT2G44130	8	0
	Zm00001d038165	0.0800378	gid1	gibberellin-insensitive dwarf protein homolog1	AT3G05120,AT3G63010,AT5G27320	11	0
	Zm00001d053786	0.041764		cytoplasmic membrane protein	AT1G33490,AT4G10140	8	0

## Sheet: Arabidopsis-Biomass
	Ranking of Arabidopsis genes based on the sum of feature importance score from eighteen XGBoost biomass models.
	Gene	SUM	Symbol	Description	Frequency
	AT2G47060	38.784	PTI1-4	Protein kinase superfamily protein	18
	AT3G52340	38.2057	SPP2	ATSPP2,SUCROSE-PHOSPHATASE 2	18
	AT4G14880	37.7353	OASA1	ATCYS-3A,CYTACS1,OLD3,ONSET OF LEAF DEATH 3	18
	AT4G14690	27.5008	ELIP2	Chlorophyll A-B binding family protein	18
	AT3G17180	27.128	scpl33	serine carboxypeptidase-like 33	18
	AT5G08170	23.5501	EMB1873	ATAIH,AGMATINE IMINOHYDROLASE	18
	AT5G16570	23.3574	GLN1;4	glutamine synthetase 1;4	18
	AT5G23810	23.218	AAP7	amino acid permease 7	18
	AT1G52190	20.8147	AtNPF1.2,NPF1.2,NRT1/ PTR family 1.2,NRT1.11,nitrate transporter 1.11	Major facilitator superfamily protein	18
	AT1G19510	19.8797	RL5	ATRL5,RAD-like 5,RSM4,RADIALIS-LIKE SANT/MYB 4	18
	AT4G04955	17.9197	ALN	ATALN,allantoinase	18
	AT4G05180	17.5214	PSBQ-2	PSBQ,PHOTOSYSTEM II SUBUNIT Q,PSII-Q	18
	AT1G12840	16.8461	DET3	ATVHA-C,ARABIDOPSIS THALIANA VACUOLAR ATP SYNTHASE SUBUNIT C	18
	AT2G16770	15.0356	bZIP23	Basic-leucine zipper (bZIP) transcription factor family protein	18
	AT3G22840	14.9648	ELIP1	ELIP	18
	AT5G12250	14.1697	TUB6	beta-6 tubulin	18
	AT2G43840	13.9976	UGT74F1	UDP-glycosyltransferase 74 F1	18
	AT3G12290	13.3331	Amino acid dehydrogenase family protein		18
	AT1G16860	13.0289	Ubiquitin-specific protease family C19-related protein		18
	AT1G17710	12.3865	PEPC1	AtPEPC1,Arabidopsis thaliana phosphoethanolamine/phosphocholine phosphatase 1	18
	AT2G42280	12.3541	FBH4	AKS3,ABA-responsive kinase substrate 3	18
	AT3G30775	12.2643	ERD5	AT-POX,ATPDH,ATPOX,ARABIDOPSIS THALIANA PROLINE OXIDASE,PDH1,proline dehydrogenase 1,PRO1,PRODH,PROLINE DEHYDROGENASE	18
	AT5G56460	12.0652	Protein kinase superfamily protein		18
	AT5G02380	11.5458	MT2B	metallothionein 2B	18
	AT2G43780	11.4794	cytochrome oxidase assembly protein		18
	AT1G04820	10.85	TUA4	TOR2,TORTIFOLIA 2	18
	AT4G39250	10.7374	RL1	ATRL1,RAD-like 1,RSM2,RADIALIS-LIKE SANT/MYB 2	18
	AT5G48870	10.658	SAD1	AtLSM5,AtSAD1,LSM5,SM-like 5	18
	AT3G20640	10.4286	basic helix-loop-helix (bHLH) DNA-binding superfamily protein		18
	AT2G45695	10.0799	URM11,ubiquitin-related modifier 11	Ubiquitin related modifier 1	18
	AT5G59050	9.69737	G patch domain protein		18
	AT1G12940	9.58037	NRT2.5	ATNRT2.5,nitrate transporter2.5	18
	AT4G38620	8.52556	MYB4	ATMYB4,myb domain protein 4	18
	AT2G18040	8.38593	PIN1AT	peptidylprolyl cis/trans isomerase, NIMA-interacting 1	18
	AT1G01180	7.76411	S-adenosyl-L-methionine-dependent methyltransferases superfamily protein		18
	AT2G41740	7.75668	VLN2	ATVLN2	18
	AT1G14920	7.73605	GAI	RGA2,RESTORATION ON GROWTH ON AMMONIA 2	18
	AT5G44060	7.68742	embryo sac development arrest protein		18
	AT5G46470	7.56819	RPS6	disease resistance protein (TIR-NBS-LRR class) family	18
	AT1G01720	7.31826	ATAF1	NAC (No Apical Meristem) domain transcriptional regulator superfamily protein	18
	AT1G01420	7.24733	UGT72B3	UDP-glucosyl transferase 72B3	18
	AT4G20230	7.16099	terpenoid synthase superfamily protein		18
	AT4G09750	7.13598	NAD(P)-binding Rossmann-fold superfamily protein		18
	AT2G25180	7.03177	RR12	ARR12,response regulator 12,AtARR12	18
	AT1G10140	7.01861	Uncharacterized conserved protein UCP031279		18
	AT1G03680	6.84512	THM1	ATHM1,thioredoxin M-type 1,ATM1,ARABIDOPSIS THIOREDOXIN M-TYPE 1,TRX-M1,THIOREDOXIN M-TYPE 1	18
	AT1G08630	6.8236	THA1	threonine aldolase 1	18
	AT1G01620	6.79988	PIP1C	PIP1;3,PLASMA MEMBRANE INTRINSIC PROTEIN 1;3,TMP-B	18
	AT3G23090	6.6362	WDL3	TPX2 (targeting protein for Xklp2) protein family	18
	AT4G37400	6.57626	CYP81F3	cytochrome P450, family 81, subfamily F, polypeptide 3	18
	AT1G48600	6.53248	PMEAMT	AtPMEAMT	18
	AT5G57330	6.40063	Galactose mutarotase-like superfamily protein		18
	AT2G20260	6.38696	PSAE-2	photosystem I subunit E-2	18
	AT3G52750	6.36279	FTSZ2-2	Tubulin/FtsZ family protein	18
	AT2G27510	6.29696	FD3	ATFD3,ferredoxin 3	18
	AT1G61520	6.07156	LHCA3	PSI type III chlorophyll a/b-binding protein	18
	AT1G15410	6.02342	aspartate-glutamate racemase family		18
	AT3G63470	5.92799	scpl40	serine carboxypeptidase-like 40	18
	AT1G07470	5.9159	Transcription factor IIA, alpha/beta subunit		18
	AT2G44130	5.81751	KFB39,Kelch-domain-containing F-box protein 39,KMD3,KISS ME DEADLY 3	Galactose oxidase/kelch repeat superfamily protein	18
	AT1G01790	5.70821	KEA1	ATKEA1,K+ EFFLUX ANTIPORTER 1	18
	AT1G01560	5.61516	MPK11	ATMPK11,MAP kinase 11	18
	AT1G02640	5.49821	BXL2	ATBXL2,BETA-XYLOSIDASE 2	18
	AT1G03475	5.47612	LIN2	ATCPO-I,HEMF1	18
	AT1G14560	5.46157	CoAc1,CoA Carrier 1	Mitochondrial substrate carrier family protein	18
	AT5G50375	5.4608	CPI1	cyclopropyl isomerase	18
	AT1G06680	5.44189	PSBP-1	OE23,OXYGEN EVOLVING COMPLEX SUBUNIT 23 KDA,OEE2,OXYGEN-EVOLVING ENHANCER PROTEIN 2,PSII-P,PHOTOSYSTEM II SUBUNIT P	18
	AT1G80860	5.40332	PLMT	ATPLMT,ARABIDOPSIS PHOSPHOLIPID N-METHYLTRANSFERASE	18
	AT1G03040	5.38928	basic helix-loop-helix (bHLH) DNA-binding superfamily protein		18
	AT5G09300	5.3405	Thiamin diphosphate-binding fold (THDP-binding) superfamily protein		18
	AT2G32415	5.33799	Polynucleotidyl transferase, ribonuclease H fold protein with HRDC domain-containing protein		18
	AT3G55260	5.29165	HEXO1	ATHEX2	18
	AT1G55670	5.22694	PSAG	photosystem I subunit G	18
	AT5G49830	5.20257	EXO84B	exocyst complex component 84B	18
	AT5G06230	5.16293	TBL9	TRICHOME BIREFRINGENCE-LIKE 9	18
	AT3G05170	5.08221	Phosphoglycerate mutase family protein		18
	AT1G13320	4.98462	PP2AA3	protein phosphatase 2A subunit A3	18
	AT3G20760	4.93744	Nse4, component of Smc5/6 DNA repair complex		18
	AT5G10350	4.87743	RNA-binding (RRM/RBD/RNP motifs) family protein		18
	AT1G58080	4.68138	ATP-PRT1	ATATP-PRT1,ATP phosphoribosyl transferase 1,HISN1A	18
	AT3G57920	4.61883	SPL15	squamosa promoter binding protein-like 15	18
	AT3G54890	4.60002	LHCA1	chlorophyll a-b binding protein 6	18
	AT1G04850	4.55455	ubiquitin-associated (UBA)/TS-N domain-containing protein		18
	AT1G29910	4.50149	CAB3	AB180,LHCB1.2,LIGHT HARVESTING CHLOROPHYLL A/B BINDING PROTEIN 1.2	18
	AT5G43940	4.49143	HOT5	ADH2,ALCOHOL DEHYDROGENASE 2,ATGSNOR1,GSNOR,S-NITROSOGLUTATHIONE REDUCTASE,PAR2,PARAQUAT RESISTANT 2	18
	AT1G07650	4.47832	Leucine-rich repeat transmembrane protein kinase		18
	AT4G39400	4.47777	BRI1	ATBRI1,BIN1,BR INSENSITIVE 1,CBB2,CABBAGE 2,DWF2,DWARF 2	18
	AT3G15360	4.45785	TRX-M4	ATHM4,ATM4,ARABIDOPSIS THIOREDOXIN M-TYPE 4	18
	AT5G11250	4.42845	Disease resistance protein (TIR-NBS-LRR class)		18
	AT4G23400	4.42368	PIP1;5	PIP1D	18
	AT5G53400	4.40019	BOB1	HSP20-like chaperones superfamily protein	18
	AT4G26150	4.36879	CGA1	GATA22,GATA TRANSCRIPTION FACTOR 22,GNL,GNC-LIKE	18
	AT1G16110	4.34775	WAKL6	wall associated kinase-like 6	18
	AT1G36380	4.33735	transmembrane protein		18
	AT2G36800	4.32278	DOGT1	UGT73C5,UDP-GLUCOSYL TRANSFERASE 73C5	18
	AT1G03600	4.3018	PSB27	photosystem II family protein	18
	AT3G61470	4.28828	LHCA2	photosystem I light harvesting complex protein	18
	AT1G02850	4.24508	BGLU11	beta glucosidase 11	18
	AT2G42070	4.22465	NUDX23	ATNUDT23,ARABIDOPSIS THALIANA NUDIX HYDROLASE HOMOLOG 23,ATNUDX23,nudix hydrolase homolog 23	18
	AT1G14910	4.18947	ENTH/ANTH/VHS superfamily protein		18
	AT4G39720	4.18759	VQ motif-containing protein		18
	AT5G46840	4.18008	RNA-binding (RRM/RBD/RNP motifs) family protein		18
	AT2G25910	4.16409	3'-5' exonuclease domain-containing protein / K homology domain-containing protein / KH domain-containing protein		18
	AT1G05630	4.13893	5PTASE13	AT5PTASE13,Arabidopsis thaliana inositol-polyphosphate 5-phosphatase 13	18
	AT1G04410	4.13519	c-NAD-MDH1	Lactate/malate dehydrogenase family protein	18
	AT5G44070	4.12879	CAD1	ARA8,ATPCS1,ARABIDOPSIS THALIANA PHYTOCHELATIN SYNTHASE 1,PCS1,PHYTOCHELATIN SYNTHASE 1	18
	AT2G07680	4.11679	ABCC13	ATMRP11,multidrug resistance-associated protein 11,AtABCC13,MRP11,multidrug resistance-associated protein 11	18
	AT5G61220	4.03996	LYR family of Fe/S cluster biogenesis protein		18
	AT1G20640	4.03798	NLP4,NIN-like protein 4	Plant regulator RWP-RK family protein	18
	AT1G20696	3.98333	HMGB3	NFD03,NFD3	18
	AT3G49940	3.97927	LBD38	LOB domain-containing protein 38	18
	AT3G50910	3.9752	netrin receptor DCC		18
	AT1G31540	3.93671	Disease resistance protein (TIR-NBS-LRR class) family		18
	AT1G72230	3.9287	Cupredoxin superfamily protein		18
	AT1G05560	3.9034	UGT75B1	UGT1,UDP-GLUCOSE TRANSFERASE 1	18
	AT3G22400	3.87444	LOX5	PLAT/LH2 domain-containing lipoxygenase family protein	18
	AT2G18740	3.84914	Small nuclear ribonucleoprotein family protein		18
	AT5G52450	3.82436	MATE efflux family protein		18
	AT4G33180	3.80523	alpha/beta-Hydrolases superfamily protein		18
	AT2G19860	3.76313	HXK2	ATHXK2,ARABIDOPSIS THALIANA HEXOKINASE 2	18
	AT5G58900	3.67234	Homeodomain-like transcriptional regulator		18
	AT1G08730	3.66741	XIC	Myosin family protein with Dil domain-containing protein	18
	AT1G66480	3.64251	plastid movement impaired 2		18
	AT3G06350	3.63892	MEE32	EMB3004,EMBRYO DEFECTIVE 3004	18
	AT3G58100	3.57887	PDCB5	plasmodesmata callose-binding protein 5	18
	AT1G03340	3.57189	hypothetical protein		18
	AT1G63840	3.49726	RING/U-box superfamily protein		18
	AT5G41000	3.45922	YSL4	AtYSL4	18
	AT3G57050	3.44928	CBL	cystathionine beta-lyase	18
	AT4G12910	3.44341	scpl20	serine carboxypeptidase-like 20	18
	AT4G14960	3.4082	TUA6	Tubulin/FtsZ family protein	18
	AT3G59580	3.39462	NLP9,NIN-like protein 9	Plant regulator RWP-RK family protein	18
	AT4G25850	3.37855	ORP4B	OSBP(oxysterol binding protein)-related protein 4B	18
	AT2G34420	3.36665	LHB1B2	LHCB1.5,PHOTOSYSTEM II LIGHT HARVESTING COMPLEX GENE 1.5	18
	AT2G46200	3.32827	U11/U12 small nuclear ribonucleoprotein		18
	AT1G79110	3.31804	BRG2	zinc ion binding protein	18
	AT1G71960	3.3129	ABCG25	ATABCG25,Arabidopsis thaliana ATP-binding cassette G25	18
	AT1G34630	3.31279	transmembrane protein		18
	AT3G14020	3.30392	NF-YA6	nuclear factor Y, subunit A6	18
	AT2G37770	3.2967	ChlAKR	AKR4C9,Aldo-keto reductase family 4 member C9	18
	AT2G35170	3.27521	Histone H3 K4-specific methyltransferase SET7/9 family protein		18
	AT4G27270	3.27452	Quinone reductase family protein		18
	AT1G17170	3.25986	GSTU24	ATGSTU24,glutathione S-transferase TAU 24,GST,Arabidopsis thaliana Glutathione S-transferase (class tau) 24	18
	AT5G59780	3.25322	MYB59	ATMYB59-1,ATMYB59-2,ATMYB59-3,ATMYB59,MYB DOMAIN PROTEIN 59	18
	AT3G05350	3.20918	Metallopeptidase M24 family protein		18
	AT3G47000	3.19864	Glycosyl hydrolase family protein		18
	AT1G53160	3.18828	SPL4	FTM6,FLORAL TRANSITION AT THE MERISTEM6	18
	AT1G55610	3.16598	BRL1	BRI1 like	18
	AT4G09800	3.15617	RPS18C	S18 ribosomal protein	18
	AT1G79390	3.14579	centrosomal protein		18
	AT3G46460	3.1251	UBC13	ubiquitin-conjugating enzyme 13	18
	AT2G45640	3.04217	SAP18	ATSAP18,SIN3 ASSOCIATED POLYPEPTIDE 18	18
	AT4G22380	3.0392	Ribosomal protein L7Ae/L30e/S12e/Gadd45 family protein		18
	AT2G40890	3.03432	CYP98A3	REF8,REDUCED EPIDERMAL FLUORESCENCE 8	18
	AT4G24670	3.0111	TAR2	tryptophan aminotransferase related 2	18
	AT1G13440	3.00419	GAPC2	GAPC-2,GLYCERALDEHYDE-3-PHOSPHATE DEHYDROGENASE C-2	18
	AT5G10100	2.94925	TPPI	Haloacid dehalogenase-like hydrolase (HAD) superfamily protein	18
	AT3G05520	2.94884	CPA	AtCPA	18
	AT3G46780	2.92512	PTAC16	plastid transcriptionally active 16	18
	AT1G10600	2.90857	AMSH2	associated molecule with the SH3 domain of STAM 2	18
	AT5G65480	2.89839	CCI1,Clavata complex interactor 1	hypothetical protein	18
	AT5G64040	2.8825	PSAN	photosystem I reaction center subunit PSI-N, chloroplast, putative / PSI-N, putative (PSAN)	18
	AT1G11220	2.8775	cotton fiber, putative (DUF761)		18
	AT1G78460	2.87035	SOUL heme-binding family protein		18
	AT5G67420	2.86537	LBD37	ASL39,ASYMMETRIC LEAVES2-LIKE 39	18
	AT4G22340	2.8653	CDS2	cytidinediphosphate diacylglycerol synthase 2	18
	AT2G40980	2.83552	Protein kinase superfamily protein		18
	AT4G09510	2.73256	CINV2	A/N-InvI,alkaline/neutral invertase I	18
	AT1G29500	2.7058	SAUR66,SMALL AUXIN UPREGULATED RNA 66	SAUR-like auxin-responsive protein family	18
	AT1G29510	2.68646	SAUR68	SAUR67,SMALL AUXIN UPREGULATED RNA 67	18
	AT3G56440	2.65462	ATG18D	ATATG18D,homolog of yeast autophagy 18 (ATG18) D	18
	AT1G76520	2.64502	PILS3,PIN-LIKES 3	Auxin efflux carrier family protein	18
	AT3G13620	2.6411	PUT4	Amino acid permease family protein	18
	AT3G15970	2.63814	NUP50 (Nucleoporin 50 kDa) protein		18
	AT1G42430	2.63773	inactive purple acid phosphatase-like protein		18
	AT4G21200	2.62795	GA2OX8	ATGA2OX8,ARABIDOPSIS THALIANA GIBBERELLIN 2-OXIDASE 8	18
	AT1G69730	2.62149	Wall-associated kinase family protein		18
	AT3G61890	2.6096	HB-12	ATHB-12,homeobox 12,ATHB12,ARABIDOPSIS THALIANA HOMEOBOX 12	18
	AT4G11530	2.56962	CRK34	cysteine-rich RLK (RECEPTOR-like protein kinase) 34	18
	AT4G13345	2.56362	MEE55	Serinc-domain containing serine and sphingolipid biosynthesis protein	18
	AT1G76350	2.56103	NLP5,NIN-like protein 5	Plant regulator RWP-RK family protein	18
	AT4G27820	2.56058	BGLU9	beta glucosidase 9	18
	AT1G28440	2.55881	HSL1	HAESA-like 1	18
	AT1G53030	2.55433	Cytochrome C oxidase copper chaperone (COX17)		18
	AT2G42960	2.54829	Protein kinase superfamily protein		18
	AT4G11560	2.54712	bromo-adjacent homology (BAH) domain-containing protein		18
	AT1G65930	2.52909	cICDH	cytosolic NADP+-dependent isocitrate dehydrogenase	18
	AT1G07000	2.52653	EXO70B2	ATEXO70B2,exocyst subunit exo70 family protein B2	18
	AT1G54450	2.51487	Calcium-binding EF-hand family protein		18
	AT3G42790	2.50878	AL3	alfin-like 3	18
	AT5G24930	2.497	COL4	ATCOL4,BBX5,B-box domain protein 5	18
	AT3G25220	2.49624	FKBP15-1	FK506-binding protein 15 kD-1	18
	AT2G31020	2.49473	ORP1A	OSBP(oxysterol binding protein)-related protein 1A	18
	AT1G22610	2.48861	C2 calcium/lipid-binding plant phosphoribosyltransferase family protein		18
	AT1G76530	2.45746	PILS4,PIN-LIKES 4	Auxin efflux carrier family protein	18
	AT3G09370	2.44957	MYB3R-3	AtMYB3R3,myb domain protein 3R3	18
	AT3G10220	2.44709	EMB2804	tubulin folding cofactor B	18
	AT3G06890	2.4383	transmembrane protein		18
	AT4G32260	2.43361	PDE334	ATPase, F0 complex, subunit B/B', bacterial/chloroplast	18
	AT1G12990	2.4309	beta-1,4-N-acetylglucosaminyltransferase family protein		18
	AT1G20550	2.42429	O-fucosyltransferase family protein		18
	AT2G46660	2.4196	CYP78A6	EOD3,enhancer of da1-1	18
	AT2G21320	2.40608	BBX18	B-box zinc finger family protein	18
	AT1G30210	2.37976	TCP24	ATTCP24	18
	AT1G73350	2.36885	ankyrin repeat protein		18
	AT5G12010	2.35345	nuclease		18
	AT1G76140	2.34842	Prolyl oligopeptidase family protein		18
	AT2G45290	2.33264	TKL2,transketolase 2	Transketolase	18
	AT2G30950	2.3292	VAR2	FTSH2	18
	AT1G08380	2.32544	PSAO	photosystem I subunit O	18
	AT1G67740	2.31492	PSBY	YCF32	18
	AT2G43820	2.30356	UGT74F2	ATSAGT1,Arabidopsis thaliana salicylic acid glucosyltransferase 1,GT,SAGT1,salicylic acid glucosyltransferase 1,SGT1,UDP-glucose:salicylic acid glucosyltransferase 1	18
	AT5G51940	2.29154	NRPB6A	RNA polymerase Rpb6	18
	AT1G30500	2.28465	NF-YA7	nuclear factor Y, subunit A7	18
	AT4G02590	2.28079	UNE12	basic helix-loop-helix (bHLH) DNA-binding superfamily protein	18
	AT5G11510	2.27073	MYB3R-4	AtMYB3R4,myb domain protein 3R4	18
	AT1G11170	2.27007	lysine ketoglutarate reductase trans-splicing-like protein (DUF707)		18
	AT3G08620	2.26439	RNA-binding KH domain-containing protein		18
	AT5G46910	2.24753	Transcription factor jumonji (jmj) family protein / zinc finger (C5HC2 type) family protein		18
	AT5G06510	2.2427	NF-YA10	nuclear factor Y, subunit A10	18
	AT1G13750	2.23716	ATPAP1,ARABIDOPSIS THALIANA PURPLE ACID PHOSPHATASE 1,PAP1,PURPLE ACID PHOSPHATASE 1	Purple acid phosphatases superfamily protein	18
	AT1G79630	2.23554	Protein phosphatase 2C family protein		18
	AT1G15110	2.23412	PSS1	AtPSS1	18
	AT1G16260	2.21167	Wall-associated kinase family protein		18
	AT1G76080	2.20783	CDSP32	ATCDSP32,ARABIDOPSIS THALIANA CHLOROPLASTIC DROUGHT-INDUCED STRESS PROTEIN OF 32 KD	18
	AT5G14200	2.1769	IMD1	ATIMD1,ARABIDOPSIS ISOPROPYLMALATE DEHYDROGENASE 1	18
	AT5G59350	2.17663	transmembrane protein		18
	AT3G57680	2.16624	Peptidase S41 family protein		18
	AT4G12800	2.16506	PSAL	photosystem I subunit l	18
	AT5G47870	2.16078	RAD52-2	ODB2,Organellar DNA-Binding protein 2,RAD52-2B	18
	AT3G14840	2.13933	LIK1,LysM RLK1-interacting kinase 1	Leucine-rich repeat transmembrane protein kinase	18
	AT1G53470	2.12975	MSL4	mechanosensitive channel of small conductance-like 4	18
	AT3G47090	2.12648	Leucine-rich repeat protein kinase family protein		18
	AT1G51560	2.12395	Pyridoxamine 5'-phosphate oxidase family protein		18
	AT2G36380	2.12181	ABCG34	ATPDR6,PLEIOTROPIC DRUG RESISTANCE 6,PDR6,pleiotropic drug resistance 6	18
	AT1G47330	2.11781	methyltransferase, putative (DUF21)		18
	AT2G34430	2.11095	LHB1B1	LHCB1.4,LIGHT-HARVESTING CHLOROPHYLL-PROTEIN COMPLEX II SUBUNIT B1	18
	AT3G03910	2.10336	GDH3	glutamate dehydrogenase 3	18
	AT3G59140	2.04545	ABCC10	ATMRP14,multidrug resistance-associated protein 14,MRP14,multidrug resistance-associated protein 14	18
	AT1G21270	2.03319	WAK2	wall-associated kinase 2	18
	AT4G21750	2.019	ATML1	Homeobox-leucine zipper family protein / lipid-binding START domain-containing protein	18
	AT2G22190	2.01684	TPPE	Haloacid dehalogenase-like hydrolase (HAD) superfamily protein	18
	AT1G34130	2.01451	STT3B	staurosporin and temperature sensitive 3-like b	18
	AT5G14880	2.00689	KUP8,potassium uptake 8	Potassium transporter family protein	18
	AT1G16680	2.00677	Chaperone DnaJ-domain superfamily protein		18
	AT1G30380	2.00643	PSAK	photosystem I subunit K	18
	AT1G77460	2.0018	CSI3,CELLULOSE SYNTHASE INTERACTIVE 3	CELLULOSE SYNTHASE INTERACTIVE 3	18
	AT4G00440	1.99282	TRM15	GPI-anchored adhesin-like protein, putative (DUF3741)	18
	AT5G66200	1.98298	ARO2	armadillo repeat only 2	18
	AT2G14740	1.97864	VSR3	ATVSR3,vaculolar sorting receptor 3,BP80-2;2,binding protein of 80 kDa 2;2,VSR2;2,VACUOLAR SORTING RECEPTOR 2;2	18
	AT2G41380	1.97847	S-adenosyl-L-methionine-dependent methyltransferases superfamily protein		18
	AT1G34210	1.97293	SERK2	ATSERK2	18
	AT1G73700	1.96273	MATE efflux family protein		18
	AT2G18600	1.95333	Ubiquitin-conjugating enzyme family protein		18
	AT2G24645	1.94219	Transcriptional factor B3 family protein		18
	AT2G06010	1.94022	ORG4	OBP3-responsive protein 4 (ORG4)	18
	AT3G16360	1.93654	AHP4	HPT phosphotransmitter 4	18
	AT1G15820	1.93117	LHCB6	CP24	18
	AT2G36310	1.92123	URH1	NSH1,nucleoside hydrolase 1	18
	AT4G38250	1.91878	Transmembrane amino acid transporter family protein		18
	AT5G33320	1.90371	CUE1	ARAPPT,ARABIDOPSIS THALIANA PHOSPHATE/PHOSPHOENOLPYRUVATE TRANSLOCATOR,PPT,PHOSPHOENOLPYRUVATE/PHOSPHATE TRANSLOCATOR	18
	AT3G47010	1.89691	Glycosyl hydrolase family protein		18
	AT3G03780	1.89375	MS2	ATMS2,methionine synthase 2	18
	AT3G23530	1.8905	Cyclopropane-fatty-acyl-phospholipid synthase		18
	AT4G17670	1.86592	senescence-associated family protein (DUF581)		18
	AT2G30550	1.86457	DALL3,DAD1-Like Lipase 3	alpha/beta-Hydrolases superfamily protein	18
	AT4G36040	1.85761	J11	DJC23,DNA J protein C23	18
	AT1G59700	1.84658	GSTU16	ATGSTU16,glutathione S-transferase TAU 16	18
	AT2G06520	1.84584	PSBX	photosystem II subunit X	18
	AT4G21660	1.84402	proline-rich spliceosome-associated (PSP) family protein		18
	AT2G04630	1.84165	NRPB6B	RNA polymerase Rpb6	18
	AT1G64640	1.82888	ENODL8	AtENODL8	18
	AT4G11910	1.82035	NYE2,NONYELLOWING 2,SGR2,STAY-GREEN 2	STAY-GREEN-like protein	18
	AT5G28080	1.81743	WNK9	Protein kinase superfamily protein	18
	AT5G65010	1.81532	ASN2	asparagine synthetase 2	18
	AT5G53920	1.8116	ribosomal protein L11 methyltransferase-like protein		18
	AT2G34200	1.81039	RING/FYVE/PHD zinc finger superfamily protein		18
	AT3G20550	1.79959	DDL	SMAD/FHA domain-containing protein	18
	AT5G50110	1.7986	S-adenosyl-L-methionine-dependent methyltransferases superfamily protein		18
	AT2G07050	1.79062	CAS1	cycloartenol synthase 1	18
	AT4G28820	1.7834	HIT-type Zinc finger family protein		18
	AT4G26950	1.77043	senescence regulator (Protein of unknown function, DUF584)		18
	AT1G19080	1.76849	TTN10	PSF3,Partner of SLD5 3	18
	AT1G74410	1.76779	RING/U-box superfamily protein		18
	AT1G29450	1.7677	SAUR64,SMALL AUXIN UPREGULATED RNA 64	SAUR-like auxin-responsive protein family	18
	AT4G29440	1.76431	Regulator of Vps4 activity in the MVB pathway protein		18
	AT1G63980	1.76361	D111/G-patch domain-containing protein		18
	AT5G04940	1.76017	SUVH1	SU(VAR)3-9 homolog 1	18
	AT1G56190	1.75722	Phosphoglycerate kinase family protein		18
	AT1G76940	1.75432	RNA-binding (RRM/RBD/RNP motifs) family protein		18
	AT1G13960	1.75395	WRKY4	WRKY DNA-binding protein 4	18
	AT5G09830	1.73932	BolA2,homolog of E.coli BolA 2	BolA-like family protein	18
	AT1G75590	1.73288	SAUR52,SMALL AUXIN UPREGULATED RNA 52	SAUR-like auxin-responsive protein family	18
	AT1G13195	1.73265	RING/U-box superfamily protein		18
	AT1G67570	1.7245	zinc finger CONSTANS-like protein (DUF3537)		18
	AT1G34750	1.72248	Protein phosphatase 2C family protein		18
	AT1G14000	1.71987	VIK	VH1-interacting kinase	18
	AT2G27230	1.71817	LHW	transcription factor-like protein	18
	AT3G47470	1.7131	LHCA4	CAB4	18
	AT5G48930	1.70541	HCT	hydroxycinnamoyl-CoA shikimate/quinate hydroxycinnamoyl transferase	18
	AT4G04890	1.70538	PDF2	protodermal factor 2	18
	AT5G24310	1.70531	ABIL3	ABL interactor-like protein 3	18
	AT3G13730	1.6978	CYP90D1	cytochrome P450, family 90, subfamily D, polypeptide 1	18
	AT1G14290	1.6909	SBH2	AtSBH2	18
	AT1G34060	1.68074	Pyridoxal phosphate (PLP)-dependent transferases superfamily protein		18
	AT1G16670	1.67537	Protein kinase superfamily protein		18
	AT5G53760	1.66121	MLO11	ATMLO11,MILDEW RESISTANCE LOCUS O 11	18
	AT3G60160	1.65847	ABCC9	ATMRP9,multidrug resistance-associated protein 9,MRP9,multidrug resistance-associated protein 9	18
	AT2G33770	1.65589	PHO2	ATUBC24,UBIQUITIN-CONJUGATING ENZYME 24,UBC24,UBIQUITIN-CONJUGATING ENZYME 24	18
	AT3G48750	1.65531	CDC2	CDC2A,CDC2AAT,CDK2,CDKA1,CDKA;1	18
	AT1G67060	1.65318	peptidase M50B-like protein		18
	AT1G59950	1.65114	NAD(P)-linked oxidoreductase superfamily protein		18
	AT2G21390	1.64809	Coatomer, alpha subunit		18
	AT2G19810	1.63355	OZF1	AtOZF1,AtTZF2,TZF2,tandem zinc finger 2	18
	AT4G39640	1.62633	GGT1	gamma-glutamyl transpeptidase 1	18
	AT3G54460	1.61963	SNF2 domain-containing protein / helicase domain-containing protein / F-box family protein		18
	AT4G23840	1.61313	Leucine-rich repeat (LRR) family protein		18
	AT2G25220	1.60508	Protein kinase superfamily protein		18
	AT1G67500	1.60383	REV3	ATREV3,recovery protein 3	18
	AT1G28570	1.59851	SGNH hydrolase-type esterase superfamily protein		18
	AT5G17010	1.59787	Major facilitator superfamily protein		18
	AT3G59800	1.58914	stress response protein		18
	AT4G32940	1.58152	GAMMA-VPE	GAMMAVPE	18
	AT5G64090	1.58105	hyccin		18
	AT5G64740	1.57889	CESA6	E112,IXR2,ISOXABEN RESISTANT 2,PRC1,PROCUSTE 1	18
	AT4G23180	1.57785	CRK10	RLK4	18
	AT3G08940	1.57326	LHCB4.2	light harvesting complex photosystem II	18
	AT2G46680	1.56351	HB-7	ATHB-7,homeobox 7,ATHB7,ARABIDOPSIS THALIANA HOMEOBOX 7	18
	AT2G28550	1.5628	RAP2.7	TOE1,TARGET OF EARLY ACTIVATION TAGGED (EAT) 1	18
	AT5G57960	1.5603	Hflx	GTP-binding protein, HflX	18
	AT4G02420	1.55242	LecRK-IV.4,L-type lectin receptor kinase IV.4	Concanavalin A-like lectin protein kinase family protein	18
	AT5G22740	1.54102	CSLA02	ATCSLA02,ARABIDOPSIS THALIANA CELLULOSE SYNTHASE-LIKE A02,ATCSLA2,ARABIDOPSIS THALIANA CELLULOSE SYNTHASE-LIKE A2,CSLA2,CELLULOSE SYNTHASE-LIKE A 2	18
	AT2G44280	1.54022	Major facilitator superfamily protein		18
	AT5G01880	1.5369	DAFL2,DAF-Like gene 2	RING/U-box superfamily protein	18
	AT5G25100	1.53333	Endomembrane protein 70 protein family		18
	AT1G63970	1.52991	ISPF	MECPS,2C-METHYL-D-ERYTHRITOL 2,4-CYCLODIPHOSPHATE SYNTHASE	18
	AT5G09930	1.52986	ABCF2	ABC transporter family protein	18
	AT3G54220	1.52843	SCR	SGR1,SHOOT GRAVITROPISM 1	18
	AT5G51040	1.52765	SDHAF2	succinate dehydrogenase assembly factor	18
	AT5G50100	1.52725	Putative thiol-disulfide oxidoreductase DCC		18
	AT2G25520	1.5183	Drug/metabolite transporter superfamily protein		18
	AT4G28070	1.51729	AFG1-like ATPase family protein		18
	AT2G41050	1.51515	PQ-loop repeat family protein / transmembrane family protein		18
	AT1G52570	1.50805	PLDALPHA2	phospholipase D alpha 2	18
	AT4G14600	1.5036	Target SNARE coiled-coil domain protein		18
	AT5G57000	1.4969	DEAD-box ATP-dependent RNA helicase		18
	AT4G11110	1.49331	SPA2	SPA1-related 2	18
	AT5G20510	1.49142	AL5	alfin-like 5	18
	AT2G01490	1.48301	PAHX	phytanoyl-CoA dioxygenase (PhyH) family protein	18
	AT1G79270	1.4675	ECT8	evolutionarily conserved C-terminal region 8	18
	AT1G20110	1.4664	FREE1,FYVE domain protein required for endosomal sorting 1,FYVE1,FYVE-domain protein 1	RING/FYVE/PHD zinc finger superfamily protein	18
	AT5G06750	1.46318	APD8,Arabidopsis Pp2c clade D 8	Protein phosphatase 2C family protein	18
	AT3G24315	1.45138	AtSec20	Sec20 family protein	18
	AT5G63970	1.44991	RGLG3	Copine (Calcium-dependent phospholipid-binding protein) family	18
	AT3G17410	1.44753	Protein kinase superfamily protein		18
	AT3G21600	1.44406	Senescence/dehydration-associated protein-like protein		18
	AT1G71080	1.44347	RNA polymerase II transcription elongation factor		18
	AT1G17600	1.44234	Disease resistance protein (TIR-NBS-LRR class) family		18
	AT2G26910	1.44229	ABCG32	ATPDR4,PLEIOTROPIC DRUG RESISTANCE 4,AtABCG32,PDR4,pleiotropic drug resistance 4,PEC1,PERMEABLE CUTICLE 1	18
	AT1G24170	1.44194	LGT9	Nucleotide-diphospho-sugar transferases superfamily protein	18
	AT1G49350	1.44124	pfkB-like carbohydrate kinase family protein		18
	AT4G36640	1.44087	Sec14p-like phosphatidylinositol transfer family protein		18
	AT1G73720	1.43903	SMU1	transducin family protein / WD-40 repeat family protein	18
	AT4G32660	1.43815	AME3	Protein kinase superfamily protein	18
	AT4G21110	1.42912	G10 family protein		18
	AT5G54160	1.41623	OMT1	ATOMT1,O-methyltransferase 1,AtCOMT,COMT1,caffeate O-methyltransferase 1,OMT3,O-methyltransferase 3	18
	AT4G24460	1.41613	CLT2	CRT (chloroquine-resistance transporter)-like transporter 2	18
	AT2G26400	1.41451	ARD3	ARD,ACIREDUCTONE DIOXYGENASE,ATARD3,acireductone dioxygenase 3	18
	AT2G34720	1.41394	NF-YA4	nuclear factor Y, subunit A4	18
	AT1G28580	1.39692	GDSL-like Lipase/Acylhydrolase superfamily protein		18
	AT1G80380	1.38215	P-loop containing nucleoside triphosphate hydrolases superfamily protein		18
	AT3G47050	1.38162	Glycosyl hydrolase family protein		18
	AT1G76270	1.38113	O-fucosyltransferase family protein		18
	AT2G02470	1.37994	AL6	alfin-like 6	18
	AT5G57700	1.37838	BNR/Asp-box repeat family protein		18
	AT3G01560	1.37812	proline-rich receptor-like kinase, putative (DUF1421)		18
	AT1G78600	1.37451	LZF1	BBX22,B-box domain protein 22,DBB3,DOUBLE B-BOX 3,STH3,SALT TOLERANCE HOMOLOG 3	18
	AT2G42900	1.37226	Plant basic secretory protein (BSP) family protein		18
	AT1G15710	1.37206	prephenate dehydrogenase family protein		18
	AT5G65140	1.37	TPPJ	Haloacid dehalogenase-like hydrolase (HAD) superfamily protein	18
	AT1G80940	1.36923	Snf1 kinase interactor-like protein		18
	AT2G29960	1.36871	CYP5	ATCYP5,ARABIDOPSIS THALIANA CYCLOPHILIN 5,CYP19-4,CYCLOPHILIN 19-4	18
	AT4G33030	1.36495	SQD1	sulfoquinovosyldiacylglycerol 1	18
	AT3G28740	1.35989	CYP81D11	Cytochrome P450 superfamily protein	18
	AT5G58220	1.33463	TTL	ALNS,allantoin synthase	18
	AT1G65800	1.32954	RK2	ARK2,receptor kinase 2,AtARK2	18
	AT4G01150	1.3285	CURT1A,CURVATURE THYLAKOID 1A	CURVATURE THYLAKOID 1A-like protein	18
	AT4G03240	1.3279	FH	ATFH	18
	AT4G10340	1.32736	LHCB5	light harvesting complex of photosystem II 5	18
	AT5G40640	1.32517	transmembrane protein		18
	AT2G35130	1.32183	Tetratricopeptide repeat (TPR)-like superfamily protein		18
	AT1G56170	1.31966	NF-YC2	ATHAP5B,HAP5B	18
	AT4G09570	1.3112	CPK4	ATCPK4	18
	AT4G39955	1.30644	alpha/beta-Hydrolases superfamily protein		18
	AT4G38540	1.30631	FAD/NAD(P)-binding oxidoreductase family protein		18
	AT4G39030	1.30619	EDS5	SCORD3,susceptible to coronatine-deficient Pst DC3000 3,SID1,SALICYLIC ACID INDUCTION DEFICIENT 1	18
	AT3G15270	1.30522	SPL5	squamosa promoter binding protein-like 5	18
	AT5G63135	1.30414	transcription termination factor		18
	AT1G35470	1.29908	RanBPM	SPla/RYanodine receptor (SPRY) domain-containing protein	18
	AT1G79900	1.28186	BAC2	Mitochondrial substrate carrier family protein	18
	AT2G36330	1.27964	CASPL4A3,CASP-like protein 4A3	Uncharacterized protein family (UPF0497)	18
	AT1G65790	1.27572	RK1	ARK1,receptor kinase 1	18
	AT3G15760	1.27443	cytochrome P450 family protein		18
	AT2G40600	1.2728	appr-1-p processing enzyme family protein		18
	AT3G14690	1.27022	CYP72A15	cytochrome P450, family 72, subfamily A, polypeptide 15	18
	AT1G50010	1.26078	TUA2	tubulin alpha-2 chain	18
	AT1G77490	1.25944	TAPX	thylakoidal ascorbate peroxidase	18
	AT2G21230	1.25872	bZIP30,basic leucine-zipper 30	Basic-leucine zipper (bZIP) transcription factor family protein	18
	AT4G38470	1.25626	STY46	ACT-like protein tyrosine kinase family protein	18
	AT4G18360	1.25093	GOX3	Aldolase-type TIM barrel family protein	18
	AT4G09010	1.25064	TL29	APX4,ascorbate peroxidase 4	18
	AT5G65410	1.24848	HB25	ATHB25,ARABIDOPSIS THALIANA HOMEOBOX PROTEIN 25,ZFHD2,ZINC FINGER HOMEODOMAIN 2,ZHD1,ZINC FINGER HOMEODOMAIN 1	18
	AT1G80820	1.24648	CCR2	ATCCR2	18
	AT4G27830	1.24338	BGLU10	AtBGLU10	18
	AT3G12780	1.2421	PGK1	phosphoglycerate kinase 1	18
	AT3G13224	1.2394	RNA-binding (RRM/RBD/RNP motifs) family protein		18
	AT1G65840	1.2364	PAO4	ATPAO4,polyamine oxidase 4	18
	AT3G09560	1.23208	PAH1	ATPAH1,PHOSPHATIDIC ACID PHOSPHOHYDROLASE 1	18
	AT4G16146	1.23126	cAMP-regulated phosphoprotein 19-related protein		18
	AT1G52080	1.23058	AR791	actin binding protein family	18
	AT1G22410	1.22312	Class-II DAHP synthetase family protein		18
	AT2G36360	1.2223	Galactose oxidase/kelch repeat superfamily protein		18
	AT1G33490	1.21792	E3 ubiquitin-protein ligase		18
	AT5G10070	1.21674	RNase L inhibitor protein-like protein		18
	AT1G33840	1.20604	LURP-one-like protein (DUF567)		18
	AT3G09830	1.20253	PCRK1,PATTERN-TRIGGERED IMMUNITY (PTI) COMPROMISED RECEPTOR-LIKE CYTOPLASMIC KINASE 1	Protein kinase superfamily protein	18
	AT1G55760	1.19853	BTB/POZ domain-containing protein		18
	AT2G41830	1.1972	Uncharacterized protein		18
	AT1G51740	1.19539	SYP81	ATSYP81,ATUFE1,ARABIDOPSIS THALIANA ORTHOLOG OF YEAST UFE1 (UNKNOWN FUNCTION-ESSENTIAL 1),UFE1,ORTHOLOG OF YEAST UFE1 (UNKNOWN FUNCTION-ESSENTIAL 1)	18
	AT5G46620	1.19225	hypothetical protein		18
	AT5G08190	1.19188	NF-YB12	nuclear factor Y, subunit B12	18
	AT4G01370	1.19087	MPK4	ATMPK4,MAP kinase 4,MAPK4	18
	AT3G46130	1.18934	MYB48	ATMYB48-1,ATMYB48-2,ATMYB48-3,ATMYB48,myb domain protein 48	18
	AT3G13360	1.18901	WIP3	WPP domain interacting protein 3	18
	AT2G34730	1.18059	myosin heavy chain-like protein		18
	AT4G34490	1.17351	CAP1	ATCAP1,cyclase associated protein 1,CAP 1	18
	AT2G39050	1.17259	EULS3	ArathEULS3	18
	AT1G22160	1.1714	senescence-associated family protein (DUF581)		18
	AT4G04640	1.17116	ATPC1	ATPase, F1 complex, gamma subunit protein	18
	AT5G10840	1.16409	EMP1	Endomembrane protein 70 protein family	18
	AT5G13980	1.15259	Glycosyl hydrolase family 38 protein		18
	AT2G43500	1.14628	NLP8,NIN-like protein 8	Plant regulator RWP-RK family protein	18
	AT4G15910	1.14053	DI21	ATDI21,drought-induced 21	18
	AT3G46450	1.13017	SEC14 cytosolic factor family protein / phosphoglyceride transfer family protein		18
	AT2G26650	1.12448	KT1	AKT1,K+ transporter 1,ATAKT1	18
	AT5G13290	1.12065	CRN	SOL2,SUPPRESSOR OF LLP1 2	18
	AT3G19270	1.11634	CYP707A4	cytochrome P450, family 707, subfamily A, polypeptide 4	18
	AT4G10840	1.10989	KLCR1	Tetratricopeptide repeat (TPR)-like superfamily protein	18
	AT2G36750	1.10867	UGT73C1	UDP-glucosyl transferase 73C1	18
	AT2G37550	1.10857	AGD7	ASP1,yeast pde1 suppressor 1	18
	AT5G11760	1.10587	stress response protein		18
	AT4G00330	1.10521	CRCK2	calmodulin-binding receptor-like cytoplasmic kinase 2	18
	AT3G63010	1.09818	GID1B	ATGID1B	18
	AT4G23130	1.08965	CRK5	RLK6,RECEPTOR-LIKE PROTEIN KINASE 6	18
	AT5G63890	1.08693	HDH	ATHDH,histidinol dehydrogenase,HISN8,HISTIDINE BIOSYNTHESIS 8	18
	AT4G21215	1.08372	transmembrane protein		18
	AT1G59670	1.08307	GSTU15	ATGSTU15,glutathione S-transferase TAU 15	18
	AT2G31810	1.07048	ACT domain-containing small subunit of acetolactate synthase protein		18
	AT4G36940	1.06737	NAPRT1	nicotinate phosphoribosyltransferase 1	18
	AT4G01320	1.06375	ATSTE24	Peptidase family M48 family protein	18
	AT5G43150	1.06339	elongation factor		18
	AT5G14540	1.0593	basic salivary proline-rich-like protein (DUF1421)		18
	AT1G21210	1.04053	WAK4	wall associated kinase 4	18
	AT3G06270	1.03685	Protein phosphatase 2C family protein		18
	AT3G49645	1.03581	FAD-binding protein		18
	AT5G64160	1.02484	plant/protein		18
	AT1G67250	1.02442	Proteasome maturation factor UMP1		18
	AT1G75690	1.02289	LQY1	DnaJ/Hsp40 cysteine-rich domain superfamily protein	18
	AT2G24170	1.02274	Endomembrane protein 70 protein family		18
	AT2G45210	1.02063	SAUR36	SAG201,senescence-associated gene 201	18
	AT4G22920	1.0116	NYE1	ATNYE1,NON-YELLOWING 1,SGR1,STAY-GREEN 1,SGR,STAY-GREEN	18
	AT1G55910	1.01122	ZIP11	zinc transporter 11 precursor	18
	AT1G57750	1.00814	CYP96A15	MAH1,MID-CHAIN ALKANE HYDROXYLASE 1	18
	AT4G21190	1.00409	emb1417	Pentatricopeptide repeat (PPR) superfamily protein	18
	AT2G26810	0.998749	Putative methyltransferase family protein		18
	AT4G38060	0.997823	CCI2,Clavata complex interactor 2	hypothetical protein	18
	AT5G53800	0.997358	nucleic acid-binding protein		18
	AT3G27460	0.995138	SGF29a	AtSGF29a	18
	AT4G33950	0.99	OST1	ATOST1,OPEN STOMATA 1,P44,SNRK2-6,SUCROSE NONFERMENTING 1-RELATED PROTEIN KINASE 2-6,SNRK2.6,SNF1-RELATED PROTEIN KINASE 2.6,SRK2E	18
	AT5G52230	0.984704	MBD13	methyl-CPG-binding domain protein 13	18
	AT5G61040	0.983522	hypothetical protein		18
	AT1G20780	0.982675	SAUL1	ATPUB44,ARABIDOPSIS THALIANA PLANT U-BOX 44,PUB44,PLANT U-BOX 44	18
	AT3G52960	0.979967	Thioredoxin superfamily protein		18
	AT2G22170	0.975069	PLAT2	Lipase/lipooxygenase, PLAT/LH2 family protein	18
	AT1G77590	0.971745	LACS9	long chain acyl-CoA synthetase 9	18
	AT2G05070	0.964881	LHCB2.2	LHCB2,LIGHT-HARVESTING CHLOROPHYLL B-BINDING 2	18
	AT5G09920	0.962761	NRPB4	RNA polymerase II, Rpb4, core protein	18
	AT3G29360	0.959635	UGD2	UDP-glucose 6-dehydrogenase family protein	18
	AT5G43810	0.956576	AGO10	PNH,PINHEAD,ZLL,ZWILLE	18
	AT3G63140	0.947552	CSP41A	chloroplast stem-loop binding protein of 41 kDa	18
	AT5G11000	0.94576	hypothetical protein (DUF868)		18
	AT2G43750	0.943951	OASB	ACS1,ARABIDOPSIS CYSTEINE SYNTHASE 1,ATCS-B,ARABIDOPSIS THALIANA CYSTEIN SYNTHASE-B,CPACS1,CHLOROPLAST O-ACETYLSERINE SULFHYDRYLASE 1	18
	AT4G18390	0.938587	TCP2	TEOSINTE BRANCHED 1, cycloidea and PCF transcription factor 2	18
	AT5G17920	0.938339	ATMS1	ATCIMS,COBALAMIN-INDEPENDENT METHIONINE SYNTHASE,ATMETS	18
	AT4G28750	0.932993	PSAE-1	Photosystem I reaction centre subunit IV / PsaE protein	18
	AT4G28706	0.922804	pfkB-like carbohydrate kinase family protein		18
	AT4G09340	0.921398	SPla/RYanodine receptor (SPRY) domain-containing protein		18
	AT1G31330	0.916529	PSAF	photosystem I subunit F	18
	AT2G39740	0.906411	HESO1	Nucleotidyltransferase family protein	18
	AT2G36840	0.904211	ACR10	ACT-like superfamily protein	18
	AT3G05120	0.902158	GID1A	ATGID1A,GA INSENSITIVE DWARF1A	18
	AT5G35200	0.901702	ENTH/ANTH/VHS superfamily protein		18
	AT1G54160	0.892663	NF-YA5	NFYA5,NUCLEAR FACTOR Y A5	18
	AT3G16140	0.89181	PSAH-1	photosystem I subunit H-1	18
	AT5G01530	0.890265	LHCB4.1	light harvesting complex photosystem II	18
	AT4G13510	0.888697	AMT1;1	ATAMT1;1,ATAMT1,ARABIDOPSIS THALIANA AMMONIUM TRANSPORT 1	18
	AT5G43260	0.885493	chaperone protein dnaJ-like protein		18
	AT2G39705	0.882465	RTFL8	DVL11,DEVIL 11	18
	AT5G61820	0.872953	stress up-regulated Nod 19 protein		18
	AT5G67320	0.870269	HOS15	WD-40 repeat family protein	18
	AT5G62190	0.868111	PRH75	DEAD box RNA helicase (PRH75)	18
	AT3G62270	0.867894	BOR2,REQUIRES HIGH BORON 2	HCO3- transporter family	18
	AT4G39660	0.866625	AGT2	alanine:glyoxylate aminotransferase 2	18
	AT4G11920	0.864203	CCS52A2	FZR1,FIZZY-RELATED 1	18
	AT5G04830	0.862785	Nuclear transport factor 2 (NTF2) family protein		18
	AT5G48380	0.861348	BIR1	BAK1-interacting receptor-like kinase 1	18
	AT4G35270	0.848459	NLP2,NIN-like protein 2	Plant regulator RWP-RK family protein	18
	AT4G12290	0.8465	Copper amine oxidase family protein		18
	AT3G15095	0.839714	HCF243	Serine/Threonine-kinase pakA-like protein	18
	AT1G65820	0.83582	microsomal glutathione s-transferase		18
	AT2G30570	0.832309	PSBW	photosystem II reaction center W	18
	AT4G24400	0.831429	CIPK8	ATCIPK8,PKS11,PROTEIN KINASE 11,SnRK3.13,SNF1-RELATED PROTEIN KINASE 3.13	18
	AT1G72650	0.830034	TRFL6	TRF-like 6	18
	AT5G19420	0.820681	Regulator of chromosome condensation (RCC1) family with FYVE zinc finger domain-containing protein		18
	AT5G50580	0.819911	SAE1B	AT-SAE1-2	18
	AT2G24395	0.819441	chaperone protein dnaJ-like protein		18
	AT5G67570	0.806286	DG1	EMB1408,embryo defective 1408,EMB246,EMBRYO DEFECTIVE 246	18
	AT3G05690	0.802289	NF-YA2	ATHAP2B,HEME ACTIVATOR PROTEIN (YEAST) HOMOLOG 2B,AtNF-YA2,HAP2B,HEME ACTIVATOR PROTEIN (YEAST) HOMOLOG 2B,UNE8,UNFERTILIZED EMBRYO SAC 8	18
	AT4G38400	0.798166	EXLA2	ATEXLA2,expansin-like A2,ATEXPL2,ATHEXP BETA 2.2,EXPL2,EXPANSIN L2	18
	AT5G62200	0.797338	Embryo-specific protein 3, (ATS3)		18
	AT5G40440	0.79692	MKK3	ATMKK3,mitogen-activated protein kinase kinase 3	18
	AT4G01050	0.788395	TROL	thylakoid rhodanese-like protein	18
	AT3G54100	0.785945	O-fucosyltransferase family protein		18
	AT5G57230	0.781104	Thioredoxin superfamily protein		18
	AT5G38220	0.779829	alpha/beta-Hydrolases superfamily protein		18
	AT4G28830	0.776882	S-adenosyl-L-methionine-dependent methyltransferases superfamily protein		18
	AT2G38120	0.775056	AUX1	AtAUX1,MAP1,MODIFIER OF ARF7/NPH4 PHENOTYPES 1,PIR1,WAV5,WAVY ROOTS 5	18
	AT4G01670	0.769578	hypothetical protein		18
	AT2G32320	0.76786	tRNAHis guanylyltransferase		18
	AT3G62110	0.763017	Pectin lyase-like superfamily protein		18
	AT3G20910	0.760245	NF-YA9	nuclear factor Y, subunit A9	18
	AT5G19780	0.753598	TUA5	tubulin alpha-5	18
	AT5G16110	0.751235	hypothetical protein		18
	AT4G21380	0.749449	RK3	ARK3,receptor kinase 3	18
	AT5G59210	0.748855	myosin heavy chain-like protein		18
	AT2G47980	0.744952	SCC3	ATSCC3,SISTER-CHROMATID COHESION PROTEIN 3	18
	AT3G19510	0.739794	HAT3.1	Homeodomain-like protein with RING/FYVE/PHD-type zinc finger domain-containing protein	18
	AT4G34150	0.738365	Calcium-dependent lipid-binding (CaLB domain) family protein		18
	AT3G23790	0.737047	AAE16	AMP-dependent synthetase and ligase family protein	18
	AT3G20650	0.734736	mRNA capping enzyme family protein		18
	AT3G21055	0.730268	PSBTN	photosystem II subunit T	18
	AT5G08370	0.728694	AGAL2	AtAGAL2,alpha-galactosidase 2	18
	AT5G13120	0.726563	Pnsl5	ATCYP20-2,ARABIDOPSIS THALIANA CYCLOPHILIN 20-2,CYP20-2,cyclophilin 20-2	18
	AT5G39320	0.726152	UDG4	UDP-glucose 6-dehydrogenase family protein	18
	AT2G28060	0.72393	KIN&#946;3	5'-AMP-activated protein kinase beta-2 subunit protein	18
	AT5G22570	0.72353	WRKY38	ATWRKY38,ARABIDOPSIS THALIANA WRKY DNA-BINDING PROTEIN 38	18
	AT4G23230	0.711025	CRK15	cysteine-rich RECEPTOR-like kinase	18
	AT5G35100	0.708216	Cyclophilin-like peptidyl-prolyl cis-trans isomerase family protein		18
	AT4G03110	0.707508	RBP-DR1	AtBRN1,AtRBP-DR1,RNA-binding protein-defense related 1,BRN1,Bruno-like 1	18
	AT5G16400	0.705176	TRXF2	ATF2	18
	AT4G33040	0.70506	Thioredoxin superfamily protein		18
	AT2G33730	0.70485	P-loop containing nucleoside triphosphate hydrolases superfamily protein		18
	AT2G38360	0.700321	PRA1.B4	prenylated RAB acceptor 1.B4	18
	AT4G02770	0.697373	PSAD-1	photosystem I subunit D-1	18
	AT5G53550	0.693946	YSL3	ATYSL3,YELLOW STRIPE LIKE 3	18
	AT2G18196	0.693112	Heavy metal transport/detoxification superfamily protein		18
	AT5G47060	0.692952	hypothetical protein (DUF581)		18
	AT4G23150	0.686151	CRK7	cysteine-rich RLK (RECEPTOR-like protein kinase) 7	18
	AT1G77920	0.684834	TGA7	bZIP transcription factor family protein	18
	AT5G62900	0.680778	basic-leucine zipper transcription factor K		18
	AT5G47770	0.678058	FPS1	farnesyl diphosphate synthase 1	18
	AT3G25860	0.667611	LTA2	2-oxoacid dehydrogenases acyltransferase family protein	18
	AT5G24870	0.666207	RING/U-box superfamily protein		18
	AT2G44950	0.665	HUB1	RDO4,REDUCED DORMANCY 4	18
	AT1G21250	0.661235	WAK1	AtWAK1,PRO25	18
	AT3G50360	0.657544	CEN2	ATCEN2,centrin2,CEN1,CENTRIN 1	18
	AT3G04070	0.635194	NAC047	ANAC047,NAC domain containing protein 47,SHG,SPEEDY HYPONASTIC GROWTH	18
	AT5G01240	0.632016	LAX1	like AUXIN RESISTANT 1	18
	AT3G20300	0.626777	extracellular ligand-gated ion channel protein (DUF3537)		18
	AT2G16950	0.622163	TRN1	ATTRN1,TRANSPORTIN 1	18
	AT5G19770	0.620376	TUA3	tubulin alpha-3	18
	AT5G66850	0.614952	MAPKKK5	mitogen-activated protein kinase kinase kinase 5	18
	AT5G18130	0.612368	transmembrane protein		18
	AT3G50820	0.578285	PSBO2	OEC33,OXYGEN EVOLVING COMPLEX SUBUNIT 33 KDA,PSBO-2,PHOTOSYSTEM II SUBUNIT O-2	18
	AT4G38660	0.57258	Pathogenesis-related thaumatin superfamily protein		18
	AT5G22770	0.571024	alpha-ADR	alpha-adaptin	18
	AT3G25510	0.567722	disease resistance protein (TIR-NBS-LRR class) family protein		18
	AT5G15780	0.564825	Pollen Ole e 1 allergen and extensin family protein		18
	AT2G42220	0.563626	Rhodanese/Cell cycle control phosphatase superfamily protein		18
	AT5G63030	0.545948	GRXC1	Thioredoxin superfamily protein	18
	AT4G36720	0.540486	HVA22K	HVA22-like protein K	18
	AT5G10780	0.538234	ER membrane protein complex subunit-like protein		18
	AT1G66880	0.537711	Protein kinase superfamily protein		18
	AT5G06100	0.533972	MYB33	ATMYB33	18
	AT5G07030	0.520489	Eukaryotic aspartyl protease family protein		18
	AT5G04090	0.519163	histidine-tRNA ligase		18
	AT5G65620	0.510982	OOP,organellar oligopeptidase,TOP1,thimet metalloendopeptidase 1	Zincin-like metalloproteases family protein	18
	AT4G32750	0.507675	transmembrane protein		18
	AT4G33540	0.500627	metallo-beta-lactamase family protein		18
	AT3G60690	0.498634	SAUR59,SMALL AUXIN UPREGULATED RNA 59	SAUR-like auxin-responsive protein family	18
	AT5G62580	0.496168	ARM repeat superfamily protein		18
	AT3G49350	0.462808	Ypt/Rab-GAP domain of gyp1p superfamily protein		18
	AT5G59290	0.452578	UXS3	ATUXS3	18
	AT5G46110	0.450855	APE2	TPT,triose-phosphate &#8260; phosphate translocator	18
	AT5G26170	0.446888	WRKY50	ATWRKY50,ARABIDOPSIS THALIANA WRKY DNA-BINDING PROTEIN 50	18
	AT4G23140	0.434766	CRK6	cysteine-rich RLK (RECEPTOR-like protein kinase) 6	17
	AT5G66570	0.42464	PSBO1	MSP-1,MANGANESE-STABILIZING PROTEIN 1,OE33,OXYGEN EVOLVING COMPLEX 33 KILODALTON PROTEIN,OEE1,33 KDA OXYGEN EVOLVING POLYPEPTIDE 1,OEE33,OXYGEN EVOLVING ENHANCER PROTEIN 33,PSBO-1,PS II OXYGEN-EVOLVING COMPLEX 1	18
	AT5G15260	0.382652	ribosomal protein L34e superfamily protein		18
	AT4G21280	0.327665	PSBQA	PSBQ-1,PHOTOSYSTEM II SUBUNIT Q-1,PSBQ,PHOTOSYSTEM II SUBUNIT Q	18
	AT5G60900	0.299772	RLK1	receptor-like protein kinase 1	18

## Sheet: Arabidopsis-N content
	Ranking of Arabidopsis genes based on the sum of feature importance score from eighteen XGBoost biomass models.
	Gene	SUM	Symbol	Description	Frequency
	AT3G52340	38.1199	SPP2	ATSPP2,SUCROSE-PHOSPHATASE 2	18
	AT5G16570	32.6065	GLN1;4	glutamine synthetase 1;4	18
	AT5G08170	28.8202	EMB1873	ATAIH,AGMATINE IMINOHYDROLASE	18
	AT4G04955	25.685	ALN	ATALN,allantoinase	18
	AT5G23810	24.2006	AAP7	amino acid permease 7	18
	AT4G14690	23.6537	ELIP2	Chlorophyll A-B binding family protein	18
	AT4G14880	23.4203	OASA1	ATCYS-3A,CYTACS1,OLD3,ONSET OF LEAF DEATH 3	18
	AT2G47060	22.7996	PTI1-4	Protein kinase superfamily protein	18
	AT3G17180	21.7193	scpl33	serine carboxypeptidase-like 33	18
	AT1G19510	21.3276	RL5	ATRL5,RAD-like 5,RSM4,RADIALIS-LIKE SANT/MYB 4	18
	AT3G22840	18.9789	ELIP1	ELIP	18
	AT2G43840	18.8923	UGT74F1	UDP-glycosyltransferase 74 F1	18
	AT1G12840	18.5745	DET3	ATVHA-C,ARABIDOPSIS THALIANA VACUOLAR ATP SYNTHASE SUBUNIT C	18
	AT3G30775	18.4047	ERD5	AT-POX,ATPDH,ATPOX,ARABIDOPSIS THALIANA PROLINE OXIDASE,PDH1,proline dehydrogenase 1,PRO1,PRODH,PROLINE DEHYDROGENASE	18
	AT5G56460	18.114	Protein kinase superfamily protein		18
	AT4G05180	17.819	PSBQ-2	PSBQ,PHOTOSYSTEM II SUBUNIT Q,PSII-Q	18
	AT1G52190	16.4676	AtNPF1.2,NPF1.2,NRT1/ PTR family 1.2,NRT1.11,nitrate transporter 1.11	Major facilitator superfamily protein	18
	AT2G42280	14.9923	FBH4	AKS3,ABA-responsive kinase substrate 3	18
	AT1G04820	14.9513	TUA4	TOR2,TORTIFOLIA 2	18
	AT5G02380	14.5149	MT2B	metallothionein 2B	18
	AT5G59050	14.1137	G patch domain protein		18
	AT1G17710	13.7509	PEPC1	AtPEPC1,Arabidopsis thaliana phosphoethanolamine/phosphocholine phosphatase 1	18
	AT5G48870	13.5675	SAD1	AtLSM5,AtSAD1,LSM5,SM-like 5	18
	AT2G16770	13.4611	bZIP23	Basic-leucine zipper (bZIP) transcription factor family protein	18
	AT1G12940	12.0289	NRT2.5	ATNRT2.5,nitrate transporter2.5	18
	AT4G39250	11.9764	RL1	ATRL1,RAD-like 1,RSM2,RADIALIS-LIKE SANT/MYB 2	18
	AT2G18040	11.5857	PIN1AT	peptidylprolyl cis/trans isomerase, NIMA-interacting 1	18
	AT2G43780	11.0135	cytochrome oxidase assembly protein		18
	AT3G52750	10.6859	FTSZ2-2	Tubulin/FtsZ family protein	18
	AT4G09750	10.2725	NAD(P)-binding Rossmann-fold superfamily protein		18
	AT1G08630	10.182	THA1	threonine aldolase 1	18
	AT3G20640	10.0903	basic helix-loop-helix (bHLH) DNA-binding superfamily protein		18
	AT2G25180	9.97687	RR12	ARR12,response regulator 12,AtARR12	18
	AT2G45695	9.75046	URM11,ubiquitin-related modifier 11	Ubiquitin related modifier 1	18
	AT3G12290	9.67167	Amino acid dehydrogenase family protein		18
	AT5G46470	8.83676	RPS6	disease resistance protein (TIR-NBS-LRR class) family	18
	AT1G16860	7.88362	Ubiquitin-specific protease family C19-related protein		18
	AT5G44060	7.74282	embryo sac development arrest protein		18
	AT1G80860	7.68895	PLMT	ATPLMT,ARABIDOPSIS PHOSPHOLIPID N-METHYLTRANSFERASE	18
	AT1G01720	7.60326	ATAF1	NAC (No Apical Meristem) domain transcriptional regulator superfamily protein	18
	AT4G38620	7.59019	MYB4	ATMYB4,myb domain protein 4	18
	AT5G12250	7.54083	TUB6	beta-6 tubulin	18
	AT1G10140	7.4977	Uncharacterized conserved protein UCP031279		18
	AT1G15410	7.49147	aspartate-glutamate racemase family		18
	AT4G39720	7.26238	VQ motif-containing protein		18
	AT1G01420	7.21366	UGT72B3	UDP-glucosyl transferase 72B3	18
	AT1G61520	6.90116	LHCA3	PSI type III chlorophyll a/b-binding protein	18
	AT1G14560	6.89054	CoAc1,CoA Carrier 1	Mitochondrial substrate carrier family protein	18
	AT1G04410	6.78491	c-NAD-MDH1	Lactate/malate dehydrogenase family protein	18
	AT2G41740	6.70725	VLN2	ATVLN2	18
	AT1G55670	6.58348	PSAG	photosystem I subunit G	18
	AT2G27510	6.43375	FD3	ATFD3,ferredoxin 3	18
	AT1G01620	6.43292	PIP1C	PIP1;3,PLASMA MEMBRANE INTRINSIC PROTEIN 1;3,TMP-B	18
	AT1G03040	6.3907	basic helix-loop-helix (bHLH) DNA-binding superfamily protein		18
	AT1G01180	6.34612	S-adenosyl-L-methionine-dependent methyltransferases superfamily protein		18
	AT3G54890	6.25031	LHCA1	chlorophyll a-b binding protein 6	18
	AT5G52450	6.18308	MATE efflux family protein		18
	AT5G06230	6.1339	TBL9	TRICHOME BIREFRINGENCE-LIKE 9	18
	AT4G20230	6.11926	terpenoid synthase superfamily protein		18
	AT1G06680	6.11688	PSBP-1	OE23,OXYGEN EVOLVING COMPLEX SUBUNIT 23 KDA,OEE2,OXYGEN-EVOLVING ENHANCER PROTEIN 2,PSII-P,PHOTOSYSTEM II SUBUNIT P	18
	AT3G23090	6.02903	WDL3	TPX2 (targeting protein for Xklp2) protein family	18
	AT2G20260	5.96733	PSAE-2	photosystem I subunit E-2	18
	AT3G05170	5.93625	Phosphoglycerate mutase family protein		18
	AT5G10350	5.92589	RNA-binding (RRM/RBD/RNP motifs) family protein		18
	AT3G49940	5.92142	LBD38	LOB domain-containing protein 38	18
	AT1G29910	5.89176	CAB3	AB180,LHCB1.2,LIGHT HARVESTING CHLOROPHYLL A/B BINDING PROTEIN 1.2	18
	AT3G59580	5.88653	NLP9,NIN-like protein 9	Plant regulator RWP-RK family protein	18
	AT3G61470	5.83994	LHCA2	photosystem I light harvesting complex protein	18
	AT1G48600	5.58327	PMEAMT	AtPMEAMT	18
	AT2G25910	5.38791	3'-5' exonuclease domain-containing protein / K homology domain-containing protein / KH domain-containing protein		18
	AT5G49830	5.38648	EXO84B	exocyst complex component 84B	18
	AT5G09300	5.37461	Thiamin diphosphate-binding fold (THDP-binding) superfamily protein		18
	AT3G55260	5.32134	HEXO1	ATHEX2	18
	AT5G53400	5.2471	BOB1	HSP20-like chaperones superfamily protein	18
	AT3G20760	5.20716	Nse4, component of Smc5/6 DNA repair complex		18
	AT2G36800	5.18091	DOGT1	UGT73C5,UDP-GLUCOSYL TRANSFERASE 73C5	18
	AT4G37400	5.17227	CYP81F3	cytochrome P450, family 81, subfamily F, polypeptide 3	18
	AT4G33180	5.15027	alpha/beta-Hydrolases superfamily protein		18
	AT1G02640	5.13484	BXL2	ATBXL2,BETA-XYLOSIDASE 2	18
	AT4G26150	5.0827	CGA1	GATA22,GATA TRANSCRIPTION FACTOR 22,GNL,GNC-LIKE	18
	AT1G71960	5.07855	ABCG25	ATABCG25,Arabidopsis thaliana ATP-binding cassette G25	18
	AT1G03475	5.03173	LIN2	ATCPO-I,HEMF1	18
	AT3G63470	4.98027	scpl40	serine carboxypeptidase-like 40	18
	AT5G50375	4.85928	CPI1	cyclopropyl isomerase	18
	AT1G03680	4.84142	THM1	ATHM1,thioredoxin M-type 1,ATM1,ARABIDOPSIS THIOREDOXIN M-TYPE 1,TRX-M1,THIOREDOXIN M-TYPE 1	18
	AT3G50910	4.66608	netrin receptor DCC		18
	AT2G34420	4.61708	LHB1B2	LHCB1.5,PHOTOSYSTEM II LIGHT HARVESTING COMPLEX GENE 1.5	18
	AT1G04850	4.60997	ubiquitin-associated (UBA)/TS-N domain-containing protein		18
	AT1G16110	4.60628	WAKL6	wall associated kinase-like 6	18
	AT4G23400	4.55894	PIP1;5	PIP1D	18
	AT3G14020	4.53463	NF-YA6	nuclear factor Y, subunit A6	18
	AT1G01560	4.50979	MPK11	ATMPK11,MAP kinase 11	18
	AT1G79390	4.50297	centrosomal protein		18
	AT4G09800	4.41049	RPS18C	S18 ribosomal protein	18
	AT1G07470	4.37004	Transcription factor IIA, alpha/beta subunit		18
	AT1G01790	4.33417	KEA1	ATKEA1,K+ EFFLUX ANTIPORTER 1	18
	AT1G53160	4.32676	SPL4	FTM6,FLORAL TRANSITION AT THE MERISTEM6	18
	AT1G13320	4.24981	PP2AA3	protein phosphatase 2A subunit A3	18
	AT2G42070	4.24372	NUDX23	ATNUDT23,ARABIDOPSIS THALIANA NUDIX HYDROLASE HOMOLOG 23,ATNUDX23,nudix hydrolase homolog 23	18
	AT1G02850	4.23249	BGLU11	beta glucosidase 11	18
	AT4G22340	4.14217	CDS2	cytidinediphosphate diacylglycerol synthase 2	18
	AT1G31540	4.12565	Disease resistance protein (TIR-NBS-LRR class) family		18
	AT1G03600	4.11788	PSB27	photosystem II family protein	18
	AT5G43940	4.11642	HOT5	ADH2,ALCOHOL DEHYDROGENASE 2,ATGSNOR1,GSNOR,S-NITROSOGLUTATHIONE REDUCTASE,PAR2,PARAQUAT RESISTANT 2	18
	AT1G14920	4.11313	GAI	RGA2,RESTORATION ON GROWTH ON AMMONIA 2	18
	AT2G21320	4.10887	BBX18	B-box zinc finger family protein	18
	AT1G66480	4.09419	plastid movement impaired 2		18
	AT4G25850	4.09344	ORP4B	OSBP(oxysterol binding protein)-related protein 4B	18
	AT1G20640	4.01502	NLP4,NIN-like protein 4	Plant regulator RWP-RK family protein	18
	AT5G58900	3.97114	Homeodomain-like transcriptional regulator		18
	AT2G46200	3.93189	U11/U12 small nuclear ribonucleoprotein		18
	AT5G57330	3.82968	Galactose mutarotase-like superfamily protein		18
	AT1G72230	3.78203	Cupredoxin superfamily protein		18
	AT1G79110	3.77505	BRG2	zinc ion binding protein	18
	AT1G55610	3.76736	BRL1	BRI1 like	18
	AT5G41000	3.76189	YSL4	AtYSL4	18
	AT5G64040	3.71785	PSAN	photosystem I reaction center subunit PSI-N, chloroplast, putative / PSI-N, putative (PSAN)	18
	AT3G46460	3.71225	UBC13	ubiquitin-conjugating enzyme 13	18
	AT3G15360	3.70728	TRX-M4	ATHM4,ATM4,ARABIDOPSIS THIOREDOXIN M-TYPE 4	18
	AT3G08620	3.70281	RNA-binding KH domain-containing protein		18
	AT5G59780	3.67799	MYB59	ATMYB59-1,ATMYB59-2,ATMYB59-3,ATMYB59,MYB DOMAIN PROTEIN 59	18
	AT5G67420	3.60584	LBD37	ASL39,ASYMMETRIC LEAVES2-LIKE 39	18
	AT3G25220	3.59018	FKBP15-1	FK506-binding protein 15 kD-1	18
	AT4G14960	3.58587	TUA6	Tubulin/FtsZ family protein	18
	AT3G57920	3.57989	SPL15	squamosa promoter binding protein-like 15	18
	AT5G10100	3.57262	TPPI	Haloacid dehalogenase-like hydrolase (HAD) superfamily protein	18
	AT2G45640	3.56182	SAP18	ATSAP18,SIN3 ASSOCIATED POLYPEPTIDE 18	18
	AT2G32415	3.55565	Polynucleotidyl transferase, ribonuclease H fold protein with HRDC domain-containing protein		18
	AT1G63840	3.54264	RING/U-box superfamily protein		18
	AT1G76350	3.49601	NLP5,NIN-like protein 5	Plant regulator RWP-RK family protein	18
	AT5G11250	3.44208	Disease resistance protein (TIR-NBS-LRR class)		18
	AT1G14910	3.43702	ENTH/ANTH/VHS superfamily protein		18
	AT2G44130	3.39576	KFB39,Kelch-domain-containing F-box protein 39,KMD3,KISS ME DEADLY 3	Galactose oxidase/kelch repeat superfamily protein	18
	AT4G11560	3.2985	bromo-adjacent homology (BAH) domain-containing protein		18
	AT1G34630	3.27502	transmembrane protein		18
	AT1G54450	3.27249	Calcium-binding EF-hand family protein		18
	AT3G47000	3.26352	Glycosyl hydrolase family protein		18
	AT4G27270	3.25334	Quinone reductase family protein		18
	AT1G78460	3.25032	SOUL heme-binding family protein		18
	AT1G17170	3.22586	GSTU24	ATGSTU24,glutathione S-transferase TAU 24,GST,Arabidopsis thaliana Glutathione S-transferase (class tau) 24	18
	AT2G35170	3.21832	Histone H3 K4-specific methyltransferase SET7/9 family protein		18
	AT4G02590	3.15671	UNE12	basic helix-loop-helix (bHLH) DNA-binding superfamily protein	18
	AT4G13345	3.11343	MEE55	Serinc-domain containing serine and sphingolipid biosynthesis protein	18
	AT1G79630	3.09884	Protein phosphatase 2C family protein		18
	AT1G10600	3.09695	AMSH2	associated molecule with the SH3 domain of STAM 2	18
	AT3G09370	3.06381	MYB3R-3	AtMYB3R3,myb domain protein 3R3	18
	AT1G07650	3.05948	Leucine-rich repeat transmembrane protein kinase		18
	AT1G05560	3.04339	UGT75B1	UGT1,UDP-GLUCOSE TRANSFERASE 1	18
	AT5G46840	3.03966	RNA-binding (RRM/RBD/RNP motifs) family protein		18
	AT3G06350	3.03832	MEE32	EMB3004,EMBRYO DEFECTIVE 3004	18
	AT4G39400	3.01879	BRI1	ATBRI1,BIN1,BR INSENSITIVE 1,CBB2,CABBAGE 2,DWF2,DWARF 2	18
	AT3G13620	3.01303	PUT4	Amino acid permease family protein	18
	AT1G03340	3.00244	hypothetical protein		18
	AT5G24930	2.98547	COL4	ATCOL4,BBX5,B-box domain protein 5	18
	AT1G12990	2.97769	beta-1,4-N-acetylglucosaminyltransferase family protein		18
	AT3G46780	2.96601	PTAC16	plastid transcriptionally active 16	18
	AT5G51940	2.94967	NRPB6A	RNA polymerase Rpb6	18
	AT2G42960	2.94321	Protein kinase superfamily protein		18
	AT1G73350	2.93112	ankyrin repeat protein		18
	AT2G18740	2.90839	Small nuclear ribonucleoprotein family protein		18
	AT5G61220	2.85936	LYR family of Fe/S cluster biogenesis protein		18
	AT2G36380	2.8572	ABCG34	ATPDR6,PLEIOTROPIC DRUG RESISTANCE 6,PDR6,pleiotropic drug resistance 6	18
	AT2G31020	2.84555	ORP1A	OSBP(oxysterol binding protein)-related protein 1A	18
	AT5G65010	2.7994	ASN2	asparagine synthetase 2	18
	AT3G10220	2.78161	EMB2804	tubulin folding cofactor B	18
	AT2G37770	2.77144	ChlAKR	AKR4C9,Aldo-keto reductase family 4 member C9	18
	AT4G14600	2.75045	Target SNARE coiled-coil domain protein		18
	AT3G58100	2.73409	PDCB5	plasmodesmata callose-binding protein 5	18
	AT1G69730	2.72619	Wall-associated kinase family protein		18
	AT2G46660	2.69904	CYP78A6	EOD3,enhancer of da1-1	18
	AT2G40980	2.69792	Protein kinase superfamily protein		18
	AT3G61890	2.6895	HB-12	ATHB-12,homeobox 12,ATHB12,ARABIDOPSIS THALIANA HOMEOBOX 12	18
	AT2G07680	2.68757	ABCC13	ATMRP11,multidrug resistance-associated protein 11,AtABCC13,MRP11,multidrug resistance-associated protein 11	18
	AT4G36040	2.67893	J11	DJC23,DNA J protein C23	18
	AT1G20696	2.65981	HMGB3	NFD03,NFD3	18
	AT4G12800	2.64496	PSAL	photosystem I subunit l	18
	AT1G29500	2.63692	SAUR66,SMALL AUXIN UPREGULATED RNA 66	SAUR-like auxin-responsive protein family	18
	AT4G26950	2.62928	senescence regulator (Protein of unknown function, DUF584)		18
	AT2G33770	2.61762	PHO2	ATUBC24,UBIQUITIN-CONJUGATING ENZYME 24,UBC24,UBIQUITIN-CONJUGATING ENZYME 24	18
	AT1G08730	2.60044	XIC	Myosin family protein with Dil domain-containing protein	18
	AT1G76520	2.59259	PILS3,PIN-LIKES 3	Auxin efflux carrier family protein	18
	AT1G05630	2.59192	5PTASE13	AT5PTASE13,Arabidopsis thaliana inositol-polyphosphate 5-phosphatase 13	18
	AT4G17670	2.58676	senescence-associated family protein (DUF581)		18
	AT1G76530	2.56181	PILS4,PIN-LIKES 4	Auxin efflux carrier family protein	18
	AT1G56190	2.55403	Phosphoglycerate kinase family protein		18
	AT1G22610	2.55362	C2 calcium/lipid-binding plant phosphoribosyltransferase family protein		18
	AT1G16260	2.55133	Wall-associated kinase family protein		18
	AT2G30950	2.55118	VAR2	FTSH2	18
	AT1G36380	2.551	transmembrane protein		18
	AT2G43820	2.53567	UGT74F2	ATSAGT1,Arabidopsis thaliana salicylic acid glucosyltransferase 1,GT,SAGT1,salicylic acid glucosyltransferase 1,SGT1,UDP-glucose:salicylic acid glucosyltransferase 1	18
	AT5G12010	2.53269	nuclease		18
	AT1G15110	2.49863	PSS1	AtPSS1	18
	AT3G20550	2.49206	DDL	SMAD/FHA domain-containing protein	18
	AT1G11170	2.48218	lysine ketoglutarate reductase trans-splicing-like protein (DUF707)		18
	AT3G03910	2.48133	GDH3	glutamate dehydrogenase 3	18
	AT5G14880	2.44406	KUP8,potassium uptake 8	Potassium transporter family protein	18
	AT2G14740	2.40579	VSR3	ATVSR3,vaculolar sorting receptor 3,BP80-2;2,binding protein of 80 kDa 2;2,VSR2;2,VACUOLAR SORTING RECEPTOR 2;2	18
	AT3G57680	2.39546	Peptidase S41 family protein		18
	AT5G44070	2.39373	CAD1	ARA8,ATPCS1,ARABIDOPSIS THALIANA PHYTOCHELATIN SYNTHASE 1,PCS1,PHYTOCHELATIN SYNTHASE 1	18
	AT3G14840	2.38972	LIK1,LysM RLK1-interacting kinase 1	Leucine-rich repeat transmembrane protein kinase	18
	AT1G34750	2.36782	Protein phosphatase 2C family protein		18
	AT4G21200	2.36026	GA2OX8	ATGA2OX8,ARABIDOPSIS THALIANA GIBBERELLIN 2-OXIDASE 8	18
	AT5G09830	2.34838	BolA2,homolog of E.coli BolA 2	BolA-like family protein	18
	AT2G07050	2.32438	CAS1	cycloartenol synthase 1	18
	AT1G29510	2.29609	SAUR68	SAUR67,SMALL AUXIN UPREGULATED RNA 67	18
	AT4G38250	2.28863	Transmembrane amino acid transporter family protein		18
	AT2G19860	2.2848	HXK2	ATHXK2,ARABIDOPSIS THALIANA HEXOKINASE 2	18
	AT2G26400	2.28402	ARD3	ARD,ACIREDUCTONE DIOXYGENASE,ATARD3,acireductone dioxygenase 3	18
	AT5G11510	2.24837	MYB3R-4	AtMYB3R4,myb domain protein 3R4	18
	AT1G13440	2.24533	GAPC2	GAPC-2,GLYCERALDEHYDE-3-PHOSPHATE DEHYDROGENASE C-2	18
	AT1G11220	2.23486	cotton fiber, putative (DUF761)		18
	AT4G22380	2.22606	Ribosomal protein L7Ae/L30e/S12e/Gadd45 family protein		18
	AT2G06010	2.21844	ORG4	OBP3-responsive protein 4 (ORG4)	18
	AT2G34430	2.21058	LHB1B1	LHCB1.4,LIGHT-HARVESTING CHLOROPHYLL-PROTEIN COMPLEX II SUBUNIT B1	18
	AT3G59140	2.20412	ABCC10	ATMRP14,multidrug resistance-associated protein 14,MRP14,multidrug resistance-associated protein 14	18
	AT1G65930	2.19925	cICDH	cytosolic NADP+-dependent isocitrate dehydrogenase	18
	AT1G58080	2.18947	ATP-PRT1	ATATP-PRT1,ATP phosphoribosyl transferase 1,HISN1A	18
	AT3G57050	2.18897	CBL	cystathionine beta-lyase	18
	AT3G05520	2.17357	CPA	AtCPA	18
	AT1G07000	2.16392	EXO70B2	ATEXO70B2,exocyst subunit exo70 family protein B2	18
	AT1G13750	2.16285	ATPAP1,ARABIDOPSIS THALIANA PURPLE ACID PHOSPHATASE 1,PAP1,PURPLE ACID PHOSPHATASE 1	Purple acid phosphatases superfamily protein	18
	AT1G76940	2.14369	RNA-binding (RRM/RBD/RNP motifs) family protein		18
	AT4G09510	2.1346	CINV2	A/N-InvI,alkaline/neutral invertase I	18
	AT3G56440	2.13267	ATG18D	ATATG18D,homolog of yeast autophagy 18 (ATG18) D	18
	AT4G27820	2.12942	BGLU9	beta glucosidase 9	18
	AT3G47470	2.11491	LHCA4	CAB4	18
	AT1G30500	2.09977	NF-YA7	nuclear factor Y, subunit A7	18
	AT1G76140	2.09846	Prolyl oligopeptidase family protein		18
	AT4G01150	2.08548	CURT1A,CURVATURE THYLAKOID 1A	CURVATURE THYLAKOID 1A-like protein	18
	AT5G53760	2.07903	MLO11	ATMLO11,MILDEW RESISTANCE LOCUS O 11	18
	AT1G34210	2.06259	SERK2	ATSERK2	18
	AT1G13195	2.04927	RING/U-box superfamily protein		18
	AT4G10340	2.04051	LHCB5	light harvesting complex of photosystem II 5	18
	AT4G12910	2.03377	scpl20	serine carboxypeptidase-like 20	18
	AT1G20550	2.03143	O-fucosyltransferase family protein		18
	AT4G39955	2.02597	alpha/beta-Hydrolases superfamily protein		18
	AT5G33320	2.02259	CUE1	ARAPPT,ARABIDOPSIS THALIANA PHOSPHATE/PHOSPHOENOLPYRUVATE TRANSLOCATOR,PPT,PHOSPHOENOLPYRUVATE/PHOSPHATE TRANSLOCATOR	18
	AT1G53030	2.01713	Cytochrome C oxidase copper chaperone (COX17)		18
	AT3G05350	2.01009	Metallopeptidase M24 family protein		18
	AT1G34060	1.982	Pyridoxal phosphate (PLP)-dependent transferases superfamily protein		18
	AT1G42430	1.97873	inactive purple acid phosphatase-like protein		18
	AT3G03780	1.97561	MS2	ATMS2,methionine synthase 2	18
	AT5G20510	1.97287	AL5	alfin-like 5	18
	AT1G28440	1.96845	HSL1	HAESA-like 1	18
	AT2G35130	1.96423	Tetratricopeptide repeat (TPR)-like superfamily protein		18
	AT5G01880	1.94499	DAFL2,DAF-Like gene 2	RING/U-box superfamily protein	18
	AT2G36310	1.9342	URH1	NSH1,nucleoside hydrolase 1	18
	AT4G29440	1.92308	Regulator of Vps4 activity in the MVB pathway protein		18
	AT1G59700	1.91797	GSTU16	ATGSTU16,glutathione S-transferase TAU 16	18
	AT1G15820	1.89447	LHCB6	CP24	18
	AT5G65480	1.89282	CCI1,Clavata complex interactor 1	hypothetical protein	18
	AT2G41380	1.89069	S-adenosyl-L-methionine-dependent methyltransferases superfamily protein		18
	AT5G46620	1.88462	hypothetical protein		18
	AT5G08190	1.85824	NF-YB12	nuclear factor Y, subunit B12	18
	AT2G28550	1.84927	RAP2.7	TOE1,TARGET OF EARLY ACTIVATION TAGGED (EAT) 1	18
	AT1G13960	1.8373	WRKY4	WRKY DNA-binding protein 4	18
	AT4G32660	1.83487	AME3	Protein kinase superfamily protein	18
	AT2G40890	1.83289	CYP98A3	REF8,REDUCED EPIDERMAL FLUORESCENCE 8	18
	AT2G27230	1.83154	LHW	transcription factor-like protein	18
	AT5G06750	1.83126	APD8,Arabidopsis Pp2c clade D 8	Protein phosphatase 2C family protein	18
	AT4G09010	1.82893	TL29	APX4,ascorbate peroxidase 4	18
	AT3G28740	1.82449	CYP81D11	Cytochrome P450 superfamily protein	18
	AT3G06890	1.82438	transmembrane protein		18
	AT1G34130	1.81864	STT3B	staurosporin and temperature sensitive 3-like b	18
	AT5G57960	1.81485	Hflx	GTP-binding protein, HflX	18
	AT2G45290	1.80967	TKL2,transketolase 2	Transketolase	18
	AT4G27830	1.80825	BGLU10	AtBGLU10	18
	AT5G47870	1.80521	RAD52-2	ODB2,Organellar DNA-Binding protein 2,RAD52-2B	18
	AT5G14200	1.79604	IMD1	ATIMD1,ARABIDOPSIS ISOPROPYLMALATE DEHYDROGENASE 1	18
	AT1G63970	1.78521	ISPF	MECPS,2C-METHYL-D-ERYTHRITOL 2,4-CYCLODIPHOSPHATE SYNTHASE	18
	AT3G59800	1.78196	stress response protein		18
	AT4G32940	1.77586	GAMMA-VPE	GAMMAVPE	18
	AT1G75590	1.77499	SAUR52,SMALL AUXIN UPREGULATED RNA 52	SAUR-like auxin-responsive protein family	18
	AT1G77490	1.77332	TAPX	thylakoidal ascorbate peroxidase	18
	AT2G06520	1.77023	PSBX	photosystem II subunit X	18
	AT1G64640	1.76975	ENODL8	AtENODL8	18
	AT5G25100	1.76254	Endomembrane protein 70 protein family		18
	AT3G42790	1.74792	AL3	alfin-like 3	18
	AT5G04940	1.73638	SUVH1	SU(VAR)3-9 homolog 1	18
	AT1G65790	1.7337	RK1	ARK1,receptor kinase 1	18
	AT1G30380	1.72395	PSAK	photosystem I subunit K	18
	AT3G22400	1.7229	LOX5	PLAT/LH2 domain-containing lipoxygenase family protein	18
	AT5G46910	1.72121	Transcription factor jumonji (jmj) family protein / zinc finger (C5HC2 type) family protein		18
	AT5G63135	1.71236	transcription termination factor		18
	AT5G43150	1.68931	elongation factor		18
	AT1G49350	1.68715	pfkB-like carbohydrate kinase family protein		18
	AT4G21660	1.6737	proline-rich spliceosome-associated (PSP) family protein		18
	AT1G67570	1.66924	zinc finger CONSTANS-like protein (DUF3537)		18
	AT4G28820	1.66836	HIT-type Zinc finger family protein		18
	AT5G51040	1.66452	SDHAF2	succinate dehydrogenase assembly factor	18
	AT1G73700	1.66202	MATE efflux family protein		18
	AT1G73720	1.64724	SMU1	transducin family protein / WD-40 repeat family protein	18
	AT3G13730	1.64564	CYP90D1	cytochrome P450, family 90, subfamily D, polypeptide 1	18
	AT2G41050	1.64524	PQ-loop repeat family protein / transmembrane family protein		18
	AT4G24670	1.64511	TAR2	tryptophan aminotransferase related 2	18
	AT3G60160	1.63782	ABCC9	ATMRP9,multidrug resistance-associated protein 9,MRP9,multidrug resistance-associated protein 9	18
	AT1G16680	1.6356	Chaperone DnaJ-domain superfamily protein		18
	AT4G36640	1.63543	Sec14p-like phosphatidylinositol transfer family protein		18
	AT1G08380	1.6285	PSAO	photosystem I subunit O	18
	AT5G54160	1.61795	OMT1	ATOMT1,O-methyltransferase 1,AtCOMT,COMT1,caffeate O-methyltransferase 1,OMT3,O-methyltransferase 3	18
	AT3G47010	1.61469	Glycosyl hydrolase family protein		18
	AT3G23530	1.5996	Cyclopropane-fatty-acyl-phospholipid synthase		18
	AT1G53470	1.59947	MSL4	mechanosensitive channel of small conductance-like 4	18
	AT4G03240	1.59842	FH	ATFH	18
	AT5G17010	1.59529	Major facilitator superfamily protein		18
	AT1G67060	1.59251	peptidase M50B-like protein		18
	AT5G57700	1.59224	BNR/Asp-box repeat family protein		18
	AT4G11910	1.59032	NYE2,NONYELLOWING 2,SGR2,STAY-GREEN 2	STAY-GREEN-like protein	18
	AT2G04630	1.5891	NRPB6B	RNA polymerase Rpb6	18
	AT5G65140	1.58868	TPPJ	Haloacid dehalogenase-like hydrolase (HAD) superfamily protein	18
	AT1G59950	1.58864	NAD(P)-linked oxidoreductase superfamily protein		18
	AT5G59350	1.58101	transmembrane protein		18
	AT5G40640	1.56586	transmembrane protein		18
	AT4G33950	1.56139	OST1	ATOST1,OPEN STOMATA 1,P44,SNRK2-6,SUCROSE NONFERMENTING 1-RELATED PROTEIN KINASE 2-6,SNRK2.6,SNF1-RELATED PROTEIN KINASE 2.6,SRK2E	18
	AT1G51560	1.56012	Pyridoxamine 5'-phosphate oxidase family protein		18
	AT1G28570	1.55069	SGNH hydrolase-type esterase superfamily protein		18
	AT2G24645	1.54863	Transcriptional factor B3 family protein		18
	AT4G21110	1.54627	G10 family protein		18
	AT2G40600	1.53973	appr-1-p processing enzyme family protein		18
	AT2G25520	1.53865	Drug/metabolite transporter superfamily protein		18
	AT2G44280	1.53193	Major facilitator superfamily protein		18
	AT1G71080	1.53117	RNA polymerase II transcription elongation factor		18
	AT2G26650	1.52046	KT1	AKT1,K+ transporter 1,ATAKT1	18
	AT5G63970	1.49581	RGLG3	Copine (Calcium-dependent phospholipid-binding protein) family	18
	AT2G02470	1.49484	AL6	alfin-like 6	18
	AT5G48930	1.49338	HCT	hydroxycinnamoyl-CoA shikimate/quinate hydroxycinnamoyl transferase	18
	AT3G15970	1.48652	NUP50 (Nucleoporin 50 kDa) protein		18
	AT1G19080	1.47656	TTN10	PSF3,Partner of SLD5 3	18
	AT4G28070	1.47537	AFG1-like ATPase family protein		18
	AT1G29450	1.47388	SAUR64,SMALL AUXIN UPREGULATED RNA 64	SAUR-like auxin-responsive protein family	18
	AT4G39640	1.47083	GGT1	gamma-glutamyl transpeptidase 1	18
	AT1G63980	1.46969	D111/G-patch domain-containing protein		18
	AT2G18600	1.4661	Ubiquitin-conjugating enzyme family protein		18
	AT2G34730	1.46597	myosin heavy chain-like protein		18
	AT3G13224	1.45962	RNA-binding (RRM/RBD/RNP motifs) family protein		18
	AT3G21600	1.45547	Senescence/dehydration-associated protein-like protein		18
	AT2G19810	1.45542	OZF1	AtOZF1,AtTZF2,TZF2,tandem zinc finger 2	18
	AT5G24310	1.45475	ABIL3	ABL interactor-like protein 3	18
	AT1G47330	1.45407	methyltransferase, putative (DUF21)		18
	AT1G30210	1.45018	TCP24	ATTCP24	18
	AT1G79270	1.44825	ECT8	evolutionarily conserved C-terminal region 8	18
	AT2G22190	1.44723	TPPE	Haloacid dehalogenase-like hydrolase (HAD) superfamily protein	18
	AT1G74410	1.44308	RING/U-box superfamily protein		18
	AT1G21270	1.44304	WAK2	wall-associated kinase 2	18
	AT1G24170	1.43759	LGT9	Nucleotide-diphospho-sugar transferases superfamily protein	18
	AT2G34720	1.42606	NF-YA4	nuclear factor Y, subunit A4	18
	AT2G30550	1.42127	DALL3,DAD1-Like Lipase 3	alpha/beta-Hydrolases superfamily protein	18
	AT4G11530	1.41778	CRK34	cysteine-rich RLK (RECEPTOR-like protein kinase) 34	18
	AT3G54460	1.41708	SNF2 domain-containing protein / helicase domain-containing protein / F-box family protein		18
	AT2G01490	1.40255	PAHX	phytanoyl-CoA dioxygenase (PhyH) family protein	18
	AT4G32260	1.39851	PDE334	ATPase, F0 complex, subunit B/B', bacterial/chloroplast	18
	AT4G04640	1.39673	ATPC1	ATPase, F1 complex, gamma subunit protein	18
	AT5G09930	1.37463	ABCF2	ABC transporter family protein	18
	AT4G04890	1.37331	PDF2	protodermal factor 2	18
	AT2G46680	1.37222	HB-7	ATHB-7,homeobox 7,ATHB7,ARABIDOPSIS THALIANA HOMEOBOX 7	18
	AT2G36360	1.3664	Galactose oxidase/kelch repeat superfamily protein		18
	AT1G14000	1.36572	VIK	VH1-interacting kinase	18
	AT3G16360	1.36511	AHP4	HPT phosphotransmitter 4	18
	AT4G18360	1.36399	GOX3	Aldolase-type TIM barrel family protein	18
	AT1G76080	1.36306	CDSP32	ATCDSP32,ARABIDOPSIS THALIANA CHLOROPLASTIC DROUGHT-INDUCED STRESS PROTEIN OF 32 KD	18
	AT1G14290	1.35867	SBH2	AtSBH2	18
	AT2G36330	1.35627	CASPL4A3,CASP-like protein 4A3	Uncharacterized protein family (UPF0497)	18
	AT5G57000	1.35385	DEAD-box ATP-dependent RNA helicase		18
	AT3G15760	1.34707	cytochrome P450 family protein		18
	AT5G58220	1.33842	TTL	ALNS,allantoin synthase	18
	AT1G56170	1.33725	NF-YC2	ATHAP5B,HAP5B	18
	AT3G47090	1.32874	Leucine-rich repeat protein kinase family protein		18
	AT1G16670	1.32182	Protein kinase superfamily protein		18
	AT5G64160	1.31326	plant/protein		18
	AT2G29960	1.31114	CYP5	ATCYP5,ARABIDOPSIS THALIANA CYCLOPHILIN 5,CYP19-4,CYCLOPHILIN 19-4	18
	AT1G35470	1.31005	RanBPM	SPla/RYanodine receptor (SPRY) domain-containing protein	18
	AT3G48750	1.30704	CDC2	CDC2A,CDC2AAT,CDK2,CDKA1,CDKA;1	18
	AT4G39030	1.30437	EDS5	SCORD3,susceptible to coronatine-deficient Pst DC3000 3,SID1,SALICYLIC ACID INDUCTION DEFICIENT 1	18
	AT4G23840	1.29677	Leucine-rich repeat (LRR) family protein		18
	AT1G65800	1.28691	RK2	ARK2,receptor kinase 2,AtARK2	18
	AT3G17410	1.28584	Protein kinase superfamily protein		18
	AT5G13980	1.28451	Glycosyl hydrolase family 38 protein		18
	AT5G28080	1.27738	WNK9	Protein kinase superfamily protein	18
	AT3G09560	1.27548	PAH1	ATPAH1,PHOSPHATIDIC ACID PHOSPHOHYDROLASE 1	18
	AT1G65840	1.27538	PAO4	ATPAO4,polyamine oxidase 4	18
	AT4G02420	1.27392	LecRK-IV.4,L-type lectin receptor kinase IV.4	Concanavalin A-like lectin protein kinase family protein	18
	AT1G50010	1.27326	TUA2	tubulin alpha-2 chain	18
	AT5G50100	1.27191	Putative thiol-disulfide oxidoreductase DCC		18
	AT4G38540	1.27113	FAD/NAD(P)-binding oxidoreductase family protein		18
	AT5G64090	1.26833	hyccin		18
	AT5G62190	1.26723	PRH75	DEAD box RNA helicase (PRH75)	18
	AT1G33840	1.26242	LURP-one-like protein (DUF567)		18
	AT1G52080	1.25618	AR791	actin binding protein family	18
	AT1G55910	1.25293	ZIP11	zinc transporter 11 precursor	18
	AT1G22160	1.25172	senescence-associated family protein (DUF581)		18
	AT2G24170	1.25038	Endomembrane protein 70 protein family		18
	AT4G11110	1.2456	SPA2	SPA1-related 2	18
	AT3G49645	1.23325	FAD-binding protein		18
	AT1G79900	1.21839	BAC2	Mitochondrial substrate carrier family protein	18
	AT5G11760	1.21757	stress response protein		18
	AT2G25220	1.2151	Protein kinase superfamily protein		18
	AT1G67740	1.20763	PSBY	YCF32	18
	AT2G21230	1.20751	bZIP30,basic leucine-zipper 30	Basic-leucine zipper (bZIP) transcription factor family protein	18
	AT2G32320	1.20512	tRNAHis guanylyltransferase		18
	AT1G80940	1.20125	Snf1 kinase interactor-like protein		18
	AT4G33030	1.19881	SQD1	sulfoquinovosyldiacylglycerol 1	18
	AT5G10070	1.1974	RNase L inhibitor protein-like protein		18
	AT2G31810	1.19636	ACT domain-containing small subunit of acetolactate synthase protein		18
	AT3G14690	1.19185	CYP72A15	cytochrome P450, family 72, subfamily A, polypeptide 15	18
	AT1G78600	1.1885	LZF1	BBX22,B-box domain protein 22,DBB3,DOUBLE B-BOX 3,STH3,SALT TOLERANCE HOMOLOG 3	18
	AT1G77460	1.18326	CSI3,CELLULOSE SYNTHASE INTERACTIVE 3	CELLULOSE SYNTHASE INTERACTIVE 3	18
	AT1G55760	1.17738	BTB/POZ domain-containing protein		18
	AT3G46450	1.17383	SEC14 cytosolic factor family protein / phosphoglyceride transfer family protein		18
	AT1G17600	1.1679	Disease resistance protein (TIR-NBS-LRR class) family		18
	AT4G22920	1.16572	NYE1	ATNYE1,NON-YELLOWING 1,SGR1,STAY-GREEN 1,SGR,STAY-GREEN	18
	AT2G26810	1.15474	Putative methyltransferase family protein		18
	AT3G47050	1.15357	Glycosyl hydrolase family protein		18
	AT1G54160	1.15146	NF-YA5	NFYA5,NUCLEAR FACTOR Y A5	18
	AT4G35270	1.14722	NLP2,NIN-like protein 2	Plant regulator RWP-RK family protein	18
	AT5G63890	1.14499	HDH	ATHDH,histidinol dehydrogenase,HISN8,HISTIDINE BIOSYNTHESIS 8	18
	AT1G31330	1.14324	PSAF	photosystem I subunit F	18
	AT5G06510	1.13889	NF-YA10	nuclear factor Y, subunit A10	18
	AT5G66200	1.13629	ARO2	armadillo repeat only 2	18
	AT3G08940	1.12501	LHCB4.2	light harvesting complex photosystem II	18
	AT2G45210	1.12401	SAUR36	SAG201,senescence-associated gene 201	18
	AT2G42900	1.11935	Plant basic secretory protein (BSP) family protein		18
	AT4G23180	1.1158	CRK10	RLK4	18
	AT1G15710	1.11553	prephenate dehydrogenase family protein		18
	AT1G67500	1.11099	REV3	ATREV3,recovery protein 3	18
	AT1G80380	1.11089	P-loop containing nucleoside triphosphate hydrolases superfamily protein		18
	AT4G21215	1.11052	transmembrane protein		18
	AT1G52570	1.10467	PLDALPHA2	phospholipase D alpha 2	18
	AT2G43500	1.10322	NLP8,NIN-like protein 8	Plant regulator RWP-RK family protein	18
	AT3G01560	1.0988	proline-rich receptor-like kinase, putative (DUF1421)		18
	AT5G53920	1.0938	ribosomal protein L11 methyltransferase-like protein		18
	AT3G46130	1.08694	MYB48	ATMYB48-1,ATMYB48-2,ATMYB48-3,ATMYB48,myb domain protein 48	18
	AT2G37550	1.07631	AGD7	ASP1,yeast pde1 suppressor 1	18
	AT1G33490	1.06381	E3 ubiquitin-protein ligase		18
	AT1G51740	1.06333	SYP81	ATSYP81,ATUFE1,ARABIDOPSIS THALIANA ORTHOLOG OF YEAST UFE1 (UNKNOWN FUNCTION-ESSENTIAL 1),UFE1,ORTHOLOG OF YEAST UFE1 (UNKNOWN FUNCTION-ESSENTIAL 1)	18
	AT3G63010	1.06319	GID1B	ATGID1B	18
	AT5G22740	1.06167	CSLA02	ATCSLA02,ARABIDOPSIS THALIANA CELLULOSE SYNTHASE-LIKE A02,ATCSLA2,ARABIDOPSIS THALIANA CELLULOSE SYNTHASE-LIKE A2,CSLA2,CELLULOSE SYNTHASE-LIKE A 2	18
	AT4G34490	1.05851	CAP1	ATCAP1,cyclase associated protein 1,CAP 1	18
	AT3G05690	1.05835	NF-YA2	ATHAP2B,HEME ACTIVATOR PROTEIN (YEAST) HOMOLOG 2B,AtNF-YA2,HAP2B,HEME ACTIVATOR PROTEIN (YEAST) HOMOLOG 2B,UNE8,UNFERTILIZED EMBRYO SAC 8	18
	AT4G15910	1.05693	DI21	ATDI21,drought-induced 21	18
	AT5G11000	1.0565	hypothetical protein (DUF868)		18
	AT4G28750	1.05513	PSAE-1	Photosystem I reaction centre subunit IV / PsaE protein	18
	AT3G12780	1.05261	PGK1	phosphoglycerate kinase 1	18
	AT2G39740	1.05118	HESO1	Nucleotidyltransferase family protein	18
	AT4G01320	1.04808	ATSTE24	Peptidase family M48 family protein	18
	AT4G00440	1.04263	TRM15	GPI-anchored adhesin-like protein, putative (DUF3741)	18
	AT3G04070	1.03775	NAC047	ANAC047,NAC domain containing protein 47,SHG,SPEEDY HYPONASTIC GROWTH	18
	AT1G76270	1.03757	O-fucosyltransferase family protein		18
	AT3G24315	1.03606	AtSec20	Sec20 family protein	18
	AT5G53800	1.02957	nucleic acid-binding protein		18
	AT4G21750	1.01858	ATML1	Homeobox-leucine zipper family protein / lipid-binding START domain-containing protein	18
	AT2G26910	1.01735	ABCG32	ATPDR4,PLEIOTROPIC DRUG RESISTANCE 4,AtABCG32,PDR4,pleiotropic drug resistance 4,PEC1,PERMEABLE CUTICLE 1	18
	AT2G41830	1.01529	Uncharacterized protein		18
	AT4G24460	1.00851	CLT2	CRT (chloroquine-resistance transporter)-like transporter 2	18
	AT5G35200	1.00734	ENTH/ANTH/VHS superfamily protein		18
	AT4G38060	1.00616	CCI2,Clavata complex interactor 2	hypothetical protein	18
	AT4G18390	1.00484	TCP2	TEOSINTE BRANCHED 1, cycloidea and PCF transcription factor 2	18
	AT4G24400	0.999349	CIPK8	ATCIPK8,PKS11,PROTEIN KINASE 11,SnRK3.13,SNF1-RELATED PROTEIN KINASE 3.13	18
	AT5G01530	0.997088	LHCB4.1	light harvesting complex photosystem II	18
	AT1G28580	0.992622	GDSL-like Lipase/Acylhydrolase superfamily protein		18
	AT4G21380	0.989247	RK3	ARK3,receptor kinase 3	18
	AT4G09570	0.984433	CPK4	ATCPK4	18
	AT1G20110	0.983079	FREE1,FYVE domain protein required for endosomal sorting 1,FYVE1,FYVE-domain protein 1	RING/FYVE/PHD zinc finger superfamily protein	18
	AT1G77590	0.978952	LACS9	long chain acyl-CoA synthetase 9	18
	AT3G20910	0.971688	NF-YA9	nuclear factor Y, subunit A9	18
	AT2G30570	0.964377	PSBW	photosystem II reaction center W	18
	AT3G06270	0.963662	Protein phosphatase 2C family protein		18
	AT4G38400	0.958547	EXLA2	ATEXLA2,expansin-like A2,ATEXPL2,ATHEXP BETA 2.2,EXPL2,EXPANSIN L2	18
	AT5G52230	0.953791	MBD13	methyl-CPG-binding domain protein 13	18
	AT4G10840	0.953528	KLCR1	Tetratricopeptide repeat (TPR)-like superfamily protein	18
	AT3G52960	0.953253	Thioredoxin superfamily protein		18
	AT4G00330	0.953025	CRCK2	calmodulin-binding receptor-like cytoplasmic kinase 2	18
	AT3G15270	0.952785	SPL5	squamosa promoter binding protein-like 5	18
	AT5G47770	0.951711	FPS1	farnesyl diphosphate synthase 1	18
	AT3G54220	0.938087	SCR	SGR1,SHOOT GRAVITROPISM 1	18
	AT1G72650	0.937306	TRFL6	TRF-like 6	18
	AT4G13510	0.93481	AMT1;1	ATAMT1;1,ATAMT1,ARABIDOPSIS THALIANA AMMONIUM TRANSPORT 1	18
	AT5G40440	0.933878	MKK3	ATMKK3,mitogen-activated protein kinase kinase 3	18
	AT5G04830	0.933519	Nuclear transport factor 2 (NTF2) family protein		18
	AT5G43260	0.929275	chaperone protein dnaJ-like protein		18
	AT4G23130	0.927125	CRK5	RLK6,RECEPTOR-LIKE PROTEIN KINASE 6	18
	AT5G13290	0.922902	CRN	SOL2,SUPPRESSOR OF LLP1 2	18
	AT1G22410	0.920813	Class-II DAHP synthetase family protein		18
	AT2G39050	0.913762	EULS3	ArathEULS3	18
	AT5G39320	0.903434	UDG4	UDP-glucose 6-dehydrogenase family protein	18
	AT1G80820	0.900224	CCR2	ATCCR2	18
	AT5G64740	0.893999	CESA6	E112,IXR2,ISOXABEN RESISTANT 2,PRC1,PROCUSTE 1	18
	AT2G18196	0.889685	Heavy metal transport/detoxification superfamily protein		18
	AT5G14540	0.886444	basic salivary proline-rich-like protein (DUF1421)		18
	AT2G33730	0.866891	P-loop containing nucleoside triphosphate hydrolases superfamily protein		18
	AT1G21210	0.863691	WAK4	wall associated kinase 4	18
	AT3G20650	0.863491	mRNA capping enzyme family protein		18
	AT2G34200	0.860954	RING/FYVE/PHD zinc finger superfamily protein		18
	AT4G38470	0.858344	STY46	ACT-like protein tyrosine kinase family protein	18
	AT3G19270	0.857775	CYP707A4	cytochrome P450, family 707, subfamily A, polypeptide 4	18
	AT3G13360	0.857434	WIP3	WPP domain interacting protein 3	18
	AT2G05070	0.853688	LHCB2.2	LHCB2,LIGHT-HARVESTING CHLOROPHYLL B-BINDING 2	18
	AT2G21390	0.849911	Coatomer, alpha subunit		18
	AT4G21190	0.841505	emb1417	Pentatricopeptide repeat (PPR) superfamily protein	18
	AT5G16110	0.84076	hypothetical protein		18
	AT2G38360	0.840109	PRA1.B4	prenylated RAB acceptor 1.B4	18
	AT5G61040	0.833607	hypothetical protein		18
	AT3G23790	0.832281	AAE16	AMP-dependent synthetase and ligase family protein	18
	AT1G59670	0.830076	GSTU15	ATGSTU15,glutathione S-transferase TAU 15	18
	AT3G62270	0.827495	BOR2,REQUIRES HIGH BORON 2	HCO3- transporter family	18
	AT1G57750	0.821318	CYP96A15	MAH1,MID-CHAIN ALKANE HYDROXYLASE 1	18
	AT4G39660	0.819273	AGT2	alanine:glyoxylate aminotransferase 2	18
	AT1G75690	0.819063	LQY1	DnaJ/Hsp40 cysteine-rich domain superfamily protein	18
	AT2G24395	0.809783	chaperone protein dnaJ-like protein		18
	AT4G03110	0.807089	RBP-DR1	AtBRN1,AtRBP-DR1,RNA-binding protein-defense related 1,BRN1,Bruno-like 1	18
	AT2G28060	0.806163	KIN&#946;3	5'-AMP-activated protein kinase beta-2 subunit protein	18
	AT5G09920	0.800632	NRPB4	RNA polymerase II, Rpb4, core protein	18
	AT1G67250	0.800493	Proteasome maturation factor UMP1		18
	AT2G47980	0.786007	SCC3	ATSCC3,SISTER-CHROMATID COHESION PROTEIN 3	18
	AT5G48380	0.785617	BIR1	BAK1-interacting receptor-like kinase 1	18
	AT3G27460	0.783286	SGF29a	AtSGF29a	18
	AT2G44950	0.783214	HUB1	RDO4,REDUCED DORMANCY 4	18
	AT3G62110	0.780917	Pectin lyase-like superfamily protein		18
	AT5G57230	0.778478	Thioredoxin superfamily protein		18
	AT5G47060	0.777796	hypothetical protein (DUF581)		18
	AT3G09830	0.777587	PCRK1,PATTERN-TRIGGERED IMMUNITY (PTI) COMPROMISED RECEPTOR-LIKE CYTOPLASMIC KINASE 1	Protein kinase superfamily protein	18
	AT3G54100	0.77732	O-fucosyltransferase family protein		18
	AT5G19780	0.777014	TUA5	tubulin alpha-5	18
	AT4G11920	0.775987	CCS52A2	FZR1,FIZZY-RELATED 1	18
	AT5G65410	0.765124	HB25	ATHB25,ARABIDOPSIS THALIANA HOMEOBOX PROTEIN 25,ZFHD2,ZINC FINGER HOMEODOMAIN 2,ZHD1,ZINC FINGER HOMEODOMAIN 1	18
	AT2G39705	0.763576	RTFL8	DVL11,DEVIL 11	18
	AT1G21250	0.751061	WAK1	AtWAK1,PRO25	18
	AT2G36750	0.750141	UGT73C1	UDP-glucosyl transferase 73C1	18
	AT2G22170	0.748679	PLAT2	Lipase/lipooxygenase, PLAT/LH2 family protein	18
	AT5G15780	0.745277	Pollen Ole e 1 allergen and extensin family protein		18
	AT5G38220	0.744855	alpha/beta-Hydrolases superfamily protein		18
	AT4G01370	0.729015	MPK4	ATMPK4,MAP kinase 4,MAPK4	18
	AT5G63030	0.728478	GRXC1	Thioredoxin superfamily protein	18
	AT4G09340	0.72746	SPla/RYanodine receptor (SPRY) domain-containing protein		18
	AT5G24870	0.721331	RING/U-box superfamily protein		18
	AT3G16140	0.719204	PSAH-1	photosystem I subunit H-1	18
	AT5G08370	0.719115	AGAL2	AtAGAL2,alpha-galactosidase 2	18
	AT4G28706	0.713335	pfkB-like carbohydrate kinase family protein		18
	AT1G77920	0.711602	TGA7	bZIP transcription factor family protein	18
	AT3G29360	0.705479	UGD2	UDP-glucose 6-dehydrogenase family protein	18
	AT5G50110	0.70404	S-adenosyl-L-methionine-dependent methyltransferases superfamily protein		18
	AT4G23230	0.698514	CRK15	cysteine-rich RECEPTOR-like kinase	18
	AT4G33040	0.677666	Thioredoxin superfamily protein		18
	AT3G63140	0.674831	CSP41A	chloroplast stem-loop binding protein of 41 kDa	18
	AT5G10840	0.673601	EMP1	Endomembrane protein 70 protein family	18
	AT4G38660	0.672144	Pathogenesis-related thaumatin superfamily protein		18
	AT5G43810	0.664129	AGO10	PNH,PINHEAD,ZLL,ZWILLE	18
	AT5G59210	0.663111	myosin heavy chain-like protein		18
	AT1G20780	0.662659	SAUL1	ATPUB44,ARABIDOPSIS THALIANA PLANT U-BOX 44,PUB44,PLANT U-BOX 44	18
	AT4G01670	0.660845	hypothetical protein		18
	AT2G42220	0.660586	Rhodanese/Cell cycle control phosphatase superfamily protein		18
	AT3G15095	0.654781	HCF243	Serine/Threonine-kinase pakA-like protein	18
	AT5G22570	0.647719	WRKY38	ATWRKY38,ARABIDOPSIS THALIANA WRKY DNA-BINDING PROTEIN 38	18
	AT5G62200	0.646847	Embryo-specific protein 3, (ATS3)		18
	AT5G50580	0.645809	SAE1B	AT-SAE1-2	18
	AT5G61820	0.63947	stress up-regulated Nod 19 protein		18
	AT5G19770	0.638882	TUA3	tubulin alpha-3	18
	AT4G12290	0.635334	Copper amine oxidase family protein		18
	AT3G05120	0.634661	GID1A	ATGID1A,GA INSENSITIVE DWARF1A	18
	AT2G36840	0.632798	ACR10	ACT-like superfamily protein	18
	AT5G13120	0.62725	Pnsl5	ATCYP20-2,ARABIDOPSIS THALIANA CYCLOPHILIN 20-2,CYP20-2,cyclophilin 20-2	18
	AT4G36940	0.624688	NAPRT1	nicotinate phosphoribosyltransferase 1	18
	AT3G50360	0.623737	CEN2	ATCEN2,centrin2,CEN1,CENTRIN 1	18
	AT5G62900	0.623172	basic-leucine zipper transcription factor K		18
	AT5G16400	0.621409	TRXF2	ATF2	18
	AT4G33540	0.618377	metallo-beta-lactamase family protein		18
	AT1G65820	0.618232	microsomal glutathione s-transferase		18
	AT5G59290	0.608972	UXS3	ATUXS3	18
	AT4G01050	0.606085	TROL	thylakoid rhodanese-like protein	18
	AT5G66850	0.604537	MAPKKK5	mitogen-activated protein kinase kinase kinase 5	18
	AT2G43750	0.592633	OASB	ACS1,ARABIDOPSIS CYSTEINE SYNTHASE 1,ATCS-B,ARABIDOPSIS THALIANA CYSTEIN SYNTHASE-B,CPACS1,CHLOROPLAST O-ACETYLSERINE SULFHYDRYLASE 1	18
	AT5G17920	0.581146	ATMS1	ATCIMS,COBALAMIN-INDEPENDENT METHIONINE SYNTHASE,ATMETS	17
	AT4G28830	0.577555	S-adenosyl-L-methionine-dependent methyltransferases superfamily protein		18
	AT5G18130	0.563529	transmembrane protein		18
	AT4G23150	0.559434	CRK7	cysteine-rich RLK (RECEPTOR-like protein kinase) 7	18
	AT3G20300	0.544273	extracellular ligand-gated ion channel protein (DUF3537)		18
	AT3G21055	0.542677	PSBTN	photosystem II subunit T	18
	AT4G16146	0.53166	cAMP-regulated phosphoprotein 19-related protein		18
	AT5G53550	0.527621	YSL3	ATYSL3,YELLOW STRIPE LIKE 3	18
	AT5G01240	0.526344	LAX1	like AUXIN RESISTANT 1	18
	AT5G04090	0.523155	histidine-tRNA ligase		18
	AT5G66570	0.507629	PSBO1	MSP-1,MANGANESE-STABILIZING PROTEIN 1,OE33,OXYGEN EVOLVING COMPLEX 33 KILODALTON PROTEIN,OEE1,33 KDA OXYGEN EVOLVING POLYPEPTIDE 1,OEE33,OXYGEN EVOLVING ENHANCER PROTEIN 33,PSBO-1,PS II OXYGEN-EVOLVING COMPLEX 1	18
	AT5G62580	0.504698	ARM repeat superfamily protein		18
	AT4G02770	0.503935	PSAD-1	photosystem I subunit D-1	18
	AT3G50820	0.50196	PSBO2	OEC33,OXYGEN EVOLVING COMPLEX SUBUNIT 33 KDA,PSBO-2,PHOTOSYSTEM II SUBUNIT O-2	18
	AT2G38120	0.49348	AUX1	AtAUX1,MAP1,MODIFIER OF ARF7/NPH4 PHENOTYPES 1,PIR1,WAV5,WAVY ROOTS 5	18
	AT3G60690	0.484469	SAUR59,SMALL AUXIN UPREGULATED RNA 59	SAUR-like auxin-responsive protein family	18
	AT5G67320	0.483308	HOS15	WD-40 repeat family protein	18
	AT5G06100	0.482468	MYB33	ATMYB33	18
	AT4G32750	0.477382	transmembrane protein		18
	AT4G21280	0.477099	PSBQA	PSBQ-1,PHOTOSYSTEM II SUBUNIT Q-1,PSBQ,PHOTOSYSTEM II SUBUNIT Q	18
	AT3G49350	0.473461	Ypt/Rab-GAP domain of gyp1p superfamily protein		18
	AT3G25510	0.472103	disease resistance protein (TIR-NBS-LRR class) family protein		18
	AT3G25860	0.463838	LTA2	2-oxoacid dehydrogenases acyltransferase family protein	18
	AT5G46110	0.461516	APE2	TPT,triose-phosphate &#8260; phosphate translocator	18
	AT5G67570	0.461097	DG1	EMB1408,embryo defective 1408,EMB246,EMBRYO DEFECTIVE 246	18
	AT5G19420	0.457665	Regulator of chromosome condensation (RCC1) family with FYVE zinc finger domain-containing protein		18
	AT2G16950	0.456753	TRN1	ATTRN1,TRANSPORTIN 1	18
	AT4G36720	0.454134	HVA22K	HVA22-like protein K	18
	AT1G66880	0.439945	Protein kinase superfamily protein		18
	AT3G19510	0.430269	HAT3.1	Homeodomain-like protein with RING/FYVE/PHD-type zinc finger domain-containing protein	18
	AT5G35100	0.423732	Cyclophilin-like peptidyl-prolyl cis-trans isomerase family protein		18
	AT4G34150	0.420684	Calcium-dependent lipid-binding (CaLB domain) family protein		18
	AT5G26170	0.398266	WRKY50	ATWRKY50,ARABIDOPSIS THALIANA WRKY DNA-BINDING PROTEIN 50	18
	AT5G22770	0.387744	alpha-ADR	alpha-adaptin	18
	AT5G65620	0.371654	OOP,organellar oligopeptidase,TOP1,thimet metalloendopeptidase 1	Zincin-like metalloproteases family protein	18
	AT4G23140	0.358745	CRK6	cysteine-rich RLK (RECEPTOR-like protein kinase) 6	18
	AT5G07030	0.346496	Eukaryotic aspartyl protease family protein		18
	AT5G10780	0.308096	ER membrane protein complex subunit-like protein		18
	AT5G15260	0.228283	ribosomal protein L34e superfamily protein		17
	AT5G60900	0.212702	RLK1	receptor-like protein kinase 1	16

## Sheet: maize-Biomass
	Ranking of maize genes based on the sum of feature importance score from sixteen XGBoost total biomass models.
	Gene	Feature Importance	Symbol	Description	Arabidopsis Homolog	Frequency	TF
	Zm00001d002799	39.3599	hb66	Homeobox-transcription factor 66	AT3G61890,AT2G46680	16	1
	Zm00001d039266	17.7631	acm1	accomplice1	AT5G24310,AT1G64530,AT3G49290,AT4G24020	16	1
	Zm00001d004358	10.075	abi28	ABI3-VP1-transcription factor 28	AT4G31650,AT4G31680,AT2G24650,AT4G31620,AT2G24645,AT4G00260,AT2G24700,AT2G24680,AT1G26680,AT4G31630,AT5G32460,AT4G31615,AT4G31610,AT4G31690	16	1
	Zm00001d006198	9.70486	bbx6	b-box6	AT2G21320,AT4G38960	16	1
	Zm00001d002234	9.55023	hb75	Homeobox-transcription factor 75	AT4G04890,AT4G21750	16	1
	Zm00001d012544	7.3434	myb74	MYB-transcription factor 74	AT3G11440,AT5G06100	16	1
	Zm00001d028999	5.65597	nactf44	NAC-transcription factor 44	AT3G04070	16	1
	Zm00001d006028	4.75625	sbp23	SBP-transcription factor 23	AT3G57920,AT2G42200	16	1
	Zm00001d013073	3.71683	bhlh159	bHLH-transcription factor 159	AT1G03040,AT4G02590	16	1
	Zm00001d005029	3.35988	gras37	GRAS-transcription factor 37	AT3G54220	16	1
	Zm00001d032024	2.73857	myb38	myb transcription factor38	AT4G38620	16	1
	Zm00001d042830	2.09329	myb34	MYB-transcription factor 34	AT5G58900,AT5G01200,AT2G38090	16	1
	Zm00001d006293	2.09297	nlp17	NLP-transcription factor 17	AT1G20640,AT1G76350	16	1
	Zm00001d037769	1.63156	c3h39	C3H-transcription factor 39	AT4G29190,AT2G19810	15	1
	Zm00001d024160	0.965928	bzip107	bZIP-transcription factor 107	AT1G77920,AT1G22070	16	1
	Zm00001d013676	0.806885	ca2p10	CCAAT-HAP2-transcription factor 210	AT3G05690,AT5G06510	16	1
	Zm00001d041740	0.773905	wrky58	WRKY-transcription factor 58	AT1G13960,AT2G03340	16	1
	Zm00001d035512	0.657358	ereb81	AP2-EREBP-transcription factor 81	AT2G28550	16	1
	Zm00001d021442	0.612046	nlp13	NLP-transcription factor 13	AT1G20640,AT1G76350	15	1
	Zm00001d018380	0.571971	arr8	ARR-B-transcription factor 8	AT2G25180,AT4G31920	15	1
	Zm00001d043062	0.434972	wrky40	WRKY-transcription factor 40	AT5G22570	13	1
	Zm00001d037607	0.412337	wrky125	WRKY-transcription factor 125	AT5G26170	16	1
	Zm00001d042609	0.198399	nactf109	NAC-transcription factor 109	AT1G01720	9	1
	Zm00001d038270	0.0477033	mybr3	MYB-related-transcription factor 3	AT5G58900,AT5G01200,AT2G38090	7	1
	Zm00001d009084	65.9742		S-adenosyl-L-methionine-dependent methyltransferases superfamily protein	AT2G41380	16	0
	Zm00001d011418	63.9968		cytochrome P450 family 72 subfamily A polypeptide 8	AT3G14620,AT3G14630,AT3G14610,AT3G14640,AT3G14650,AT3G14680,AT3G14690,AT3G14660	16	0
	Zm00001d012607	49.5221	gpm345	NAD(P)H dehydrogenase (quinone) FQR1	AT4G27270	16	0
	Zm00001d002426	45.5716	pco102387c	Thylakoid lumenal 29 kDa protein chloroplastic	AT4G09010	16	0
	Zm00001d001857	45.4795		light harvesting complex photosystem II subunit 6	AT1G15820	16	0
	Zm00001d002503	45.3662		ABC transporter C family member 9	AT3G60160,AT3G60970	16	0
	Zm00001d002261	44.3134		Peroxisomal (S)-2-hydroxy-acid oxidase GLO1	AT3G14420,AT3G14415,AT4G18360	16	0
	Zm00001d048416	40.2549		FAD/NAD(P)-binding oxidoreductase family protein	AT5G05320,AT4G38540	16	0
	Zm00001d010791	36.7817		Histidine-containing phosphotransfer protein 4	AT3G16360	16	0
	Zm00001d013039	31.0354	psad1	photosystem I subunit d1	AT1G03130,AT4G02770	16	0
	Zm00001d036274	29.6156	pco123453	S-adenosyl-L-methionine-dependent methyltransferases superfamily protein	AT4G28830	16	0
	Zm00001d005657	28.9669	NA	NA	NA	16	0
	Zm00001d005996	28.1608		Photosystem I reaction center subunit V	AT1G55670	16	0
	Zm00001d053786	27.5612		cytoplasmic membrane protein	AT1G33490,AT4G10140	16	0
	Zm00001d013465	25.0548	d9	dwarf plant9	AT2G01570,AT1G14920	16	0
	Zm00001d006193	22.5122		cytochrome P450 family 78 subfamily A polypeptide 8	AT3G61880,AT1G01190,AT2G46660	16	0
	Zm00001d011285	22.306	lhcb10	light harvesting chlorophyll a/b binding protein10	AT1G29930,AT1G29920,AT2G34430,AT2G34420,AT1G29910	16	0
	Zm00001d006098	21.8147		Cyclopropane fatty acid synthase	AT3G23530,AT3G23510	16	0
	Zm00001d018940	20.2259	elip2	early light inducible protein2	AT3G22840,AT4G14690	16	0
	Zm00001d008974	17.2842		Mitochondrial arginine transporter BAC2	AT1G79900	16	0
	Zm00001d006211	16.9326		Protein STAY-GREEN 1 chloroplastic	AT4G11911,AT4G11910,AT4G22920	16	0
	Zm00001d006644	16.9095	mkkk27	MAP kinase kinase kinase27	AT3G04910,AT5G28080	16	0
	Zm00001d043651	16.8851		Tryptophan aminotransferase-related protein 4	AT1G34040,AT1G34060	16	0
	Zm00001d002854	16.1181		Thioredoxin M1 chloroplastic	AT3G15360	16	0
	Zm00001d041488	15.834		Chaperone DnaJ-domain superfamily protein	AT1G79030,AT1G16680	16	0
	Zm00001d006160	15.7039		DEAD-box ATP-dependent RNA helicase 7	AT5G62190	16	0
	Zm00001d011799	15.6732		Nuclear transport factor 2 (NTF2) family protein	AT5G04830	16	0
	Zm00001d001804	15.1041	mlo9	barley mlo defense gene homolog9	AT1G26700,AT5G53760	16	0
	Zm00001d051842	14.7899		Zn-dependent hydrolase%2C including glyoxylase	AT4G33540	16	0
	Zm00001d047820	14.6902		ROTUNDIFOLIA like 8	AT2G39705	16	0
	Zm00001d021021	14.6458		Peptidyl-prolyl cis-trans isomerase	AT3G25220	16	0
	Zm00001d052040	14.3414		Cytochrome c oxidase copper chaperone%3B Cytochrome c oxidase copper chaperone isoform 1%3B Cytochrome c oxidase copper chaperone isoform 2	AT1G53030,AT3G15352	16	0
	Zm00001d007274	14.28		Protein kinase Kelch repeat:Kelch	AT3G59940,AT2G44130	16	0
	Zm00001d009029	13.7977		Putative leucine-rich repeat receptor-like protein kinase family protein	AT1G28440,AT4G28490	16	0
	Zm00001d041410	13.6043		protein; Expressed protein	AT1G68490,AT3G02555,AT5G16110	16	0
	Zm00001d003446	12.1661	IDP2449	Gamma-glutamyltranspeptidase 1	AT4G39650,AT4G39640	16	0
	Zm00001d016825	12.1324		SPla/RYanodine receptor (SPRY) domain-containing protein	AT1G35470,AT4G09340	16	0
	Zm00001d003059	11.4698		Probable low-specificity L-threonine aldolase 1	AT3G04520,AT1G08630	16	0
	Zm00001d003767	11.076	pco139896	Photosystem I subunit O	AT1G08380	16	0
	Zm00001d020877	10.9379		Photosystem I reaction center subunit V chloroplastic	AT1G55670	16	0
	Zm00001d002798	10.7445		OJ000126_13.10 protein; protein	AT4G26950	16	0
	Zm00001d005446	10.3274		Photosystem I reaction center subunit IV A	AT4G28750,AT2G20260	16	0
	Zm00001d006137	10.2404		UDP-glycosyltransferase 74B1	AT2G43840,AT2G43820	16	0
	Zm00001d007827	9.86239	elip1	early light inducible protein1	AT3G22840,AT4G14690	16	0
	Zm00001d007383	9.78521		Probable alpha-mannosidase	AT5G13980	16	0
	Zm00001d006900	9.58605		Phospho-2-dehydro-3-deoxyheptonate aldolase 2 chloroplastic	AT1G22410	16	0
	Zm00001d014303	8.97951		Vacuolar-sorting receptor 4	AT2G14740,AT2G14720	16	0
	Zm00001d022464	8.93477		Ultraviolet-B-repressible protein	AT2G06520	16	0
	Zm00001d013146	8.85635		Photosystem I reaction center subunit III chloroplastic	AT1G31330	16	0
	Zm00001d006274	8.43161	TIDP2961	Auxin-responsive protein SAUR61	AT1G29420,AT1G29430,AT1G29490,AT5G27780,AT1G29440,AT1G29450,AT1G29510,AT1G29460,AT1G29500	16	0
	Zm00001d025831	8.18405	amt1	ammonium transporter1	AT3G24290,AT3G24300,AT4G13510	16	0
	Zm00001d003459	7.84762	cl11315_1a	Protein disulfide-isomerase LQY1 chloroplastic	AT1G75690	16	0
	Zm00001d031514	7.66486		chaperone protein dnaJ-related	AT2G24395	16	0
	Zm00001d008681	7.61825	GRMZM2G380414	Ultraviolet-B-repressible protein	AT2G06520	16	0
	Zm00001d002530	7.41776	NA	NA	NA	16	0
	Zm00001d016991	7.36926	NA	NA	NA	16	0
	Zm00001d002826	7.03593		SAUR11-auxin-responsive SAUR family member	AT2G45210,AT3G60690	16	0
	Zm00001d010796	6.86927	hex3	hexokinase3	AT4G29130,AT2G19860	16	0
	Zm00001d003457	6.77847		PLAT domain-containing protein 3	AT2G22170,AT4G39730	16	0
	Zm00001d013493	6.36178	lox5	lipoxygenase5	AT1G55020,AT3G22400	16	0
	Zm00001d050021	6.15261	abh3	abscisic acid 8'-hydroxylase3	AT3G19270	16	0
	Zm00001d027444	6.07381	IDP755	D111/G-patch domain-containing protein	AT1G63980	16	0
	Zm00001d006663	5.88726	lhca1	light harvesting complex A1	AT3G61470	16	0
	Zm00001d009967	5.83604	sqd1	sulfolipid biosynthesis1	AT4G33030	16	0
	Zm00001d028598	5.72062		ROTUNDIFOLIA like 8	AT2G39705	16	0
	Zm00001d003129	5.52247	hct5	hydroxycinnamoyltransferase5	AT5G48930	16	0
	Zm00001d002999	5.28751	ga2ox2	gibberellin 2-oxidase2	AT4G21200	16	0
	Zm00001d014435	5.19672		D-xylose-proton symporter-like 1	AT3G03090,AT5G17010	16	0
	Zm00001d006793	5.17597		Cysteine-rich receptor-like protein kinase 10	AT4G23280,AT4G23180,AT3G45860,AT4G23150,AT4G23270,AT4G23130,AT4G23160,AT4G23310,AT4G23140,AT4G11530,AT4G23230	16	0
	Zm00001d042997	5.1223		HIT-type Zinc finger family protein	AT4G28820	16	0
	Zm00001d010463	4.84906		Phospholipase A1-Igamma1 chloroplastic	AT2G30550,AT1G06800	16	0
	Zm00001d010867	4.71612	pco112665	Bifunctional protein FolD 2	AT3G12290	16	0
	Zm00001d043795	4.67358		Glutathione S-transferase GSTU6	AT1G59700,AT1G10370,AT1G10360,AT1G59670	16	0
	Zm00001d048135	4.53851	NA	NA	NA	16	0
	Zm00001d006521	4.52526	NA	NA	NA	16	0
	Zm00001d011487	4.39797	idh1	isocitrate dehydrogenase1	AT1G65930	16	0
	Zm00001d011624	4.14302		alpha/beta-Hydrolases superfamily protein	AT1G66900,AT5G38220	16	0
	Zm00001d005193	4.12605		Protein LURP1	AT1G33840,AT3G11740,AT2G14560,AT5G01750	16	0
	Zm00001d003941	4.0581		Probable metal-nicotianamine transporter YSL6	AT5G41000,AT3G27020	16	0
	Zm00001d002880	4.05061	imd2	isopropylmalate dehydrogenase2	AT5G14200,AT1G31180,AT1G80560	16	0
	Zm00001d008772	4.04568		Serinc-domain containing serine and sphingolipid biosynthesis protein	AT3G24460,AT4G13345	16	0
	Zm00001d005317	3.99755	pco080190	Amino acid binding protein	AT2G36840	16	0
	Zm00001d044396	3.94779	IDP518	Chlorophyll a-b binding protein 48%2C chloroplastic	AT1G29930,AT1G29920,AT2G34430,AT2G34420,AT1G29910	15	0
	Zm00001d032197	3.88314		Chlorophyll a-b binding protein 4 chloroplastic	AT3G47470	16	0
	Zm00001d027557	3.84802	gst31	glutathione transferase31	AT1G59700,AT1G10370,AT1G10360,AT1G59670	16	0
	Zm00001d021288	3.80834		Senescence-inducible chloroplast stay-green protein 1	AT4G11911,AT4G11910,AT4G22920	16	0
	Zm00001d036535	3.8032	oec33	oxygen evolving complex, 33kDa subunit	AT5G66570,AT3G50820	16	0
	Zm00001d005997	3.67419	mlkp3	Maize LINC KASH AtWIP-like3	AT4G26455,AT5G56210,AT3G13360	16	0
	Zm00001d016561	3.66868		chaperone protein dnaJ-related	AT5G43260	16	0
	Zm00001d023560	3.58598		Putative calcium-dependent protein kinase family protein	AT4G09570,AT1G35670	16	0
	Zm00001d039914	3.58271		Metallothionein-like protein type 2	AT3G09390,AT5G02380	16	0
	Zm00001d007857	3.5004	pspb1	photosystem II oxygen evolving polypeptide1	AT1G06680	16	0
	Zm00001d025103	3.43895	amo1	amine oxidase1	AT4G12290	16	0
	Zm00001d006140	3.42002		UDP-glycosyltransferase 74B1	AT2G43840,AT2G43820	16	0
	Zm00001d047797	3.30189		UDP-glucuronic acid decarboxylase 5	AT3G46440,AT2G28760,AT5G59290	16	0
	Zm00001d039715	3.24036		Ultraviolet-B-repressible protein	AT2G06520	16	0
	Zm00001d048497	3.2277	NA	NA	NA	16	0
	Zm00001d023689	2.98383		SGF29 tudor-like domain	AT5G40550,AT3G27460	16	0
	Zm00001d044300	2.98148		PIF / Ping-Pong family of plant transposases	AT5G12010	16	0
	Zm00001d008379	2.95914	cys1	cysteine synthase1	AT3G59760,AT2G43750	16	0
	Zm00001d031136	2.82011	cys2	cysteine synthase2	AT4G14880,AT3G22460	16	0
	Zm00001d009178	2.7355		Serine carboxypeptidase-like 33	AT3G17180	16	0
	Zm00001d050551	2.69769		ubiquitin-associated (UBA)/TS-N domain-containing protein	AT1G04850	16	0
	Zm00001d043249	2.68715		NAD(P)H dehydrogenase (quinone) FQR1	AT4G27270	16	0
	Zm00001d006540	2.67015		Oxygen-evolving enhancer protein 3-1	AT4G21280,AT4G05180	16	0
	Zm00001d019899	2.55675		Rhodanese-like domain-containing protein 9 chloroplastic	AT2G42220	16	0
	Zm00001d028360	2.52526		NAD(P)-linked oxidoreductase superfamily protein	AT1G59950,AT1G59960	16	0
	Zm00001d008691	2.46029	atg18d	autophagy18d	AT3G56440,AT2G40810	16	0
	Zm00001d017526	2.4451	pip1b	plasma membrane intrinsic protein1	AT4G00430,AT4G23400,AT3G61430,AT1G01620	16	0
	Zm00001d033419	2.43012		Probable BOI-related E3 ubiquitin-protein ligase 2	AT5G45100,AT1G79110,AT4G19700,AT3G12920	16	0
	Zm00001d015060	2.33532	mate6	multidrug and toxic compound extrusion6	AT2G21340,AT4G39030	16	0
	Zm00001d038088	2.31218		Sm-like protein LSM5	AT5G48870	16	0
	Zm00001d020264	2.30455	NA	NA	NA	16	0
	Zm00001d015058	2.29461		Histone deacetylase complex subunit SAP18	AT2G45640	16	0
	Zm00001d034832	2.25732		Probable acyl-activating enzyme 16 chloroplastic	AT3G23790,AT4G14070	16	0
	Zm00001d043299	2.2369		Photosystem II reaction center W protein chloroplastic	AT2G30570	16	0
	Zm00001d025892	2.21384		ATPase	AT4G30490,AT4G28070	16	0
	Zm00001d011679	2.17033	nrt5	nitrate transport5	AT1G12940	16	0
	Zm00001d022181	2.1268		Phospho-2-dehydro-3-deoxyheptonate aldolase 1	AT1G22410	16	0
	Zm00001d031677	2.08294	pco070301	MtN19-like protein	AT5G61820	16	0
	Zm00001d041819	2.04294	psan1	photosystem I N subunit1	AT5G64040	15	0
	Zm00001d027373	1.99571	cdc2	cell division control protein homolog2	AT3G48750	16	0
	Zm00001d038891	1.98468	peamt2	Phosphoethanolamine N-methyltransferase 3	AT1G48600,AT1G73600,AT3G18000	16	0
	Zm00001d016100	1.97671		Rhodanese-like domain-containing protein 4 chloroplastic	AT4G01050	16	0
	Zm00001d011642	1.95847	pco129777b	Phosphoethanolamine N-methyltransferase 3	AT1G48600,AT1G73600,AT3G18000	16	0
	Zm00001d052518	1.91138		Pollen Ole e 1 allergen and extensin family protein	AT5G15780	16	0
	Zm00001d017186	1.89296	hct6	hydroxycinnamoyltransferase6	AT5G48930	16	0
	Zm00001d013086	1.88181	AY109733	40S ribosomal protein S18	AT1G34030,AT4G09800,AT1G22780	16	0
	Zm00001d043757	1.8762		Nuclear pore complex protein NUP50A	AT1G52380,AT3G15970	15	0
	Zm00001d016800	1.84682	NA	NA	NA	16	0
	Zm00001d036951	1.78859	gst19	glutathione transferase19	AT1G78340,AT1G78380,AT1G78320,AT1G78370,AT1G78360,AT1G17180,AT1G17190,AT1G17170	16	0
	Zm00001d018364	1.7625		Snf1-related kinase interacting protein SKI1	AT1G80940	16	0
	Zm00001d012609	1.75132		Serine/threonine-protein kinase	AT1G65800,AT4G21380,AT1G65790	16	0
	Zm00001d021878	1.71701		Protein FREE1	AT1G20110	16	0
	Zm00001d043860	1.71519		evolutionarily conserved C-terminal region 8	AT1G79270	16	0
	Zm00001d006267	1.66335		Serine/threonine-protein kinase STY46	AT4G38470	16	0
	Zm00001d032605	1.53763	npi447a	agal1;alpha-galactosidase1: Entrez Gene relates to alpha-galactosidase 1 (AGAL) of Arabidopsis	AT5G08370	16	0
	Zm00001d042541	1.53621	lox1	lipoxygenase1	AT1G55020,AT3G22400	16	0
	Zm00001d019518	1.53567	gpm930	Photosystem I reaction center subunit IV A	AT4G28750,AT2G20260	15	0
	Zm00001d047124	1.52548		Proline oxidase	AT3G30775,AT5G38710	15	0
	Zm00001d040741	1.51391		Serine carboxypeptidase-like 33	AT3G17180	16	0
	Zm00001d021435	1.43015	lhcb2	light harvesting chlorophyll a/b binding protein2	AT1G29930,AT1G29920,AT2G34430,AT2G34420,AT1G29910	16	0
	Zm00001d043374	1.40375		Peptide transporter PTR2	AT1G52190,AT3G16180	16	0
	Zm00001d030766	1.33953	NA	NA	NA	16	0
	Zm00001d049650	1.25812		Photosystem II core complex protein psbY	AT1G67740	16	0
	Zm00001d038165	1.17983	gid1	gibberellin-insensitive dwarf protein homolog1	AT3G05120,AT3G63010,AT5G27320	15	0
	Zm00001d038964	1.17843	NA	NA	NA	16	0
	Zm00001d011188	1.15709		3'-5' exonuclease domain-containing protein / K homology domain-containing protein / KH domain-containing protein	AT2G25910	16	0
	Zm00001d029853	1.14837	pza03240	Proline oxidase	AT3G30775,AT5G38710	16	0
	Zm00001d018779	1.10102	pspb2	photosystem II oxygen evolving polypeptide2	AT1G06680	16	0
	Zm00001d034422	1.08992		40S ribosomal protein S18	AT1G34030,AT4G09800,AT1G22780	16	0
	Zm00001d047217	1.08214		5-hydroxyisourate hydrolase	AT5G58220	16	0
	Zm00001d043650	1.07624		Tryptophan aminotransferase-related protein 4	AT1G34040,AT1G34060	16	0
	Zm00001d043248	1.06999		Transcription factor bHLH112	AT3G20640	14	0
	Zm00001d021763	1.05154	psb29	photosystem II subunit29	AT3G08940,AT5G01530	16	0
	Zm00001d017379	1.0421		Thioredoxin M1 chloroplastic	AT3G15360	16	0
	Zm00001d041590	1.03879	rte2	rotten ear2	AT2G47160,AT3G62270	16	0
	Zm00001d043621	1.02896		Phosphatase phospho1	AT1G73010,AT1G17710	16	0
	Zm00001d044056	1.02773	kch1	potassium channel 1	AT2G26650	16	0
	Zm00001d024141	1.02464		Transmembrane 9 superfamily member 9	AT5G25100,AT5G10840,AT2G24170	16	0
	Zm00001d025915	1.00813		Syntaxin-81	AT1G51740	16	0
	Zm00001d020348	0.995983	NA	NA	NA	16	0
	Zm00001d037644	0.985092		Putative membrane lipoprotein	AT5G59350	16	0
	Zm00001d021334	0.981104		Thioredoxin-like protein CDSP32 chloroplastic	AT1G76080	16	0
	Zm00001d027601	0.962687	TIDP3460	cytochrome P450 family 96 subfamily A polypeptide 1	AT4G32170,AT1G47620,AT4G39510,AT5G02900,AT1G57750,AT4G39500,AT5G52320,AT2G21910,AT4G39480,AT4G39490,AT2G23180,AT1G65340	16	0
	Zm00001d048190	0.958481		RNase L inhibitor protein-related	AT5G10070	16	0
	Zm00001d017768	0.859981	NA	NA	NA	15	0
	Zm00001d034420	0.787062	gdh1	glutamic dehydrogenase1	AT3G03910,AT5G18170	16	0
	Zm00001d045054	0.748193	stc1	sesquiterpene cyclase1	AT5G23960,AT4G13280,AT5G44630,AT5G48110,AT1G48800,AT4G15870,AT3G14490,AT1G66020,AT4G20200,AT1G48820,AT1G70080,AT1G31950,AT3G14520,AT3G29410,AT3G29190,AT3G14540,AT3G32030,AT4G20230,AT4G13300,AT2G23230,AT4G20210,AT3G29110,AT1G33750	15	0
	Zm00001d026635	0.731399	alla1	allantoinase1	AT4G04955	16	0
	Zm00001d014961	0.719313		Tetratricopeptide repeat (TPR)-like superfamily protein	AT4G10840	16	0
	Zm00001d025035	0.687084		Putative D-mannose binding lectin family receptor-like protein kinase	AT5G60900	16	0
	Zm00001d053696	0.678296		Glucomannan 4-beta-mannosyltransferase 2	AT5G22740	16	0
	Zm00001d026026	0.666124	NA	NA	NA	13	0
	Zm00001d048944	0.665118		GTP-binding protein hflX	AT5G57960	16	0
	Zm00001d021906	0.661279		Chlorophyll a-b binding protein	AT3G61470	15	0
	Zm00001d018468	0.655698	fdh1	formaldehyde dehydrogenase homolog1	AT5G43940,AT5G37360	16	0
	Zm00001d032042	0.617643	AY111834	Cytochrome P450 CYP78A53	AT3G61880,AT1G01190,AT2G46660	16	0
	Zm00001d032152	0.605496	cncr1	cinnamoyl CoA reductase1	AT1G80820,AT1G15950	16	0
	Zm00001d044401	0.559989		photosystem II light harvesting complex gene B1B2	AT1G29930,AT1G29920,AT2G34430,AT2G34420,AT1G29910	15	0
	Zm00001d039468	0.558853		Grx_A2-glutaredoxin subgroup III	AT5G11930,AT4G33040	14	0
	Zm00001d040190	0.553617		hydroxyproline-rich glycoprotein family protein	AT2G39050	16	0
	Zm00001d022182	0.512928		alpha/beta-Hydrolases superfamily protein	AT4G39955,AT5G09430,AT1G78210	15	0
	Zm00001d023713	0.496942	psan2	photosystem I N subunit2	AT5G64040	14	0
	Zm00001d044159	0.493903	cyp11	cytochrome P450 11	AT3G14620,AT3G14630,AT3G14610,AT3G14640,AT3G14650,AT3G14680,AT3G14690,AT3G14660	16	0
	Zm00001d029049	0.488776		Photosystem II repair protein PSB27-H1 chloroplastic	AT1G03600	13	0
	Zm00001d043174	0.488018	GRMZM2G138074	Cytochrome P450 98A3	AT2G40890	15	0
	Zm00001d047958	0.48361		Ribosomal protein L7Ae/L30e/S12e/Gadd45 family protein	AT4G22380,AT5G20160	16	0
	Zm00001d014564	0.480336	oec33b	oxygen-evolving complex 33 kda protein b	AT5G66570,AT3G50820	16	0
	Zm00001d046652	0.480217		F11F12.5 protein	AT4G22270,AT1G50630,AT3G20300	14	0
	Zm00001d039118	0.464145	rl1	radialis homolog1	AT1G19510,AT2G21650,AT4G39250	15	0
	Zm00001d024306	0.428862		Methyl-CpG-binding domain-containing protein 13	AT5G52230	14	0
	Zm00001d029065	0.422216		Protein LRP16	AT2G40600	16	0
	Zm00001d027861	0.400562		Alanine--glyoxylate aminotransferase 2 homolog 1 mitochondrial	AT4G39660	14	0
	Zm00001d032306	0.377919	NA	NA	NA	15	0
	Zm00001d032695	0.372751	mdh4	malate dehydrogenase4	AT5G43330,AT1G04410	16	0
	Zm00001d052742	0.371321		GINS complex protein	AT1G19080,AT3G55490	14	0
	Zm00001d033132	0.367279	umc1383	lhcb9;light harvesting chlorophyll binding protein9: cDNA sequence is a classII lhcb, unlike previously characterized lhcb genes which are classI (Viret et al 1993)	AT3G27690,AT2G05070,AT2G05100	14	0
	Zm00001d044243	0.360551		3'-5' exonuclease domain-containing protein / K homology domain-containing protein / KH domain-containing protein	AT2G25910	12	0
	Zm00001d044495	0.340748	see2b	senescence enhanced2b	AT4G32940,AT2G25940	11	0
	Zm00001d031447	0.339323	mrpa10	multidrug resistance protein associated10	AT3G59140	14	0
	Zm00001d053049	0.309441		ATPase%2C coupled to transmembrane movement of substance%3B ATPase%2C coupled to transmembrane movement of substances	AT1G71960	12	0
	Zm00001d019117	0.299316	NA	NA	NA	12	0
	Zm00001d025665	0.269522	umc1272	Probable amino acid permease 7	AT5G23810	12	0
	Zm00001d024568	0.220621	mpk4	MAP kinase4	AT4G01370,AT1G01560	15	0
	Zm00001d051872	0.210494	pip1e	plasma membrane intrinsic protein1	AT4G00430,AT4G23400,AT3G61430,AT1G01620	14	0
	Zm00001d044465	0.190627		GDSL esterase/lipase	AT1G28610,AT1G28600,AT1G31550,AT1G28580,AT1G28640,AT1G28670,AT1G28660,AT1G28570,AT1G28650,AT1G28590,AT2G27360	9	0
	Zm00001d037695	0.185728		actin binding protein family	AT1G52080	7	0
	Zm00001d046682	0.183701		Peroxiredoxin-5	AT3G52960	8	0
	Zm00001d027456	0.178632	pba1	PBA1 homolog1	AT4G01150	11	0
	Zm00001d041769	0.168478		Serine carboxypeptidase-like 20	AT4G12910,AT3G25420	10	0
	Zm00001d026599	0.163067	lhcb6	light harvesting chlorophyll a/b binding protein6	AT1G15820	11	0
	Zm00001d025644	0.162875		Agmatine deiminase	AT5G08170	10	0
	Zm00001d032233	0.151411		Encodes a protein whose expression is responsive to nematode infection.	AT5G37840,AT1G66480	10	0
	Zm00001d024637	0.150159		L-type lectin-domain containing receptor kinase V.9	AT4G02410,AT4G02420,AT2G37710,AT3G53810	10	0
	Zm00001d046438	0.14362	ago101	argonaute101	AT5G43810	12	0
	Zm00001d047532	0.134794		Photosystem II repair protein PSB27-H1 chloroplastic	AT1G03600	12	0
	Zm00001d049016	0.107392		F-box/kelch-repeat protein SKIP20	AT3G59940,AT2G44130	12	0
	Zm00001d050403	0.103283		Chlorophyll a-b binding protein 4	AT3G47470	11	0
	Zm00001d052837	0.102752		BTB/POZ domain-containing protein	AT1G55760	8	0
	Zm00001d034796	0.0995618		Vacuolar protein sorting-associated protein 9A	AT3G49645	11	0
	Zm00001d038984	0.0799698	psah1	photosystem I H subunit1	AT1G52230,AT3G16140	7	0

## Sheet: maize-grain yield
	Ranking of maize genes based on the sum of feature importance score from sixteen XGBoost grain yield models.
	Gene	Feature Importance	Symbol	Description	Arabidopsis Homolog	Frequency	TF
	Zm00001d002799	78.0599	hb66	Homeobox-transcription factor 66	AT3G61890,AT2G46680	16	1
	Zm00001d006198	31.697	bbx6	b-box6	AT2G21320,AT4G38960	16	1
	Zm00001d006293	7.64523	nlp17	NLP-transcription factor 17	AT1G20640,AT1G76350	13	1
	Zm00001d002234	2.62192	hb75	Homeobox-transcription factor 75	AT4G04890,AT4G21750	3	1
	Zm00001d024160	2.08968	bzip107	bZIP-transcription factor 107	AT1G77920,AT1G22070	7	1
	Zm00001d037769	1.7743	c3h39	C3H-transcription factor 39	AT4G29190,AT2G19810	5	1
	Zm00001d004358	0.988021	abi28	ABI3-VP1-transcription factor 28	AT4G31650,AT4G31680,AT2G24650,AT4G31620,AT2G24645,AT4G00260,AT2G24700,AT2G24680,AT1G26680,AT4G31630,AT5G32460,AT4G31615,AT4G31610,AT4G31690	4	1
	Zm00001d028999	0.803339	nactf44	NAC-transcription factor 44	AT3G04070	4	1
	Zm00001d039266	0.554599	acm1	accomplice1	AT5G24310,AT1G64530,AT3G49290,AT4G24020	2	1
	Zm00001d012544	0.433971	myb74	MYB-transcription factor 74	AT3G11440,AT5G06100	2	1
	Zm00001d037607	0.393103	wrky125	WRKY-transcription factor 125	AT5G26170	2	1
	Zm00001d013676	0.312647	ca2p10	CCAAT-HAP2-transcription factor 210	AT3G05690,AT5G06510	2	1
	Zm00001d013073	0.208839	bhlh159	bHLH-transcription factor 159	AT1G03040,AT4G02590	1	1
	Zm00001d005996	132.86		Photosystem I reaction center subunit V	AT1G55670	16	0
	Zm00001d002503	91.881		ABC transporter C family member 9	AT3G60160,AT3G60970	16	0
	Zm00001d009084	67.0381		S-adenosyl-L-methionine-dependent methyltransferases superfamily protein	AT2G41380	16	0
	Zm00001d011285	66.8701	lhcb10	light harvesting chlorophyll a/b binding protein10	AT1G29930,AT1G29920,AT2G34430,AT2G34420,AT1G29910	16	0
	Zm00001d007383	59.2527		Probable alpha-mannosidase	AT5G13980	16	0
	Zm00001d002426	57.2815	pco102387c	Thylakoid lumenal 29 kDa protein chloroplastic	AT4G09010	16	0
	Zm00001d011799	57.2268		Nuclear transport factor 2 (NTF2) family protein	AT5G04830	16	0
	Zm00001d001857	56.9395		light harvesting complex photosystem II subunit 6	AT1G15820	16	0
	Zm00001d006644	56.6547	mkkk27	MAP kinase kinase kinase27	AT3G04910,AT5G28080	16	0
	Zm00001d013465	56.3111	d9	dwarf plant9	AT2G01570,AT1G14920	16	0
	Zm00001d006193	56.2884		cytochrome P450 family 78 subfamily A polypeptide 8	AT3G61880,AT1G01190,AT2G46660	16	0
	Zm00001d048416	51.307		FAD/NAD(P)-binding oxidoreductase family protein	AT5G05320,AT4G38540	15	0
	Zm00001d002261	50.6434		Peroxisomal (S)-2-hydroxy-acid oxidase GLO1	AT3G14420,AT3G14415,AT4G18360	16	0
	Zm00001d018940	39.9185	elip2	early light inducible protein2	AT3G22840,AT4G14690	16	0
	Zm00001d003446	38.0604	IDP2449	Gamma-glutamyltranspeptidase 1	AT4G39650,AT4G39640	16	0
	Zm00001d006098	33.1844		Cyclopropane fatty acid synthase	AT3G23530,AT3G23510	16	0
	Zm00001d007827	29.4709	elip1	early light inducible protein1	AT3G22840,AT4G14690	16	0
	Zm00001d051842	27.1363		Zn-dependent hydrolase%2C including glyoxylase	AT4G33540	16	0
	Zm00001d005446	26.931		Photosystem I reaction center subunit IV A	AT4G28750,AT2G20260	16	0
	Zm00001d052040	26.3534		Cytochrome c oxidase copper chaperone%3B Cytochrome c oxidase copper chaperone isoform 1%3B Cytochrome c oxidase copper chaperone isoform 2	AT1G53030,AT3G15352	16	0
	Zm00001d003767	26.1816	pco139896	Photosystem I subunit O	AT1G08380	16	0
	Zm00001d007274	24.9587		Protein kinase Kelch repeat:Kelch	AT3G59940,AT2G44130	16	0
	Zm00001d005657	22.1345	NA	NA	NA	16	0
	Zm00001d028598	20.5082		ROTUNDIFOLIA like 8	AT2G39705	16	0
	Zm00001d012607	20.3721	gpm345	NAD(P)H dehydrogenase (quinone) FQR1	AT4G27270	16	0
	Zm00001d006137	19.8875		UDP-glycosyltransferase 74B1	AT2G43840,AT2G43820	16	0
	Zm00001d009029	17.8071		Putative leucine-rich repeat receptor-like protein kinase family protein	AT1G28440,AT4G28490	16	0
	Zm00001d047820	17.4479		ROTUNDIFOLIA like 8	AT2G39705	16	0
	Zm00001d014435	17.3104		D-xylose-proton symporter-like 1	AT3G03090,AT5G17010	16	0
	Zm00001d011418	16.843		cytochrome P450 family 72 subfamily A polypeptide 8	AT3G14620,AT3G14630,AT3G14610,AT3G14640,AT3G14650,AT3G14680,AT3G14690,AT3G14660	16	0
	Zm00001d006663	15.6932	lhca1	light harvesting complex A1	AT3G61470	15	0
	Zm00001d006900	13.679		Phospho-2-dehydro-3-deoxyheptonate aldolase 2 chloroplastic	AT1G22410	16	0
	Zm00001d006211	13.0797		Protein STAY-GREEN 1 chloroplastic	AT4G11911,AT4G11910,AT4G22920	15	0
	Zm00001d013039	9.25198	psad1	photosystem I subunit d1	AT1G03130,AT4G02770	14	0
	Zm00001d014303	8.81571		Vacuolar-sorting receptor 4	AT2G14740,AT2G14720	15	0
	Zm00001d006793	7.78416		Cysteine-rich receptor-like protein kinase 10	AT4G23280,AT4G23180,AT3G45860,AT4G23150,AT4G23270,AT4G23130,AT4G23160,AT4G23310,AT4G23140,AT4G11530,AT4G23230	12	0
	Zm00001d041819	7.22269	psan1	photosystem I N subunit1	AT5G64040	13	0
	Zm00001d011624	6.67683		alpha/beta-Hydrolases superfamily protein	AT1G66900,AT5G38220	12	0
	Zm00001d041410	6.42027		protein; Expressed protein	AT1G68490,AT3G02555,AT5G16110	12	0
	Zm00001d025831	6.05497	amt1	ammonium transporter1	AT3G24290,AT3G24300,AT4G13510	12	0
	Zm00001d006274	4.81454	TIDP2961	Auxin-responsive protein SAUR61	AT1G29420,AT1G29430,AT1G29490,AT5G27780,AT1G29440,AT1G29450,AT1G29510,AT1G29460,AT1G29500	12	0
	Zm00001d002999	4.39975	ga2ox2	gibberellin 2-oxidase2	AT4G21200	9	0
	Zm00001d016991	3.81194	NA	NA	NA	9	0
	Zm00001d022182	3.75317		alpha/beta-Hydrolases superfamily protein	AT4G39955,AT5G09430,AT1G78210	11	0
	Zm00001d043374	3.64626		Peptide transporter PTR2	AT1G52190,AT3G16180	7	0
	Zm00001d021288	3.61825		Senescence-inducible chloroplast stay-green protein 1	AT4G11911,AT4G11910,AT4G22920	10	0
	Zm00001d036535	3.42474	oec33	oxygen evolving complex, 33kDa subunit	AT5G66570,AT3G50820	9	0
	Zm00001d008691	3.41101	atg18d	autophagy18d	AT3G56440,AT2G40810	11	0
	Zm00001d027557	3.38716	gst31	glutathione transferase31	AT1G59700,AT1G10370,AT1G10360,AT1G59670	11	0
	Zm00001d002854	3.23152		Thioredoxin M1 chloroplastic	AT3G15360	11	0
	Zm00001d023689	2.94582		SGF29 tudor-like domain	AT5G40550,AT3G27460	9	0
	Zm00001d003129	2.56293	hct5	hydroxycinnamoyltransferase5	AT5G48930	8	0
	Zm00001d044396	2.3804	IDP518	Chlorophyll a-b binding protein 48%2C chloroplastic	AT1G29930,AT1G29920,AT2G34430,AT2G34420,AT1G29910	10	0
	Zm00001d031514	2.24764		chaperone protein dnaJ-related	AT2G24395	5	0
	Zm00001d039914	2.08296		Metallothionein-like protein type 2	AT3G09390,AT5G02380	5	0
	Zm00001d008974	2.06132		Mitochondrial arginine transporter BAC2	AT1G79900	6	0
	Zm00001d003459	1.75034	cl11315_1a	Protein disulfide-isomerase LQY1 chloroplastic	AT1G75690	8	0
	Zm00001d041488	1.67881		Chaperone DnaJ-domain superfamily protein	AT1G79030,AT1G16680	5	0
	Zm00001d007857	1.6648	pspb1	photosystem II oxygen evolving polypeptide1	AT1G06680	3	0
	Zm00001d009967	1.58459	sqd1	sulfolipid biosynthesis1	AT4G33030	7	0
	Zm00001d005317	1.58407	pco080190	Amino acid binding protein	AT2G36840	8	0
	Zm00001d006160	1.4481		DEAD-box ATP-dependent RNA helicase 7	AT5G62190	5	0
	Zm00001d008772	1.35251		Serinc-domain containing serine and sphingolipid biosynthesis protein	AT3G24460,AT4G13345	6	0
	Zm00001d019899	1.30901		Rhodanese-like domain-containing protein 9 chloroplastic	AT2G42220	4	0
	Zm00001d010796	1.29035	hex3	hexokinase3	AT4G29130,AT2G19860	6	0
	Zm00001d006521	1.26836	NA	NA	NA	6	0
	Zm00001d043651	1.18969		Tryptophan aminotransferase-related protein 4	AT1G34040,AT1G34060	5	0
	Zm00001d038964	1.17048	NA	NA	NA	3	0
	Zm00001d037644	1.16104		Putative membrane lipoprotein	AT5G59350	4	0
	Zm00001d005193	1.12102		Protein LURP1	AT1G33840,AT3G11740,AT2G14560,AT5G01750	2	0
	Zm00001d006540	1.06887		Oxygen-evolving enhancer protein 3-1	AT4G21280,AT4G05180	4	0
	Zm00001d003457	1.02393		PLAT domain-containing protein 3	AT2G22170,AT4G39730	3	0
	Zm00001d002798	1.00791		OJ000126_13.10 protein; protein	AT4G26950	4	0
	Zm00001d043757	0.978094		Nuclear pore complex protein NUP50A	AT1G52380,AT3G15970	4	0
	Zm00001d006267	0.96427		Serine/threonine-protein kinase STY46	AT4G38470	5	0
	Zm00001d010791	0.96014		Histidine-containing phosphotransfer protein 4	AT3G16360	4	0
	Zm00001d032233	0.93044		Encodes a protein whose expression is responsive to nematode infection.	AT5G37840,AT1G66480	4	0
	Zm00001d021021	0.878483		Peptidyl-prolyl cis-trans isomerase	AT3G25220	3	0
	Zm00001d019518	0.828875	gpm930	Photosystem I reaction center subunit IV A	AT4G28750,AT2G20260	4	0
	Zm00001d033419	0.822145		Probable BOI-related E3 ubiquitin-protein ligase 2	AT5G45100,AT1G79110,AT4G19700,AT3G12920	3	0
	Zm00001d003059	0.814725		Probable low-specificity L-threonine aldolase 1	AT3G04520,AT1G08630	2	0
	Zm00001d047124	0.802548		Proline oxidase	AT3G30775,AT5G38710	3	0
	Zm00001d023713	0.628707	psan2	photosystem I N subunit2	AT5G64040	2	0
	Zm00001d053786	0.557461		cytoplasmic membrane protein	AT1G33490,AT4G10140	2	0
	Zm00001d032197	0.541666		Chlorophyll a-b binding protein 4 chloroplastic	AT3G47470	2	0
	Zm00001d021878	0.518712		Protein FREE1	AT1G20110	3	0
	Zm00001d041590	0.518582	rte2	rotten ear2	AT2G47160,AT3G62270	3	0
	Zm00001d050403	0.468197		Chlorophyll a-b binding protein 4	AT3G47470	2	0
	Zm00001d021906	0.462557		Chlorophyll a-b binding protein	AT3G61470	2	0
	Zm00001d005997	0.455161	mlkp3	Maize LINC KASH AtWIP-like3	AT4G26455,AT5G56210,AT3G13360	3	0
	Zm00001d043795	0.43784		Glutathione S-transferase GSTU6	AT1G59700,AT1G10370,AT1G10360,AT1G59670	1	0
	Zm00001d008681	0.425433	GRMZM2G380414	Ultraviolet-B-repressible protein	AT2G06520	2	0
	Zm00001d013146	0.410174		Photosystem I reaction center subunit III chloroplastic	AT1G31330	2	0
	Zm00001d003941	0.37395		Probable metal-nicotianamine transporter YSL6	AT5G41000,AT3G27020	2	0
	Zm00001d017768	0.358418	NA	NA	NA	1	0
	Zm00001d025915	0.335579		Syntaxin-81	AT1G51740	2	0
	Zm00001d011487	0.312235	idh1	isocitrate dehydrogenase1	AT1G65930	1	0
	Zm00001d027601	0.277007	TIDP3460	cytochrome P450 family 96 subfamily A polypeptide 1	AT4G32170,AT1G47620,AT4G39510,AT5G02900,AT1G57750,AT4G39500,AT5G52320,AT2G21910,AT4G39480,AT4G39490,AT2G23180,AT1G65340	2	0
	Zm00001d038984	0.268533	psah1	photosystem I H subunit1	AT1G52230,AT3G16140	1	0
	Zm00001d026599	0.240216	lhcb6	light harvesting chlorophyll a/b binding protein6	AT1G15820	1	0
	Zm00001d052518	0.239681		Pollen Ole e 1 allergen and extensin family protein	AT5G15780	1	0
	Zm00001d020877	0.238871		Photosystem I reaction center subunit V chloroplastic	AT1G55670	1	0
	Zm00001d010463	0.23768		Phospholipase A1-Igamma1 chloroplastic	AT2G30550,AT1G06800	1	0
	Zm00001d006140	0.234988		UDP-glycosyltransferase 74B1	AT2G43840,AT2G43820	1	0
	Zm00001d017186	0.231181	hct6	hydroxycinnamoyltransferase6	AT5G48930	1	0
	Zm00001d010867	0.219387	pco112665	Bifunctional protein FolD 2	AT3G12290	1	0
	Zm00001d002826	0.207907		SAUR11-auxin-responsive SAUR family member	AT2G45210,AT3G60690	1	0
	Zm00001d040190	0.199632		hydroxyproline-rich glycoprotein family protein	AT2G39050	1	0
	Zm00001d001804	0.190438	mlo9	barley mlo defense gene homolog9	AT1G26700,AT5G53760	1	0
	Zm00001d027444	0.183692	IDP755	D111/G-patch domain-containing protein	AT1G63980	1	0
	Zm00001d016825	0.18061		SPla/RYanodine receptor (SPRY) domain-containing protein	AT1G35470,AT4G09340	1	0
	Zm00001d047797	0.155302		UDP-glucuronic acid decarboxylase 5	AT3G46440,AT2G28760,AT5G59290	1	0
	Zm00001d020348	0.136385	NA	NA	NA	1	0
