# Supplementary material for: Evolutionarily informed machine learning enhances the power of predictive gene-to-phenotype relationships
Source: Nat Commun. 2021 Sep 24;12:5627. doi: 10.1038/s41467-021-25893-w (PMC8463701; doi:10.1038/s41467-021-25893-w)
Supplement: Supplementary file 7 — Supplementary Data 4 [file 41467_2021_25893_MOESM7_ESM.xlsx]

## Sheet: Legend
Table S4. GENIE3-based gene reulgatory network generated from Arabidopsis or maize leaf transcriptome. The N-responsive TFs were the regulatory genes and the gene features were the target genes in GENIE3.

## Sheet: ArabidopsisGRN
	The Arabidopsis NUE gene regulatory network
	regulatoryGene	targetGene	weight
	AT5G64810	AT4G23150	0.723652
	AT5G64810	AT5G22570	0.700282
	AT5G06510	AT3G05690	0.658673
	AT3G56400	AT1G12990	0.656406
	AT3G05690	AT5G06510	0.618963
	AT5G08330	AT5G57330	0.609658
	AT3G01080	AT3G47090	0.593804
	AT3G42790	AT2G36360	0.588579
	AT1G49475	AT1G80860	0.567902
	AT2G36270	AT1G20696	0.56785
	AT3G61890	AT1G79270	0.566494
	AT3G04420	AT3G06350	0.562028
	AT5G26170	AT2G36330	0.551662
	AT3G18100	AT3G50820	0.524134
	AT3G42790	AT3G56440	0.515959
	AT5G08190	AT3G19510	0.506373
	AT5G22570	AT2G30550	0.50488
	AT3G42790	AT2G21230	0.496624
	AT3G60110	AT5G18130	0.490761
	AT3G42790	AT3G55260	0.485989
	AT3G42790	AT5G58220	0.485215
	AT4G38620	AT2G44130	0.479469
	AT3G11090	AT2G39740	0.477529
	AT5G08330	AT2G20260	0.475021
	AT3G56400	AT5G44070	0.471719
	AT4G21750	AT2G26910	0.469774
	AT3G04420	AT2G43820	0.468809
	AT3G42790	AT3G09830	0.45034
	AT5G64810	AT2G26400	0.449709
	AT3G19510	AT3G50360	0.447005
	AT3G42790	AT1G20110	0.44647
	AT3G01080	AT1G20780	0.444259
	AT4G18390	AT4G21215	0.439729
	AT4G38620	AT2G43840	0.436595
	AT1G77920	AT5G35100	0.431102
	AT3G56400	AT1G67060	0.428648
	AT2G43140	AT2G35130	0.425149
	AT5G26170	AT3G25510	0.422456
	AT1G30210	AT5G67570	0.4219
	AT3G01080	AT4G21380	0.419934
	AT5G24930	AT3G08940	0.416214
	AT1G13960	AT3G09370	0.413577
	AT3G05690	AT5G47770	0.411115
	AT3G42790	AT2G40600	0.410267
	AT1G78600	AT5G48930	0.406701
	AT2G42380	AT5G15780	0.405941
	AT3G01080	AT1G65790	0.404123
	AT1G14440	AT2G42960	0.404111
	AT3G15510	AT2G41380	0.39823
	AT3G56400	AT4G23140	0.396604
	AT1G56650	AT1G34630	0.396094
	AT3G56400	AT4G21380	0.394365
	AT1G77450	AT1G17170	0.392822
	AT2G34720	AT5G19780	0.392299
	AT3G42790	AT5G49830	0.391887
	AT3G56400	AT1G21270	0.391735
	AT5G64810	AT4G39030	0.390997
	AT2G43140	AT3G17410	0.389687
	AT1G28420	AT1G02640	0.384637
	AT2G46870	AT4G28706	0.38412
	AT5G22290	AT2G44280	0.383841
	AT2G21320	AT3G46460	0.383186
	AT3G19510	AT5G08190	0.38201
	AT3G55980	AT4G34150	0.381762
	AT3G01080	AT1G31540	0.379438
	AT1G78600	AT4G12290	0.378413
	AT2G21320	AT5G17010	0.376735
	AT3G56400	AT1G17600	0.37359
	AT2G43140	AT1G14910	0.372541
	AT2G46680	AT1G24170	0.366064
	AT3G56400	AT1G65800	0.365058
	AT2G43500	AT3G52960	0.360791
	AT1G06910	AT2G43780	0.360041
	AT3G01080	AT1G33840	0.35676
	AT3G01080	AT5G60900	0.356745
	AT3G56400	AT5G41000	0.353773
	AT4G35270	AT1G22160	0.352756
	AT3G01080	AT1G16670	0.351257
	AT1G08970	AT2G29960	0.348618
	AT5G26170	AT1G55910	0.347133
	AT1G77920	AT1G75690	0.347117
	AT3G01080	AT2G40600	0.346997
	AT3G56400	AT1G01560	0.346011
	AT3G13040	AT1G03475	0.345836
	AT3G56400	AT4G23130	0.345243
	AT1G66390	AT5G08170	0.342031
	AT3G55980	AT5G11000	0.341376
	AT2G24645	AT4G27270	0.340701
	AT2G34720	AT5G19770	0.338188
	AT2G19810	AT4G03110	0.334038
	AT5G59780	AT1G54450	0.33368
	AT1G72830	AT3G20910	0.333362
	AT3G18100	AT5G66570	0.332988
	AT5G42520	AT2G34200	0.331543
	AT5G65060	AT5G23810	0.330988
	AT3G56400	AT3G54100	0.329665
	AT3G18100	AT3G54890	0.329431
	AT5G08330	AT5G14880	0.328186
	AT2G42380	AT1G29510	0.327139
	AT3G56400	AT4G13510	0.325783
	AT5G07100	AT4G38660	0.321756
	AT3G01080	AT4G23130	0.320311
	AT3G60110	AT5G10780	0.319284
	AT1G13960	AT4G36720	0.316583
	AT1G55110	AT5G24310	0.314308
	AT5G39860	AT4G23400	0.313885
	AT2G43140	AT3G14840	0.313801
	AT3G56400	AT1G16260	0.312254
	AT5G24930	AT4G38250	0.312195
	AT5G24930	AT3G15360	0.312045
	AT5G26170	AT1G14000	0.310508
	AT1G72830	AT1G77490	0.31002
	AT5G64810	AT1G66880	0.309338
	AT1G78600	AT5G24930	0.308044
	AT2G34720	AT3G62110	0.30563
	AT5G26170	AT1G21210	0.305085
	AT2G34720	AT4G22920	0.304012
	AT5G26170	AT3G42790	0.303846
	AT4G35270	AT5G59050	0.301071
	AT1G19490	AT3G54220	0.30105
	AT2G27230	AT5G61220	0.299385
	AT5G05090	AT5G11250	0.298441
	AT3G01080	AT1G05630	0.295792
	AT3G01080	AT5G53550	0.295326
	AT2G19810	AT3G20300	0.294231
	AT2G43500	AT1G50010	0.294066
	AT5G26170	AT4G23230	0.29102
	AT4G35270	AT1G20640	0.28983
	AT1G01720	AT3G28740	0.289654
	AT1G30210	AT5G10100	0.287082
	AT2G42380	AT4G18360	0.28688
	AT1G19490	AT2G34720	0.283608
	AT1G07530	AT1G79900	0.283399
	AT3G56400	AT1G07000	0.280649
	AT1G07530	AT1G77590	0.28061
	AT5G24930	AT1G78600	0.278608
	AT3G42790	AT1G13320	0.277866
	AT1G72650	AT1G33490	0.276768
	AT5G07100	AT2G26650	0.276042
	AT3G60110	AT1G53030	0.275213
	AT3G01080	AT2G31810	0.275102
	AT1G44810	AT5G52230	0.273931
	AT3G56400	AT5G48380	0.273781
	AT5G07100	AT4G38540	0.273447
	AT2G24645	AT5G65620	0.271609
	AT2G43140	AT5G35200	0.271592
	AT5G08190	AT1G06680	0.270772
	AT1G07530	AT1G03340	0.27029
	AT4G36570	AT4G39250	0.270232
	AT5G22570	AT4G23230	0.268294
	AT3G61890	AT5G50100	0.268181
	AT1G66390	AT4G36640	0.265749
	AT1G14920	AT1G52190	0.265082
	AT3G55980	AT5G46910	0.264146
	AT1G56650	AT3G61890	0.263794
	AT1G77450	AT1G69730	0.262944
	AT4G29100	AT5G16570	0.26258
	AT1G69310	AT4G35270	0.261193
	AT5G08330	AT1G04820	0.258571
	AT5G26170	AT4G01370	0.257622
	AT2G16720	AT1G10140	0.257563
	AT1G13960	AT1G65820	0.255686
	AT4G35270	AT5G57960	0.254904
	AT5G08330	AT3G14690	0.254197
	AT3G56400	AT1G21250	0.252614
	AT5G08330	AT4G36640	0.251648
	AT3G56400	AT1G16110	0.249393
	AT2G43500	AT1G56190	0.247962
	AT5G39860	AT2G36750	0.24755
	AT2G24645	AT5G01880	0.245654
	AT3G18100	AT1G08380	0.245597
	AT1G10320	AT4G24400	0.245195
	AT5G24930	AT1G15820	0.244928
	AT1G13960	AT3G60690	0.244906
	AT3G55980	AT3G29360	0.243325
	AT5G59780	AT2G34730	0.243217
	AT3G14020	AT2G36380	0.243137
	AT1G72650	AT5G39320	0.242854
	AT3G60110	AT1G55760	0.24267
	AT3G56400	AT1G16670	0.24241
	AT5G05090	AT3G57050	0.241836
	AT2G43500	AT2G28060	0.240926
	AT3G42790	AT5G48380	0.240747
	AT1G30500	AT1G74410	0.239863
	AT3G56400	AT5G60900	0.239476
	AT5G22290	AT5G62580	0.238889
	AT1G44810	AT5G59290	0.238825
	AT5G39860	AT2G34430	0.238174
	AT3G42790	AT5G14540	0.237161
	AT5G08330	AT5G53400	0.23608
	AT1G66390	AT5G61820	0.235716
	AT1G07530	AT1G74410	0.235685
	AT2G36270	AT4G36940	0.235339
	AT3G56400	AT1G34750	0.234695
	AT3G18100	AT3G61470	0.234609
	AT1G10320	AT4G22380	0.234332
	AT1G72650	AT3G01560	0.234213
	AT3G01080	AT2G14740	0.233146
	AT1G74840	AT1G16680	0.233018
	AT4G29100	AT2G18040	0.232983
	AT1G13960	AT3G63010	0.23267
	AT5G22570	AT5G22770	0.232295
	AT5G07100	AT2G22170	0.2317
	AT3G04070	AT1G01790	0.230317
	AT1G72830	AT4G38400	0.230126
	AT5G26170	AT5G10840	0.229969
	AT1G13960	AT2G42220	0.22823
	AT5G26170	AT2G37770	0.227526
	AT1G13960	AT2G43750	0.227435
	AT3G42790	AT3G54100	0.226983
	AT2G19810	AT4G28070	0.226288
	AT2G42380	AT2G30570	0.225699
	AT3G05690	AT2G24170	0.225242
	AT3G18100	AT3G47470	0.225204
	AT1G54160	AT1G63980	0.224887
	AT1G72830	AT4G32750	0.224798
	AT3G60110	AT5G67320	0.224616
	AT3G56400	AT3G15760	0.224548
	AT1G72830	AT3G14020	0.224257
	AT5G24930	AT5G01530	0.22382
	AT5G22570	AT2G25520	0.223783
	AT1G52880	AT1G72650	0.223545
	AT5G14960	AT4G01670	0.22353
	AT3G56400	AT5G11250	0.223132
	AT3G13040	AT1G15410	0.222473
	AT2G36270	AT5G62200	0.222015
	AT5G26170	AT2G16950	0.221938
	AT2G02470	AT1G59700	0.219891
	AT1G13960	AT3G63140	0.219565
	AT5G64810	AT5G26170	0.219477
	AT1G30490	AT1G55610	0.219257
	AT5G64810	AT1G80820	0.219163
	AT3G42790	AT2G25520	0.219139
	AT5G39860	AT1G29450	0.218722
	AT2G43140	AT1G07650	0.218706
	AT3G56400	AT5G53550	0.217401
	AT3G42790	AT3G17410	0.215778
	AT2G36340	AT5G57700	0.214902
	AT3G42790	AT1G34130	0.214861
	AT2G43140	AT1G13750	0.214768
	AT5G03415	AT1G56190	0.21439
	AT5G26170	AT5G06750	0.213196
	AT1G72650	AT4G15910	0.212905
	AT5G14960	AT5G28080	0.21289
	AT4G35270	AT2G39705	0.212628
	AT1G13960	AT3G04070	0.212114
	AT3G18100	AT5G46110	0.211729
	AT3G56400	AT3G49350	0.211435
	AT2G18120	AT2G19860	0.211389
	AT3G42790	AT1G07650	0.211307
	AT5G64810	AT2G30550	0.211194
	AT4G02590	AT4G13345	0.210456
	AT3G11090	AT1G55910	0.210156
	AT3G61890	AT2G34720	0.209672
	AT1G69310	AT5G63890	0.208617
	AT5G24930	AT2G05070	0.20806
	AT3G56400	AT1G66880	0.207695
	AT5G22570	AT5G10840	0.207534
	AT3G46130	AT3G60160	0.206778
	AT1G29950	AT5G13290	0.206742
	AT2G20400	AT3G46450	0.206075
	AT1G13960	AT3G12780	0.205868
	AT3G61890	AT5G24870	0.205721
	AT5G64810	AT4G23140	0.20448
	AT2G16720	AT2G30950	0.204185
	AT5G08330	AT3G46780	0.202984
	AT1G49475	AT1G34210	0.202854
	AT1G53160	AT2G01490	0.201599
	AT4G34590	AT1G67570	0.201437
	AT5G08330	AT5G52450	0.201263
	AT1G78600	AT2G40890	0.20073
	AT3G61890	AT1G03475	0.200558
	AT5G08330	AT3G50910	0.199843
	AT1G13960	AT4G09750	0.199732
	AT2G18328	AT5G43940	0.198762
	AT1G30500	AT1G13195	0.1981
	AT5G26170	AT5G65410	0.198042
	AT4G21750	AT5G64740	0.197083
	AT2G35550	AT1G56170	0.197076
	AT2G38950	AT4G14600	0.196861
	AT3G19510	AT1G79110	0.196769
	AT1G74840	AT3G24315	0.195699
	AT4G16750	AT5G62190	0.195349
	AT2G43140	AT1G65790	0.195239
	AT5G64810	AT2G37770	0.194993
	AT2G43140	AT1G07000	0.194855
	AT4G35270	AT3G09560	0.194803
	AT1G09250	AT1G52190	0.194554
	AT4G18390	AT1G73700	0.193381
	AT2G20400	AT3G15970	0.192718
	AT3G42790	AT2G16950	0.19197
	AT1G77450	AT1G14290	0.190758
	AT5G08330	AT5G01530	0.189821
	AT5G05090	AT3G48750	0.189352
	AT5G05090	AT5G43940	0.188831
	AT5G08190	AT3G63140	0.188793
	AT3G11090	AT3G15095	0.188476
	AT2G16720	AT4G01320	0.187964
	AT5G08330	AT3G61470	0.187632
	AT1G56170	AT3G13620	0.187561
	AT4G35270	AT3G19270	0.187027
	AT1G19490	AT5G12010	0.186025
	AT2G34720	AT3G61890	0.186003
	AT2G34720	AT5G12010	0.185942
	AT1G52880	AT1G30500	0.185183
	AT1G19490	AT2G38120	0.185044
	AT1G72830	AT1G54160	0.183888
	AT1G07530	AT4G32940	0.183877
	AT5G56270	AT3G57680	0.183809
	AT1G52880	AT3G25860	0.183591
	AT3G42790	AT2G14740	0.18313
	AT5G22570	AT5G26170	0.183033
	AT4G21750	AT5G01240	0.182879
	AT2G02470	AT4G09510	0.182759
	AT1G44810	AT4G27830	0.182552
	AT3G56400	AT4G23180	0.182543
	AT3G61890	AT5G09930	0.181948
	AT3G56400	AT5G06750	0.181701
	AT1G13960	AT1G03600	0.181685
	AT1G08970	AT5G09920	0.18104
	AT1G74840	AT5G65480	0.180962
	AT5G07100	AT1G59950	0.180665
	AT3G15510	AT4G09010	0.180323
	AT3G42790	AT5G46470	0.179701
	AT5G65060	AT1G42430	0.179123
	AT2G18350	AT1G11220	0.178793
	AT3G54320	AT3G14690	0.178491
	AT1G06180	AT1G59950	0.17806
	AT3G03450	AT4G02420	0.178006
	AT2G43140	AT2G24395	0.177576
	AT1G13960	AT5G47870	0.177055
	AT3G15510	AT1G02850	0.176241
	AT1G13960	AT5G06230	0.176067
	AT1G03040	AT4G11920	0.176031
	AT4G09460	AT3G13360	0.17583
	AT1G19490	AT5G53400	0.175814
	AT3G13040	AT3G09560	0.175758
	AT1G56650	AT5G54160	0.175352
	AT4G32980	AT3G17180	0.175229
	AT2G36340	AT5G16400	0.175141
	AT4G26150	AT2G34420	0.174966
	AT4G32980	AT4G22380	0.174817
	AT4G01550	AT1G47330	0.173334
	AT5G64810	AT3G49350	0.172196
	AT3G54220	AT3G52340	0.172146
	AT3G04070	AT4G32260	0.171785
	AT5G64810	AT1G01560	0.171597
	AT1G30500	AT1G80380	0.171595
	AT2G35550	AT1G53470	0.171081
	AT1G66390	AT5G12250	0.171006
	AT5G59780	AT5G14880	0.170835
	AT2G21230	AT3G42790	0.170712
	AT3G55980	AT1G67060	0.170669
	AT5G08330	AT5G19780	0.170496
	AT5G26170	AT1G34750	0.169981
	AT1G20640	AT2G06010	0.169613
	AT5G06100	AT5G46910	0.169539
	AT1G07530	AT5G13120	0.169479
	AT4G18390	AT2G46660	0.169272
	AT2G36270	AT5G67320	0.168911
	AT1G14920	AT3G58100	0.168846
	AT5G59780	AT2G44950	0.168186
	AT5G14960	AT2G18196	0.167722
	AT2G34720	AT5G24870	0.167525
	AT1G29950	AT1G79630	0.167215
	AT3G55980	AT4G29440	0.167073
	AT5G22570	AT4G02420	0.166303
	AT5G26170	AT4G39030	0.164865
	AT3G18100	AT1G15820	0.164568
	AT3G56400	AT4G00330	0.164057
	AT3G01080	AT1G17600	0.163213
	AT1G52880	AT5G63890	0.163003
	AT3G61890	AT5G43150	0.162978
	AT3G56400	AT3G48750	0.162852
	AT2G02060	AT5G50110	0.162827
	AT1G77920	AT5G07030	0.162629
	AT5G67180	AT3G15270	0.162179
	AT1G77450	AT2G36840	0.161987
	AT1G69310	AT3G62110	0.161678
	AT3G42790	AT5G35200	0.161639
	AT2G18350	AT1G11170	0.160942
	AT2G19810	AT4G09340	0.160873
	AT3G01080	AT1G07000	0.16085
	AT2G43140	AT1G20780	0.16055
	AT5G08190	AT2G42220	0.160084
	AT2G28810	AT4G12910	0.159506
	AT3G15510	AT1G76520	0.15918
	AT2G20400	AT1G65840	0.158861
	AT1G52880	AT2G33770	0.158598
	AT5G14960	AT3G05120	0.158595
	AT1G30210	AT4G12910	0.158336
	AT4G30935	AT5G11760	0.15833
	AT4G30935	AT2G36310	0.158165
	AT2G43140	AT1G21250	0.158086
	AT1G01720	AT4G38620	0.157792
	AT3G42790	AT4G13510	0.15763
	AT4G20400	AT1G30210	0.157559
	AT3G01080	AT1G21270	0.157541
	AT3G18100	AT1G61520	0.156957
	AT3G60110	AT1G67740	0.156921
	AT1G03040	AT4G36040	0.156916
	AT5G05090	AT4G21190	0.156487
	AT3G42790	AT1G21250	0.156193
	AT2G36270	AT4G16146	0.155721
	AT1G13960	AT5G16110	0.155662
	AT4G01550	AT3G20650	0.155478
	AT2G38950	AT1G76080	0.155163
	AT5G67180	AT5G53760	0.154713
	AT3G14020	AT3G30775	0.154374
	AT1G03040	AT2G35170	0.154135
	AT1G52880	AT3G20550	0.153732
	AT3G42790	AT2G31810	0.153346
	AT1G77570	AT4G21110	0.153296
	AT3G14020	AT4G04955	0.153185
	AT5G08330	AT3G22840	0.153073
	AT2G43140	AT3G48750	0.152906
	AT4G21750	AT1G04820	0.152844
	AT1G54160	AT4G11110	0.152645
	AT1G72650	AT1G10600	0.152431
	AT5G26170	AT5G53550	0.152404
	AT3G60110	AT3G27460	0.152336
	AT1G13960	AT1G30380	0.152211
	AT1G78600	AT4G16146	0.152151
	AT2G21320	AT5G43260	0.152013
	AT3G18100	AT4G12800	0.151953
	AT5G13820	AT5G12250	0.151946
	AT1G72830	AT4G32940	0.151695
	AT1G30490	AT4G02590	0.151365
	AT2G18328	AT5G59050	0.151331
	AT1G78600	AT5G53920	0.151219
	AT1G30500	AT4G36720	0.151003
	AT3G18100	AT1G03600	0.150841
	AT1G52880	AT3G59580	0.150603
	AT1G22490	AT4G11530	0.150047
	AT4G01550	AT1G51740	0.149703
	AT3G11090	AT1G16860	0.149496
	AT2G20400	AT3G06890	0.148928
	AT3G15510	AT2G34720	0.148551
	AT3G19510	AT4G01320	0.148427
	AT1G30500	AT2G39050	0.148321
	AT1G72650	AT1G07470	0.148241
	AT4G35270	AT4G38060	0.148238
	AT1G30210	AT1G51560	0.148032
	AT3G42790	AT4G00330	0.147916
	AT3G13040	AT5G53760	0.147822
	AT5G22570	AT4G01370	0.147779
	AT3G13040	AT2G46680	0.147614
	AT5G07100	AT4G18360	0.147338
	AT4G21750	AT5G65410	0.1471
	AT1G07530	AT2G39705	0.146993
	AT4G21750	AT4G04890	0.146976
	AT2G18328	AT3G12290	0.146615
	AT3G03450	AT1G51560	0.146436
	AT4G32980	AT2G02470	0.14637
	AT1G77450	AT1G63840	0.14543
	AT3G04070	AT1G31330	0.145401
	AT3G03450	AT4G01670	0.145364
	AT3G01080	AT1G21250	0.145212
	AT5G22570	AT1G05630	0.145199
	AT4G15090	AT3G54460	0.144857
	AT4G00940	AT4G02590	0.144839
	AT1G08970	AT4G23840	0.144831
	AT3G19510	AT5G53800	0.144527
	AT5G08330	AT1G29910	0.144495
	AT2G36270	AT4G00440	0.14434
	AT1G30500	AT1G55760	0.14425
	AT4G35270	AT2G21320	0.144124
	AT5G26170	AT1G34130	0.143994
	AT3G56400	AT3G14840	0.143898
	AT3G55980	AT3G06890	0.143642
	AT3G01080	AT1G16260	0.143207
	AT2G27230	AT1G42430	0.142941
	AT1G77920	AT1G30380	0.142834
	AT1G14920	AT4G39400	0.14271
	AT1G30500	AT5G25100	0.142532
	AT5G39860	AT2G05070	0.142502
	AT1G77570	AT5G51940	0.142228
	AT5G65410	AT1G77460	0.141581
	AT1G19490	AT5G50100	0.141532
	AT1G08970	AT1G20550	0.141513
	AT3G19510	AT4G32260	0.141286
	AT5G26170	AT3G49350	0.141137
	AT4G35900	AT3G03910	0.14083
	AT2G35550	AT1G71080	0.140389
	AT5G08190	AT3G12780	0.140235
	AT2G18328	AT1G13320	0.140047
	AT3G56400	AT5G35200	0.13958
	AT1G77450	AT1G01720	0.139502
	AT3G56400	AT1G65790	0.139478
	AT5G59780	AT4G01150	0.139388
	AT2G42380	AT4G02770	0.139052
	AT5G05090	AT1G16110	0.138754
	AT5G65060	AT5G50110	0.13843
	AT3G57920	AT4G20230	0.138233
	AT2G46870	AT5G46620	0.13822
	AT5G58900	AT5G09300	0.138164
	AT1G55110	AT4G11110	0.138134
	AT4G30935	AT5G62900	0.138124
	AT5G26170	AT1G66880	0.137892
	AT1G22490	AT4G02420	0.137597
	AT1G72830	AT1G03040	0.13756
	AT3G04420	AT3G59580	0.137174
	AT2G42380	AT1G77920	0.136686
	AT5G14960	AT3G62270	0.136428
	AT1G30210	AT5G61040	0.136182
	AT2G18120	AT3G13360	0.136115
	AT2G19810	AT4G28830	0.13603
	AT3G19510	AT2G33730	0.13585
	AT1G13960	AT5G08190	0.135575
	AT1G55110	AT1G63980	0.135265
	AT4G09460	AT3G14840	0.135138
	AT2G46680	AT2G01490	0.135073
	AT5G41920	AT5G58900	0.13499
	AT1G14920	AT2G41830	0.134988
	AT3G19510	AT5G35100	0.134799
	AT1G01720	AT4G18360	0.134632
	AT3G56400	AT5G66200	0.134429
	AT5G13820	AT4G25850	0.134395
	AT2G38950	AT2G01490	0.134388
	AT1G72830	AT5G16110	0.134361
	AT2G18328	AT5G57960	0.134315
	AT1G07530	AT1G72650	0.134272
	AT5G05090	AT5G66850	0.134043
	AT3G15270	AT1G80940	0.134042
	AT2G24645	AT1G76140	0.134001
	AT1G19490	AT4G33950	0.133733
	AT5G08190	AT1G65820	0.133187
	AT5G08190	AT4G10340	0.133163
	AT1G09250	AT2G47060	0.133082
	AT1G52880	AT4G33040	0.132743
	AT1G54160	AT1G47330	0.132369
	AT1G13960	AT1G64640	0.132234
	AT2G28550	AT5G04940	0.132122
	AT5G26170	AT3G15095	0.131966
	AT5G24930	AT5G66200	0.131588
	AT2G40620	AT5G13980	0.131356
	AT5G67180	AT1G48600	0.131119
	AT3G61890	AT2G46680	0.131011
	AT5G26170	AT2G26400	0.13021
	AT5G08190	AT1G76940	0.13018
	AT4G34590	AT5G16400	0.130078
	AT2G44430	AT4G37400	0.129929
	AT5G56960	AT4G05180	0.129791
	AT1G78600	AT4G36940	0.129313
	AT5G26170	AT4G00330	0.129311
	AT1G59640	AT2G16770	0.129284
	AT3G13040	AT2G24645	0.129218
	AT3G11090	AT5G43810	0.129147
	AT5G42520	AT2G24170	0.129014
	AT5G07100	AT5G22740	0.128929
	AT5G08190	AT1G13960	0.12852
	AT1G54160	AT1G28570	0.128195
	AT5G22570	AT1G22410	0.128171
	AT3G02990	AT2G18600	0.127681
	AT5G65060	AT1G67500	0.127589
	AT3G04070	AT1G65820	0.127499
	AT3G13040	AT4G38060	0.127361
	AT1G07530	AT2G44950	0.127266
	AT1G69310	AT5G19770	0.127224
	AT5G26170	AT1G21250	0.127199
	AT1G19490	AT1G79270	0.127096
	AT3G54220	AT1G78600	0.12698
	AT2G43500	AT5G63030	0.126944
	AT5G60440	AT4G26150	0.126796
	AT2G43140	AT4G01370	0.126553
	AT5G65060	AT2G27230	0.126485
	AT3G60110	AT4G21280	0.126426
	AT3G15270	AT1G19510	0.126047
	AT5G08330	AT4G27830	0.125914
	AT3G15510	AT3G60160	0.125875
	AT5G06100	AT1G10600	0.125721
	AT1G74840	AT5G63890	0.125523
	AT3G42790	AT2G21390	0.125458
	AT2G21230	AT1G01180	0.125226
	AT5G06100	AT2G38360	0.125037
	AT5G22290	AT4G39955	0.124768
	AT5G64810	AT1G34750	0.124765
	AT2G43140	AT4G00330	0.124748
	AT2G42380	AT4G38400	0.124735
	AT2G35550	AT2G45210	0.12469
	AT5G08190	AT4G09010	0.124686
	AT5G26170	AT4G21190	0.124618
	AT3G42790	AT4G32260	0.12448
	AT3G01080	AT4G23180	0.124439
	AT1G66390	AT3G59140	0.124411
	AT1G09250	AT2G38120	0.124377
	AT5G64810	AT3G25510	0.124283
	AT1G03040	AT5G16110	0.12396
	AT2G16720	AT4G21660	0.123709
	AT5G26170	AT2G21390	0.123243
	AT1G26945	AT5G63970	0.122937
	AT1G72650	AT1G77590	0.122898
	AT5G10970	AT1G75590	0.122709
	AT2G42380	AT4G21750	0.12236
	AT2G16770	AT3G47010	0.122158
	AT3G01080	AT1G34750	0.122135
	AT5G08190	AT4G21280	0.122049
	AT5G05090	AT2G31020	0.121993
	AT3G14020	AT2G34430	0.121645
	AT4G20400	AT4G11560	0.121566
	AT4G09460	AT1G05560	0.121485
	AT1G09250	AT4G05180	0.121425
	AT3G13040	AT1G22160	0.121214
	AT1G13960	AT4G38660	0.121095
	AT3G04070	AT5G64040	0.121064
	AT1G52880	AT5G63030	0.121007
	AT2G28810	AT4G00440	0.120568
	AT5G08190	AT3G13224	0.120461
	AT1G54830	AT5G50580	0.120109
	AT3G54220	AT1G69730	0.12006
	AT2G16720	AT1G72230	0.119981
	AT4G20400	AT5G62190	0.119925
	AT1G07530	AT2G28060	0.11928
	AT1G07530	AT4G15910	0.119265
	AT5G13820	AT3G04070	0.119216
	AT1G13960	AT5G59780	0.119205
	AT5G26170	AT5G58220	0.119191
	AT3G15510	AT4G21110	0.119025
	AT2G34720	AT2G34730	0.119003
	AT1G66390	AT4G26950	0.118962
	AT1G54830	AT4G14600	0.118785
	AT1G56170	AT1G71080	0.118391
	AT5G58900	AT4G39660	0.118271
	AT1G46768	AT2G37550	0.118152
	AT5G08190	AT4G01320	0.118087
	AT1G72650	AT1G22610	0.118084
	AT1G08970	AT1G53030	0.117995
	AT5G56960	AT4G39030	0.117924
	AT5G22290	AT4G11910	0.117396
	AT1G07530	AT3G20650	0.117157
	AT3G19510	AT4G12800	0.117112
	AT4G32980	AT2G25180	0.116952
	AT2G21230	AT5G14540	0.116878
	AT1G74840	AT1G15710	0.116857
	AT1G77570	AT2G47980	0.116669
	AT4G39250	AT1G17710	0.116291
	AT3G01080	AT1G16110	0.116268
	AT1G08970	AT1G73720	0.116184
	AT5G41920	AT5G54160	0.116113
	AT1G07530	AT4G33040	0.115894
	AT3G04420	AT1G15110	0.115839
	AT5G05090	AT1G78460	0.115695
	AT5G59780	AT2G25180	0.115353
	AT1G13960	AT3G52750	0.115238
	AT3G11090	AT1G14000	0.115215
	AT4G26150	AT2G18740	0.115102
	AT1G19490	AT3G22840	0.115016
	AT3G04070	AT2G45210	0.114761
	AT2G42380	AT1G29500	0.114713
	AT5G08190	AT4G01050	0.114453
	AT3G04420	AT4G26950	0.114377
	AT4G01550	AT1G76270	0.114296
	AT5G24930	AT1G30210	0.114105
	AT5G22290	AT3G20910	0.113991
	AT5G42520	AT2G18196	0.113702
	AT3G19510	AT2G18740	0.113636
	AT5G08190	AT1G77490	0.113589
	AT3G20910	AT2G33730	0.113453
	AT5G08190	AT4G01150	0.113403
	AT1G30330	AT4G39400	0.113292
	AT3G04070	AT1G55610	0.11313
	AT5G14960	AT1G59670	0.113129
	AT2G43140	AT2G14740	0.11312
	AT5G06510	AT1G58080	0.113106
	AT1G19490	AT4G14690	0.112617
	AT3G05690	AT1G54160	0.112518
	AT3G01080	AT2G31020	0.112408
	AT4G20400	AT5G59210	0.11232
	AT4G01550	AT1G36380	0.112314
	AT2G19810	AT4G18390	0.112313
	AT2G36270	AT1G36380	0.111866
	AT1G13960	AT2G47980	0.11166
	AT1G56650	AT5G53760	0.11164
	AT1G03040	AT4G37400	0.11151
	AT2G34720	AT5G43150	0.111388
	AT1G74840	AT1G20550	0.111343
	AT3G49940	AT5G65010	0.111243
	AT1G72650	AT2G38360	0.11107
	AT1G69310	AT5G59780	0.110922
	AT5G26170	AT5G66200	0.110844
	AT1G13960	AT5G64040	0.11084
	AT2G44430	AT5G59290	0.110831
	AT3G03450	AT5G28080	0.110747
	AT2G42380	AT1G01620	0.110697
	AT1G07530	AT5G18130	0.110657
	AT3G60110	AT5G65010	0.110516
	AT5G26170	AT2G39740	0.110389
	AT2G02470	AT3G47010	0.110308
	AT2G31280	AT2G46660	0.110241
	AT1G03040	AT4G27830	0.110112
	AT3G18100	AT2G05070	0.10985
	AT2G34720	AT5G01880	0.109804
	AT5G08330	AT1G01620	0.109767
	AT4G09460	AT4G09570	0.109761
	AT3G18100	AT3G25220	0.109632
	AT4G32980	AT5G65480	0.109626
	AT1G26945	AT4G28750	0.109067
	AT3G13040	AT4G35270	0.108981
	AT3G42790	AT4G23230	0.108735
	AT1G56170	AT3G49940	0.108728
	AT5G56960	AT2G26400	0.108629
	AT1G28420	AT5G47060	0.108434
	AT2G35550	AT2G43750	0.10831
	AT2G24645	AT2G16770	0.108099
	AT1G77920	AT1G71960	0.108002
	AT5G67180	AT1G15410	0.107697
	AT1G78600	AT1G76140	0.10768
	AT1G30500	AT2G25910	0.10751
	AT5G07100	AT5G17920	0.107461
	AT4G34590	AT3G47000	0.107157
	AT5G24930	AT5G57000	0.107008
	AT5G64810	AT5G06750	0.106913
	AT5G59780	AT1G04850	0.106353
	AT1G53160	AT1G15710	0.106263
	AT2G38950	AT5G46620	0.106227
	AT5G08330	AT1G08380	0.105856
	AT3G42790	AT5G64090	0.105852
	AT5G59780	AT1G73720	0.105808
	AT5G08330	AT4G22340	0.105771
	AT3G60110	AT5G62900	0.105768
	AT5G05090	AT2G27230	0.105721
	AT4G02590	AT1G03040	0.105343
	AT1G07530	AT2G33770	0.105328
	AT1G56650	AT4G10840	0.105305
	AT1G14920	AT3G47010	0.105249
	AT5G59780	AT4G22920	0.105244
	AT2G16720	AT3G16140	0.105152
	AT4G32980	AT4G09340	0.105055
	AT4G30935	AT5G19420	0.104962
	AT1G20640	AT2G35170	0.104949
	AT3G03450	AT1G19080	0.104848
	AT4G02590	AT4G11920	0.104539
	AT5G24930	AT3G59800	0.104472
	AT1G08970	AT3G05170	0.103998
	AT5G42520	AT3G21600	0.103934
	AT1G77920	AT1G75590	0.10368
	AT1G13960	AT1G35470	0.103676
	AT4G09460	AT1G16110	0.103667
	AT2G34720	AT2G39050	0.103576
	AT2G44430	AT1G22610	0.103553
	AT5G14960	AT2G19810	0.103463
	AT5G08330	AT4G10340	0.103329
	AT4G23550	AT2G42280	0.103308
	AT1G01720	AT1G10140	0.103307
	AT3G56400	AT2G16950	0.103079
	AT4G35270	AT1G76350	0.102862
	AT3G18100	AT5G01530	0.102858
	AT3G54220	AT3G15360	0.102777
	AT2G16770	AT2G41830	0.102759
	AT5G05090	AT5G44070	0.102699
	AT3G04070	AT2G06520	0.102651
	AT5G56960	AT5G26170	0.102644
	AT1G78600	AT1G11220	0.1025
	AT1G07530	AT3G60690	0.102416
	AT2G16720	AT2G04630	0.102363
	AT4G35270	AT4G22340	0.102312
	AT1G54160	AT1G10600	0.102288
	AT5G08190	AT4G17670	0.101953
	AT5G58900	AT1G80820	0.101704
	AT4G35270	AT4G11110	0.101503
	AT1G52880	AT4G22340	0.101477
	AT3G56400	AT1G15410	0.101447
	AT1G07640	AT1G66480	0.101444
	AT1G26945	AT1G29510	0.101324
	AT1G30500	AT2G43750	0.101309
	AT2G16720	AT2G43500	0.101304
	AT4G35270	AT5G43260	0.101285
	AT3G25730	AT1G17710	0.101199
	AT2G27230	AT1G65930	0.101191
	AT1G52880	AT4G38060	0.101169
	AT2G28810	AT4G11530	0.101067
	AT3G04070	AT5G17920	0.101057
	AT1G54160	AT5G65140	0.10102
	AT1G66390	AT3G13620	0.100797
	AT2G16770	AT2G24645	0.100696
	AT5G22290	AT3G21055	0.100632
	AT5G06100	AT2G07050	0.100604
	AT1G13960	AT3G21055	0.100562
	AT4G32980	AT2G38360	0.100373
	AT1G74840	AT1G19080	0.100369
	AT4G29100	AT5G09830	0.100365
	AT1G07530	AT4G38060	0.100335
	AT2G43140	AT5G26170	0.100258
	AT1G13960	AT4G32940	0.100227
	AT2G18350	AT1G28570	0.100207
	AT5G65410	AT5G67420	0.1002
	AT4G26150	AT1G61520	0.10003
	AT5G24930	AT4G12800	0.100016
	AT1G53160	AT2G02470	0.100001
	AT2G18120	AT5G46840	0.099848
	AT1G72650	AT5G50580	0.0996282
	AT3G15510	AT2G36800	0.0995612
	AT5G03415	AT1G15820	0.0995392
	AT5G22290	AT2G47980	0.0994467
	AT1G07640	AT4G09750	0.09939
	AT3G56400	AT1G34130	0.0993842
	AT1G13960	AT4G04640	0.0992943
	AT4G01550	AT1G28580	0.0992865
	AT3G11090	AT1G80820	0.0991843
	AT1G07530	AT4G39955	0.0986751
	AT3G56400	AT4G21190	0.0986525
	AT1G75390	AT2G27510	0.0985939
	AT4G02590	AT4G39660	0.098557
	AT1G30330	AT1G14920	0.0983151
	AT2G36270	AT5G43810	0.0981591
	AT1G10320	AT3G19270	0.0980571
	AT1G14920	AT5G64090	0.0976275
	AT1G77920	AT5G15780	0.0975526
	AT1G26945	AT2G06520	0.0975498
	AT4G01550	AT2G26810	0.0973016
	AT3G56400	AT4G09570	0.0972638
	AT4G30935	AT5G67570	0.0972546
	AT1G13960	AT1G80380	0.0970947
	AT2G35550	AT5G65140	0.0970926
	AT4G35270	AT2G33770	0.0970906
	AT1G53160	AT3G20300	0.0970335
	AT3G19510	AT3G05350	0.0969381
	AT3G18100	AT5G64040	0.0969327
	AT5G24930	AT1G28440	0.09685
	AT1G30500	AT1G71080	0.0967505
	AT2G43500	AT3G13730	0.0966716
	AT5G26170	AT1G12940	0.0963647
	AT5G67180	AT4G24460	0.0963049
	AT5G05090	AT5G41000	0.0960457
	AT1G69310	AT2G25910	0.0958734
	AT1G10320	AT3G20650	0.0956375
	AT3G60110	AT5G17920	0.0956227
	AT2G02470	AT3G06270	0.0954912
	AT1G19490	AT1G03680	0.0954711
	AT1G14920	AT5G48870	0.0953872
	AT5G08330	AT1G79110	0.0952854
	AT2G18350	AT4G14690	0.0952739
	AT1G30210	AT5G58900	0.0952571
	AT1G54830	AT3G27460	0.0950835
	AT2G18120	AT1G34210	0.0950477
	AT3G54320	AT4G04890	0.0950474
	AT4G34590	AT4G38470	0.0949765
	AT4G00870	AT3G21600	0.09475
	AT5G14960	AT1G58080	0.0946583
	AT5G60440	AT1G63970	0.0943943
	AT2G26580	AT4G21200	0.0943475
	AT5G20510	AT1G79630	0.0942574
	AT5G08190	AT1G29910	0.0942075
	AT5G08330	AT2G04630	0.0942063
	AT3G18100	AT2G06520	0.0941706
	AT2G43140	AT4G23130	0.0940841
	AT3G04070	AT2G36800	0.0940142
	AT1G74840	AT1G36380	0.0939937
	AT1G75390	AT3G16360	0.0938651
	AT3G04070	AT2G22170	0.0937888
	AT5G03415	AT3G59800	0.0937603
	AT2G36270	AT1G51560	0.0937486
	AT3G54320	AT5G14200	0.0937418
	AT1G13960	AT4G01320	0.0936292
	AT1G72830	AT2G42220	0.0935971
	AT4G04890	AT4G34490	0.0934239
	AT4G35900	AT1G04410	0.0933996
	AT1G77920	AT3G23790	0.0933708
	AT2G31280	AT3G20550	0.0932367
	AT3G01080	AT1G12940	0.0932305
	AT2G42380	AT5G52450	0.0932188
	AT5G08330	AT5G16400	0.0931454
	AT3G19510	AT5G46110	0.093136
	AT1G29950	AT1G16680	0.0931357
	AT3G20910	AT4G39955	0.0929598
	AT1G77920	AT1G34060	0.0928169
	AT4G01550	AT5G04090	0.0927916
	AT5G56960	AT2G37770	0.0926837
	AT1G72830	AT1G57750	0.0925522
	AT5G39860	AT4G09570	0.0925397
	AT1G54160	AT2G32320	0.0923921
	AT4G38340	AT1G22160	0.092306
	AT2G43500	AT5G43260	0.0922765
	AT5G08330	AT3G54890	0.0922705
	AT2G20400	AT5G06100	0.0922419
	AT4G14713	AT3G30775	0.0922124
	AT4G26150	AT1G06680	0.0921185
	AT2G43140	AT1G55910	0.0919672
	AT3G15510	AT5G47870	0.0918618
	AT3G14020	AT2G36750	0.0918341
	AT3G15510	AT1G03680	0.0918099
	AT5G59780	AT1G16860	0.0917993
	AT2G34720	AT3G13620	0.0917182
	AT2G43140	AT2G36360	0.0916979
	AT4G00238	AT1G79390	0.0916861
	AT5G24930	AT2G34420	0.091612
	AT1G10320	AT5G63135	0.0914525
	AT2G36270	AT5G53920	0.0914294
	AT2G36270	AT5G62900	0.0913001
	AT5G08190	AT3G47470	0.0912829
	AT5G22570	AT2G21390	0.091233
	AT2G43140	AT3G42790	0.0911209
	AT4G38620	AT4G23400	0.0910664
	AT1G77450	AT1G76530	0.0910619
	AT3G03450	AT4G21200	0.0909891
	AT2G18328	AT4G10840	0.0909756
	AT5G08330	AT5G59780	0.0909587
	AT3G11090	AT1G33840	0.0909281
	AT4G01550	AT1G67740	0.0907288
	AT2G38950	AT4G34490	0.0905706
	AT5G22570	AT5G06750	0.0905299
	AT1G30500	AT5G62580	0.0904139
	AT2G19810	AT1G16680	0.0903834
	AT5G22290	AT5G59780	0.0903695
	AT4G15090	AT3G20300	0.0903411
	AT2G21320	AT5G59350	0.0902817
	AT3G03450	AT5G61040	0.0902709
	AT1G46768	AT5G13980	0.0902456
	AT3G13040	AT3G46450	0.0902407
	AT1G28420	AT3G59140	0.0901599
	AT3G60110	AT5G64160	0.0901345
	AT3G54220	AT5G53920	0.0900863
	AT3G04420	AT1G03340	0.090007
	AT4G26150	AT5G51040	0.0898487
	AT3G56400	AT1G20780	0.0897331
	AT5G39860	AT2G36380	0.0897295
	AT2G16720	AT5G63970	0.0893016
	AT5G39860	AT5G64040	0.0892843
	AT1G01720	AT5G61820	0.0892403
	AT2G43140	AT2G31810	0.0891371
	AT4G15090	AT4G27820	0.0888763
	AT2G28550	AT1G29500	0.088826
	AT5G08330	AT4G12800	0.0887156
	AT3G18100	AT3G21055	0.0886304
	AT2G16720	AT5G22740	0.0885733
	AT1G28420	AT4G21280	0.0885257
	AT5G08190	AT1G03600	0.0885207
	AT1G76350	AT4G38470	0.088461
	AT5G08330	AT5G04830	0.0883679
	AT5G26170	AT5G22770	0.0883075
	AT1G54160	AT3G15970	0.0882374
	AT2G36270	AT5G10780	0.0881673
	AT1G77570	AT1G79390	0.0881633
	AT1G30500	AT4G15910	0.0880949
	AT1G52880	AT5G39320	0.0880263
	AT1G72830	AT4G02770	0.0879593
	AT5G22290	AT1G13960	0.0877007
	AT3G55980	AT4G23180	0.0876781
	AT2G16720	AT4G38620	0.0875777
	AT1G54830	AT2G22190	0.0874207
	AT3G55980	AT4G39640	0.0873341
	AT1G44810	AT1G65840	0.0869464
	AT2G38950	AT1G03040	0.0867773
	AT5G06510	AT5G50110	0.0866259
	AT1G29950	AT3G05520	0.0863341
	AT5G08330	AT1G61520	0.0863133
	AT5G05090	AT4G22380	0.0863118
	AT5G13820	AT4G04640	0.0862804
	AT1G13960	AT5G15260	0.0862344
	AT1G13960	AT3G16140	0.0862205
	AT5G08190	AT3G46780	0.0862021
	AT2G21230	AT2G25520	0.0861948
	AT5G22570	AT2G26400	0.086168
	AT2G24645	AT5G25100	0.0860721
	AT1G07530	AT2G34730	0.0859319
	AT3G56400	AT5G66850	0.0859065
	AT5G60440	AT2G36310	0.085827
	AT1G08970	AT5G09830	0.0857831
	AT2G43140	AT1G34750	0.0857801
	AT5G39860	AT1G30380	0.08575
	AT1G30500	AT2G46680	0.0857323
	AT1G08970	AT5G53800	0.0856021
	AT4G26150	AT5G66570	0.0855767
	AT5G08330	AT5G19770	0.0854976
	AT2G43140	AT2G31020	0.0854635
	AT1G77920	AT1G01620	0.0854321
	AT5G07100	AT1G28580	0.085379
	AT5G58900	AT4G24670	0.0853284
	AT1G13960	AT4G38540	0.0850575
	AT5G59780	AT1G55670	0.0849278
	AT1G29950	AT5G20510	0.0849235
	AT3G55980	AT5G44060	0.08489
	AT2G16720	AT3G12780	0.0848297
	AT2G02060	AT1G08630	0.0847948
	AT5G08190	AT1G51740	0.0846878
	AT1G10320	AT5G04090	0.0845278
	AT3G42790	AT1G12990	0.084505
	AT1G29950	AT1G48600	0.0844638
	AT2G19810	AT2G36310	0.0844426
	AT2G16720	AT1G80860	0.0844373
	AT2G43140	AT5G10350	0.084401
	AT4G01550	AT5G46470	0.0843201
	AT4G30935	AT5G62200	0.0843158
	AT5G24930	AT4G29440	0.0841716
	AT2G43140	AT5G53550	0.0841348
	AT5G08190	AT1G04850	0.0838887
	AT1G30210	AT5G24930	0.0838691
	AT4G00940	AT2G26910	0.0837814
	AT5G24930	AT4G09570	0.0836843
	AT5G22570	AT1G17600	0.0836299
	AT1G77570	AT3G49645	0.0835333
	AT1G69310	AT5G07030	0.0835322
	AT1G77450	AT1G76520	0.0835091
	AT1G74840	AT4G27820	0.0834596
	AT5G39860	AT4G28750	0.0834235
	AT2G34720	AT3G50910	0.0834168
	AT3G42790	AT1G16110	0.083382
	AT3G15510	AT5G40640	0.0833722
	AT4G35270	AT1G33490	0.0832851
	AT3G01080	AT5G44070	0.0831723
	AT2G24260	AT5G51040	0.0829595
	AT4G21750	AT1G53470	0.0826429
	AT1G52880	AT1G77920	0.0826035
	AT5G22570	AT3G25510	0.082531
	AT1G72830	AT2G06010	0.0824912
	AT2G38950	AT2G46200	0.0824223
	AT1G72650	AT3G23530	0.0823502
	AT2G19810	AT5G65480	0.0822839
	AT3G18100	AT4G21280	0.0820401
	AT1G03040	AT4G02590	0.082021
	AT3G15510	AT3G12780	0.0819657
	AT1G77570	AT1G73720	0.0819048
	AT5G08190	AT5G63135	0.0818087
	AT2G27230	AT5G04940	0.0818021
	AT1G77450	AT3G50910	0.0816812
	AT5G22570	AT1G66880	0.0815969
	AT5G65060	AT3G06270	0.0815679
	AT5G26170	AT1G33840	0.0815276
	AT1G03040	AT1G76270	0.0813626
	AT1G77920	AT5G63970	0.0813007
	AT2G02060	AT1G58080	0.0811114
	AT3G19510	AT5G59210	0.081058
	AT5G52830	AT3G12290	0.0810499
	AT2G42380	AT1G14290	0.0810481
	AT3G04070	AT3G25220	0.0810087
	AT4G18390	AT4G12910	0.0807222
	AT3G15510	AT5G24310	0.0807173
	AT2G31280	AT4G39720	0.0806481
	AT5G41920	AT1G11220	0.0806317
	AT5G14960	AT1G11220	0.0805871
	AT4G20400	AT5G38220	0.0805467
	AT2G16720	AT5G59210	0.0804133
	AT1G19490	AT2G21320	0.0803959
	AT5G07100	AT3G04070	0.0800357
	AT5G26170	AT2G25520	0.0799486
	AT1G52880	AT3G01560	0.079931
	AT5G22570	AT1G14000	0.0798908
	AT3G46130	AT5G51040	0.0798589
	AT2G16770	AT4G33950	0.0798503
	AT2G18120	AT4G25850	0.079805
	AT2G38950	AT5G09920	0.0797831
	AT2G24260	AT5G09830	0.0797408
	AT2G42380	AT1G31330	0.0797241
	AT5G13820	AT3G59800	0.0796932
	AT3G56400	AT3G09830	0.0796377
	AT4G15090	AT4G18390	0.0796092
	AT1G75390	AT4G09750	0.0794971
	AT4G21750	AT2G25220	0.0794536
	AT5G26170	AT3G14840	0.0794432
	AT1G72650	AT5G04090	0.0793807
	AT1G03040	AT4G33540	0.0793582
	AT1G72830	AT1G28580	0.0793501
	AT2G20400	AT1G22410	0.0792548
	AT1G52880	AT4G22920	0.0792542
	AT5G05090	AT2G41740	0.0792482
	AT3G01080	AT3G55260	0.0792308
	AT4G29100	AT5G56460	0.079224
	AT1G75390	AT1G67500	0.0791702
	AT2G16770	AT3G12290	0.0791221
	AT4G39250	AT1G13440	0.0790621
	AT5G06100	AT2G18196	0.0789417
	AT2G43140	AT2G40600	0.0788864
	AT2G44430	AT1G80860	0.0788454
	AT1G13960	AT2G34730	0.0788201
	AT1G01720	AT1G05560	0.07882
	AT1G29950	AT3G23530	0.0787455
	AT2G43140	AT3G47050	0.0783607
	AT1G77920	AT2G46200	0.0782809
	AT5G08190	AT2G46200	0.0782796
	AT4G30935	AT5G62190	0.078215
	AT2G18350	AT5G28080	0.0782108
	AT1G52880	AT1G79900	0.0781971
	AT5G67420	AT4G39640	0.0781201
	AT2G42380	AT1G75590	0.0779773
	AT1G30500	AT4G38060	0.0779521
	AT2G38950	AT5G64160	0.0779411
	AT1G19490	AT3G61890	0.0778963
	AT4G01550	AT4G24400	0.0778473
	AT5G08190	AT5G64040	0.0775263
	AT3G05690	AT2G26810	0.0774365
	AT3G42790	AT4G27270	0.0774053
	AT1G72650	AT5G06100	0.0773936
	AT3G18100	AT1G29910	0.0773454
	AT5G07100	AT1G13960	0.0771218
	AT1G72650	AT3G59580	0.0771201
	AT3G04070	AT3G63010	0.0771141
	AT4G38340	AT2G24170	0.0770946
	AT5G14960	AT5G67570	0.0770335
	AT5G06510	AT4G04890	0.0769414
	AT1G29950	AT5G65480	0.0769138
	AT2G02470	AT1G53160	0.0768022
	AT4G20400	AT2G41050	0.076698
	AT1G72830	AT4G01150	0.0766435
	AT1G28420	AT5G59210	0.0764832
	AT1G13960	AT4G02590	0.0764793
	AT5G10970	AT1G55610	0.076394
	AT2G02470	AT4G23180	0.0763801
	AT3G56400	AT5G26170	0.0763796
	AT5G05090	AT1G21270	0.0763558
	AT1G74840	AT1G04410	0.0763064
	AT3G03450	AT2G47060	0.0762782
	AT1G54160	AT2G26810	0.0762766
	AT4G22950	AT3G57920	0.076252
	AT2G19810	AT1G76270	0.0761547
	AT1G30500	AT3G57680	0.0761203
	AT1G72650	AT2G07680	0.0760953
	AT3G03450	AT2G32320	0.0759778
	AT5G26170	AT2G35130	0.0759092
	AT5G65060	AT2G27510	0.0758762
	AT4G35270	AT5G14880	0.0758107
	AT4G01550	AT3G27460	0.07569
	AT1G07530	AT1G14290	0.0756083
	AT2G24645	AT2G41740	0.0755921
	AT5G05090	AT5G11000	0.0755388
	AT1G72650	AT3G20550	0.0755368
	AT3G61890	AT2G24645	0.0755289
	AT3G56400	AT3G17410	0.0754484
	AT1G30500	AT3G23530	0.0753653
	AT2G16720	AT1G01720	0.0753564
	AT3G56400	AT1G03680	0.0752905
	AT3G61890	AT3G09560	0.075282
	AT5G07100	AT5G47060	0.0752681
	AT1G08970	AT4G03240	0.075227
	AT4G01550	AT5G18130	0.0751935

## Sheet: ArabidopsisTFranking
	The Arabidopsis TFs ranked based on the number of edges.
	Gene	count	Is feature? TRUE/FALSE	Symbol	Description
	AT1G13960	34	1	WRKY4	WRKY DNA-binding protein 4
	AT5G26170	34	1	WRKY50	WRKY DNA-binding protein 50
	AT3G42790	32	1	AL3	alfin-like 3
	AT5G08190	26	1	NF-YB12	nuclear factor Y, subunit B12
	AT5G22570	17	1	WRKY38	WRKY DNA-binding protein 38
	AT1G30500	16	1	NF-YA7	nuclear factor Y, subunit A7
	AT1G72650	16	1	TRFL6	TRF-like 6
	AT4G35270	16	1	NLP2	Plant regulator RWP-RK family protein
	AT5G24930	16	1	COL4	CONSTANS-like 4
	AT2G34720	13	1	NF-YA4	nuclear factor Y, subunit A4
	AT3G04070	13	1	NAC047	NAC domain containing protein 47
	AT3G19510	13	1	HAT3.1	Homeodomain-like protein with RING/FYVE/PHD-type zinc finger domain
	AT1G77920	12	1	TGA7	bZIP transcription factor family protein
	AT5G59780	11	1	MYB59	myb domain protein 59
	AT2G19810	10	1	OZF1	CCCH-type zinc finger family protein
	AT3G61890	10	1	HB-12	homeobox 12
	AT1G03040	9	1		basic helix-loop-helix (bHLH) DNA-binding superfamily protein
	AT1G54160	9	1	NF-YA5	nuclear factor Y, subunit A5
	AT1G78600	9	1	LZF1	light-regulated zinc finger protein 1
	AT4G21750	8	1	ATML1	Homeobox-leucine zipper family protein / lipid-binding START domain-containing protein
	AT1G14920	7	1	GAI	GRAS family transcription factor family protein
	AT1G30210	7	1	TCP24	TEOSINTE BRANCHED 1, cycloidea, and PCF family 24
	AT2G24645	7	1		Transcriptional factor B3 family protein
	AT2G43500	7	1	NLP8	Plant regulator RWP-RK family protein
	AT1G01720	6	1	ATAF1	NAC (No Apical Meristem) domain transcriptional regulator superfamily protein
	AT2G02470	6	1	AL6	alfin-like 6
	AT4G26150	6	1	CGA1	cytokinin-responsive gata factor 1
	AT2G16770	5	1	bZIP23	Basic-leucine zipper (bZIP) transcription factor family protein
	AT3G05690	5	1	NF-YA2	nuclear factor Y, subunit A2
	AT3G14020	5	1	NF-YA6	nuclear factor Y, subunit A6
	AT3G54220	5	1	SCR	GRAS family transcription factor
	AT5G06100	5	1	MYB33	myb domain protein 33
	AT1G53160	4	1	SPL4	squamosa promoter binding protein-like 4
	AT2G21230	4	1	bZIP30, DKM	Basic-leucine zipper (bZIP) transcription factor family protein
	AT2G21320	4	1	BBX18	B-box zinc finger family protein
	AT2G27230	4	1	LHW	transcription factor-related
	AT4G02590	4	1	UNE12	basic helix-loop-helix (bHLH) DNA-binding superfamily protein
	AT4G18390	4	1	TCP2	TEOSINTE BRANCHED 1, cycloidea and PCF transcription factor 2
	AT5G06510	4	1	NF-YA10	nuclear factor Y, subunit A10
	AT5G58900	4	1	DIV1	Homeodomain-like transcriptional regulator
	AT1G56170	3	1	NF-YC2	nuclear factor Y, subunit C2
	AT4G38620	3	1	MYB4	myb domain protein 4
	AT1G20640	2	1	NLP4	Plant regulator RWP-RK family protein
	AT2G28550	2	1	RAP2.7	related to AP2.7
	AT2G46680	2	1	HB-7	homeobox 7
	AT3G15270	2	1	SPL5	squamosa promoter binding protein-like 5
	AT3G20910	2	1	NF-YA9	nuclear factor Y, subunit A9
	AT3G46130	2	1	MYB48	myb domain protein 48
	AT4G39250	2	1	RL1	RAD-like 1
	AT5G65410	2	1	HB25	homeobox protein 25
	AT1G76350	1	1	NLP5	Plant regulator RWP-RK family protein
	AT3G49940	1	1	LBD38	LOB domain-containing protein 38
	AT3G57920	1	1	SPL15	squamosa promoter binding protein-like 15
	AT4G04890	1	1	PDF2	protodermal factor 2
	AT5G20510	1	1	AL5	alfin-like 5
	AT5G67420	1	1	LBD37	LOB domain-containing protein 37
	AT3G56400	45	0	WRKY70	WRKY DNA-binding protein 70
	AT5G08330	29	0	TCP11	TCP family transcription factor
	AT2G43140	28	0	bHLH129	basic helix-loop-helix (bHLH) DNA-binding superfamily protein
	AT3G01080	26	0	WRKY58	WRKY DNA-binding protein 58
	AT1G07530	20	0	SCL14	SCARECROW-like 14
	AT3G18100	19	0	MYB4R1	myb domain protein 4r1
	AT1G52880	16	0	NAM	NAC (No Apical Meristem) domain transcriptional regulator superfamily protein
	AT5G05090	16	0		Homeodomain-like superfamily protein
	AT1G72830	15	0	NF-YA3	nuclear factor Y, subunit A3
	AT2G16720	15	0	MYB7	myb domain protein 7
	AT5G64810	15	0	WRKY51	WRKY DNA-binding protein 51
	AT2G42380	14	0	BZIP34	Basic-leucine zipper (bZIP) transcription factor family protein
	AT1G19490	13	0		Basic-leucine zipper (bZIP) transcription factor family protein
	AT3G15510	13	0	NAC2	NAC domain containing protein 2
	AT4G01550	13	0	NAC069	NAC domain containing protein 69
	AT2G36270	12	0	ABI5	Basic-leucine zipper (bZIP) transcription factor family protein
	AT3G60110	12	0		DNA-binding bromodomain-containing protein
	AT5G07100	12	0	WRKY26	WRKY DNA-binding protein 26
	AT1G08970	10	0	NF-YC9	nuclear factor Y, subunit C9
	AT1G74840	10	0		Homeodomain-like superfamily protein
	AT3G13040	10	0	gammaMYB2	myb-like HTH transcriptional regulator family protein
	AT3G55980	10	0	SZF1	salt-inducible zinc finger 1
	AT5G14960	10	0	DEL2	DP-E2F-like 2
	AT5G39860	10	0	PRE1	basic helix-loop-helix (bHLH) DNA-binding family protein
	AT1G77450	9	0	NAC032	NAC domain containing protein 32
	AT2G38950	9	0		Transcription factor jumonji (jmj) family protein / zinc finger (C5HC2 type) family protein
	AT3G03450	9	0	RGL2	RGA-like 2
	AT5G22290	9	0	NAC089	NAC domain containing protein 89
	AT1G29950	8	0	SACL3	basic helix-loop-helix (bHLH) DNA-binding superfamily protein
	AT3G11090	8	0	LBD21	LOB domain-containing protein 21
	AT1G66390	7	0	MYB90	myb domain protein 90
	AT1G69310	7	0	WRKY57	WRKY DNA-binding protein 57
	AT4G30935	7	0	WRKY32	WRKY DNA-binding protein 32
	AT4G32980	7	0	ATH1	homeobox gene 1
	AT5G65060	7	0	MAF3	K-box region and MADS-box transcription factor family protein
	AT1G10320	6	0		Zinc finger C-x8-C-x5-C-x3-H type family protein
	AT1G77570	6	0	AtREN1, REN1	Winged helix-turn-helix transcription repressor DNA-binding
	AT2G18328	6	0	RL4	RAD-like 4
	AT2G20400	6	0	PHL4	myb-like HTH transcriptional regulator family protein
	AT2G35550	6	0	BPC7	basic pentacysteine 7
	AT3G04420	6	0	NAC048	NAC domain containing protein 48
	AT4G20400	6	0	JMJ14	JUMONJI 14
	AT1G28420	5	0	HB-1	homeobox-1
	AT1G56650	5	0	PAP1	production of anthocyanin pigment 1
	AT2G18120	5	0	SRS4	SHI-related sequence 4
	AT2G18350	5	0	HB24	homeobox protein 24
	AT4G09460	5	0	MYB6	myb domain protein 6
	AT5G13820	5	0	TBP1	telomeric DNA binding protein 1
	AT5G56960	5	0		basic helix-loop-helix (bHLH) DNA-binding family protein
	AT5G67180	5	0	TOE3	target of early activation tagged (EAT) 3
	AT1G09250	4	0	AIF4	basic helix-loop-helix (bHLH) DNA-binding superfamily protein
	AT1G26945	4	0	KDR	basic helix-loop-helix (bHLH) DNA-binding superfamily protein
	AT1G44810	4	0	GPL4	DNA-binding storekeeper protein-related transcriptional regulator
	AT1G54830	4	0	NF-YC3	nuclear factor Y, subunit C3
	AT1G75390	4	0	bZIP44	basic leucine-zipper 44
	AT2G44430	4	0		DNA-binding bromodomain-containing protein
	AT4G15090	4	0	FAR1	FRS (FAR1 Related Sequences) transcription factor family
	AT4G29100	4	0	bhlh68	basic helix-loop-helix (bHLH) DNA-binding superfamily protein
	AT4G34590	4	0	GBF6	G-box binding factor 6
	AT5G42520	4	0	BPC6	basic pentacysteine 6
	AT1G55110	3	0	IDD7	indeterminate(ID)-domain 7
	AT2G02060	3	0		Homeodomain-like superfamily protein
	AT2G28810	3	0		Dof-type zinc finger DNA-binding family protein
	AT2G31280	3	0	CPUORF7	conserved peptide upstream open reading frame 7
	AT3G54320	3	0	WRI1	Integrase-type DNA-binding superfamily protein
	AT5G03415	3	0	DPB	Transcription factor DP
	AT5G41920	3	0	AtSCL23, SCL23	GRAS family transcription factor
	AT5G60440	3	0	AGL62	AGAMOUS-like 62
	AT1G07640	2	0	OBP2	Dof-type zinc finger DNA-binding family protein
	AT1G22490	2	0	bHLH094, bHLH94	basic helix-loop-helix (bHLH) DNA-binding superfamily protein
	AT1G30330	2	0	ARF6	auxin response factor 6
	AT1G30490	2	0	PHV	Homeobox-leucine zipper family protein / lipid-binding START domain-containing protein
	AT1G46768	2	0	RAP2.1	related to AP2 1
	AT1G49475	2	0		AP2/B3-like transcriptional factor family protein
	AT2G24260	2	0	LRL1	LJRHL1-like 1
	AT2G36340	2	0	GPL3	DNA-binding storekeeper protein-related transcriptional regulator
	AT2G46870	2	0	NGA1	AP2/B3-like transcriptional factor family protein
	AT4G00940	2	0	AtDOF4.1, DOF4.1, ITD1	Dof-type zinc finger DNA-binding family protein
	AT4G35900	2	0	FD	Basic-leucine zipper (bZIP) transcription factor family protein
	AT4G38340	2	0	NLP3	Plant regulator RWP-RK family protein
	AT5G10970	2	0		C2H2 and C2HC zinc fingers superfamily protein
	AT1G06180	1	0	MYB13	myb domain protein 13
	AT1G06910	1	0	TRFL7	TRF-like 7
	AT1G14440	1	0	HB31	homeobox protein 31
	AT1G59640	1	0	BPEp	BIG PETAL P
	AT2G26580	1	0	YAB5	plant-specific transcription factor YABBY family protein
	AT2G40620	1	0	bZIP18	Basic-leucine zipper (bZIP) transcription factor family protein
	AT3G02990	1	0	HSFA1E	heat shock transcription factor A1E
	AT3G25730	1	0	EDF3	ethylene response DNA binding factor 3
	AT4G00238	1	0	AtSTKL1	DNA-binding storekeeper protein-related transcriptional regulator
	AT4G00870	1	0	bHLH014, bHLH14	basic helix-loop-helix (bHLH) DNA-binding superfamily protein
	AT4G14713	1	0	PPD1	TIFY domain/Divergent CCT motif family protein
	AT4G16750	1	0	ERF39	Integrase-type DNA-binding superfamily protein
	AT4G22950	1	0	AGL19	AGAMOUS-like 19
	AT4G23550	1	0	WRKY29	WRKY family transcription factor
	AT4G36570	1	0	RL3	RAD-like 3
	AT5G52830	1	0	WRKY27	WRKY DNA-binding protein 27
	AT5G56270	1	0	WRKY2	WRKY DNA-binding protein 2

## Sheet: maizeGRN
	The maize NUE gene regulatory network
	regulatoryGene	targetGene	weight
	Zm00001d053967	Zm00001d025892	0.688227
	Zm00001d044117	Zm00001d044159	0.632027
	Zm00001d006701	Zm00001d033419	0.570781
	Zm00001d050768	Zm00001d043650	0.552744
	Zm00001d032190	Zm00001d027557	0.526316
	Zm00001d028432	Zm00001d050403	0.501438
	Zm00001d013202	Zm00001d002426	0.465625
	Zm00001d033719	Zm00001d036535	0.457763
	Zm00001d012584	Zm00001d028999	0.456238
	Zm00001d050768	Zm00001d044465	0.44082
	Zm00001d048404	Zm00001d042830	0.424483
	Zm00001d006293	Zm00001d011188	0.420522
	Zm00001d037607	Zm00001d006793	0.410596
	Zm00001d052974	Zm00001d026026	0.408336
	Zm00001d028432	Zm00001d041819	0.40382
	Zm00001d007042	Zm00001d043248	0.400194
	Zm00001d050018	Zm00001d040190	0.398307
	Zm00001d041418	Zm00001d011799	0.393106
	Zm00001d037901	Zm00001d010463	0.391814
	Zm00001d002156	Zm00001d038088	0.376442
	Zm00001d005888	Zm00001d038165	0.369102
	Zm00001d051427	Zm00001d021288	0.362931
	Zm00001d028432	Zm00001d019518	0.358114
	Zm00001d028432	Zm00001d021906	0.350299
	Zm00001d028432	Zm00001d013146	0.349504
	Zm00001d041853	Zm00001d050021	0.345335
	Zm00001d041853	Zm00001d017526	0.335758
	Zm00001d006739	Zm00001d043621	0.326389
	Zm00001d033719	Zm00001d014435	0.325582
	Zm00001d012527	Zm00001d022181	0.315146
	Zm00001d013777	Zm00001d013086	0.314791
	Zm00001d008612	Zm00001d002880	0.313288
	Zm00001d053967	Zm00001d018940	0.300658
	Zm00001d033719	Zm00001d032197	0.299851
	Zm00001d006293	Zm00001d021442	0.299571
	Zm00001d014858	Zm00001d021435	0.296325
	Zm00001d019944	Zm00001d051842	0.286255
	Zm00001d014690	Zm00001d007857	0.283237
	Zm00001d013999	Zm00001d034422	0.279509
	Zm00001d041418	Zm00001d025831	0.277802
	Zm00001d028432	Zm00001d032197	0.274885
	Zm00001d044785	Zm00001d018779	0.274586
	Zm00001d019116	Zm00001d019117	0.269028
	Zm00001d020460	Zm00001d049650	0.26735
	Zm00001d018394	Zm00001d011418	0.264649
	Zm00001d047356	Zm00001d006293	0.262072
	Zm00001d006065	Zm00001d019117	0.259423
	Zm00001d006293	Zm00001d005996	0.256111
	Zm00001d002754	Zm00001d047820	0.254227
	Zm00001d028999	Zm00001d002261	0.253773
	Zm00001d033719	Zm00001d001857	0.252859
	Zm00001d029242	Zm00001d008681	0.246595
	Zm00001d037327	Zm00001d017768	0.246287
	Zm00001d020460	Zm00001d007274	0.246273
	Zm00001d038270	Zm00001d034420	0.245532
	Zm00001d046719	Zm00001d005446	0.244855
	Zm00001d028432	Zm00001d006663	0.243653
	Zm00001d038270	Zm00001d038346	0.242549
	Zm00001d035503	Zm00001d034796	0.242024
	Zm00001d042267	Zm00001d049650	0.23945
	Zm00001d043992	Zm00001d006521	0.238203
	Zm00001d053124	Zm00001d024568	0.237544
	Zm00001d052621	Zm00001d006663	0.234316
	Zm00001d031561	Zm00001d006028	0.234314
	Zm00001d016535	Zm00001d032152	0.233526
	Zm00001d042436	Zm00001d034422	0.232064
	Zm00001d006922	Zm00001d041488	0.230714
	Zm00001d042436	Zm00001d015058	0.229693
	Zm00001d028999	Zm00001d041590	0.228359
	Zm00001d052974	Zm00001d038984	0.226655
	Zm00001d042313	Zm00001d002234	0.226071
	Zm00001d020954	Zm00001d043795	0.224619
	Zm00001d029448	Zm00001d048497	0.223699
	Zm00001d020460	Zm00001d039715	0.221666
	Zm00001d039893	Zm00001d006198	0.221274
	Zm00001d018258	Zm00001d016825	0.220741
	Zm00001d017176	Zm00001d023713	0.220087
	Zm00001d027929	Zm00001d043174	0.219783
	Zm00001d015421	Zm00001d038165	0.218864
	Zm00001d020460	Zm00001d008681	0.216753
	Zm00001d006065	Zm00001d012609	0.214549
	Zm00001d034606	Zm00001d018364	0.214404
	Zm00001d033344	Zm00001d009029	0.213687
	Zm00001d009599	Zm00001d026635	0.213241
	Zm00001d042907	Zm00001d018468	0.213163
	Zm00001d015421	Zm00001d006137	0.212797
	Zm00001d026398	Zm00001d028360	0.212429
	Zm00001d046719	Zm00001d043299	0.211902
	Zm00001d028472	Zm00001d012544	0.211325
	Zm00001d039475	Zm00001d006098	0.211076
	Zm00001d026543	Zm00001d029853	0.209937
	Zm00001d014703	Zm00001d011679	0.208849
	Zm00001d018394	Zm00001d047797	0.208169
	Zm00001d037769	Zm00001d051872	0.206634
	Zm00001d028432	Zm00001d023713	0.205539
	Zm00001d018380	Zm00001d042609	0.203132
	Zm00001d009599	Zm00001d007383	0.202914
	Zm00001d033945	Zm00001d047217	0.202729
	Zm00001d006701	Zm00001d032042	0.201178
	Zm00001d033347	Zm00001d032233	0.200102
	Zm00001d017412	Zm00001d039914	0.20003
	Zm00001d039893	Zm00001d020877	0.199625
	Zm00001d031561	Zm00001d020348	0.19493
	Zm00001d020714	Zm00001d006211	0.194299
	Zm00001d019207	Zm00001d044300	0.194122
	Zm00001d021442	Zm00001d005029	0.192682
	Zm00001d052038	Zm00001d035512	0.191402
	Zm00001d029242	Zm00001d039715	0.191002
	Zm00001d006293	Zm00001d006267	0.190756
	Zm00001d036736	Zm00001d005997	0.190269
	Zm00001d038270	Zm00001d027601	0.189621
	Zm00001d044242	Zm00001d009029	0.189385
	Zm00001d050018	Zm00001d048190	0.187571
	Zm00001d010974	Zm00001d025915	0.187357
	Zm00001d033719	Zm00001d044396	0.186509
	Zm00001d042830	Zm00001d044495	0.185382
	Zm00001d039893	Zm00001d003767	0.183958
	Zm00001d026363	Zm00001d021763	0.183404
	Zm00001d042907	Zm00001d044243	0.182978
	Zm00001d042907	Zm00001d001804	0.18262
	Zm00001d052357	Zm00001d043651	0.181871
	Zm00001d017420	Zm00001d017379	0.181787
	Zm00001d046719	Zm00001d024306	0.181688
	Zm00001d003509	Zm00001d048944	0.180673
	Zm00001d013202	Zm00001d039118	0.17987
	Zm00001d029242	Zm00001d047532	0.178386
	Zm00001d005578	Zm00001d045054	0.177873
	Zm00001d002754	Zm00001d028598	0.1777
	Zm00001d033719	Zm00001d011418	0.177374
	Zm00001d041418	Zm00001d007827	0.177197
	Zm00001d038270	Zm00001d034796	0.176713
	Zm00001d018305	Zm00001d043860	0.176411
	Zm00001d042830	Zm00001d002530	0.175568
	Zm00001d015421	Zm00001d037769	0.175047
	Zm00001d017079	Zm00001d048416	0.174747
	Zm00001d013443	Zm00001d020877	0.17401
	Zm00001d017726	Zm00001d052837	0.173751
	Zm00001d019116	Zm00001d002798	0.173184
	Zm00001d039893	Zm00001d041819	0.173059
	Zm00001d042550	Zm00001d010463	0.17239
	Zm00001d026477	Zm00001d004358	0.170483
	Zm00001d033297	Zm00001d041488	0.168864
	Zm00001d023523	Zm00001d021435	0.168806
	Zm00001d042436	Zm00001d013086	0.167719
	Zm00001d037327	Zm00001d043374	0.166371
	Zm00001d050018	Zm00001d008691	0.166008
	Zm00001d039492	Zm00001d004358	0.165183
	Zm00001d037327	Zm00001d037644	0.165094
	Zm00001d037769	Zm00001d049016	0.164397
	Zm00001d014703	Zm00001d032695	0.161609
	Zm00001d049223	Zm00001d003459	0.161405
	Zm00001d028007	Zm00001d013073	0.160094
	Zm00001d044785	Zm00001d033132	0.15969
	Zm00001d029242	Zm00001d003457	0.158861
	Zm00001d006001	Zm00001d016991	0.158668
	Zm00001d052974	Zm00001d052518	0.157058
	Zm00001d033347	Zm00001d043374	0.156217
	Zm00001d037971	Zm00001d023689	0.155213
	Zm00001d017726	Zm00001d037695	0.154841
	Zm00001d006293	Zm00001d044495	0.154002
	Zm00001d034738	Zm00001d041410	0.151483
	Zm00001d031008	Zm00001d010796	0.150558
	Zm00001d042267	Zm00001d048135	0.150017
	Zm00001d017268	Zm00001d008974	0.150006
	Zm00001d036673	Zm00001d043860	0.148182
	Zm00001d033344	Zm00001d012607	0.147356
	Zm00001d035321	Zm00001d006644	0.146754
	Zm00001d042436	Zm00001d047958	0.146731
	Zm00001d053967	Zm00001d044159	0.146674
	Zm00001d041418	Zm00001d039914	0.146525
	Zm00001d041418	Zm00001d006900	0.145692
	Zm00001d029602	Zm00001d029049	0.145528
	Zm00001d026477	Zm00001d015060	0.145333
	Zm00001d004102	Zm00001d002261	0.145272
	Zm00001d052621	Zm00001d021763	0.145154
	Zm00001d050816	Zm00001d021763	0.144747
	Zm00001d012725	Zm00001d043174	0.144391
	Zm00001d047356	Zm00001d011188	0.144334
	Zm00001d033719	Zm00001d052040	0.144261
	Zm00001d046719	Zm00001d016991	0.144146
	Zm00001d041418	Zm00001d043757	0.143617
	Zm00001d033267	Zm00001d031677	0.143531
	Zm00001d047025	Zm00001d043062	0.143527
	Zm00001d028984	Zm00001d004358	0.143312
	Zm00001d009599	Zm00001d038346	0.143226
	Zm00001d032999	Zm00001d029065	0.142886
	Zm00001d003601	Zm00001d010867	0.142543
	Zm00001d027510	Zm00001d010867	0.140362
	Zm00001d047442	Zm00001d031514	0.140338
	Zm00001d018208	Zm00001d047958	0.140027
	Zm00001d020043	Zm00001d003446	0.139934
	Zm00001d042609	Zm00001d029853	0.139688
	Zm00001d006065	Zm00001d038270	0.139377
	Zm00001d037774	Zm00001d018940	0.139356
	Zm00001d006065	Zm00001d014564	0.139233
	Zm00001d033344	Zm00001d013465	0.13713
	Zm00001d048286	Zm00001d003459	0.136759
	Zm00001d033719	Zm00001d037644	0.136392
	Zm00001d048309	Zm00001d025831	0.135299
	Zm00001d027318	Zm00001d021021	0.135287
	Zm00001d038574	Zm00001d038270	0.134718
	Zm00001d013501	Zm00001d025831	0.134407
	Zm00001d006551	Zm00001d016561	0.133868
	Zm00001d050768	Zm00001d032605	0.133006
	Zm00001d004651	Zm00001d003459	0.132017
	Zm00001d025705	Zm00001d024160	0.131818
	Zm00001d017726	Zm00001d032605	0.131397
	Zm00001d028432	Zm00001d013039	0.131264
	Zm00001d008323	Zm00001d014961	0.13123
	Zm00001d037769	Zm00001d011642	0.130937
	Zm00001d014690	Zm00001d024306	0.129989
	Zm00001d042830	Zm00001d052518	0.129895
	Zm00001d017129	Zm00001d020348	0.128863
	Zm00001d037607	Zm00001d016800	0.128643
	Zm00001d029242	Zm00001d046682	0.128465
	Zm00001d013202	Zm00001d024637	0.128284
	Zm00001d002754	Zm00001d017526	0.128026
	Zm00001d013443	Zm00001d014435	0.127977
	Zm00001d004651	Zm00001d025103	0.127894
	Zm00001d030891	Zm00001d007274	0.127666
	Zm00001d049223	Zm00001d044465	0.127575
	Zm00001d038270	Zm00001d039468	0.127317
	Zm00001d023523	Zm00001d018364	0.125683
	Zm00001d042609	Zm00001d038984	0.125303
	Zm00001d038270	Zm00001d011285	0.124956
	Zm00001d038270	Zm00001d025665	0.124945
	Zm00001d041418	Zm00001d012607	0.124754
	Zm00001d050310	Zm00001d005657	0.124392
	Zm00001d044117	Zm00001d005193	0.122339
	Zm00001d009599	Zm00001d039118	0.121897
	Zm00001d006860	Zm00001d006274	0.12149
	Zm00001d013676	Zm00001d030766	0.121347
	Zm00001d007042	Zm00001d011642	0.120383
	Zm00001d042907	Zm00001d025644	0.118605
	Zm00001d047442	Zm00001d047820	0.118503
	Zm00001d005888	Zm00001d037607	0.11811
	Zm00001d037221	Zm00001d035512	0.117488
	Zm00001d052621	Zm00001d006540	0.11666
	Zm00001d017176	Zm00001d014564	0.116656
	Zm00001d044301	Zm00001d046682	0.116629
	Zm00001d052974	Zm00001d025644	0.116041
	Zm00001d017176	Zm00001d053049	0.115468
	Zm00001d009570	Zm00001d011679	0.114553
	Zm00001d030891	Zm00001d041740	0.114309
	Zm00001d039049	Zm00001d008379	0.114177
	Zm00001d006293	Zm00001d001804	0.113698
	Zm00001d001936	Zm00001d019899	0.113573
	Zm00001d037774	Zm00001d052040	0.113531
	Zm00001d034606	Zm00001d048135	0.113374
	Zm00001d011849	Zm00001d013073	0.113301
	Zm00001d009599	Zm00001d044495	0.11326
	Zm00001d005888	Zm00001d006211	0.112579
	Zm00001d017726	Zm00001d044401	0.11235
	Zm00001d028007	Zm00001d015060	0.112058
	Zm00001d018380	Zm00001d024637	0.111826
	Zm00001d013073	Zm00001d047958	0.11158
	Zm00001d003037	Zm00001d008379	0.1115
	Zm00001d038574	Zm00001d025915	0.110976
	Zm00001d049173	Zm00001d021878	0.110662
	Zm00001d022427	Zm00001d039266	0.1105
	Zm00001d034298	Zm00001d035512	0.110271
	Zm00001d047356	Zm00001d002798	0.109562
	Zm00001d012527	Zm00001d006900	0.109124
	Zm00001d052621	Zm00001d021906	0.109114
	Zm00001d007436	Zm00001d021878	0.108203
	Zm00001d042463	Zm00001d015060	0.108012
	Zm00001d026594	Zm00001d042997	0.107782
	Zm00001d013777	Zm00001d038088	0.107471
	Zm00001d006293	Zm00001d005317	0.10747
	Zm00001d039049	Zm00001d007383	0.107004
	Zm00001d006293	Zm00001d026635	0.106774
	Zm00001d046937	Zm00001d032042	0.106724
	Zm00001d033344	Zm00001d041590	0.106663
	Zm00001d009599	Zm00001d002798	0.106523
	Zm00001d020025	Zm00001d011624	0.106516
	Zm00001d028432	Zm00001d014435	0.106493
	Zm00001d030032	Zm00001d021878	0.106281
	Zm00001d043500	Zm00001d026599	0.105838
	Zm00001d008648	Zm00001d036274	0.105779
	Zm00001d008323	Zm00001d016100	0.10534
	Zm00001d017420	Zm00001d006193	0.105133
	Zm00001d041418	Zm00001d018940	0.104941
	Zm00001d002156	Zm00001d013073	0.104455
	Zm00001d047356	Zm00001d005996	0.104293
	Zm00001d041445	Zm00001d006644	0.103654
	Zm00001d005578	Zm00001d027373	0.103585
	Zm00001d028432	Zm00001d007827	0.103514
	Zm00001d026542	Zm00001d040741	0.102967
	Zm00001d043946	Zm00001d009967	0.102928
	Zm00001d041418	Zm00001d038891	0.102376
	Zm00001d047442	Zm00001d032024	0.102255
	Zm00001d033719	Zm00001d053786	0.102137
	Zm00001d003076	Zm00001d006160	0.10191
	Zm00001d052974	Zm00001d024637	0.101524
	Zm00001d003176	Zm00001d018380	0.100823
	Zm00001d028999	Zm00001d006193	0.100763
	Zm00001d033347	Zm00001d007383	0.100167
	Zm00001d001936	Zm00001d044401	0.0990595
	Zm00001d002542	Zm00001d024568	0.0988289
	Zm00001d002945	Zm00001d050551	0.098543
	Zm00001d038574	Zm00001d003059	0.0982796
	Zm00001d016535	Zm00001d031136	0.0981899
	Zm00001d027929	Zm00001d032152	0.098095
	Zm00001d052621	Zm00001d013146	0.0980847
	Zm00001d002439	Zm00001d011624	0.0978411
	Zm00001d006065	Zm00001d019899	0.0970973
	Zm00001d014843	Zm00001d005193	0.0968112
	Zm00001d010574	Zm00001d043795	0.0965669
	Zm00001d041883	Zm00001d032695	0.0964902
	Zm00001d029242	Zm00001d049016	0.0962678
	Zm00001d032999	Zm00001d052742	0.0962426
	Zm00001d017862	Zm00001d031136	0.096118
	Zm00001d042472	Zm00001d037607	0.0959991
	Zm00001d041418	Zm00001d021288	0.0959619
	Zm00001d035321	Zm00001d009967	0.0959534
	Zm00001d037769	Zm00001d006098	0.0956088
	Zm00001d035076	Zm00001d036951	0.0955453
	Zm00001d018380	Zm00001d024568	0.0953641
	Zm00001d028432	Zm00001d006140	0.0953254
	Zm00001d013443	Zm00001d026599	0.0949387
	Zm00001d042968	Zm00001d011285	0.094859
	Zm00001d037170	Zm00001d010796	0.0944376
	Zm00001d037769	Zm00001d011624	0.0938141
	Zm00001d052974	Zm00001d046438	0.0936854
	Zm00001d013202	Zm00001d006293	0.093529
	Zm00001d002439	Zm00001d044396	0.0933546
	Zm00001d041418	Zm00001d028598	0.0931778
	Zm00001d051684	Zm00001d011487	0.0930301
	Zm00001d049493	Zm00001d045054	0.0929928
	Zm00001d028432	Zm00001d044396	0.0929443
	Zm00001d041472	Zm00001d015060	0.0925774
	Zm00001d013443	Zm00001d049016	0.0922764
	Zm00001d038270	Zm00001d006293	0.0920879
	Zm00001d042471	Zm00001d039266	0.0920687
	Zm00001d041853	Zm00001d043795	0.0920197
	Zm00001d037774	Zm00001d009084	0.0919556
	Zm00001d042609	Zm00001d018380	0.0919328
	Zm00001d050018	Zm00001d047217	0.0913456
	Zm00001d037607	Zm00001d028598	0.0912416
	Zm00001d032999	Zm00001d017379	0.0908815
	Zm00001d026448	Zm00001d020264	0.0906899
	Zm00001d020460	Zm00001d022464	0.0906784
	Zm00001d017726	Zm00001d027601	0.090237
	Zm00001d020025	Zm00001d003129	0.0900417
	Zm00001d053967	Zm00001d008691	0.0899449
	Zm00001d006198	Zm00001d047797	0.0899252
	Zm00001d018208	Zm00001d027444	0.0898959
	Zm00001d046688	Zm00001d005446	0.0897271
	Zm00001d019354	Zm00001d005317	0.0897075
	Zm00001d025050	Zm00001d010867	0.0894873
	Zm00001d037015	Zm00001d021021	0.0891114
	Zm00001d020595	Zm00001d019899	0.0890768
	Zm00001d013202	Zm00001d040741	0.0889241
	Zm00001d042830	Zm00001d050551	0.0887778
	Zm00001d008602	Zm00001d034420	0.0886647
	Zm00001d035487	Zm00001d043860	0.0886545
	Zm00001d026593	Zm00001d005193	0.0885834
	Zm00001d050310	Zm00001d036274	0.0885381
	Zm00001d032556	Zm00001d011487	0.0884864
	Zm00001d032190	Zm00001d005317	0.088443
	Zm00001d026593	Zm00001d016561	0.0884003
	Zm00001d037327	Zm00001d032233	0.0882949
	Zm00001d013443	Zm00001d048416	0.0882639
	Zm00001d008602	Zm00001d038891	0.0880639
	Zm00001d028432	Zm00001d049016	0.0877747
	Zm00001d031790	Zm00001d010791	0.0873362
	Zm00001d017726	Zm00001d006540	0.087297
	Zm00001d007962	Zm00001d005657	0.0872219
	Zm00001d028625	Zm00001d022182	0.0871984
	Zm00001d003037	Zm00001d016800	0.0871274
	Zm00001d042482	Zm00001d047124	0.0870941
	Zm00001d010974	Zm00001d036951	0.0868139
	Zm00001d051684	Zm00001d006098	0.0865983
	Zm00001d008602	Zm00001d003059	0.0860878
	Zm00001d009599	Zm00001d006293	0.0860272
	Zm00001d042373	Zm00001d042541	0.0859392
	Zm00001d042609	Zm00001d018779	0.0858935
	Zm00001d026628	Zm00001d003129	0.0858603
	Zm00001d046719	Zm00001d029049	0.0856631
	Zm00001d002945	Zm00001d047217	0.0853452
	Zm00001d006293	Zm00001d048540	0.0850138
	Zm00001d033719	Zm00001d011799	0.0849881
	Zm00001d027425	Zm00001d014303	0.0848713
	Zm00001d003076	Zm00001d024141	0.0848082
	Zm00001d048286	Zm00001d021334	0.084761
	Zm00001d011953	Zm00001d029049	0.0846815
	Zm00001d046937	Zm00001d037607	0.0845653
	Zm00001d038270	Zm00001d006267	0.0845143
	Zm00001d032999	Zm00001d007274	0.0836828
	Zm00001d033719	Zm00001d026599	0.0835436
	Zm00001d017420	Zm00001d030766	0.0830831
	Zm00001d040301	Zm00001d014564	0.0830524
	Zm00001d045026	Zm00001d011799	0.0828831
	Zm00001d037327	Zm00001d006137	0.0826164
	Zm00001d026047	Zm00001d031136	0.0825278
	Zm00001d038574	Zm00001d032306	0.0825154
	Zm00001d017412	Zm00001d024160	0.0824725
	Zm00001d042830	Zm00001d044243	0.082386
	Zm00001d006293	Zm00001d038270	0.0817333
	Zm00001d028432	Zm00001d007383	0.0815615
	Zm00001d008612	Zm00001d046652	0.0813902
	Zm00001d051684	Zm00001d037695	0.0812583
	Zm00001d042550	Zm00001d036535	0.0811812
	Zm00001d047356	Zm00001d041769	0.0811426
	Zm00001d013777	Zm00001d017186	0.0809326
	Zm00001d043946	Zm00001d043249	0.0808475
	Zm00001d039492	Zm00001d002426	0.080173
	Zm00001d029242	Zm00001d001857	0.0800582
	Zm00001d029242	Zm00001d013146	0.0799805
	Zm00001d036673	Zm00001d043062	0.0799461
	Zm00001d026252	Zm00001d017186	0.0798003
	Zm00001d038284	Zm00001d006160	0.0797114
	Zm00001d022314	Zm00001d006198	0.0794995
	Zm00001d010967	Zm00001d046438	0.0793144
	Zm00001d039049	Zm00001d044243	0.0790813
	Zm00001d002156	Zm00001d047958	0.0789102
	Zm00001d014405	Zm00001d042997	0.0789002
	Zm00001d032999	Zm00001d048540	0.0788183
	Zm00001d046967	Zm00001d021442	0.0787145
	Zm00001d029149	Zm00001d053786	0.0786205
	Zm00001d001865	Zm00001d008772	0.0785638
	Zm00001d042609	Zm00001d003767	0.0783516
	Zm00001d026271	Zm00001d003457	0.0781667
	Zm00001d021442	Zm00001d027861	0.0776836
	Zm00001d042968	Zm00001d045054	0.077388
	Zm00001d020025	Zm00001d007827	0.0772774
	Zm00001d039492	Zm00001d021334	0.0772362
	Zm00001d037327	Zm00001d044396	0.0771509
	Zm00001d025050	Zm00001d003129	0.0771248
	Zm00001d039475	Zm00001d010791	0.0771246
	Zm00001d033719	Zm00001d011285	0.0771036
	Zm00001d020025	Zm00001d040190	0.0769995
	Zm00001d042482	Zm00001d018380	0.0769606
	Zm00001d008602	Zm00001d008974	0.0769254
	Zm00001d036494	Zm00001d002854	0.0768486
	Zm00001d014690	Zm00001d006540	0.076842
	Zm00001d052621	Zm00001d032197	0.0768079
	Zm00001d009570	Zm00001d002826	0.0761671
	Zm00001d035321	Zm00001d051842	0.0760471
	Zm00001d002573	Zm00001d011679	0.0759824
	Zm00001d020954	Zm00001d016825	0.0757342
	Zm00001d028472	Zm00001d053786	0.0754377
	Zm00001d002754	Zm00001d052040	0.0754232
	Zm00001d017176	Zm00001d020264	0.0752995
	Zm00001d025050	Zm00001d010796	0.075286
	Zm00001d009747	Zm00001d006198	0.0751783
	Zm00001d014690	Zm00001d037695	0.0746346
	Zm00001d021442	Zm00001d041769	0.0745506
	Zm00001d005813	Zm00001d002999	0.0743513
	Zm00001d042910	Zm00001d027861	0.0741519
	Zm00001d018394	Zm00001d024160	0.0741434
	Zm00001d020409	Zm00001d021021	0.0739851
	Zm00001d031329	Zm00001d046652	0.0739434
	Zm00001d025548	Zm00001d032152	0.073731
	Zm00001d046967	Zm00001d027861	0.0736937
	Zm00001d019116	Zm00001d034832	0.0734948
	Zm00001d042968	Zm00001d053786	0.0733296
	Zm00001d040362	Zm00001d038964	0.0729462
	Zm00001d004358	Zm00001d002503	0.0728273
	Zm00001d040536	Zm00001d024568	0.0728214
	Zm00001d039049	Zm00001d021334	0.0727674
	Zm00001d030032	Zm00001d008974	0.0726581
	Zm00001d020025	Zm00001d006644	0.0725719
	Zm00001d033898	Zm00001d006644	0.0724014
	Zm00001d046688	Zm00001d003941	0.072376
	Zm00001d020460	Zm00001d016991	0.0722033
	Zm00001d010967	Zm00001d003941	0.0720373
	Zm00001d017176	Zm00001d049016	0.0717777
	Zm00001d042830	Zm00001d025644	0.071754
	Zm00001d026594	Zm00001d041769	0.0716901
	Zm00001d018394	Zm00001d032695	0.0716499
	Zm00001d045026	Zm00001d009084	0.0715778
	Zm00001d051879	Zm00001d025035	0.0711313
	Zm00001d014703	Zm00001d009084	0.0710378
	Zm00001d014858	Zm00001d018364	0.0710359
	Zm00001d049223	Zm00001d025103	0.0709898
	Zm00001d033158	Zm00001d019899	0.070987
	Zm00001d031092	Zm00001d003941	0.0709838
	Zm00001d046719	Zm00001d031447	0.0709661
	Zm00001d010974	Zm00001d016561	0.0709093
	Zm00001d023242	Zm00001d008772	0.0708577
	Zm00001d039893	Zm00001d005996	0.0707816
	Zm00001d012810	Zm00001d006198	0.0706874
	Zm00001d042968	Zm00001d021878	0.0702864
	Zm00001d031898	Zm00001d053696	0.0701767
	Zm00001d050269	Zm00001d011418	0.0700605
	Zm00001d042907	Zm00001d011642	0.070023
	Zm00001d015421	Zm00001d051872	0.0698417
	Zm00001d047356	Zm00001d007383	0.0696516
	Zm00001d031164	Zm00001d032152	0.069563
	Zm00001d017176	Zm00001d032042	0.0692839
	Zm00001d021442	Zm00001d002880	0.0692285
	Zm00001d049715	Zm00001d034832	0.0688561
	Zm00001d028999	Zm00001d002503	0.0688184
	Zm00001d037769	Zm00001d037644	0.0686992
	Zm00001d018394	Zm00001d025644	0.0683893
	Zm00001d006293	Zm00001d002798	0.0679282
	Zm00001d052974	Zm00001d039468	0.0678221
	Zm00001d009570	Zm00001d013493	0.0676982
	Zm00001d013202	Zm00001d047532	0.0675539
	Zm00001d048309	Zm00001d009029	0.067471
	Zm00001d048574	Zm00001d003059	0.0674505
	Zm00001d009599	Zm00001d038984	0.0673272
	Zm00001d013443	Zm00001d023713	0.0671154
	Zm00001d046937	Zm00001d002999	0.0670915
	Zm00001d030891	Zm00001d043299	0.0666703
	Zm00001d013443	Zm00001d001857	0.0665821
	Zm00001d035321	Zm00001d048944	0.0664687
	Zm00001d052621	Zm00001d013039	0.0664109
	Zm00001d013130	Zm00001d008691	0.0661998
	Zm00001d017176	Zm00001d003446	0.0661182
	Zm00001d044074	Zm00001d027373	0.0660905
	Zm00001d039893	Zm00001d053049	0.0658841
	Zm00001d042609	Zm00001d047124	0.0658721
	Zm00001d047309	Zm00001d032306	0.0657624
	Zm00001d042436	Zm00001d027444	0.0656901
	Zm00001d045128	Zm00001d016100	0.0655652
	Zm00001d007436	Zm00001d033132	0.0654368
	Zm00001d029602	Zm00001d003767	0.0654277
	Zm00001d048404	Zm00001d002234	0.0651285
	Zm00001d033719	Zm00001d021435	0.0649492
	Zm00001d029242	Zm00001d006540	0.0648291
	Zm00001d037769	Zm00001d037695	0.0645345
	Zm00001d037327	Zm00001d006160	0.0643543
	Zm00001d028265	Zm00001d007857	0.064257
	Zm00001d037327	Zm00001d024160	0.0641925
	Zm00001d042263	Zm00001d002999	0.0640425
	Zm00001d037274	Zm00001d018468	0.0639658
	Zm00001d026542	Zm00001d006274	0.0639552
	Zm00001d031445	Zm00001d021442	0.063931
	Zm00001d039260	Zm00001d052040	0.0638733
	Zm00001d046937	Zm00001d039914	0.0637495
	Zm00001d041847	Zm00001d025035	0.0637327
	Zm00001d042830	Zm00001d046682	0.0637159
	Zm00001d003176	Zm00001d050551	0.0636873
	Zm00001d006922	Zm00001d038964	0.0636732
	Zm00001d012688	Zm00001d032695	0.0635417
	Zm00001d018380	Zm00001d047532	0.0633876
	Zm00001d039893	Zm00001d005446	0.063374
	Zm00001d028603	Zm00001d044056	0.0632284
	Zm00001d032784	Zm00001d029065	0.0629672
	Zm00001d009088	Zm00001d042541	0.0628588
	Zm00001d022366	Zm00001d016561	0.0628021
	Zm00001d028432	Zm00001d014564	0.062747
	Zm00001d028432	Zm00001d038984	0.0625887
	Zm00001d018394	Zm00001d006521	0.0625145
	Zm00001d044785	Zm00001d009178	0.0624772
	Zm00001d006578	Zm00001d038964	0.0620945
	Zm00001d018255	Zm00001d032306	0.0620319
	Zm00001d048574	Zm00001d028999	0.0618663
	Zm00001d032999	Zm00001d006540	0.0618542
	Zm00001d035321	Zm00001d007827	0.0617642
	Zm00001d047356	Zm00001d037769	0.0616849
	Zm00001d006065	Zm00001d027456	0.0616695
	Zm00001d026047	Zm00001d006267	0.0616488
	Zm00001d012544	Zm00001d039118	0.0616366
	Zm00001d044301	Zm00001d016991	0.0614291
	Zm00001d020460	Zm00001d049016	0.06141
	Zm00001d008602	Zm00001d038270	0.0613053
	Zm00001d013443	Zm00001d050403	0.0610308
	Zm00001d035503	Zm00001d005997	0.061005
	Zm00001d030891	Zm00001d009967	0.060857
	Zm00001d046688	Zm00001d053049	0.0606892
	Zm00001d039049	Zm00001d039118	0.060687
	Zm00001d037327	Zm00001d042830	0.060619
	Zm00001d013130	Zm00001d006521	0.0606141
	Zm00001d006860	Zm00001d031136	0.0605852
	Zm00001d033347	Zm00001d005996	0.0604191
	Zm00001d021754	Zm00001d053696	0.0603949
	Zm00001d017176	Zm00001d006140	0.0603245
	Zm00001d042907	Zm00001d015058	0.0602189
	Zm00001d046688	Zm00001d029049	0.060116
	Zm00001d026477	Zm00001d025103	0.0600298
	Zm00001d049223	Zm00001d005193	0.0599678
	Zm00001d004651	Zm00001d006198	0.0598401
	Zm00001d033347	Zm00001d022182	0.0597675
	Zm00001d013202	Zm00001d027861	0.0597289
	Zm00001d024732	Zm00001d043174	0.0595418
	Zm00001d038397	Zm00001d032233	0.0594173
	Zm00001d028007	Zm00001d013493	0.0592604
	Zm00001d012544	Zm00001d043249	0.0592493
	Zm00001d051879	Zm00001d018779	0.0592442
	Zm00001d042482	Zm00001d002854	0.0591018
	Zm00001d029242	Zm00001d044401	0.059093
	Zm00001d034601	Zm00001d043174	0.058993
	Zm00001d034601	Zm00001d012607	0.0589564
	Zm00001d028432	Zm00001d020264	0.0587578
	Zm00001d044242	Zm00001d011799	0.058708
	Zm00001d003176	Zm00001d037695	0.0586815
	Zm00001d018380	Zm00001d048540	0.0586533
	Zm00001d038270	Zm00001d026599	0.0586306
	Zm00001d033347	Zm00001d025665	0.0583137
	Zm00001d037769	Zm00001d044401	0.058037
	Zm00001d013999	Zm00001d047958	0.0580124
	Zm00001d046688	Zm00001d031447	0.0578355
	Zm00001d037769	Zm00001d028598	0.0578237
	Zm00001d019354	Zm00001d005029	0.0578123
	Zm00001d014703	Zm00001d006160	0.0577883
	Zm00001d037971	Zm00001d011487	0.0577876
	Zm00001d030891	Zm00001d041410	0.0577479
	Zm00001d014690	Zm00001d025665	0.0576633
	Zm00001d032316	Zm00001d031677	0.0575557
	Zm00001d038397	Zm00001d001804	0.0574406
	Zm00001d002439	Zm00001d044401	0.0573978
	Zm00001d006065	Zm00001d037769	0.0573929
	Zm00001d043515	Zm00001d034420	0.0570877
	Zm00001d051427	Zm00001d006900	0.0570146
	Zm00001d032249	Zm00001d013465	0.0568453
	Zm00001d012688	Zm00001d048190	0.0566729
	Zm00001d038270	Zm00001d027456	0.0563038
	Zm00001d044194	Zm00001d048190	0.0562578
	Zm00001d030032	Zm00001d003059	0.0562071
	Zm00001d020874	Zm00001d005193	0.0561699
	Zm00001d051879	Zm00001d018380	0.0558244
	Zm00001d017939	Zm00001d021435	0.0557866
	Zm00001d006065	Zm00001d020264	0.0556951
	Zm00001d033719	Zm00001d033132	0.0556891
	Zm00001d032999	Zm00001d032306	0.0555439
	Zm00001d044074	Zm00001d002503	0.0555169
	Zm00001d007436	Zm00001d016825	0.0554159
	Zm00001d015421	Zm00001d017768	0.0553188
	Zm00001d022565	Zm00001d002854	0.0553017
	Zm00001d001936	Zm00001d029853	0.0551604
	Zm00001d002799	Zm00001d028598	0.0549327
	Zm00001d044117	Zm00001d017186	0.0548466
	Zm00001d033344	Zm00001d016100	0.0548007
	Zm00001d046564	Zm00001d044465	0.0546456
	Zm00001d052621	Zm00001d038984	0.0545686
	Zm00001d012688	Zm00001d023689	0.0545083
	Zm00001d006198	Zm00001d032042	0.0545045
	Zm00001d021442	Zm00001d032042	0.0544605
	Zm00001d005029	Zm00001d006274	0.0544587
	Zm00001d019116	Zm00001d039468	0.0544233
	Zm00001d031723	Zm00001d048497	0.054363
	Zm00001d053967	Zm00001d006644	0.0542788
	Zm00001d052847	Zm00001d002234	0.0539195
	Zm00001d013777	Zm00001d048497	0.0537002
	Zm00001d013202	Zm00001d021442	0.0535108
	Zm00001d053859	Zm00001d002826	0.0535067
	Zm00001d037774	Zm00001d003446	0.0534348
	Zm00001d038397	Zm00001d013676	0.0534116
	Zm00001d013202	Zm00001d021334	0.0533961
	Zm00001d003176	Zm00001d048540	0.0532311
	Zm00001d028432	Zm00001d011799	0.0531528
	Zm00001d033471	Zm00001d027373	0.0529568
	Zm00001d038270	Zm00001d043299	0.0529201
	Zm00001d050269	Zm00001d010791	0.0528012
	Zm00001d020025	Zm00001d014303	0.05278
	Zm00001d032556	Zm00001d016800	0.0527644
	Zm00001d010667	Zm00001d041769	0.0525932
	Zm00001d025235	Zm00001d016825	0.0525612
	Zm00001d005029	Zm00001d027861	0.0524781
	Zm00001d002545	Zm00001d025915	0.0524379
	Zm00001d047025	Zm00001d022181	0.0523377
	Zm00001d006293	Zm00001d052518	0.0521586
	Zm00001d043946	Zm00001d023560	0.0521537
	Zm00001d006028	Zm00001d026599	0.0520439
	Zm00001d042550	Zm00001d032024	0.0519757
	Zm00001d009570	Zm00001d012544	0.0519437
	Zm00001d006701	Zm00001d042997	0.0518765
	Zm00001d036400	Zm00001d006900	0.0516079
	Zm00001d028432	Zm00001d017768	0.0515344
	Zm00001d008812	Zm00001d048135	0.0513883
	Zm00001d014405	Zm00001d032042	0.0513684
	Zm00001d018305	Zm00001d002503	0.0512887
	Zm00001d044117	Zm00001d051842	0.0512138
	Zm00001d032999	Zm00001d006267	0.0510787
	Zm00001d005888	Zm00001d018468	0.0510004
	Zm00001d042907	Zm00001d011487	0.0509912
	Zm00001d017682	Zm00001d006193	0.0507905
	Zm00001d052768	Zm00001d007857	0.0506371
	Zm00001d005798	Zm00001d043062	0.0506369
	Zm00001d038270	Zm00001d032306	0.0504791
	Zm00001d039267	Zm00001d009178	0.0504494
	Zm00001d024732	Zm00001d038165	0.0502053
	Zm00001d018258	Zm00001d013676	0.0500678
	Zm00001d042482	Zm00001d029853	0.0499296
	Zm00001d038270	Zm00001d037695	0.0499101
	Zm00001d048404	Zm00001d031447	0.0497712
	Zm00001d020136	Zm00001d031677	0.0496969
	Zm00001d003176	Zm00001d052837	0.0495549
	Zm00001d023391	Zm00001d018380	0.0494622
	Zm00001d009715	Zm00001d024568	0.0492901
	Zm00001d018208	Zm00001d013086	0.0491701
	Zm00001d028625	Zm00001d005317	0.0489656
	Zm00001d002234	Zm00001d046438	0.0488224
	Zm00001d009715	Zm00001d053696	0.0488072
	Zm00001d006293	Zm00001d038346	0.0487548
	Zm00001d041418	Zm00001d052040	0.0487208
	Zm00001d041580	Zm00001d006193	0.0485394
	Zm00001d037098	Zm00001d031447	0.0485269
	Zm00001d037901	Zm00001d005997	0.0485084
	Zm00001d023313	Zm00001d013465	0.0483562
	Zm00001d007173	Zm00001d042997	0.0483489
	Zm00001d033347	Zm00001d021334	0.0482961
	Zm00001d012688	Zm00001d011624	0.0482372
	Zm00001d045890	Zm00001d041740	0.0481924
	Zm00001d037327	Zm00001d050403	0.0481713
	Zm00001d037327	Zm00001d025665	0.0481014
	Zm00001d026047	Zm00001d027601	0.0480323
	Zm00001d037769	Zm00001d044396	0.0479159
	Zm00001d013999	Zm00001d038088	0.0478385
	Zm00001d041445	Zm00001d011624	0.0478236
	Zm00001d033347	Zm00001d008379	0.047746
	Zm00001d028432	Zm00001d037769	0.047734
	Zm00001d032999	Zm00001d017768	0.0477113
	Zm00001d033347	Zm00001d005657	0.0476801
	Zm00001d043968	Zm00001d038270	0.0476081
	Zm00001d042968	Zm00001d022182	0.0475978
	Zm00001d046564	Zm00001d016825	0.0475794
	Zm00001d051879	Zm00001d013676	0.047532
	Zm00001d031898	Zm00001d014961	0.04752
	Zm00001d048404	Zm00001d050551	0.0474142
	Zm00001d012688	Zm00001d006160	0.0474095
	Zm00001d022314	Zm00001d034796	0.0473775
	Zm00001d023313	Zm00001d053786	0.0473441
	Zm00001d044242	Zm00001d031514	0.0472525
	Zm00001d002156	Zm00001d017186	0.0471122
	Zm00001d016361	Zm00001d005317	0.0470741
	Zm00001d019354	Zm00001d027861	0.0470562
	Zm00001d043515	Zm00001d005029	0.0469777
	Zm00001d005888	Zm00001d006793	0.0468867
	Zm00001d002156	Zm00001d048497	0.0468647
	Zm00001d018435	Zm00001d043249	0.0467239
	Zm00001d026252	Zm00001d028360	0.0466311
	Zm00001d042436	Zm00001d043757	0.0466258
	Zm00001d029242	Zm00001d051872	0.0465127
	Zm00001d024732	Zm00001d044300	0.0463326
	Zm00001d022366	Zm00001d027861	0.0462543
	Zm00001d037769	Zm00001d002999	0.0461913
	Zm00001d046719	Zm00001d007857	0.0461906
	Zm00001d013777	Zm00001d050551	0.0461402
	Zm00001d051180	Zm00001d050021	0.0460537
	Zm00001d029242	Zm00001d037769	0.0459579
	Zm00001d050768	Zm00001d053049	0.0459459
	Zm00001d019207	Zm00001d002999	0.0458598
	Zm00001d002234	Zm00001d015058	0.0457926
	Zm00001d019944	Zm00001d048416	0.0456998
	Zm00001d032190	Zm00001d011642	0.0456442
	Zm00001d050816	Zm00001d007857	0.0456397
	Zm00001d013443	Zm00001d021906	0.0455787
	Zm00001d013676	Zm00001d019117	0.0455068
	Zm00001d029855	Zm00001d042609	0.0454123
	Zm00001d033719	Zm00001d007827	0.045398
	Zm00001d046937	Zm00001d034832	0.0453302
	Zm00001d036494	Zm00001d042541	0.0452838
	Zm00001d048309	Zm00001d006211	0.0451865
	Zm00001d010634	Zm00001d046652	0.0451843
	Zm00001d011969	Zm00001d041410	0.0451491
	Zm00001d045755	Zm00001d027444	0.0451466
	Zm00001d042830	Zm00001d017768	0.04501
	Zm00001d016535	Zm00001d005193	0.0450045
	Zm00001d043491	Zm00001d002799	0.0449649
	Zm00001d002439	Zm00001d002999	0.0449638
	Zm00001d038691	Zm00001d030766	0.0449635
	Zm00001d045204	Zm00001d003941	0.0449285
	Zm00001d044785	Zm00001d003059	0.0447929
	Zm00001d017079	Zm00001d013039	0.0445661
	Zm00001d032784	Zm00001d052742	0.044566
	Zm00001d012584	Zm00001d011285	0.0445325
	Zm00001d018394	Zm00001d040741	0.0444508
	Zm00001d038270	Zm00001d032605	0.0442701
	Zm00001d026252	Zm00001d005029	0.0441984
	Zm00001d009599	Zm00001d039468	0.0441157
	Zm00001d028432	Zm00001d001857	0.0440662
	Zm00001d037327	Zm00001d037769	0.0440463
	Zm00001d023313	Zm00001d024160	0.0440447
	Zm00001d032999	Zm00001d043757	0.0439915
	Zm00001d008602	Zm00001d029853	0.0439862
	Zm00001d019207	Zm00001d011624	0.0438491
	Zm00001d039049	Zm00001d032306	0.04371
	Zm00001d016361	Zm00001d009084	0.0436915
	Zm00001d020025	Zm00001d018940	0.043638
	Zm00001d002156	Zm00001d041769	0.0435801
	Zm00001d045891	Zm00001d041740	0.0435546
	Zm00001d020460	Zm00001d006540	0.0435009
	Zm00001d014690	Zm00001d029049	0.0434701
	Zm00001d039049	Zm00001d043374	0.0434281
	Zm00001d041472	Zm00001d002798	0.043401
	Zm00001d019343	Zm00001d041740	0.0433881
	Zm00001d033945	Zm00001d028360	0.0433526
	Zm00001d014843	Zm00001d051842	0.0433195
	Zm00001d041740	Zm00001d053696	0.0433035
	Zm00001d033719	Zm00001d020877	0.0432315
	Zm00001d052974	Zm00001d002530	0.0432206
	Zm00001d043515	Zm00001d006267	0.04315
	Zm00001d033344	Zm00001d006211	0.0430934
	Zm00001d035922	Zm00001d003941	0.0430631
	Zm00001d026542	Zm00001d009967	0.0430238
	Zm00001d046937	Zm00001d041769	0.0430166
	Zm00001d041780	Zm00001d033132	0.0429855
	Zm00001d014690	Zm00001d048540	0.0427252
	Zm00001d003176	Zm00001d043757	0.0426687
	Zm00001d028953	Zm00001d034832	0.0426681
	Zm00001d053859	Zm00001d003457	0.0426527
	Zm00001d026096	Zm00001d006028	0.0425745
	Zm00001d047676	Zm00001d048135	0.0424968
	Zm00001d007042	Zm00001d042830	0.0424781
	Zm00001d004102	Zm00001d004358	0.0424262
	Zm00001d052621	Zm00001d019518	0.042379
	Zm00001d046961	Zm00001d005193	0.0423517
	Zm00001d020025	Zm00001d023689	0.0422819
	Zm00001d034601	Zm00001d047820	0.042244
	Zm00001d006065	Zm00001d047532	0.0422414
	Zm00001d011849	Zm00001d004358	0.0421734
	Zm00001d046937	Zm00001d045054	0.042164
	Zm00001d004881	Zm00001d031514	0.0420988
	Zm00001d046688	Zm00001d046438	0.0419676
	Zm00001d039049	Zm00001d006793	0.0419664
	Zm00001d006293	Zm00001d027601	0.0419294
	Zm00001d006293	Zm00001d031447	0.0418425
	Zm00001d011847	Zm00001d002799	0.0418389
	Zm00001d009715	Zm00001d044056	0.0418074
	Zm00001d025964	Zm00001d002799	0.0415684
	Zm00001d042472	Zm00001d031136	0.0414624
	Zm00001d029242	Zm00001d029065	0.0414457
	Zm00001d003176	Zm00001d025665	0.0413546
	Zm00001d035487	Zm00001d044056	0.0413014
	Zm00001d013999	Zm00001d013086	0.0412879
	Zm00001d028432	Zm00001d008681	0.0412633
	Zm00001d052974	Zm00001d029853	0.0412408
	Zm00001d028432	Zm00001d048416	0.0411759
	Zm00001d014690	Zm00001d021763	0.0411594
	Zm00001d008602	Zm00001d006663	0.0411125
	Zm00001d017682	Zm00001d025035	0.0411105
	Zm00001d037098	Zm00001d005193	0.0411034
	Zm00001d005888	Zm00001d006137	0.0410758
	Zm00001d002799	Zm00001d047820	0.0409878
	Zm00001d037327	Zm00001d025644	0.0409362
	Zm00001d047676	Zm00001d026599	0.0409151
	Zm00001d053975	Zm00001d010791	0.0408564
	Zm00001d037327	Zm00001d013465	0.0408527
	Zm00001d026628	Zm00001d042541	0.0408512
	Zm00001d046719	Zm00001d022464	0.040715
	Zm00001d037015	Zm00001d029065	0.0406919
	Zm00001d042907	Zm00001d052742	0.0406281
	Zm00001d032384	Zm00001d045054	0.0405821
	Zm00001d012584	Zm00001d032306	0.0405598
	Zm00001d033344	Zm00001d003941	0.0405381
	Zm00001d040455	Zm00001d043299	0.0405112
	Zm00001d026542	Zm00001d024141	0.0404429
	Zm00001d028432	Zm00001d003767	0.040442
	Zm00001d014703	Zm00001d023689	0.040434
	Zm00001d031329	Zm00001d043248	0.0403429
	Zm00001d031593	Zm00001d048497	0.0402934
	Zm00001d032999	Zm00001d031136	0.0402821
	Zm00001d032999	Zm00001d043651	0.0402491
	Zm00001d030032	Zm00001d044056	0.0402082
	Zm00001d043491	Zm00001d007827	0.0400784
	Zm00001d029242	Zm00001d013039	0.0400145
	Zm00001d048286	Zm00001d016825	0.0399473
	Zm00001d009599	Zm00001d043374	0.0399387
	Zm00001d012584	Zm00001d025915	0.0399201
	Zm00001d001936	Zm00001d047124	0.0398661
	Zm00001d013443	Zm00001d033132	0.0397578
	Zm00001d009017	Zm00001d023560	0.0397425
	Zm00001d039893	Zm00001d043860	0.0397223
	Zm00001d030032	Zm00001d012609	0.0397103
	Zm00001d037769	Zm00001d006137	0.0396822
	Zm00001d017129	Zm00001d012544	0.0396547
	Zm00001d045661	Zm00001d025915	0.0395436
	Zm00001d047761	Zm00001d014303	0.0395388
	Zm00001d039893	Zm00001d044159	0.0394026
	Zm00001d039893	Zm00001d014435	0.0394009
	Zm00001d038270	Zm00001d005997	0.0393942
	Zm00001d002754	Zm00001d022182	0.0393744
	Zm00001d017176	Zm00001d020877	0.0393723
	Zm00001d003195	Zm00001d013676	0.0392846
	Zm00001d021442	Zm00001d044495	0.0392711
	Zm00001d006198	Zm00001d040741	0.0392566
	Zm00001d031164	Zm00001d036951	0.03923
	Zm00001d003176	Zm00001d038346	0.0392184
	Zm00001d047356	Zm00001d039468	0.0391981
	Zm00001d041445	Zm00001d027373	0.0391943
	Zm00001d035076	Zm00001d042609	0.0391662
	Zm00001d009017	Zm00001d025103	0.0391401
	Zm00001d027929	Zm00001d006900	0.039104
	Zm00001d001933	Zm00001d003446	0.0390762
	Zm00001d028999	Zm00001d016100	0.0390692
	Zm00001d017555	Zm00001d006793	0.0390198
	Zm00001d013443	Zm00001d037769	0.0390157
	Zm00001d014405	Zm00001d012544	0.0390068
	Zm00001d042263	Zm00001d044300	0.0389631
	Zm00001d031164	Zm00001d011679	0.0389017
	Zm00001d015468	Zm00001d047217	0.0388802
	Zm00001d047025	Zm00001d008772	0.0388694
	Zm00001d020954	Zm00001d014303	0.0388472
	Zm00001d045026	Zm00001d052040	0.0388444
	Zm00001d025964	Zm00001d022182	0.0388358
	Zm00001d012688	Zm00001d008691	0.0386837
	Zm00001d018394	Zm00001d023689	0.0386696
	Zm00001d051684	Zm00001d029065	0.0386044
	Zm00001d044117	Zm00001d026599	0.0386015
	Zm00001d043491	Zm00001d018940	0.038555
	Zm00001d029448	Zm00001d043795	0.0385531
	Zm00001d044194	Zm00001d011624	0.0385428
	Zm00001d009599	Zm00001d046682	0.0384922
	Zm00001d037607	Zm00001d006274	0.0384331
	Zm00001d031898	Zm00001d003767	0.0384024
	Zm00001d046937	Zm00001d024160	0.0383111
	Zm00001d047813	Zm00001d025915	0.0382701
	Zm00001d031898	Zm00001d005446	0.038261
	Zm00001d042267	Zm00001d022464	0.038237
	Zm00001d042830	Zm00001d018468	0.0382027
	Zm00001d032999	Zm00001d021763	0.0381992
	Zm00001d033815	Zm00001d050021	0.0381278
	Zm00001d052357	Zm00001d038891	0.0381065
	Zm00001d049678	Zm00001d027601	0.0381034
	Zm00001d052621	Zm00001d007857	0.0380973
	Zm00001d020409	Zm00001d044300	0.0379132
	Zm00001d042609	Zm00001d002854	0.0378309
	Zm00001d017268	Zm00001d016100	0.0378137
	Zm00001d002234	Zm00001d032695	0.0376641
	Zm00001d004102	Zm00001d002503	0.0376477
	Zm00001d034298	Zm00001d037607	0.0376151
	Zm00001d046937	Zm00001d003446	0.0376079
	Zm00001d013443	Zm00001d007827	0.0375723
	Zm00001d013202	Zm00001d019518	0.0375613
	Zm00001d036298	Zm00001d004358	0.0375396
	Zm00001d031182	Zm00001d005317	0.037521
	Zm00001d037607	Zm00001d018468	0.0375108
	Zm00001d037327	Zm00001d002530	0.0375091
	Zm00001d007962	Zm00001d012609	0.0374882
	Zm00001d025548	Zm00001d017526	0.0374612
	Zm00001d028625	Zm00001d002503	0.0374573
	Zm00001d013676	Zm00001d016825	0.0374243
	Zm00001d017129	Zm00001d048190	0.0374169
	Zm00001d051427	Zm00001d007274	0.0373974
	Zm00001d042907	Zm00001d021021	0.0372941
	Zm00001d010411	Zm00001d006274	0.0372283
	Zm00001d029287	Zm00001d027601	0.0372275
	Zm00001d042724	Zm00001d047124	0.0372013
	Zm00001d015421	Zm00001d002799	0.0371879
	Zm00001d025964	Zm00001d033419	0.0371734
	Zm00001d054003	Zm00001d043299	0.0371555
	Zm00001d009570	Zm00001d017186	0.0371437
	Zm00001d039266	Zm00001d042541	0.0371105
	Zm00001d009999	Zm00001d011679	0.0371067
	Zm00001d002156	Zm00001d013086	0.0370849
	Zm00001d029242	Zm00001d006663	0.0370771
	Zm00001d043946	Zm00001d007827	0.0370753
	Zm00001d022366	Zm00001d018380	0.0370013
	Zm00001d020043	Zm00001d023689	0.0369741
	Zm00001d026594	Zm00001d048416	0.0369303
	Zm00001d040301	Zm00001d022464	0.036854
	Zm00001d041580	Zm00001d010463	0.0368506
	Zm00001d007068	Zm00001d025915	0.0368499
	Zm00001d013596	Zm00001d006274	0.0367897
	Zm00001d029242	Zm00001d029049	0.0367034
	Zm00001d042482	Zm00001d043248	0.0367031
	Zm00001d042267	Zm00001d039715	0.0366978
	Zm00001d005813	Zm00001d039914	0.0366805
	Zm00001d050768	Zm00001d017379	0.0366264
	Zm00001d033267	Zm00001d010867	0.0365539
	Zm00001d026542	Zm00001d043249	0.0365303
	Zm00001d033215	Zm00001d003941	0.0365068
	Zm00001d026477	Zm00001d046652	0.036492
	Zm00001d052974	Zm00001d052837	0.0364821
	Zm00001d032556	Zm00001d015058	0.0364624
	Zm00001d039049	Zm00001d001804	0.0363421
	Zm00001d013202	Zm00001d044056	0.0363207
	Zm00001d012688	Zm00001d006267	0.0363177
	Zm00001d026391	Zm00001d006160	0.0362464
	Zm00001d037327	Zm00001d038346	0.0362115
	Zm00001d030891	Zm00001d002826	0.0361961
	Zm00001d003076	Zm00001d027444	0.0361264
	Zm00001d042463	Zm00001d006274	0.036102
	Zm00001d023313	Zm00001d013039	0.0360666
	Zm00001d033267	Zm00001d021021	0.0360068
	Zm00001d018255	Zm00001d027601	0.0359288
	Zm00001d013443	Zm00001d011285	0.0359003
	Zm00001d047356	Zm00001d034832	0.0357495
	Zm00001d037769	Zm00001d012607	0.035742
	Zm00001d026252	Zm00001d032152	0.0357284
	Zm00001d050816	Zm00001d013146	0.0357223
	Zm00001d049225	Zm00001d047958	0.0357083
	Zm00001d037901	Zm00001d002826	0.0356928
	Zm00001d030032	Zm00001d043651	0.0356406
	Zm00001d030995	Zm00001d006193	0.0355367
	Zm00001d037327	Zm00001d006140	0.0353747
	Zm00001d018380	Zm00001d029853	0.0353315
	Zm00001d008176	Zm00001d003767	0.0352442
	Zm00001d004102	Zm00001d012607	0.0351821
	Zm00001d037607	Zm00001d006521	0.0350936
	Zm00001d045026	Zm00001d006160	0.0350189
	Zm00001d039116	Zm00001d044300	0.0349963
	Zm00001d009999	Zm00001d017186	0.0349085
	Zm00001d033347	Zm00001d043650	0.0348095
	Zm00001d031898	Zm00001d003459	0.0347503
	Zm00001d039893	Zm00001d048416	0.0345758
	Zm00001d050816	Zm00001d006540	0.0345713
	Zm00001d001936	Zm00001d044396	0.034548
	Zm00001d010967	Zm00001d031447	0.0345463
	Zm00001d038574	Zm00001d026635	0.0345407
	Zm00001d030891	Zm00001d049016	0.0345051
	Zm00001d006293	Zm00001d007383	0.0344959
	Zm00001d021956	Zm00001d027456	0.0343543
	Zm00001d046947	Zm00001d027456	0.034291
	Zm00001d004881	Zm00001d032024	0.0342808
	Zm00001d005516	Zm00001d024568	0.0342615
	Zm00001d028432	Zm00001d007274	0.0342437
	Zm00001d010759	Zm00001d009967	0.0342397
	Zm00001d042263	Zm00001d048540	0.0341916
	Zm00001d029287	Zm00001d013493	0.0341052
	Zm00001d009599	Zm00001d046652	0.0340903
	Zm00001d007962	Zm00001d036274	0.0340832
	Zm00001d027425	Zm00001d045054	0.0340815
	Zm00001d052357	Zm00001d039468	0.0340153
	Zm00001d042830	Zm00001d023713	0.0339224
	Zm00001d006293	Zm00001d025665	0.0337099
	Zm00001d012527	Zm00001d009084	0.0336926
	Zm00001d016535	Zm00001d041769	0.0336894
	Zm00001d042482	Zm00001d042609	0.0336213
	Zm00001d042482	Zm00001d052837	0.0335624
	Zm00001d047309	Zm00001d036535	0.0335009
	Zm00001d002945	Zm00001d016800	0.0334504
	Zm00001d041740	Zm00001d025035	0.0334451
	Zm00001d037098	Zm00001d002234	0.0334174
	Zm00001d044117	Zm00001d025644	0.0334153
	Zm00001d003509	Zm00001d009967	0.0334122
	Zm00001d038284	Zm00001d005657	0.0333961
	Zm00001d004651	Zm00001d016825	0.0333667
	Zm00001d046564	Zm00001d032152	0.0333419
	Zm00001d017885	Zm00001d029065	0.0333203
	Zm00001d041740	Zm00001d038088	0.0331939
	Zm00001d031898	Zm00001d041819	0.0331837
	Zm00001d021617	Zm00001d016825	0.0331562
	Zm00001d031445	Zm00001d044300	0.0331307
	Zm00001d044074	Zm00001d007274	0.033116
	Zm00001d017726	Zm00001d052742	0.0330071
	Zm00001d038609	Zm00001d031514	0.0329844
	Zm00001d033719	Zm00001d050403	0.0329569
	Zm00001d041418	Zm00001d009029	0.0329158
	Zm00001d019039	Zm00001d043795	0.032871
	Zm00001d002439	Zm00001d027373	0.0328628
	Zm00001d004810	Zm00001d053696	0.032837
	Zm00001d042472	Zm00001d016800	0.0327078
	Zm00001d011953	Zm00001d005446	0.0326803
	Zm00001d042609	Zm00001d002880	0.0326574
	Zm00001d045891	Zm00001d004358	0.0326146
	Zm00001d012688	Zm00001d003129	0.0325902
	Zm00001d029242	Zm00001d038984	0.0325424
	Zm00001d024543	Zm00001d006198	0.0325123
	Zm00001d051684	Zm00001d013039	0.032464
	Zm00001d050816	Zm00001d008681	0.0324514
	Zm00001d003176	Zm00001d030766	0.0324479
	Zm00001d018380	Zm00001d018779	0.0324073
	Zm00001d046688	Zm00001d043299	0.0323702
	Zm00001d037274	Zm00001d006160	0.0323554
	Zm00001d047025	Zm00001d014961	0.0322854
	Zm00001d017726	Zm00001d017379	0.0322819
	Zm00001d009599	Zm00001d011188	0.0322262
	Zm00001d005813	Zm00001d006137	0.032184
	Zm00001d038574	Zm00001d006293	0.0321712
	Zm00001d037327	Zm00001d014564	0.0321403
	Zm00001d035321	Zm00001d002854	0.0321332
	Zm00001d033347	Zm00001d048540	0.0321138
	Zm00001d039049	Zm00001d024637	0.0320831
	Zm00001d052385	Zm00001d019899	0.0320001
	Zm00001d031310	Zm00001d039266	0.0319923
	Zm00001d005888	Zm00001d002799	0.0319748
	Zm00001d005888	Zm00001d008974	0.0319589
	Zm00001d017420	Zm00001d025035	0.031955
	Zm00001d033602	Zm00001d013086	0.0319159
	Zm00001d010634	Zm00001d031677	0.0319159
	Zm00001d021442	Zm00001d020264	0.0318905
	Zm00001d005813	Zm00001d007827	0.031889
	Zm00001d041445	Zm00001d003129	0.0318846
	Zm00001d054003	Zm00001d016561	0.0318549
	Zm00001d047385	Zm00001d002799	0.0318053
	Zm00001d029602	Zm00001d002503	0.0317917
	Zm00001d051427	Zm00001d008772	0.031735
	Zm00001d012544	Zm00001d042997	0.0316465
	Zm00001d049540	Zm00001d026635	0.0315357
	Zm00001d042609	Zm00001d047532	0.0315222
	Zm00001d042263	Zm00001d043374	0.0314762
	Zm00001d047356	Zm00001d003446	0.0314308
	Zm00001d040203	Zm00001d048540	0.0314248
	Zm00001d031898	Zm00001d012609	0.0313665
	Zm00001d051749	Zm00001d042541	0.0313278
	Zm00001d042907	Zm00001d002234	0.031267
	Zm00001d029505	Zm00001d034420	0.0312587
	Zm00001d025705	Zm00001d031136	0.0312458
	Zm00001d051427	Zm00001d013465	0.0312378
	Zm00001d032999	Zm00001d012607	0.0312335
	Zm00001d017176	Zm00001d039914	0.0312103
	Zm00001d037274	Zm00001d037644	0.0311701
	Zm00001d020460	Zm00001d031514	0.0311483
	Zm00001d022314	Zm00001d025103	0.0310988
	Zm00001d050018	Zm00001d003129	0.0310911
	Zm00001d051427	Zm00001d005657	0.0310584
	Zm00001d052974	Zm00001d009178	0.0310565
	Zm00001d022427	Zm00001d013465	0.0310188
	Zm00001d026628	Zm00001d023560	0.0309895
	Zm00001d035922	Zm00001d044056	0.0309827
	Zm00001d042288	Zm00001d014435	0.0309294
	Zm00001d031717	Zm00001d015060	0.0309056
	Zm00001d010634	Zm00001d046438	0.0309047
	Zm00001d032999	Zm00001d025665	0.0308983
	Zm00001d049715	Zm00001d018468	0.03088
	Zm00001d042550	Zm00001d011679	0.0308129
	Zm00001d023242	Zm00001d016825	0.0307807
	Zm00001d039893	Zm00001d002261	0.0307669
	Zm00001d038270	Zm00001d022464	0.0307657
	Zm00001d039893	Zm00001d030766	0.0307519
	Zm00001d026543	Zm00001d039468	0.0307327
	Zm00001d003601	Zm00001d046682	0.0306975
	Zm00001d005516	Zm00001d024306	0.0306243
	Zm00001d002439	Zm00001d026599	0.0305742
	Zm00001d026047	Zm00001d039468	0.0305633
	Zm00001d028995	Zm00001d047124	0.0305356
	Zm00001d028007	Zm00001d025915	0.0305324
	Zm00001d018380	Zm00001d052837	0.0305162
	Zm00001d008612	Zm00001d044495	0.0305025
	Zm00001d006293	Zm00001d050551	0.0304874
	Zm00001d006001	Zm00001d044401	0.0304665
	Zm00001d038270	Zm00001d005996	0.0304347
	Zm00001d029855	Zm00001d025665	0.0304259
	Zm00001d039475	Zm00001d001804	0.0304093
	Zm00001d037274	Zm00001d037607	0.0303931
	Zm00001d029448	Zm00001d009084	0.0303905
	Zm00001d032999	Zm00001d038346	0.0303498
	Zm00001d050816	Zm00001d029049	0.0302956
	Zm00001d032999	Zm00001d037695	0.0302604
	Zm00001d006001	Zm00001d026026	0.0302062
	Zm00001d053060	Zm00001d003941	0.030162
	Zm00001d022366	Zm00001d026635	0.0301234
	Zm00001d009599	Zm00001d002530	0.0301181
	Zm00001d015118	Zm00001d006140	0.0301115
	Zm00001d038270	Zm00001d002826	0.0300931
	Zm00001d042968	Zm00001d010463	0.0300776
	Zm00001d017682	Zm00001d008772	0.0300573
	Zm00001d047309	Zm00001d047532	0.0300207
	Zm00001d025964	Zm00001d037607	0.0300092
	Zm00001d008323	Zm00001d043860	0.029999
	Zm00001d008602	Zm00001d009178	0.029987
	Zm00001d005578	Zm00001d040190	0.0299789
	Zm00001d026593	Zm00001d002261	0.0299753
	Zm00001d028432	Zm00001d020877	0.02997
	Zm00001d035053	Zm00001d013493	0.0299543
	Zm00001d042968	Zm00001d027456	0.0299502
	Zm00001d046688	Zm00001d048540	0.0299326
	Zm00001d021442	Zm00001d046438	0.0299206
	Zm00001d008602	Zm00001d017379	0.0298719
	Zm00001d044242	Zm00001d047820	0.0298518
	Zm00001d013676	Zm00001d043062	0.0298369
	Zm00001d037537	Zm00001d036951	0.0298176
	Zm00001d004651	Zm00001d014303	0.029757
	Zm00001d016361	Zm00001d013676	0.0297444
	Zm00001d053179	Zm00001d038891	0.029728
	Zm00001d033825	Zm00001d027456	0.0297228
	Zm00001d041780	Zm00001d025103	0.0297048
	Zm00001d044074	Zm00001d013465	0.0296829
	Zm00001d009017	Zm00001d039266	0.0296693
	Zm00001d051427	Zm00001d022182	0.0296653
	Zm00001d019116	Zm00001d027456	0.0296432
	Zm00001d029242	Zm00001d017768	0.0296336
	Zm00001d040455	Zm00001d021442	0.0296279
	Zm00001d050816	Zm00001d049650	0.0295582
	Zm00001d042263	Zm00001d018380	0.0295543
	Zm00001d049223	Zm00001d034796	0.0295492
	Zm00001d038585	Zm00001d009967	0.0295015
	Zm00001d028625	Zm00001d027373	0.0294913
	Zm00001d013596	Zm00001d031514	0.029481
	Zm00001d051879	Zm00001d003767	0.029457
	Zm00001d052038	Zm00001d049016	0.029455
	Zm00001d038270	Zm00001d005317	0.029442
	Zm00001d052621	Zm00001d039715	0.0294393
	Zm00001d036079	Zm00001d021334	0.0293945
	Zm00001d014703	Zm00001d001804	0.0293919
	Zm00001d041886	Zm00001d043249	0.0293864
	Zm00001d006293	Zm00001d019117	0.029368
	Zm00001d027929	Zm00001d011679	0.0293634
	Zm00001d051879	Zm00001d006028	0.0293597
	Zm00001d047356	Zm00001d008379	0.0293405
	Zm00001d041472	Zm00001d043249	0.0292561
	Zm00001d023242	Zm00001d044465	0.0292423
	Zm00001d009599	Zm00001d017768	0.029241
	Zm00001d029963	Zm00001d051842	0.0292217
	Zm00001d038397	Zm00001d027861	0.0292158
	Zm00001d040301	Zm00001d042830	0.0292104
	Zm00001d040455	Zm00001d044056	0.0292018
	Zm00001d028432	Zm00001d051872	0.0291927
	Zm00001d038397	Zm00001d039118	0.0291815
	Zm00001d028007	Zm00001d014961	0.0291419
	Zm00001d050018	Zm00001d048497	0.0290967
	Zm00001d050768	Zm00001d021288	0.0290523
	Zm00001d004881	Zm00001d041410	0.029014
	Zm00001d009570	Zm00001d027861	0.0289563
	Zm00001d006001	Zm00001d006160	0.0289386
	Zm00001d041418	Zm00001d013465	0.0289024
	Zm00001d007173	Zm00001d039266	0.0288949
	Zm00001d040536	Zm00001d048540	0.0288937
	Zm00001d051684	Zm00001d051872	0.0288866
	Zm00001d017420	Zm00001d043651	0.0288706
	Zm00001d038397	Zm00001d014303	0.0287556
	Zm00001d018380	Zm00001d037695	0.0287469
	Zm00001d020409	Zm00001d002798	0.0287428
	Zm00001d026051	Zm00001d044243	0.0287216
	Zm00001d028432	Zm00001d040741	0.0287032
	Zm00001d037327	Zm00001d034832	0.028695
	Zm00001d043450	Zm00001d043621	0.0286739
	Zm00001d029963	Zm00001d022182	0.0286506
	Zm00001d017726	Zm00001d046682	0.0286277
	Zm00001d051684	Zm00001d021435	0.0286267
	Zm00001d007173	Zm00001d022182	0.0285769
	Zm00001d029602	Zm00001d017768	0.0285678
	Zm00001d006551	Zm00001d005193	0.0285262
	Zm00001d018380	Zm00001d053696	0.0284656
	Zm00001d034738	Zm00001d024141	0.0284406
	Zm00001d043968	Zm00001d024637	0.0284331
	Zm00001d005578	Zm00001d010796	0.0284188
	Zm00001d026477	Zm00001d026026	0.0284179
	Zm00001d008323	Zm00001d027456	0.0284066
	Zm00001d052621	Zm00001d006098	0.0284011
	Zm00001d004651	Zm00001d021334	0.028394
	Zm00001d020460	Zm00001d041819	0.0283021
	Zm00001d017726	Zm00001d038346	0.0282647
	Zm00001d023316	Zm00001d012544	0.0282639
	Zm00001d025982	Zm00001d017186	0.0282417
	Zm00001d028432	Zm00001d011285	0.0282225
	Zm00001d023316	Zm00001d042997	0.0281977
	Zm00001d038574	Zm00001d047124	0.0281438
	Zm00001d006065	Zm00001d006293	0.0281069
	Zm00001d039475	Zm00001d031514	0.0281004
	Zm00001d009599	Zm00001d024637	0.028084
	Zm00001d048309	Zm00001d038891	0.0280538
	Zm00001d018380	Zm00001d047124	0.0280176
	Zm00001d046937	Zm00001d006644	0.0280119
	Zm00001d041883	Zm00001d015058	0.027988
	Zm00001d023391	Zm00001d031447	0.0279454
	Zm00001d012688	Zm00001d011487	0.0279439
	Zm00001d001936	Zm00001d001857	0.0279248
	Zm00001d017079	Zm00001d047820	0.0279151
	Zm00001d047434	Zm00001d035512	0.0279107
	Zm00001d018435	Zm00001d042997	0.0279001
	Zm00001d033945	Zm00001d039118	0.0278992
	Zm00001d018380	Zm00001d003457	0.0278973
	Zm00001d030032	Zm00001d019899	0.0278743
	Zm00001d044242	Zm00001d007383	0.0278658
	Zm00001d009570	Zm00001d010463	0.0278509
	Zm00001d024543	Zm00001d052040	0.0278241
	Zm00001d033158	Zm00001d003767	0.0277762
	Zm00001d040301	Zm00001d038346	0.0277532
	Zm00001d037901	Zm00001d005193	0.0276082
	Zm00001d042830	Zm00001d027601	0.0275978
	Zm00001d041847	Zm00001d027456	0.0275321
	Zm00001d028265	Zm00001d026635	0.027532
	Zm00001d033344	Zm00001d044243	0.0275181
	Zm00001d002754	Zm00001d006193	0.0275145
	Zm00001d050310	Zm00001d013073	0.02749
	Zm00001d042550	Zm00001d043249	0.0274829
	Zm00001d007436	Zm00001d006193	0.0274372
	Zm00001d042609	Zm00001d038891	0.0274136
	Zm00001d010676	Zm00001d032152	0.0273973
	Zm00001d039475	Zm00001d048944	0.0273875
	Zm00001d020025	Zm00001d002999	0.0273791
	Zm00001d042968	Zm00001d014961	0.0273614
	Zm00001d029242	Zm00001d049650	0.0273539
	Zm00001d003176	Zm00001d010867	0.0273498
	Zm00001d005029	Zm00001d021442	0.0273342
	Zm00001d031898	Zm00001d005996	0.0272995
	Zm00001d033898	Zm00001d013465	0.0272505
	Zm00001d006065	Zm00001d022182	0.0271925
	Zm00001d032999	Zm00001d013146	0.0271786
	Zm00001d026363	Zm00001d009178	0.0271701
	Zm00001d041580	Zm00001d006211	0.0271202
	Zm00001d046937	Zm00001d024141	0.0270498
	Zm00001d008812	Zm00001d008772	0.0270234
	Zm00001d006293	Zm00001d032233	0.0270223
	Zm00001d038527	Zm00001d008772	0.027013
	Zm00001d008612	Zm00001d052837	0.0269886
	Zm00001d023313	Zm00001d003446	0.0269502
	Zm00001d052038	Zm00001d006198	0.0268938
	Zm00001d006065	Zm00001d025665	0.0268561
	Zm00001d051568	Zm00001d047797	0.0268278
	Zm00001d003076	Zm00001d001804	0.0268218
	Zm00001d005888	Zm00001d021288	0.0268208
	Zm00001d029963	Zm00001d013676	0.0268095
	Zm00001d019039	Zm00001d050021	0.0267801
	Zm00001d029242	Zm00001d006521	0.026768
	Zm00001d031717	Zm00001d016800	0.0267593
	Zm00001d012725	Zm00001d043249	0.0267054
	Zm00001d047309	Zm00001d014564	0.0266911
	Zm00001d006293	Zm00001d027861	0.0266526
	Zm00001d042968	Zm00001d034796	0.026633
	Zm00001d009017	Zm00001d036274	0.0266314
	Zm00001d051749	Zm00001d027373	0.0266253
	Zm00001d036736	Zm00001d021334	0.0266115
	Zm00001d041886	Zm00001d023689	0.0266078
	Zm00001d026543	Zm00001d032605	0.0265989
	Zm00001d009017	Zm00001d043249	0.0265802
	Zm00001d026593	Zm00001d006521	0.0265751
	Zm00001d028432	Zm00001d025644	0.0265669
	Zm00001d053124	Zm00001d015060	0.0265568
	Zm00001d002799	Zm00001d006137	0.0265355
	Zm00001d036650	Zm00001d022181	0.0264811
	Zm00001d040464	Zm00001d032024	0.0264512
	Zm00001d017268	Zm00001d014961	0.02645
	Zm00001d050269	Zm00001d010463	0.0264388
	Zm00001d006001	Zm00001d032695	0.0264358
	Zm00001d041780	Zm00001d021878	0.0264319
	Zm00001d003176	Zm00001d031447	0.026407
	Zm00001d051749	Zm00001d035512	0.026396
	Zm00001d028472	Zm00001d043249	0.0263865
	Zm00001d031310	Zm00001d013073	0.0263747
	Zm00001d021442	Zm00001d002798	0.0263721
	Zm00001d028007	Zm00001d027601	0.0263704
	Zm00001d016535	Zm00001d011679	0.0263629
	Zm00001d029963	Zm00001d003446	0.0262671
	Zm00001d038270	Zm00001d043651	0.0262399
	Zm00001d012128	Zm00001d015060	0.026229
	Zm00001d049225	Zm00001d044243	0.0262037
	Zm00001d019116	Zm00001d021442	0.0261994
	Zm00001d003076	Zm00001d017379	0.0261826
	Zm00001d042267	Zm00001d008681	0.0261618
	Zm00001d028432	Zm00001d029049	0.0261546
	Zm00001d051700	Zm00001d051842	0.0261517
	Zm00001d030891	Zm00001d032233	0.0260926
	Zm00001d031723	Zm00001d011487	0.0260706
	Zm00001d026541	Zm00001d021763	0.026063
	Zm00001d011953	Zm00001d016561	0.0260145
	Zm00001d033602	Zm00001d043062	0.0259804
	Zm00001d003195	Zm00001d003446	0.0259773
	Zm00001d044940	Zm00001d023689	0.0259757
	Zm00001d038270	Zm00001d031447	0.0259279
	Zm00001d012527	Zm00001d006211	0.0259212
	Zm00001d046925	Zm00001d014303	0.0259175
	Zm00001d018887	Zm00001d016561	0.0259043
	Zm00001d012584	Zm00001d041590	0.025881
	Zm00001d031164	Zm00001d039118	0.0258802
	Zm00001d020025	Zm00001d048190	0.0258689
	Zm00001d006065	Zm00001d005996	0.0258631
	Zm00001d017726	Zm00001d026026	0.0258398
	Zm00001d007173	Zm00001d012544	0.0258389
	Zm00001d008190	Zm00001d005193	0.0258086
	Zm00001d004358	Zm00001d011418	0.0257784
	Zm00001d018394	Zm00001d006160	0.0257735
	Zm00001d009599	Zm00001d032605	0.02575
	Zm00001d006065	Zm00001d034796	0.0257285
	Zm00001d031898	Zm00001d021878	0.0257283
	Zm00001d029448	Zm00001d011487	0.0256969
	Zm00001d040362	Zm00001d031136	0.0256928
	Zm00001d037274	Zm00001d016800	0.0256666
	Zm00001d004358	Zm00001d013039	0.0256254
	Zm00001d042263	Zm00001d024568	0.0255985
	Zm00001d018255	Zm00001d025035	0.0255981
	Zm00001d013202	Zm00001d007383	0.0255914
	Zm00001d033158	Zm00001d032605	0.0255341
	Zm00001d049678	Zm00001d030766	0.0255337
	Zm00001d029149	Zm00001d043795	0.0255116
	Zm00001d050893	Zm00001d002854	0.0254817
	Zm00001d047356	Zm00001d038984	0.0254781
	Zm00001d002439	Zm00001d051872	0.0254499
	Zm00001d003176	Zm00001d009178	0.0254031
	Zm00001d041472	Zm00001d016100	0.0253792
	Zm00001d032190	Zm00001d038270	0.0253732
	Zm00001d017682	Zm00001d003059	0.0253594
	Zm00001d031898	Zm00001d030766	0.0253536
	Zm00001d042830	Zm00001d001804	0.0253215
	Zm00001d042463	Zm00001d013493	0.0253048
	Zm00001d044117	Zm00001d005997	0.0252945
	Zm00001d005813	Zm00001d006900	0.0252786
	Zm00001d052621	Zm00001d050403	0.0252614
	Zm00001d019207	Zm00001d011642	0.0252425
	Zm00001d013202	Zm00001d041819	0.0252387
	Zm00001d018742	Zm00001d046652	0.0252037
	Zm00001d018967	Zm00001d028360	0.0251903
	Zm00001d035321	Zm00001d047217	0.0251879
	Zm00001d042471	Zm00001d045054	0.0251761
	Zm00001d038574	Zm00001d011285	0.025173
	Zm00001d038397	Zm00001d026599	0.0251607
	Zm00001d017079	Zm00001d011285	0.0251574
	Zm00001d002542	Zm00001d046438	0.0251468
	Zm00001d041418	Zm00001d018364	0.0251297
	Zm00001d018435	Zm00001d032024	0.0251251
	Zm00001d002234	Zm00001d047958	0.0251188
	Zm00001d033344	Zm00001d021435	0.0251138
	Zm00001d010667	Zm00001d002798	0.02511
	Zm00001d011953	Zm00001d009178	0.0251022
	Zm00001d033610	Zm00001d025035	0.0250637
	Zm00001d014690	Zm00001d038346	0.0250397
	Zm00001d031182	Zm00001d020877	0.0250391
	Zm00001d034298	Zm00001d024141	0.0250302
	Zm00001d037537	Zm00001d017186	0.0250282
	Zm00001d021442	Zm00001d047532	0.0250221
	Zm00001d036673	Zm00001d002261	0.0250183
	Zm00001d045026	Zm00001d018940	0.0250023
	Zm00001d041580	Zm00001d008974	0.0250021
	Zm00001d041445	Zm00001d040190	0.0249692
	Zm00001d006293	Zm00001d041769	0.0249679
	Zm00001d019116	Zm00001d053786	0.0249618
	Zm00001d028995	Zm00001d003059	0.0249515
	Zm00001d034606	Zm00001d017379	0.0249438
	Zm00001d017176	Zm00001d005996	0.0248922
	Zm00001d022314	Zm00001d048944	0.0248429
	Zm00001d031561	Zm00001d026599	0.0248303
	Zm00001d050018	Zm00001d011487	0.0247448
	Zm00001d032190	Zm00001d029853	0.0247429
	Zm00001d019116	Zm00001d048135	0.0247239
	Zm00001d017885	Zm00001d015058	0.0247068
	Zm00001d007962	Zm00001d043374	0.0246931
	Zm00001d052229	Zm00001d017768	0.0246536
	Zm00001d002542	Zm00001d002854	0.0246456
	Zm00001d041472	Zm00001d043174	0.0246266
	Zm00001d015468	Zm00001d003457	0.0246021

## Sheet: maizeTFranking
	The maize TFs ranked based on the number of edges.
	Gene	count	Is feature? TRUE/FALSE	Symbol	Description	Arabidopsis homolog
	Zm00001d006293	22	TRUE	nlp17	NLP-transcription factor 17	AT1G20640,AT1G76350
	Zm00001d038270	22	TRUE	mybr3	MYB-related-transcription factor 3	AT5G58900,AT5G01200,AT2G38090
	Zm00001d037769	13	TRUE	c3h39	C3H-transcription factor 39	AT4G29190,AT2G19810
	Zm00001d018380	12	TRUE	arr8	ARR-B-transcription factor 8	AT2G25180,AT4G31920
	Zm00001d042830	12	TRUE	myb34	MYB-transcription factor 34	AT5G58900,AT5G01200,AT2G38090
	Zm00001d021442	10	TRUE	nlp13	NLP-transcription factor 13	AT1G20640,AT1G76350
	Zm00001d042609	10	TRUE	nactf109	NAC-transcription factor 109	AT1G01720
	Zm00001d037607	6	TRUE	wrky125	WRKY-transcription factor 125	AT5G26170
	Zm00001d028999	5	TRUE	nactf44	NAC-transcription factor 44	AT3G04070
	Zm00001d002234	4	TRUE	hb75	Homeobox-transcription factor 75	AT4G04890,AT4G21750
	Zm00001d013676	4	TRUE	ca2p10	CCAAT-HAP2-transcription factor 210	AT3G05690,AT5G06510
	Zm00001d002799	3	TRUE	hb66	Homeobox-transcription factor 66	AT3G61890,AT2G46680
	Zm00001d004358	3	TRUE	abi28	ABI3-VP1-transcription factor 28	AT4G31650,AT4G31680,AT2G24650,AT4G31620,AT2G24645,AT4G00260,AT2G24700,AT2G24680,AT1G26680,AT4G31630,AT5G32460,AT4G31615,AT4G31610,AT4G31690
	Zm00001d005029	3	TRUE	gras37	GRAS-transcription factor 37	AT3G54220
	Zm00001d006198	3	TRUE	bbx6	b-box6	AT2G21320,AT4G38960
	Zm00001d012544	3	TRUE	myb74	MYB-transcription factor 74	AT3G11440,AT5G06100
	Zm00001d041740	3	TRUE	wrky58	WRKY-transcription factor 58	AT1G13960,AT2G03340
	Zm00001d006028	1	TRUE	sbp23	SBP-transcription factor 23	AT3G57920,AT2G42200
	Zm00001d013073	1	TRUE	bhlh159	bHLH-transcription factor 159	AT1G03040,AT4G02590
	Zm00001d039266	1	TRUE	acm1	accomplice1	AT5G24310,AT1G64530,AT3G49290,AT4G24020
	Zm00001d028432	32	FALSE	ca5p11	CCAAT-HAP5-transcription factor 511	AT3G48590,AT5G63470
	Zm00001d029242	20	FALSE	mterf1	mTERF-domain protein1	AT2G36000
	Zm00001d037327	19	FALSE	col10	C2C2-CO-like-transcription factor 10	AT1G25440,AT1G68520
	Zm00001d032999	18	FALSE	dof40	C2C2-Dof-transcription factor 40
	Zm00001d009599	17	FALSE	mybr87	MYB-related-transcription factor 87
	Zm00001d033719	17	FALSE	col2	C2C2-CO-like-transcription factor 2
	Zm00001d041418	15	FALSE	iaa11	Aux/IAA-transcription factor 11	AT1G04240,AT3G23030,AT5G43700,AT4G14560
	Zm00001d006065	14	FALSE	bhlh121	bHLH-transcription factor 121
	Zm00001d013202	13	FALSE	glk8	G2-like-transcription factor 8	AT4G37180
	Zm00001d013443	13	FALSE	col8	C2C2-CO-like-transcription factor 8
	Zm00001d039893	13	FALSE	myb81	MYB-transcription factor 81
	Zm00001d052621	13	FALSE	ca5p9	CCAAT-HAP5-transcription factor 59
	Zm00001d003176	12	FALSE	nlp3	NLP-transcription factor 3	AT3G59580,AT2G43500
	Zm00001d047356	12	FALSE	mads76	MADS-transcription factor 76
	Zm00001d017176	11	FALSE	col3	C2C2-CO-like-transcription factor 3	AT5G57660,AT2G24790,AT5G24930
	Zm00001d017726	11	FALSE	glk11	G2-like-transcription factor 11	AT5G45580
	Zm00001d033347	11	FALSE	lbd11	LBD-transcription factor 11
	Zm00001d046937	11	FALSE	bzip17	bZIP-transcription factor 17	AT5G24800
	Zm00001d052974	11	FALSE		ETO1-like protein 1	AT4G02680
	Zm00001d020025	10	FALSE	bzip9	bZIP-transcription factor 9
	Zm00001d020460	10	FALSE	zhd2	ZF-HD-transcription factor 2	AT3G28920,AT5G39760,AT5G15210
	Zm00001d031898	10	FALSE	nactf89	NAC-transcription factor 89
	Zm00001d039049	10	FALSE	mybr47	MYB-related-transcription factor 47
	Zm00001d042907	10	FALSE	gras23	GRAS-transcription factor 23	AT2G37650
	Zm00001d005888	9	FALSE	hsftf1	HSF-transcription factor 1	AT4G36990
	Zm00001d008602	9	FALSE	mybr21	MYB-related-transcription factor 21
	Zm00001d012688	9	FALSE	cpp7	CPP-transcription factor 7	AT4G29000,AT2G20110
	Zm00001d014690	9	FALSE	arftf35	ARF-transcription factor 35
	Zm00001d018394	9	FALSE	dbptf2	DBP-transcription factor 2
	Zm00001d033344	9	FALSE	npy5	naked pins in yucca homolog5
	Zm00001d042968	9	FALSE	ca3p1	CCAAT-HAP3-transcription factor 31	AT3G53340,AT2G37060
	Zm00001d019116	8	FALSE	ereb82	AP2-EREBP-transcription factor 82
	Zm00001d030891	8	FALSE	glk9	G2-like-transcription factor 9
	Zm00001d038574	8	FALSE	bzip73	bZIP-transcription factor 73
	Zm00001d046688	8	FALSE	platz16	PLATZ-transcription factor 16
	Zm00001d046719	8	FALSE	arid10	ARID-transcription factor 10	AT2G17410
	Zm00001d002156	7	FALSE	sgb101	silencing gene B101	AT5G13780
	Zm00001d002439	7	FALSE	glk36	G2-like-transcription factor 36	AT5G45580
	Zm00001d009570	7	FALSE	c3h36	C3H-transcription factor 336	AT5G42820,AT1G27650
	Zm00001d030032	7	FALSE	platz3	PLATZ-transcription factor 3
	Zm00001d035321	7	FALSE	gpm537	SWIB/MDM2 domain superfamily protein
	Zm00001d038397	7	FALSE	nfy2	NF-YB homolog	AT3G53340,AT2G37060
	Zm00001d042482	7	FALSE	bhlh132	bHLH-transcription factor 132
	Zm00001d044117	7	FALSE	mybr41	MYB-related-transcription factor 41	AT1G19510,AT2G21650,AT4G39250
	Zm00001d050018	7	FALSE	bzip68	bZIP-transcription factor 68	AT3G19290,AT4G34000,AT1G49720
	Zm00001d050816	7	FALSE	alf7	Alfin-like-transcription factor 7
	Zm00001d051427	7	FALSE	hmg3	high mobility group protein3
	Zm00001d051684	7	FALSE	col14	C2C2-CO-like-transcription factor 14	AT5G48250,AT3G07650
	Zm00001d001936	6	FALSE	glk16	G2-like-transcription factor 16
	Zm00001d002754	6	FALSE	hb53	Homeobox-transcription factor 53
	Zm00001d004651	6	FALSE	c3h19	C3H-transcription factor 319
	Zm00001d014703	6	FALSE		AT3G13000 (E=2e-240) | transcription factor	AT3G13000
	Zm00001d015421	6	FALSE	bzip104	bZIP-transcription factor 104	AT5G24800
	Zm00001d028007	6	FALSE	camta4	CAMTA-transcription factor 4	AT5G09410,AT5G64220
	Zm00001d042263	6	FALSE	bhlh175	bHLH-transcription factor 175
	Zm00001d042436	6	FALSE	mterf11	mTERF domain protein11	AT1G61970,AT1G61960,AT1G62010,AT3G46950,AT1G61990,AT1G61980,AT1G62110,AT1G62150,AT1G62120,AT1G56380,AT1G62490,AT1G62085,AT5G23930
	Zm00001d050768	6	FALSE	crr7	cytokinin response regulator7
	Zm00001d051879	6	FALSE	nactf26	NAC-transcription factor 26	AT3G10500,AT5G04410
	Zm00001d003076	5	FALSE		General transcription factor IIH subunit 2	AT1G05055
	Zm00001d005813	5	FALSE	zim13	ZIM-transcription factor 13
	Zm00001d006001	5	FALSE	wrky71	WRKY-transcription factor 71
	Zm00001d009017	5	FALSE	nlp4	NLP-transcription factor 4	AT1G64530,AT4G24020
	Zm00001d012584	5	FALSE	ereb29	AP2-EREBP-transcription factor 29	AT1G28360
	Zm00001d013777	5	FALSE	mybr40	MYB-related-transcription factor 40	AT1G14320,AT1G66580,AT1G26910
	Zm00001d016535	5	FALSE		Ethylene-responsive transcription factor-like protein
	Zm00001d017420	5	FALSE	thx20	Trihelix-transcription factor 20
	Zm00001d023313	5	FALSE		BTB/POZ domain-containing protein	AT3G08570,AT3G08660
	Zm00001d026477	5	FALSE	zim34	ZIM-transcription factor 34	AT5G20900
	Zm00001d026542	5	FALSE	glk52	G2-like-transcription factor 52
	Zm00001d032190	5	FALSE	glk6	G2-like-transcription factor 6
	Zm00001d037274	5	FALSE	e2f12	E2F-DP-transcription factor 212	AT3G48160
	Zm00001d039475	5	FALSE	mybr22	MYB-related-transcription factor 22
	Zm00001d041445	5	FALSE	cpp10	CPP-transcription factor 10
	Zm00001d041472	5	FALSE	nactf108	NAC-transcription factor 108
	Zm00001d042267	5	FALSE	arftf10	ARF-transcription factor 10
	Zm00001d042550	5	FALSE	mads53	MADS-transcription factor 53	AT1G17310,AT1G72350
	Zm00001d044242	5	FALSE	bhlh25	bHLH-transcription factor 25	AT3G21330
	Zm00001d045026	5	FALSE	arftf27	ARF-transcription factor 27	AT5G20730,AT1G19220
	Zm00001d049223	5	FALSE	c3h11	C3H-transcription factor 311	AT3G02830,AT5G16540
	Zm00001d053967	5	FALSE	bzip71	bZIP-transcription factor 71
	Zm00001d004102	4	FALSE		OSJNBa0020I02.16 protein
	Zm00001d005578	4	FALSE	bzip40	bZIP-transcription factor 40
	Zm00001d007173	4	FALSE	abi39	ABI3-VP1-transcription factor 39	AT4G32010
	Zm00001d007436	4	FALSE	ca5p8	CCAAT-HAP5-transcription factor 58
	Zm00001d007962	4	FALSE	glk27	G2-like-transcription factor 27	AT4G37180
	Zm00001d008323	4	FALSE	c3h23	C3H-transcription factor 323	AT5G18550,AT3G06410,AT2G47850
	Zm00001d008612	4	FALSE	hb26	Homeobox-transcription factor 26
	Zm00001d011953	4	FALSE	arftf25	ARF-transcription factor 25
	Zm00001d012527	4	FALSE	nactf23	NAC-transcription factor 23
	Zm00001d013999	4	FALSE		Basic transcription factor 3	AT1G73230,AT1G17880
	Zm00001d017079	4	FALSE	umc1155	BTB/POZ domain-containing protein	AT1G67900
	Zm00001d017682	4	FALSE	platz11	PLATZ-transcription factor 11	AT4G17900,AT1G32700
	Zm00001d019207	4	FALSE	nactf4	NAC-transcription factor 4
	Zm00001d022314	4	FALSE		Probable mediator of RNA polymerase II transcription subunit 26b
	Zm00001d022366	4	FALSE	mab15	math-btb15	AT3G06190,AT5G19000
	Zm00001d025964	4	FALSE	hb70	Homeobox-transcription factor 70	AT5G03790,AT2G36610
	Zm00001d026047	4	FALSE	platz15	PLATZ-transcription factor 15	AT4G17900,AT1G32700
	Zm00001d026252	4	FALSE	wrky14	WRKY-transcription factor 14
	Zm00001d026593	4	FALSE		Putative homeodomain-like transcription factor superfamily protein
	Zm00001d027929	4	FALSE	ereb182	AP2-EREBP-transcription factor 182	AT1G72360
	Zm00001d028625	4	FALSE	dof30	C2C2-Dof-transcription factor 30
	Zm00001d029448	4	FALSE	zim24	ZIM-transcription factor 24	AT1G19180,AT1G74950
	Zm00001d029602	4	FALSE	lbd6	LBD-transcription factor 6
	Zm00001d029963	4	FALSE	mybr32	MYB-related-transcription factor 32
	Zm00001d031164	4	FALSE	nactf50	NAC-transcription factor 50
	Zm00001d037774	4	FALSE	iaa28	Aux/IAA-transcription factor 28	AT4G29080
	Zm00001d037901	4	FALSE	gras77	GRAS-transcription factor 77
	Zm00001d040301	4	FALSE	c3h12	C3H-transcription factor 312	AT5G18550,AT3G06410,AT2G47850
	Zm00001d041580	4	FALSE	myb118	MYB-transcription factor 118
	Zm00001d043946	4	FALSE	hmg4	HMG-transcription factor 4
	Zm00001d044074	4	FALSE	c3h21	C3H-transcription factor 321	AT1G66810
	Zm00001d044785	4	FALSE	glk1	G2-like1	AT2G20570
	Zm00001d047025	4	FALSE	platz13	PLATZ-transcription factor 13
	Zm00001d047309	4	FALSE	wrky61	WRKY-transcription factor 61
	Zm00001d048309	4	FALSE	bhlh97	bHLH-transcription factor 97
	Zm00001d048404	4	FALSE	jmj20	JUMONJI-transcription factor 20	AT5G04240
	Zm00001d002542	3	FALSE		Probable protein phosphatase 2C 68	AT5G06750
	Zm00001d002945	3	FALSE	ras18A1	ras-related protein18A1
	Zm00001d004881	3	FALSE	ofp10	OVATE-transcription factor 10
	Zm00001d006701	3	FALSE	gras75	GRAS-transcription factor 75	AT5G48150
	Zm00001d007042	3	FALSE	bzip91	bZIP-transcription factor 91
	Zm00001d009715	3	FALSE	bhlh22	bHLH-transcription factor 22	AT3G24140
	Zm00001d010634	3	FALSE	glk25	G2-like-transcription factor 25
	Zm00001d010967	3	FALSE	mybr85	MYB-related-transcription factor 85	AT3G52250
	Zm00001d010974	3	FALSE	phd17	PHD-transcription factor 17	AT5G60410
	Zm00001d014405	3	FALSE	nactf113	NAC-transcription factor 113	AT1G56010,AT3G12977
	Zm00001d016361	3	FALSE	gata15	C2C2-GATA-transcription factor 15	AT5G56860,AT4G26150
	Zm00001d017129	3	FALSE	gras39	GRAS-transcription factor 39
	Zm00001d017268	3	FALSE	myb41	MYB-transcription factor 41	AT3G23250
	Zm00001d018208	3	FALSE	gbptf17	GeBP-transcription factor 17
	Zm00001d018255	3	FALSE	ca2p13	CCAAT-HAP2-transcription factor 213
	Zm00001d018435	3	FALSE	nactf104	NAC-transcription factor 104	AT4G28530
	Zm00001d019354	3	FALSE	vq39	VQ motif-transcription factor39	AT1G21326
	Zm00001d020409	3	FALSE	zim1	ZIM-transcription factor 1	AT3G17860,AT1G48500
	Zm00001d020954	3	FALSE	c3h40	C3H-transcription factor 340
	Zm00001d023242	3	FALSE		Two-component response regulator ARR9	AT3G57040
	Zm00001d024732	3	FALSE		Probable protein phosphatase 2C 49	AT3G62260
	Zm00001d025050	3	FALSE	etr2	ethylene receptor homolog2	AT3G23150,AT3G04580
	Zm00001d026543	3	FALSE	c3h52	C3H-transcription factor 352	AT5G06770,AT3G12130,AT3G58010,AT2G42130
	Zm00001d026594	3	FALSE	crr2	cytokinin response regulator2
	Zm00001d026628	3	FALSE	dof41	C2C2-Dof-transcription factor 41
	Zm00001d028472	3	FALSE	farl1	FAR1-like-transcription factor 1
	Zm00001d031561	3	FALSE	bhlh81	bHLH-transcription factor 81	AT3G07340,AT5G48560
	Zm00001d032556	3	FALSE	hagtf4	GNAT-transcription factor 4	AT1G03650
	Zm00001d033158	3	FALSE	jmj22	JUMONJI-transcription factor 22	AT1G11950,AT1G62310
	Zm00001d033267	3	FALSE	bhlh43	bHLH-transcription factor 43	AT4G28800,AT2G20180,AT4G28790
	Zm00001d033945	3	FALSE	gata34	C2C2-GATA-transcription factor 34
	Zm00001d034298	3	FALSE	bhlh47	bHLH-transcription factor 47	AT3G59060,AT2G43010
	Zm00001d034601	3	FALSE	nactf49	NAC-transcription factor 49
	Zm00001d034606	3	FALSE	iws1	IWS1/SPN1-transcription factor 1	AT2G38560
	Zm00001d036673	3	FALSE	phd38	PHD-transcription factor 38
	Zm00001d037098	3	FALSE	bhlh5	bHLH-transcription factor 5
	Zm00001d039492	3	FALSE		myb-like transcription factor family protein
	Zm00001d040455	3	FALSE	dof8	C2C2-Dof-transcription factor 8	AT5G62430,AT3G47500
	Zm00001d041780	3	FALSE	zhd21	ZF-HD-transcription factor 21	AT1G75240
	Zm00001d041853	3	FALSE	myb8	myb transcription factor8
	Zm00001d042463	3	FALSE	arr6	ARR-B-transcription factor 6	AT1G67710
	Zm00001d042472	3	FALSE	gras7	GRAS-transcription factor 7
	Zm00001d043491	3	FALSE	ereb134	AP2-EREBP-transcription factor 134
	Zm00001d043515	3	FALSE	iaa12	Aux/IAA-transcription factor 12	AT1G51950
	Zm00001d046564	3	FALSE	bzip93	bZIP-transcription factor 93
	Zm00001d047442	3	FALSE	mterf30	mTERF-domain protein30	AT2G36000
	Zm00001d048286	3	FALSE	hagtf37	GNAT-transcription factor 37	AT2G06025
	Zm00001d050269	3	FALSE	lbd23	LBD-transcription factor 23	AT3G47870
	Zm00001d050310	3	FALSE	hb7	Homeobox-transcription factor 7
	Zm00001d051749	3	FALSE	hb115	Homeobox-transcription factor 115	AT3G01470
	Zm00001d052038	3	FALSE	bhlh12	bHLH-transcription factor 12
	Zm00001d052357	3	FALSE	wrky16	WRKY-transcription factor 16	AT1G66550,AT1G80590,AT1G66600,AT1G66560
	Zm00001d003037	2	FALSE	npi607	Myb family transcription factor
	Zm00001d003195	2	FALSE	dbb1	double B-box zinc finger protein1	AT2G31380,AT1G06040
	Zm00001d003509	2	FALSE		Probable protein phosphatase 2C 12
	Zm00001d003601	2	FALSE	abi17	ABI3-VP1-transcription factor 17	AT1G59750
	Zm00001d005516	2	FALSE		Enhancer of polycomb-like transcription factor protein	AT1G79020,AT1G16690
	Zm00001d006551	2	FALSE	gras49	GRAS-transcription factor 49
	Zm00001d006860	2	FALSE	zim12	ZIM-transcription factor 12	AT1G19180,AT1G74950
	Zm00001d006922	2	FALSE	myb7	MYB-transcription factor 7	AT1G14350,AT2G02820
	Zm00001d008812	2	FALSE	c3h47	C3H-transcription factor 347	AT4G29190,AT2G19810
	Zm00001d009999	2	FALSE	bhlh44	bHLH-transcription factor 44
	Zm00001d010667	2	FALSE	bzip108	bZIP-transcription factor 108
	Zm00001d011849	2	FALSE	crr4	cytokinin response regulator4	AT2G41310,AT2G07440
	Zm00001d012725	2	FALSE	tcptf29	TCP-transcription factor 29
	Zm00001d013130	2	FALSE	bhlh60	bHLH-transcription factor 60	AT3G59060,AT2G43010
	Zm00001d013596	2	FALSE	hagtf22	GNAT-transcription factor 22
	Zm00001d014843	2	FALSE	nactf127	NAC-transcription factor 127
	Zm00001d014858	2	FALSE	hmg1	high mobility group protein1	AT1G20693,AT1G20696
	Zm00001d015468	2	FALSE	col18	C2C2-CO-like-transcription factor 18
	Zm00001d017412	2	FALSE	dbb7	double B-box zinc finger protein7
	Zm00001d017885	2	FALSE	col5	C2C2-CO-like-transcription factor 5	AT5G48250,AT3G07650
	Zm00001d018258	2	FALSE	mybr67	MYB-related-transcription factor 67	AT1G72650,AT1G17460
	Zm00001d018305	2	FALSE	ereb90	AP2-EREBP-transcription factor 90	AT3G14230,AT1G53910
	Zm00001d019039	2	FALSE	phd3	PHD-transcription factor 3
	Zm00001d019944	2	FALSE		BTB/POZ domain-containing protein	AT5G47800
	Zm00001d020043	2	FALSE	ereb94	AP2-EREBP-transcription factor 94
	Zm00001d022427	2	FALSE	c3h20	C3H-transcription factor 320	AT3G51950,AT3G63450
	Zm00001d023316	2	FALSE	lbd44	LBD-transcription factor 44
	Zm00001d023391	2	FALSE	ddt6	DDT-transcription factor 6	AT5G22760,AT5G35210
	Zm00001d023523	2	FALSE	tubtf14	TUB-transcription factor 14	AT1G76870,AT1G21200
	Zm00001d024543	2	FALSE	nactf61	NAC-transcription factor 61	AT1G33060,AT4G35580
	Zm00001d025548	2	FALSE		Probable protein phosphatase 2C 12
	Zm00001d025705	2	FALSE	srt101	sirtuin 101	AT5G55760
	Zm00001d026363	2	FALSE	pco139265	Probable protein phosphatase 2C 9	AT1G22280,AT1G34750
	Zm00001d027425	2	FALSE	zag6	agamous-like6	AT2G45660
	Zm00001d028265	2	FALSE	crr8	cytokinin response regulator8	AT4G16110,AT3G16857
	Zm00001d028995	2	FALSE	nactf11	NAC-transcription factor 11	AT3G04060,AT5G18270
	Zm00001d029149	2	FALSE	col15	C2C2-CO-like-transcription factor 1
	Zm00001d029287	2	FALSE	gbptf18	GeBP-transcription factor 18	AT5G28040,AT3G04930
	Zm00001d029855	2	FALSE	gras33	GRAS-transcription factor 33	AT2G45160,AT3G60630,AT4G00150
	Zm00001d031182	2	FALSE	hb84	Homeobox-transcription factor 84	AT4G34610,AT2G16400
	Zm00001d031310	2	FALSE	ca5p13	CCAAT-HAP5-transcription factor 513
	Zm00001d031329	2	FALSE	IDP752	Catalytic/ protein phosphatase type 2C	AT1G79630,AT1G16220
	Zm00001d031445	2	FALSE	eil13	EIL-transcription factor 3	AT1G73730
	Zm00001d031717	2	FALSE	bhlh145	bHLH-transcription factor 145
	Zm00001d031723	2	FALSE	bzip127	bZIP-transcription factor 127	AT2G21230,AT4G38900
	Zm00001d032784	2	FALSE	glk45	G2-like-transcription factor 45
	Zm00001d033602	2	FALSE	ca2p16	CCAAT-HAP2-transcription factor 216	AT3G20910,AT5G12840
	Zm00001d033898	2	FALSE	hb36	Homeobox-transcription factor 36	AT2G23760,AT4G36870
	Zm00001d034738	2	FALSE		Probable protein phosphatase 2C 42	AT3G17090
	Zm00001d035076	2	FALSE	nactf54	NAC-transcription factor 54
	Zm00001d035487	2	FALSE	phd12	PHD-transcription factor 12
	Zm00001d035503	2	FALSE		General transcription factor 2-related zinc finger protein	AT2G06500,AT5G50375,AT4G10200
	Zm00001d035922	2	FALSE	abi50	ABI3-VP1-transcription factor 50	AT1G11290
	Zm00001d036494	2	FALSE	zim20	ZIM-transcription factor 20	AT1G51600,AT3G21175
	Zm00001d036736	2	FALSE	bzip76	bZIP-transcription factor 76
	Zm00001d037015	2	FALSE	glk33	G2-like-transcription factor 33
	Zm00001d037537	2	FALSE	alf1	Alfin-like-transcription factor 1
	Zm00001d037971	2	FALSE	fha15	FHA-transcription factor 15	AT3G20550
	Zm00001d038284	2	FALSE	ofp27	OVATE-transcription factor 27	AT3G52540
	Zm00001d040362	2	FALSE	dof6	C2C2-Dof-transcription factor 6	AT5G39660
	Zm00001d040536	2	FALSE	bhlh68	bHLH-transcription factor 68	AT1G09530
	Zm00001d041847	2	FALSE	mybr14	MYB-related-transcription factor 14	AT1G21700
	Zm00001d041883	2	FALSE	gata31	C2C2-GATA-transcription factor 31
	Zm00001d041886	2	FALSE	nactf100	NAC-transcription factor 100
	Zm00001d042471	2	FALSE		General transcription factor 2-related zinc finger protein
	Zm00001d043968	2	FALSE	mybr89	MYB-related-transcription factor 89
	Zm00001d044194	2	FALSE	mybr97	MYB-related-transcription factor 97	AT4G01060,AT2G30420,AT2G30432,AT2G30424,AT5G53200,AT1G01380,AT2G46410
	Zm00001d044301	2	FALSE	prh13	protein phosphatase homolog13	AT1G17550,AT1G72770
	Zm00001d045891	2	FALSE	vq48	VQ motif-transcription factor48
	Zm00001d046967	2	FALSE	ca5p7	CCAAT-HAP5-transcription factor 57	AT1G56170
	Zm00001d047676	2	FALSE	phd36	PHD-transcription factor 36	AT3G05670
	Zm00001d048574	2	FALSE	hagtf39	GNAT-transcription factor 39	AT2G22910,AT4G37670
	Zm00001d049225	2	FALSE	fha10	FHA-transcription factor 10
	Zm00001d049678	2	FALSE	nactf115	NAC-transcription factor 115	AT3G61910,AT2G46770
	Zm00001d049715	2	FALSE	iaa16	Aux/IAA-transcription factor 16
	Zm00001d053124	2	FALSE	myb61	MYB-transcription factor 61
	Zm00001d053859	2	FALSE	ereb98	AP2-EREBP-transcription factor 98
	Zm00001d054003	2	FALSE		Histone acetyltransferase HAC1	AT1G79000,AT1G16710
	Zm00001d001865	1	FALSE	crr1	cytokinin response regulator1
	Zm00001d001933	1	FALSE	c3h16	C3H-transcription factor 316	AT5G06770,AT3G12130
	Zm00001d002545	1	FALSE	mybr20	MYB-related-transcription factor 20
	Zm00001d002573	1	FALSE	gras52	GRAS-transcription factor 52	AT5G52510
	Zm00001d004810	1	FALSE	fha6	FHA-transcription factor 6	AT1G34355
	Zm00001d005798	1	FALSE	ereb202	AP2-EREBP-transcription factor 202
	Zm00001d006578	1	FALSE	bhlh80	bHLH-transcription factor 80	AT2G42280
	Zm00001d006739	1	FALSE	lbd14	LBD-transcription factor 14	AT5G67420,AT3G49940,AT4G37540
	Zm00001d007068	1	FALSE	mab16	math-btb16	AT3G06190,AT5G19000
	Zm00001d008176	1	FALSE	sbp9	SBP-transcription factor 9
	Zm00001d008190	1	FALSE	wrky18	WRKY-transcription factor 18
	Zm00001d008648	1	FALSE		sequence-specific DNA binding transcription factors;zinc ion binding;sequence-specific DNA binding transcription factors	AT5G05660
	Zm00001d009088	1	FALSE	myb95	myb transcription factor95
	Zm00001d009747	1	FALSE	prh15	protein phosphatase homolog15	AT1G17550,AT1G72770
	Zm00001d010411	1	FALSE	iaa38	Aux/IAA-transcription factor 38	AT4G29080
	Zm00001d010574	1	FALSE	cadtfr15	CCAAT-DR1-transcription factor 15	AT3G53340,AT2G37060
	Zm00001d010676	1	FALSE	ereb93	AP2-EREBP-transcription factor 93	AT1G28360
	Zm00001d010759	1	FALSE	vq44	VQ motif-transcription factor44	AT1G28280,AT2G33780
	Zm00001d011847	1	FALSE	bhlh54	bHLH-transcription factor 54	AT3G56980,AT2G41240,AT3G56970
	Zm00001d011969	1	FALSE	nactf9	NAC-transcription factor 9
	Zm00001d012128	1	FALSE	arr7	ARR-B-transcription factor 7	AT1G67710
	Zm00001d012810	1	FALSE	sig6	sigma-like factor6	AT2G36990
	Zm00001d013501	1	FALSE	ca2p1	CCAAT-HAP2-transcription factor 21
	Zm00001d015118	1	FALSE	bzip14	bZIP-transcription factor 14
	Zm00001d017555	1	FALSE	hmg2	high mobility group box protein2
	Zm00001d017862	1	FALSE	phd22	PHD-transcription factor 22	AT1G50620,AT3G20280
	Zm00001d017939	1	FALSE	col12	2C2-CO-like-transcription factor 12	AT1G25440,AT1G68520
	Zm00001d018742	1	FALSE	rs1	rough sheath1	AT4G08150
	Zm00001d018887	1	FALSE	mab19	math-btb19	AT3G03740
	Zm00001d018967	1	FALSE	bhlh39	bHLH-transcription factor 39	AT1G03040,AT4G02590
	Zm00001d019343	1	FALSE	hagtf32	GNAT-transcription factor 32	AT1G72030
	Zm00001d020136	1	FALSE	wrky37	WRKY-transcription factor 37	AT5G24110
	Zm00001d020595	1	FALSE	ereb102	AP2-EREBP-transcription factor 102
	Zm00001d020714	1	FALSE	hsftf21	HSF-transcription factor 21	AT4G36990
	Zm00001d020874	1	FALSE	ca5p16	CCAAT-HAP5-transcription factor 516
	Zm00001d021617	1	FALSE	farl11	FAR1-like-transcription factor 11
	Zm00001d021754	1	FALSE		Lysine-specific demethylase JMJ25
	Zm00001d021956	1	FALSE	hagtf33	GNAT-transcription factor 33
	Zm00001d022565	1	FALSE		Probable protein phosphatase 2C 5	AT1G09160
	Zm00001d025235	1	FALSE	camta5	CAMTA-transcription factor 5	AT1G67310
	Zm00001d025982	1	FALSE	thx31	Trihelix-transcription factor 31
	Zm00001d026051	1	FALSE		BTB/POZ domain-containing protein	AT1G63850
	Zm00001d026096	1	FALSE	dof23	C2C2-Dof-transcription factor 23	AT4G24060,AT1G64620
	Zm00001d026271	1	FALSE	ereb205	AP2-EREBP-transcription factor 205	AT1G53170,AT3G15210
	Zm00001d026391	1	FALSE	hagtf43	GNAT-transcription factor 43	AT5G13780
	Zm00001d026398	1	FALSE	bzip113	bZIP-transcription factor 113	AT5G65210,AT5G10030
	Zm00001d026448	1	FALSE	ereb212	AP2-EREBP-transcription factor 212
	Zm00001d026541	1	FALSE		SWIB complex BAF60b domain-containing protein
	Zm00001d027318	1	FALSE	btf3	BTF3 homolog	AT1G73230,AT1G17880
	Zm00001d027510	1	FALSE	nlp7	NLP-transcription factor 7	AT2G17150,AT4G35270
	Zm00001d028603	1	FALSE	gras67	GRAS-transcription factor 67
	Zm00001d028953	1	FALSE	vq4	VQ motif-transcription factor4
	Zm00001d028984	1	FALSE	glk26	G2-like-transcription factor 26	AT5G18240,AT3G04030
	Zm00001d029505	1	FALSE		Nuclear transcription factor Y subunit B-2
	Zm00001d030995	1	FALSE	bzip111	bZIP-transcription factor 111
	Zm00001d031008	1	FALSE	cpp2	CPP-transcription factor 2
	Zm00001d031092	1	FALSE	ca2p5	CCAAT-HAP2-transcription factor 25
	Zm00001d031593	1	FALSE	fha2	FHA-transcription factor 2	AT3G07220,AT3G07260
	Zm00001d031790	1	FALSE	bzip49	bZIP-transcription factor 49	AT3G19290,AT4G34000,AT1G49720
	Zm00001d032249	1	FALSE	kan1	KANADI1	AT5G16560
	Zm00001d032316	1	FALSE	hb112	Homeobox-transcription factor 112
	Zm00001d032384	1	FALSE	glk38	G2-like-transcription factor 38	AT4G13640,AT3G24120
	Zm00001d033215	1	FALSE	ca2p6	CCAAT-HAP2-transcription factor 26	AT3G05690,AT5G06510
	Zm00001d033297	1	FALSE	limtf5	LIM-transcription factor 5
	Zm00001d033471	1	FALSE	wrky96	WRKY-transcription factor 96	AT2G46130
	Zm00001d033610	1	FALSE	c3h17	C3H-transcription factor 317	AT2G41900
	Zm00001d033815	1	FALSE	myb77	MYB-transcription factor 77	AT1G17950,AT1G73410
	Zm00001d033825	1	FALSE	chb101b	chromatin remodeling complex subunit B (Swi3)	AT4G34430
	Zm00001d035053	1	FALSE	mads45	MADS-transcription factor 45	AT1G71692
	Zm00001d036079	1	FALSE	abi29	ABI3-VP1-transcription factor 29
	Zm00001d036298	1	FALSE	ereb25	AP2-EREBP-transcription factor 25
	Zm00001d036400	1	FALSE	bzip106	bZIP-transcription factor 106	AT4G35040,AT2G16770
	Zm00001d036650	1	FALSE	vq33	VQ motif-transcription factor33	AT4G15120,AT3G22160
	Zm00001d037170	1	FALSE	bzip125	bZIP-transcription factor 125
	Zm00001d037221	1	FALSE	tcptf10	TCP-transcription factor 10	AT3G47620
	Zm00001d038527	1	FALSE	glk43	G2-like-transcription factor 43
	Zm00001d038585	1	FALSE	ereb196	AP2-EREBP-transcription factor 196
	Zm00001d038609	1	FALSE	gras62	GRAS-transcription factor 62
	Zm00001d038691	1	FALSE	tubtf5	TUB-transcription factor 5	AT1G53320
	Zm00001d039116	1	FALSE	zhd6	ZF-HD-transcription factor 6
	Zm00001d039260	1	FALSE	g2	golden plant2	AT2G20570
	Zm00001d039267	1	FALSE	arftf7	ARF-transcription factor 7
	Zm00001d040203	1	FALSE		Protein CHROMATIN REMODELING 8	AT2G18760
	Zm00001d040464	1	FALSE	mybr76	MYB-related-transcription factor 76	AT1G49010
	Zm00001d042288	1	FALSE	nactf90	NAC-transcription factor 90
	Zm00001d042313	1	FALSE	camta3	CAMTA-transcription factor 3
	Zm00001d042373	1	FALSE	bhlh32	bHLH-transcription factor 32	AT3G07340,AT5G48560
	Zm00001d042724	1	FALSE	tubtf2	TUB-transcription factor 2	AT1G76900,AT1G25280
	Zm00001d042910	1	FALSE	myb15	MYB-transcription factor 15	AT5G02320,AT3G09370
	Zm00001d043450	1	FALSE	vq20	VQ motif-transcription factor20	AT1G28280,AT2G33780
	Zm00001d043500	1	FALSE	voz4	VOZ-transcription factor 4	AT1G28520
	Zm00001d043992	1	FALSE	bzip1	bZIP transcription factor1	AT4G01120,AT2G46270
	Zm00001d044940	1	FALSE	bzip100	bZIP-transcription factor 100
	Zm00001d045128	1	FALSE	dbptf3	DBP-transcription factor 3
	Zm00001d045204	1	FALSE	ereb122	AP2-EREBP-transcription factor 122
	Zm00001d045661	1	FALSE	col4	C2C2-CO-like-transcription factor 4	AT1G25440,AT1G68520
	Zm00001d045755	1	FALSE	phd27	PHD-transcription factor 27
	Zm00001d045890	1	FALSE	vq47	VQ motif-transcription factor47
	Zm00001d046925	1	FALSE	col13	C2C2-CO-like-transcription factor 13
	Zm00001d046947	1	FALSE	glk34	G2-like-transcription factor 34	AT1G79430
	Zm00001d046961	1	FALSE	vq53	VQ motif-transcription factor53	AT4G15120,AT3G22160
	Zm00001d047385	1	FALSE		Probable protein phosphatase 2C 48
	Zm00001d047434	1	FALSE		Probable mediator of RNA polymerase II transcription subunit 26b
	Zm00001d047761	1	FALSE		Two-component response regulator-like APRR3	AT5G02810
	Zm00001d047813	1	FALSE	gras1	GRAS-transcription factor 1	AT2G37650
	Zm00001d049173	1	FALSE	wrky36	WRKY-transcription factor 36	AT3G01970
	Zm00001d049493	1	FALSE	farl6	FAR1-like-transcription factor 6
	Zm00001d049540	1	FALSE	nactf77	NAC-transcription factor 77	AT1G33060,AT4G35580
	Zm00001d050893	1	FALSE	nactf40	NAC-transcription factor 40	AT3G29035,AT5G61430,AT5G39610,AT5G07680
	Zm00001d051180	1	FALSE		Putative homeodomain-like transcription factor superfamily protein	AT1G60670,AT1G10820
	Zm00001d051568	1	FALSE	tubtf6	TUB-transcription factor 6	AT2G18280
	Zm00001d051700	1	FALSE	dof9	C2C2-Dof-transcription factor 9
	Zm00001d052229	1	FALSE	ereb17	AP2-EREBP-transcription factor 17	AT1G22190,AT1G78080
	Zm00001d052385	1	FALSE	c3h50	C3H-transcription factor 350	AT3G51950,AT3G63450
	Zm00001d052768	1	FALSE		BTB/POZ domain-containing protein	AT1G21780
	Zm00001d052847	1	FALSE	wrky87	WRKY-transcription factor 87
	Zm00001d053060	1	FALSE	myb67	MYB-transcription factor 67
	Zm00001d053179	1	FALSE	tubtf3	TUB-transcription factor 3
	Zm00001d053975	1	FALSE	bzr5	BZR-transcription factor 5	AT5G45300
