# Supplementary material for: Evolutionarily informed machine learning enhances the power of predictive gene-to-phenotype relationships
Source: Nat Commun. 2021 Sep 24;12:5627. doi: 10.1038/s41467-021-25893-w (PMC8463701; doi:10.1038/s41467-021-25893-w)
Supplement: Supplementary file 8 — Supplementary Data 5 [file 41467_2021_25893_MOESM8_ESM.xlsx]

## Sheet: Legend
Table S5. The NUE of wild-type and mutants defective in candidate TFs. Key to the sample ID: Val# indicates the batch the plant was grown.

## Sheet: MYB33
Sample ID	Genotype	Condition	Weight (mg)	NUEa (gDW/gappliedN)		LN	WT	myb33 SALK_056201	myb33 SALK_065473	HN	WT	myb33 SALK_056201	myb33 SALK_065473
Val01-02	WT	LN	17.8	7.84832		Average	7.00529	12.6664	12.4639	Average	2.59185	4.00908	4.0447
Val01-18	WT	LN	25.5	11.2434		SE	1.59821	4.05029	3.71313	SE	0.790701	0.987661	1.27436
Val01-34	WT	LN	19.1	8.42152		t test		3.33023e-06	8.87057e-07	t test		5.20349e-06	9.98528e-05
Val01-56	WT	LN	18.2	8.02469
Val01-72	WT	LN	14.8	6.52557
Val01-88	WT	LN	19.9	8.77425
Val05-04	WT	LN	14.7	6.48148
Val05-100	WT	LN	11.5	5.07055
Val05-116	WT	LN	14	6.17284
Val05-132	WT	LN	21.6	9.52381
Val05-149	WT	LN	16.6	7.31922
Val05-165	WT	LN	16.8	7.40741
Val05-196	WT	LN	12.8	5.64374
Val05-20	WT	LN	14.5	6.3933
Val05-212	WT	LN	10.7	4.71781
Val05-245	WT	LN	11.2	4.93827
Val05-277	WT	LN	15.8	6.96649
Val05-36	WT	LN	13.1	5.77601
Val05-53	WT	LN	15.4	6.79012
Val05-69	WT	LN	10.4	4.58554
Val05-85	WT	LN	16.2	7.14286
Val06-131	WT	LN	15.7	6.23016
Val06-195	WT	LN	23.1	9.16667
Val06-211	WT	LN	14.5	5.75397
Val06-227	WT	LN	20.7	8.21429
Val01-80	WT	HN	22.2	1.95767
Val01-10	WT	HN	31.5	2.77778
Val01-42	WT	HN	32.5	2.86596
Val05-108	WT	HN	25.7	2.26631
Val05-12	WT	HN	31.6	2.7866
Val05-124	WT	HN	26.2	2.31041
Val05-157	WT	HN	24.7	2.17813
Val05-173	WT	HN	26	2.29277
Val05-189	WT	HN	13.9	1.22575
Val05-204	WT	HN	26.5	2.33686
Val05-253	WT	HN	24.5	2.16049
Val05-269	WT	HN	25.2	2.22222
Val05-28	WT	HN	41.2	3.63316
Val05-285	WT	HN	21.6	1.90476
Val05-44	WT	HN	30.2	2.66314
Val05-61	WT	HN	25	2.20459
Val05-77	WT	HN	35.3	3.11287
Val05-93	WT	HN	23.9	2.10758
Val06-11	WT	HN	29.5	2.34127
Val06-27	WT	HN	51.2	4.06349
Val06-107	WT	HN	40.8	3.2381
Val06-123	WT	HN	44.3	3.51587
Val06-139	WT	HN	60.7	4.81746
Val06-203	WT	HN	14.7	1.16667
Val06-219	WT	HN	28.1	2.23016
Val06-235	WT	HN	37.9	3.00794
Val01-54	myb33, SALK_065473	LN	38	16.7549
Val01-71	myb33, SALK_065473	LN	33.4	14.7266
Val01-87	myb33, SALK_065473	LN	37.2	16.4021
Val05-07	myb33, SALK_065473	LN	25.9	11.4198
Val05-23	myb33, SALK_065473	LN	11.4	5.02646
Val05-39	myb33, SALK_065473	LN	39.8	17.5485
Val05-103	myb33, SALK_065473	LN	21	9.25926
Val05-119	myb33, SALK_065473	LN	17.3	7.62787
Val05-135	myb33, SALK_065473	LN	25.4	11.1993
Val05-199	myb33, SALK_065473	LN	10.7	4.71781
Val05-215	myb33, SALK_065473	LN	32.9	14.5062
Val05-231	myb33, SALK_065473	LN	20.1	8.86243
Val06-06	myb33, SALK_065473	LN	38.7	15.3571
Val06-22	myb33, SALK_065473	LN	30.4	12.0635
Val06-38	myb33, SALK_065473	LN	31.1	12.3413
Val06-102	myb33, SALK_065473	LN	42.9	17.0238
Val06-118	myb33, SALK_065473	LN	28	11.1111
Val06-134	myb33, SALK_065473	LN	40.5	16.0714
Val06-198	myb33, SALK_065473	LN	28.8	11.4286
Val06-214	myb33, SALK_065473	LN	39.6	15.7143
Val06-230	myb33, SALK_065473	LN	31.7	12.5794
Val01-62	myb33, SALK_065473	HN	75.5	6.65785
Val01-78	myb33, SALK_065473	HN	65.9	5.81129
Val01-94	myb33, SALK_065473	HN	67.3	5.93474
Val05-15	myb33, SALK_065473	HN	47.1	4.15344
Val05-31	myb33, SALK_065473	HN	46.7	4.11817
Val05-47	myb33, SALK_065473	HN	35.7	3.14815
Val05-111	myb33, SALK_065473	HN	44.2	3.89771
Val05-127	myb33, SALK_065473	HN	48.9	4.31217
Val05-143	myb33, SALK_065473	HN	16.4	1.44621
Val05-223	myb33, SALK_065473	HN	32.4	2.85714
Val05-239	myb33, SALK_065473	HN	24.8	2.18695
Val06-14	myb33, SALK_065473	HN	51.3	4.07143
Val06-30	myb33, SALK_065473	HN	37.1	2.94444
Val06-46	myb33, SALK_065473	HN	49.2	3.90476
Val06-110	myb33, SALK_065473	HN	58.2	4.61905
Val06-142	myb33, SALK_065473	HN	38.1	3.02381
Val06-206	myb33, SALK_065473	HN	46	3.65079
Val06-222	myb33, SALK_065473	HN	64.3	5.10317
Val06-238	myb33, SALK_065473	HN	63.1	5.00794
Val01-55	myb33, SALK_056201	LN	21	9.25926
Val01-70	myb33, SALK_056201	LN	38.4	16.9312
Val01-86	myb33, SALK_056201	LN	41.2	18.1658
Val05-08	myb33, SALK_056201	LN	23.6	10.4056
Val05-24	myb33, SALK_056201	LN	18.9	8.33333
Val05-40	myb33, SALK_056201	LN	12.3	5.42328
Val05-104	myb33, SALK_056201	LN	13.2	5.82011
Val05-120	myb33, SALK_056201	LN	30.1	13.2716
Val05-136	myb33, SALK_056201	LN	15.9	7.01058
Val05-200	myb33, SALK_056201	LN	25.6	11.2875
Val05-216	myb33, SALK_056201	LN	19.8	8.73016
Val05-232	myb33, SALK_056201	LN	28.8	12.6984
Val06-07	myb33, SALK_056201	LN	31.5	12.5
Val06-23	myb33, SALK_056201	LN	37	14.6825
Val06-39	myb33, SALK_056201	LN	43.4	17.2222
Val06-103	myb33, SALK_056201	LN	37.9	15.0397
Val06-119	myb33, SALK_056201	LN	44.3	17.5794
Val06-135	myb33, SALK_056201	LN	41.8	16.5873
Val06-215	myb33, SALK_056201	LN	39.9	15.8333
Val06-231	myb33, SALK_056201	LN	41.7	16.5476
Val01-63	myb33, SALK_056201	HN	62.8	5.53792
Val01-79	myb33, SALK_056201	HN	61.2	5.39683
Val01-95	myb33, SALK_056201	HN	46.1	4.06526
Val05-16	myb33, SALK_056201	HN	40	3.52734
Val05-32	myb33, SALK_056201	HN	38.4	3.38624
Val05-48	myb33, SALK_056201	HN	42	3.7037
Val05-112	myb33, SALK_056201	HN	34.9	3.0776
Val05-128	myb33, SALK_056201	HN	27.1	2.38977
Val05-144	myb33, SALK_056201	HN	35.5	3.13051
Val05-208	myb33, SALK_056201	HN	41.5	3.65961
Val05-240	myb33, SALK_056201	HN	24	2.1164
Val06-15	myb33, SALK_056201	HN	39.4	3.12698
Val06-31	myb33, SALK_056201	HN	46.7	3.70635
Val06-47	myb33, SALK_056201	HN	50.3	3.99206
Val06-111	myb33, SALK_056201	HN	70.1	5.56349
Val06-127	myb33, SALK_056201	HN	54.1	4.29365
Val06-143	myb33, SALK_056201	HN	61.3	4.86508
Val06-207	myb33, SALK_056201	HN	57.1	4.53175
Val06-223	myb33, SALK_056201	HN	63.5	5.03968
Val06-239	myb33, SALK_056201	HN	63.9	5.07143

## Sheet: TCP2
Sample ID	Genotype	Condition	Weight (mg)	NUEa (gDW/gappliedN)		LN	WT	tcp2, SALK_060818	HN	WT	tcp2, SALK_060818
Val01-02	WT	LN	17.8	7.84832		Average	7.00529	11.4192	Average	2.59185	3.07572
Val01-18	WT	LN	25.5	11.2434		SE	1.59821	2.06102	SE	0.790701	0.806831
Val01-34	WT	LN	19.1	8.42152		t test		1.24019e-10	t test		0.0234309
Val01-56	WT	LN	18.2	8.02469
Val01-72	WT	LN	14.8	6.52557
Val01-88	WT	LN	19.9	8.77425
Val05-04	WT	LN	14.7	6.48148
Val05-100	WT	LN	11.5	5.07055
Val05-116	WT	LN	14	6.17284
Val05-132	WT	LN	21.6	9.52381
Val05-149	WT	LN	16.6	7.31922
Val05-165	WT	LN	16.8	7.40741
Val05-196	WT	LN	12.8	5.64374
Val05-20	WT	LN	14.5	6.3933
Val05-212	WT	LN	10.7	4.71781
Val05-245	WT	LN	11.2	4.93827
Val05-277	WT	LN	15.8	6.96649
Val05-36	WT	LN	13.1	5.77601
Val05-53	WT	LN	15.4	6.79012
Val05-69	WT	LN	10.4	4.58554
Val05-85	WT	LN	16.2	7.14286
Val06-131	WT	LN	15.7	6.23016
Val06-195	WT	LN	23.1	9.16667
Val06-211	WT	LN	14.5	5.75397
Val06-227	WT	LN	20.7	8.21429
Val01-80	WT	HN	22.2	1.95767
Val01-10	WT	HN	31.5	2.77778
Val01-42	WT	HN	32.5	2.86596
Val05-108	WT	HN	25.7	2.26631
Val05-12	WT	HN	31.6	2.7866
Val05-124	WT	HN	26.2	2.31041
Val05-157	WT	HN	24.7	2.17813
Val05-173	WT	HN	26	2.29277
Val05-189	WT	HN	13.9	1.22575
Val05-204	WT	HN	26.5	2.33686
Val05-253	WT	HN	24.5	2.16049
Val05-269	WT	HN	25.2	2.22222
Val05-28	WT	HN	41.2	3.63316
Val05-285	WT	HN	21.6	1.90476
Val05-44	WT	HN	30.2	2.66314
Val05-61	WT	HN	25	2.20459
Val05-77	WT	HN	35.3	3.11287
Val05-93	WT	HN	23.9	2.10758
Val06-11	WT	HN	29.5	2.34127
Val06-27	WT	HN	51.2	4.06349
Val06-107	WT	HN	40.8	3.2381
Val06-123	WT	HN	44.3	3.51587
Val06-139	WT	HN	60.7	4.81746
Val06-203	WT	HN	14.7	1.16667
Val06-219	WT	HN	28.1	2.23016
Val06-235	WT	HN	37.9	3.00794
Val01-49	tcp2, SALK_060818	LN	27.1	11.9489
Val01-65	tcp2, SALK_060818	LN	26.6	11.7284
Val01-81	tcp2, SALK_060818	LN	30.2	13.3157
Val05-49	tcp2, SALK_060818	LN	16.5	7.27513
Val05-65	tcp2, SALK_060818	LN	29.2	12.8748
Val05-81	tcp2, SALK_060818	LN	36	15.873
Val05-145	tcp2, SALK_060818	LN	25.5	11.2434
Val05-161	tcp2, SALK_060818	LN	23.1	10.1852
Val05-177	tcp2, SALK_060818	LN	21.8	9.61199
Val05-241	tcp2, SALK_060818	LN	26.3	11.5961
Val05-257	tcp2, SALK_060818	LN	26.2	11.552
Val05-273	tcp2, SALK_060818	LN	28.6	12.6102
Val06-49	tcp2, SALK_060818	LN	32.7	12.9762
Val06-56	tcp2, SALK_060818	LN	37	14.6825
Val06-65	tcp2, SALK_060818	LN	22.8	9.04762
Val06-72	tcp2, SALK_060818	LN	30.2	11.9841
Val06-81	tcp2, SALK_060818	LN	32.7	12.9762
Val06-88	tcp2, SALK_060818	LN	28.8	11.4286
Val06-145	tcp2, SALK_060818	LN	25	9.92063
Val06-161	tcp2, SALK_060818	LN	34.6	13.7302
Val06-177	tcp2, SALK_060818	LN	27.2	10.7937
Val06-241	tcp2, SALK_060818	LN	21.6	8.57143
Val06-257	tcp2, SALK_060818	LN	19.3	7.65873
Val06-273	tcp2, SALK_060818	LN	26.4	10.4762
Val01-57	tcp2, SALK_060818	HN	51.9	4.57672
Val01-73	tcp2, SALK_060818	HN	47	4.14462
Val01-89	tcp2, SALK_060818	HN	34.3	3.02469
Val05-57	tcp2, SALK_060818	HN	25.5	2.24868
Val05-73	tcp2, SALK_060818	HN	19.8	1.74603
Val05-89	tcp2, SALK_060818	HN	38.2	3.36861
Val05-153	tcp2, SALK_060818	HN	34.6	3.05115
Val05-169	tcp2, SALK_060818	HN	36.9	3.25397
Val05-185	tcp2, SALK_060818	HN	52.4	4.62081
Val05-249	tcp2, SALK_060818	HN	23.3	2.05467
Val05-281	tcp2, SALK_060818	HN	27.5	2.42504
Val06-64	tcp2, SALK_060818	HN	40.7	3.23016
Val06-73	tcp2, SALK_060818	HN	51.2	4.06349
Val06-80	tcp2, SALK_060818	HN	40.3	3.19841
Val06-89	tcp2, SALK_060818	HN	47	3.73016
Val06-96	tcp2, SALK_060818	HN	32.2	2.55556
Val06-153	tcp2, SALK_060818	HN	31.2	2.47619
Val06-169	tcp2, SALK_060818	HN	39.6	3.14286
Val06-185	tcp2, SALK_060818	HN	24.7	1.96032
Val06-249	tcp2, SALK_060818	HN	47.8	3.79365
Val06-265	tcp2, SALK_060818	HN	31.5	2.5
Val06-281	tcp2, SALK_060818	HN	31.5	2.5

## Sheet: UNE12
Sample ID	Genotype	Condition	Weight (mg)	NUEa (gDW/gappliedN)		LN	WT	une12, SAILseq_711_E09.1	HN	WT	une12, SAILseq_711_E09.1
Val05-04	WT	LN	14.7	6.48148		Average	6.54182	8.5898	Average	2.59942	2.66252
Val05-100	WT	LN	11.5	5.07055		SE	1.35139	2.30463	SE	0.827311	0.579487
Val05-116	WT	LN	14	6.17284		t test		6.22119e-05	t test		0.391852
Val05-132	WT	LN	21.6	9.52381
Val05-149	WT	LN	16.6	7.31922
Val05-165	WT	LN	16.8	7.40741
Val05-196	WT	LN	12.8	5.64374
Val05-20	WT	LN	14.5	6.3933
Val05-212	WT	LN	10.7	4.71781
Val05-245	WT	LN	11.2	4.93827
Val05-277	WT	LN	15.8	6.96649
Val05-36	WT	LN	13.1	5.77601
Val05-53	WT	LN	15.4	6.79012
Val05-69	WT	LN	10.4	4.58554
Val05-85	WT	LN	16.2	7.14286
Val06-131	WT	LN	15.7	6.23016
Val06-195	WT	LN	23.1	9.16667
Val06-211	WT	LN	14.5	5.75397
Val06-227	WT	LN	20.7	8.21429
Val05-108	WT	HN	25.7	2.26631
Val05-12	WT	HN	31.6	2.7866
Val05-124	WT	HN	26.2	2.31041
Val05-157	WT	HN	24.7	2.17813
Val05-173	WT	HN	26	2.29277
Val05-189	WT	HN	13.9	1.22575
Val05-204	WT	HN	26.5	2.33686
Val05-253	WT	HN	24.5	2.16049
Val05-269	WT	HN	25.2	2.22222
Val05-28	WT	HN	41.2	3.63316
Val05-285	WT	HN	21.6	1.90476
Val05-44	WT	HN	30.2	2.66314
Val05-61	WT	HN	25	2.20459
Val05-77	WT	HN	35.3	3.11287
Val05-93	WT	HN	23.9	2.10758
Val06-11	WT	HN	29.5	2.34127
Val06-27	WT	HN	51.2	4.06349
Val06-107	WT	HN	40.8	3.2381
Val06-123	WT	HN	44.3	3.51587
Val06-139	WT	HN	60.7	4.81746
Val06-203	WT	HN	14.7	1.16667
Val06-219	WT	HN	28.1	2.23016
Val06-235	WT	HN	37.9	3.00794
Val05-54	une12, SAILseq_711_E09.1	LN	10	4.40917
Val05-70	une12, SAILseq_711_E09.1	LN	23.6	10.4056
Val05-86	une12, SAILseq_711_E09.1	LN	13.8	6.08466
Val05-150	une12, SAILseq_711_E09.1	LN	15.5	6.83422
Val05-166	une12, SAILseq_711_E09.1	LN	21	9.25926
Val05-182	une12, SAILseq_711_E09.1	LN	17.4	7.67196
Val05-246	une12, SAILseq_711_E09.1	LN	24.9	10.9788
Val05-262	une12, SAILseq_711_E09.1	LN	23.6	10.4056
Val05-278	une12, SAILseq_711_E09.1	LN	21.5	9.47972
Val06-53	une12, SAILseq_711_E09.1	LN	24.2	9.60317
Val06-69	une12, SAILseq_711_E09.1	LN	17.6	6.98413
Val06-85	une12, SAILseq_711_E09.1	LN	15.8	6.26984
Val06-149	une12, SAILseq_711_E09.1	LN	33.2	13.1746
Val06-165	une12, SAILseq_711_E09.1	LN	21.6	8.57143
Val06-181	une12, SAILseq_711_E09.1	LN	25.2	10
Val06-245	une12, SAILseq_711_E09.1	LN	13.9	5.51587
Val06-261	une12, SAILseq_711_E09.1	LN	29.9	11.8651
Val06-277	une12, SAILseq_711_E09.1	LN	17.9	7.10317
Val05-62	une12, SAILseq_711_E09.1	HN	25.6	2.2575
Val05-78	une12, SAILseq_711_E09.1	HN	27.6	2.43386
Val05-94	une12, SAILseq_711_E09.1	HN	35.6	3.13933
Val05-158	une12, SAILseq_711_E09.1	HN	19.7	1.73721
Val05-174	une12, SAILseq_711_E09.1	HN	26.1	2.30159
Val05-190	une12, SAILseq_711_E09.1	HN	30.1	2.65432
Val05-254	une12, SAILseq_711_E09.1	HN	32.8	2.89242
Val05-270	une12, SAILseq_711_E09.1	HN	18.1	1.59612
Val05-286	une12, SAILseq_711_E09.1	HN	37.4	3.29806
Val06-61	une12, SAILseq_711_E09.1	HN	29.9	2.37302
Val06-77	une12, SAILseq_711_E09.1	HN	38.8	3.07937
Val06-93	une12, SAILseq_711_E09.1	HN	30.3	2.40476
Val06-157	une12, SAILseq_711_E09.1	HN	39	3.09524
Val06-189	une12, SAILseq_711_E09.1	HN	26.7	2.11905
Val06-253	une12, SAILseq_711_E09.1	HN	34.4	2.73016
Val06-269	une12, SAILseq_711_E09.1	HN	49.1	3.89683
Val06-285	une12, SAILseq_711_E09.1	HN	41	3.25397

## Sheet: NLP5
Sample ID	Genotype	Condition	Weight (mg)	NUEa (gDW/gappliedN)		LN	WT	nlp5, SALK_055211	nlp5, SALK_063304	HN	WT	nlp5, SALK_055211	nlp5, SALK_063304
Val01-02	WT	LN	17.8	7.84832		Average	7.00529	11.2371	11.08	Average	2.59185	3.51701	2.64765
Val01-18	WT	LN	25.5	11.2434		SE	1.59821	3.5394	4.14246	SE	0.790701	1.11982	1.09084
Val01-34	WT	LN	19.1	8.42152		t test		4.39186e-05	0.000333058	t test		1.0821e-07	0.432128
Val01-56	WT	LN	18.2	8.02469
Val01-72	WT	LN	14.8	6.52557
Val01-88	WT	LN	19.9	8.77425
Val05-04	WT	LN	14.7	6.48148
Val05-100	WT	LN	11.5	5.07055
Val05-116	WT	LN	14	6.17284
Val05-132	WT	LN	21.6	9.52381
Val05-149	WT	LN	16.6	7.31922
Val05-165	WT	LN	16.8	7.40741
Val05-196	WT	LN	12.8	5.64374
Val05-20	WT	LN	14.5	6.3933
Val05-212	WT	LN	10.7	4.71781
Val05-245	WT	LN	11.2	4.93827
Val05-277	WT	LN	15.8	6.96649
Val05-36	WT	LN	13.1	5.77601
Val05-53	WT	LN	15.4	6.79012
Val05-69	WT	LN	10.4	4.58554
Val05-85	WT	LN	16.2	7.14286
Val06-131	WT	LN	15.7	6.23016
Val06-195	WT	LN	23.1	9.16667
Val06-211	WT	LN	14.5	5.75397
Val06-227	WT	LN	20.7	8.21429
Val01-80	WT	HN	22.2	1.95767
Val01-10	WT	HN	31.5	2.77778
Val01-42	WT	HN	32.5	2.86596
Val05-108	WT	HN	25.7	2.26631
Val05-12	WT	HN	31.6	2.7866
Val05-124	WT	HN	26.2	2.31041
Val05-157	WT	HN	24.7	2.17813
Val05-173	WT	HN	26	2.29277
Val05-189	WT	HN	13.9	1.22575
Val05-204	WT	HN	26.5	2.33686
Val05-253	WT	HN	24.5	2.16049
Val05-269	WT	HN	25.2	2.22222
Val05-28	WT	HN	41.2	3.63316
Val05-285	WT	HN	21.6	1.90476
Val05-44	WT	HN	30.2	2.66314
Val05-61	WT	HN	25	2.20459
Val05-77	WT	HN	35.3	3.11287
Val05-93	WT	HN	23.9	2.10758
Val06-11	WT	HN	29.5	2.34127
Val06-27	WT	HN	51.2	4.06349
Val06-107	WT	HN	40.8	3.2381
Val06-123	WT	HN	44.3	3.51587
Val06-139	WT	HN	60.7	4.81746
Val06-203	WT	HN	14.7	1.16667
Val06-219	WT	HN	28.1	2.23016
Val06-235	WT	HN	37.9	3.00794
Val01-51	nlp5, SALK_063304	LN	25.7	11.3316
Val01-67	nlp5, SALK_063304	LN	31.4	13.8448
Val05-06	nlp5, SALK_063304	LN	16.6	7.31922
Val05-22	nlp5, SALK_063304	LN	27.4	12.0811
Val05-38	nlp5, SALK_063304	LN	19.5	8.59788
Val05-102	nlp5, SALK_063304	LN	5.9	2.60141
Val05-118	nlp5, SALK_063304	LN	13.1	5.77601
Val05-134	nlp5, SALK_063304	LN	24.5	10.8025
Val05-198	nlp5, SALK_063304	LN	15.8	6.96649
Val05-214	nlp5, SALK_063304	LN	23.4	10.3175
Val05-230	nlp5, SALK_063304	LN	37.1	16.358
Val06-05	nlp5, SALK_063304	LN	29.8	11.8254
Val06-37	nlp5, SALK_063304	LN	39.1	15.5159
Val06-101	nlp5, SALK_063304	LN	28.3	11.2302
Val06-133	nlp5, SALK_063304	LN	42.1	16.7063
Val06-200	nlp5, SALK_063304	LN	34.9	13.8492
Val06-213	nlp5, SALK_063304	LN	19.8	7.85714
Val06-216	nlp5, SALK_063304	LN	20.1	7.97619
Val06-232	nlp5, SALK_063304	LN	49.3	19.5635
Val01-59	nlp5, SALK_063304	HN	49.8	4.39153
Val01-75	nlp5, SALK_063304	HN	42.4	3.73898
Val01-91	nlp5, SALK_063304	HN	53.3	4.70018
Val05-14	nlp5, SALK_063304	HN	12.7	1.11993
Val05-46	nlp5, SALK_063304	HN	19	1.67549
Val05-110	nlp5, SALK_063304	HN	28.6	2.52205
Val05-126	nlp5, SALK_063304	HN	12.6	1.11111
Val06-13	nlp5, SALK_063304	HN	30.2	2.39683
Val06-29	nlp5, SALK_063304	HN	26.5	2.10317
Val06-45	nlp5, SALK_063304	HN	39.4	3.12698
Val06-109	nlp5, SALK_063304	HN	24.9	1.97619
Val06-125	nlp5, SALK_063304	HN	37.4	2.96825
Val06-141	nlp5, SALK_063304	HN	22.3	1.76984
Val06-221	nlp5, SALK_063304	HN	26.5	2.10317
Val06-237	nlp5, SALK_063304	HN	53.9	4.27778
Val06-240	nlp5, SALK_063304	HN	30	2.38095
Val01-50	nlp5, SALK_055211	LN	18.5	8.15697
Val01-66	nlp5, SALK_055211	LN	30.5	13.448
Val01-82	nlp5, SALK_055211	LN	38.4	16.9312
Val05-05	nlp5, SALK_055211	LN	26	11.4638
Val05-21	nlp5, SALK_055211	LN	16.3	7.18695
Val05-37	nlp5, SALK_055211	LN	32	14.1093
Val05-101	nlp5, SALK_055211	LN	21.7	9.5679
Val05-117	nlp5, SALK_055211	LN	13.2	5.82011
Val05-133	nlp5, SALK_055211	LN	13.4	5.90829
Val05-197	nlp5, SALK_055211	LN	21.4	9.43563
Val05-229	nlp5, SALK_055211	LN	22.7	10.0088
Val06-04	nlp5, SALK_055211	LN	30.9	12.2619
Val06-20	nlp5, SALK_055211	LN	21.6	8.57143
Val06-100	nlp5, SALK_055211	LN	38.4	15.2381
Val06-104	nlp5, SALK_055211	LN	50.1	19.881
Val06-116	nlp5, SALK_055211	LN	30.8	12.2222
Val06-120	nlp5, SALK_055211	LN	25.7	10.1984
Val06-136	nlp5, SALK_055211	LN	29.7	11.7857
Val06-196	nlp5, SALK_055211	LN	28.5	11.3095
Val06-228	nlp5, SALK_055211	LN	36.7	14.5635
Val01-58	nlp5, SALK_055211	HN	53.7	4.73545
Val01-74	nlp5, SALK_055211	HN	55.4	4.88536
Val01-90	nlp5, SALK_055211	HN	50.2	4.42681
Val05-13	nlp5, SALK_055211	HN	44.9	3.95944
Val05-29	nlp5, SALK_055211	HN	18.7	1.64903
Val05-45	nlp5, SALK_055211	HN	43.4	3.82716
Val05-109	nlp5, SALK_055211	HN	23.1	2.03704
Val05-125	nlp5, SALK_055211	HN	21.2	1.86949
Val05-141	nlp5, SALK_055211	HN	30.3	2.67196
Val05-205	nlp5, SALK_055211	HN	36.7	3.23633
Val05-221	nlp5, SALK_055211	HN	23.1	2.03704
Val05-237	nlp5, SALK_055211	HN	30.4	2.68078
Val06-44	nlp5, SALK_055211	HN	52.4	4.15873
Val06-108	nlp5, SALK_055211	HN	74.4	5.90476
Val06-112	nlp5, SALK_055211	HN	45.6	3.61905
Val06-124	nlp5, SALK_055211	HN	39.3	3.11905
Val06-140	nlp5, SALK_055211	HN	54.4	4.31746
Val06-144	nlp5, SALK_055211	HN	42.4	3.36508
Val06-204	nlp5, SALK_055211	HN	46.9	3.72222
Val06-220	nlp5, SALK_055211	HN	33.7	2.6746
Val06-236	nlp5, SALK_055211	HN	62.5	4.96032

## Sheet: NF-YA6
Sample ID	Genotype	Condition	Weight (mg)	NUEa (gDW/gappliedN)		LN	WT	nf-ya6, SALK_005942	nf-ya6, SAIL_159_E03	HN	WT	nf-ya6, SALK_005942	nf-ya6, SAIL_159_E03
Val01-02	WT	LN	17.8	7.84832		Average	7.00529	11.1038	9.38216	Average	2.59185	3.06067	2.81356
Val01-18	WT	LN	25.5	11.2434		SE	1.59821	3.37204	3.16723	SE	0.790701	0.986476	0.861544
Val01-34	WT	LN	19.1	8.42152		t test		2.35957e-05	0.00692592	t test		0.0491058	0.197296
Val01-56	WT	LN	18.2	8.02469
Val01-72	WT	LN	14.8	6.52557
Val01-88	WT	LN	19.9	8.77425
Val05-04	WT	LN	14.7	6.48148
Val05-100	WT	LN	11.5	5.07055
Val05-116	WT	LN	14	6.17284
Val05-132	WT	LN	21.6	9.52381
Val05-149	WT	LN	16.6	7.31922
Val05-165	WT	LN	16.8	7.40741
Val05-196	WT	LN	12.8	5.64374
Val05-20	WT	LN	14.5	6.3933
Val05-212	WT	LN	10.7	4.71781
Val05-245	WT	LN	11.2	4.93827
Val05-277	WT	LN	15.8	6.96649
Val05-36	WT	LN	13.1	5.77601
Val05-53	WT	LN	15.4	6.79012
Val05-69	WT	LN	10.4	4.58554
Val05-85	WT	LN	16.2	7.14286
Val06-131	WT	LN	15.7	6.23016
Val06-195	WT	LN	23.1	9.16667
Val06-211	WT	LN	14.5	5.75397
Val06-227	WT	LN	20.7	8.21429
Val01-80	WT	HN	22.2	1.95767
Val01-10	WT	HN	31.5	2.77778
Val01-42	WT	HN	32.5	2.86596
Val05-108	WT	HN	25.7	2.26631
Val05-12	WT	HN	31.6	2.7866
Val05-124	WT	HN	26.2	2.31041
Val05-157	WT	HN	24.7	2.17813
Val05-173	WT	HN	26	2.29277
Val05-189	WT	HN	13.9	1.22575
Val05-204	WT	HN	26.5	2.33686
Val05-253	WT	HN	24.5	2.16049
Val05-269	WT	HN	25.2	2.22222
Val05-28	WT	HN	41.2	3.63316
Val05-285	WT	HN	21.6	1.90476
Val05-44	WT	HN	30.2	2.66314
Val05-61	WT	HN	25	2.20459
Val05-77	WT	HN	35.3	3.11287
Val05-93	WT	HN	23.9	2.10758
Val06-11	WT	HN	29.5	2.34127
Val06-27	WT	HN	51.2	4.06349
Val06-107	WT	HN	40.8	3.2381
Val06-123	WT	HN	44.3	3.51587
Val06-139	WT	HN	60.7	4.81746
Val06-203	WT	HN	14.7	1.16667
Val06-219	WT	HN	28.1	2.23016
Val06-235	WT	HN	37.9	3.00794
Val01-07	nf-ya6, SALK_005942	LN	28.3	12.478
Val01-23	nf-ya6, SALK_005942	LN	36.5	16.0935
Val01-39	nf-ya6, SALK_005942	LN	24.8	10.9347
Val05-01	nf-ya6, SALK_005942	LN	19.1	8.42152
Val05-17	nf-ya6, SALK_005942	LN	19.9	8.77425
Val05-33	nf-ya6, SALK_005942	LN	10.3	4.54145
Val05-97	nf-ya6, SALK_005942	LN	28.2	12.4339
Val05-113	nf-ya6, SALK_005942	LN	35.1	15.4762
Val05-129	nf-ya6, SALK_005942	LN	22.5	9.92063
Val05-193	nf-ya6, SALK_005942	LN	14.7	6.48148
Val05-209	nf-ya6, SALK_005942	LN	28.2	12.4339
Val06-01	nf-ya6, SALK_005942	LN	18	7.14286
Val06-17	nf-ya6, SALK_005942	LN	25	9.92063
Val06-33	nf-ya6, SALK_005942	LN	31.9	12.6587
Val06-97	nf-ya6, SALK_005942	LN	32.8	13.0159
Val06-113	nf-ya6, SALK_005942	LN	45.2	17.9365
Val06-129	nf-ya6, SALK_005942	LN	16.2	6.42857
Val06-193	nf-ya6, SALK_005942	LN	33.8	13.4127
Val06-209	nf-ya6, SALK_005942	LN	27.5	10.9127
Val06-225	nf-ya6, SALK_005942	LN	31.9	12.6587
Val01-15	nf-ya6, SALK_005942	HN	51.8	4.5679
Val01-31	nf-ya6, SALK_005942	HN	47.8	4.21517
Val01-47	nf-ya6, SALK_005942	HN	49.1	4.32981
Val05-09	nf-ya6, SALK_005942	HN	17.2	1.51675
Val05-25	nf-ya6, SALK_005942	HN	41.2	3.63316
Val05-41	nf-ya6, SALK_005942	HN	11.5	1.01411
Val05-105	nf-ya6, SALK_005942	HN	36.5	3.21869
Val05-121	nf-ya6, SALK_005942	HN	35.4	3.12169
Val05-137	nf-ya6, SALK_005942	HN	27.2	2.39859
Val05-201	nf-ya6, SALK_005942	HN	28.9	2.5485
Val05-217	nf-ya6, SALK_005942	HN	25.4	2.23986
Val05-233	nf-ya6, SALK_005942	HN	24.8	2.18695
Val06-09	nf-ya6, SALK_005942	HN	37.3	2.96032
Val06-41	nf-ya6, SALK_005942	HN	31.8	2.52381
Val06-105	nf-ya6, SALK_005942	HN	37.6	2.98413
Val06-121	nf-ya6, SALK_005942	HN	33.5	2.65873
Val06-137	nf-ya6, SALK_005942	HN	34.7	2.75397
Val06-201	nf-ya6, SALK_005942	HN	63.4	5.03175
Val06-217	nf-ya6, SALK_005942	HN	47.6	3.77778
Val06-233	nf-ya6, SALK_005942	HN	44.5	3.53175
Val05-03	nf-ya6, SAIL_159_E03	LN	17.1	7.53968
Val05-19	nf-ya6, SAIL_159_E03	LN	40.3	17.769
Val05-35	nf-ya6, SAIL_159_E03	LN	18.7	8.24515
Val05-115	nf-ya6, SAIL_159_E03	LN	21.5	9.47972
Val05-131	nf-ya6, SAIL_159_E03	LN	16	7.05467
Val05-211	nf-ya6, SAIL_159_E03	LN	17.7	7.80423
Val06-02	nf-ya6, SAIL_159_E03	LN	18.3	7.2619
Val06-08	nf-ya6, SAIL_159_E03	LN	18.9	7.5
Val06-18	nf-ya6, SAIL_159_E03	LN	23.2	9.20635
Val06-34	nf-ya6, SAIL_159_E03	LN	19.8	7.85714
Val06-40	nf-ya6, SAIL_159_E03	LN	18.7	7.42063
Val06-98	nf-ya6, SAIL_159_E03	LN	40	15.873
Val06-114	nf-ya6, SAIL_159_E03	LN	20.6	8.1746
Val06-194	nf-ya6, SAIL_159_E03	LN	16.1	6.38889
Val06-210	nf-ya6, SAIL_159_E03	LN	31.8	12.619
Val06-226	nf-ya6, SAIL_159_E03	LN	25	9.92063
Val05-27	nf-ya6, SAIL_159_E03	HN	36.1	3.18342
Val05-43	nf-ya6, SAIL_159_E03	HN	21.7	1.91358
Val05-123	nf-ya6, SAIL_159_E03	HN	5.7	0.502646
Val05-139	nf-ya6, SAIL_159_E03	HN	35.8	3.15697
Val05-203	nf-ya6, SAIL_159_E03	HN	34.1	3.00705
Val05-219	nf-ya6, SAIL_159_E03	HN	42.5	3.7478
Val05-235	nf-ya6, SAIL_159_E03	HN	26.3	2.31922
Val06-10	nf-ya6, SAIL_159_E03	HN	38.3	3.03968
Val06-16	nf-ya6, SAIL_159_E03	HN	30.7	2.43651
Val06-26	nf-ya6, SAIL_159_E03	HN	31.6	2.50794
Val06-32	nf-ya6, SAIL_159_E03	HN	35.6	2.8254
Val06-42	nf-ya6, SAIL_159_E03	HN	37.7	2.99206
Val06-48	nf-ya6, SAIL_159_E03	HN	20.3	1.61111
Val06-106	nf-ya6, SAIL_159_E03	HN	34.6	2.74603
Val06-122	nf-ya6, SAIL_159_E03	HN	42.5	3.37302
Val06-138	nf-ya6, SAIL_159_E03	HN	43.5	3.45238
Val06-202	nf-ya6, SAIL_159_E03	HN	28.8	2.28571
Val06-218	nf-ya6, SAIL_159_E03	HN	50.7	4.02381
Val06-234	nf-ya6, SAIL_159_E03	HN	54.6	4.33333

## Sheet: WRKY38
Sample ID	Genotype	Condition	Weight (mg)	NUEa (gDW/gappliedN)		LN	WT	wrky38, WiscDsLox489-492C21	wrky38, SAIL_749_B02	HN	WT	wrky38, WiscDsLox489-492C21	wrky38, SAIL_749_B02
Val05-04	WT	LN	14.7	6.48148		Average	6.54182	9.70752	9.62081	Average	2.59942	2.59041	2.47536
Val05-100	WT	LN	11.5	5.07055		SE	1.35139	2.00743	1.77052	SE	0.827311	0.790473	0.583961
Val05-116	WT	LN	14	6.17284		t test		3.51132e-06	6.27937e-06	t test		0.486538	0.295555
Val05-132	WT	LN	21.6	9.52381
Val05-149	WT	LN	16.6	7.31922
Val05-165	WT	LN	16.8	7.40741
Val05-196	WT	LN	12.8	5.64374
Val05-20	WT	LN	14.5	6.3933
Val05-212	WT	LN	10.7	4.71781
Val05-245	WT	LN	11.2	4.93827
Val05-277	WT	LN	15.8	6.96649
Val05-36	WT	LN	13.1	5.77601
Val05-53	WT	LN	15.4	6.79012
Val05-69	WT	LN	10.4	4.58554
Val05-85	WT	LN	16.2	7.14286
Val06-131	WT	LN	15.7	6.23016
Val06-195	WT	LN	23.1	9.16667
Val06-211	WT	LN	14.5	5.75397
Val06-227	WT	LN	20.7	8.21429
Val05-108	WT	HN	25.7	2.26631
Val05-12	WT	HN	31.6	2.7866
Val05-124	WT	HN	26.2	2.31041
Val05-157	WT	HN	24.7	2.17813
Val05-173	WT	HN	26	2.29277
Val05-189	WT	HN	13.9	1.22575
Val05-204	WT	HN	26.5	2.33686
Val05-253	WT	HN	24.5	2.16049
Val05-269	WT	HN	25.2	2.22222
Val05-28	WT	HN	41.2	3.63316
Val05-285	WT	HN	21.6	1.90476
Val05-44	WT	HN	30.2	2.66314
Val05-61	WT	HN	25	2.20459
Val05-77	WT	HN	35.3	3.11287
Val05-93	WT	HN	23.9	2.10758
Val06-11	WT	HN	29.5	2.34127
Val06-27	WT	HN	51.2	4.06349
Val06-107	WT	HN	40.8	3.2381
Val06-123	WT	HN	44.3	3.51587
Val06-139	WT	HN	60.7	4.81746
Val06-203	WT	HN	14.7	1.16667
Val06-219	WT	HN	28.1	2.23016
Val06-235	WT	HN	37.9	3.00794
Val05-51	wrky38, WiscDsLox489-492C21	LN	20.5	9.0388
Val05-67	wrky38, WiscDsLox489-492C21	LN	21.4	9.43563
Val05-83	wrky38, WiscDsLox489-492C21	LN	26	11.4638
Val05-147	wrky38, WiscDsLox489-492C21	LN	22.3	9.83245
Val05-163	wrky38, WiscDsLox489-492C21	LN	17.6	7.76014
Val05-179	wrky38, WiscDsLox489-492C21	LN	19.1	8.42152
Val05-243	wrky38, WiscDsLox489-492C21	LN	23	10.1411
Val05-259	wrky38, WiscDsLox489-492C21	LN	18.6	8.20106
Val05-275	wrky38, WiscDsLox489-492C21	LN	32.5	14.3298
Val06-51	wrky38, WiscDsLox489-492C21	LN	18.1	7.18254
Val06-67	wrky38, WiscDsLox489-492C21	LN	24.3	9.64286
Val06-83	wrky38, WiscDsLox489-492C21	LN	26.4	10.4762
Val06-147	wrky38, WiscDsLox489-492C21	LN	21.3	8.45238
Val06-163	wrky38, WiscDsLox489-492C21	LN	23.4	9.28571
Val06-179	wrky38, WiscDsLox489-492C21	LN	16.6	6.5873
Val06-243	wrky38, WiscDsLox489-492C21	LN	28.4	11.2698
Val06-259	wrky38, WiscDsLox489-492C21	LN	23.2	9.20635
Val06-275	wrky38, WiscDsLox489-492C21	LN	35.3	14.0079
Val05-59	wrky38, WiscDsLox489-492C21	HN	23.8	2.09877
Val05-75	wrky38, WiscDsLox489-492C21	HN	37.5	3.30688
Val05-91	wrky38, WiscDsLox489-492C21	HN	26.6	2.34568
Val05-155	wrky38, WiscDsLox489-492C21	HN	25.2	2.22222
Val05-171	wrky38, WiscDsLox489-492C21	HN	20.6	1.81658
Val05-187	wrky38, WiscDsLox489-492C21	HN	29.3	2.58377
Val05-251	wrky38, WiscDsLox489-492C21	HN	13.2	1.16402
Val05-267	wrky38, WiscDsLox489-492C21	HN	36.8	3.24515
Val06-59	wrky38, WiscDsLox489-492C21	HN	33.3	2.64286
Val06-75	wrky38, WiscDsLox489-492C21	HN	45.5	3.61111
Val06-91	wrky38, WiscDsLox489-492C21	HN	49	3.88889
Val06-155	wrky38, WiscDsLox489-492C21	HN	52.1	4.13492
Val06-171	wrky38, WiscDsLox489-492C21	HN	22.4	1.77778
Val06-187	wrky38, WiscDsLox489-492C21	HN	27.9	2.21429
Val06-251	wrky38, WiscDsLox489-492C21	HN	25.8	2.04762
Val06-267	wrky38, WiscDsLox489-492C21	HN	25.7	2.03968
Val06-283	wrky38, WiscDsLox489-492C21	HN	36.5	2.89683
Val05-66	wrky38, SAIL_749_B02	LN	18.4	8.11287
Val05-82	wrky38, SAIL_749_B02	LN	20.2	8.90653
Val05-146	wrky38, SAIL_749_B02	LN	16	7.05467
Val05-178	wrky38, SAIL_749_B02	LN	23.8	10.4938
Val05-242	wrky38, SAIL_749_B02	LN	14.7	6.48148
Val05-258	wrky38, SAIL_749_B02	LN	21.8	9.61199
Val05-274	wrky38, SAIL_749_B02	LN	23.4	10.3175
Val06-50	wrky38, SAIL_749_B02	LN	22.1	8.76984
Val06-66	wrky38, SAIL_749_B02	LN	19.6	7.77778
Val06-82	wrky38, SAIL_749_B02	LN	30.1	11.9444
Val06-146	wrky38, SAIL_749_B02	LN	33.1	13.1349
Val06-162	wrky38, SAIL_749_B02	LN	26.3	10.4365
Val06-242	wrky38, SAIL_749_B02	LN	24.4	9.68254
Val06-258	wrky38, SAIL_749_B02	LN	25.2	10
Val06-274	wrky38, SAIL_749_B02	LN	29.2	11.5873
Val05-58	wrky38, SAIL_749_B02	HN	34	2.99824
Val05-74	wrky38, SAIL_749_B02	HN	30.3	2.67196
Val05-90	wrky38, SAIL_749_B02	HN	28	2.46914
Val05-154	wrky38, SAIL_749_B02	HN	26	2.29277
Val05-170	wrky38, SAIL_749_B02	HN	36.3	3.20106
Val05-186	wrky38, SAIL_749_B02	HN	25.3	2.23104
Val05-250	wrky38, SAIL_749_B02	HN	21.9	1.93122
Val05-266	wrky38, SAIL_749_B02	HN	22.3	1.96649
Val05-282	wrky38, SAIL_749_B02	HN	17.3	1.52557
Val06-74	wrky38, SAIL_749_B02	HN	34.7	2.75397
Val06-90	wrky38, SAIL_749_B02	HN	37.5	2.97619
Val06-154	wrky38, SAIL_749_B02	HN	33.6	2.66667
Val06-170	wrky38, SAIL_749_B02	HN	35.6	2.8254
Val06-186	wrky38, SAIL_749_B02	HN	16	1.26984
Val06-250	wrky38, SAIL_749_B02	HN	23.9	1.89683
Val06-266	wrky38, SAIL_749_B02	HN	42.8	3.39683
Val06-282	wrky38, SAIL_749_B02	HN	37.9	3.00794

## Sheet: WRKY50
Sample ID	Genotype	Condition	Weight (mg)	NUEa (gDW/gappliedN)		LN	WT	wrky50, SAIL_115_C10	HN	WT	wrky50, SAIL_115_C10
Val05-04	WT	LN	14.7	6.48148		Average	6.54182	9.56697	Average	2.59942	2.54646
Val05-100	WT	LN	11.5	5.07055		SE	1.35139	2.56623	SE	0.827311	0.699277
Val05-116	WT	LN	14	6.17284		t test		6.99532e-05	t test		0.413737
Val05-132	WT	LN	21.6	9.52381
Val05-149	WT	LN	16.6	7.31922
Val05-165	WT	LN	16.8	7.40741
Val05-196	WT	LN	12.8	5.64374
Val05-20	WT	LN	14.5	6.3933
Val05-212	WT	LN	10.7	4.71781
Val05-245	WT	LN	11.2	4.93827
Val05-277	WT	LN	15.8	6.96649
Val05-36	WT	LN	13.1	5.77601
Val05-53	WT	LN	15.4	6.79012
Val05-69	WT	LN	10.4	4.58554
Val05-85	WT	LN	16.2	7.14286
Val06-131	WT	LN	15.7	6.23016
Val06-195	WT	LN	23.1	9.16667
Val06-211	WT	LN	14.5	5.75397
Val06-227	WT	LN	20.7	8.21429
Val05-108	WT	HN	25.7	2.26631
Val05-12	WT	HN	31.6	2.7866
Val05-124	WT	HN	26.2	2.31041
Val05-157	WT	HN	24.7	2.17813
Val05-173	WT	HN	26	2.29277
Val05-189	WT	HN	13.9	1.22575
Val05-204	WT	HN	26.5	2.33686
Val05-253	WT	HN	24.5	2.16049
Val05-269	WT	HN	25.2	2.22222
Val05-28	WT	HN	41.2	3.63316
Val05-285	WT	HN	21.6	1.90476
Val05-44	WT	HN	30.2	2.66314
Val05-61	WT	HN	25	2.20459
Val05-77	WT	HN	35.3	3.11287
Val05-93	WT	HN	23.9	2.10758
Val06-11	WT	HN	29.5	2.34127
Val06-27	WT	HN	51.2	4.06349
Val06-107	WT	HN	40.8	3.2381
Val06-123	WT	HN	44.3	3.51587
Val06-139	WT	HN	60.7	4.81746
Val06-203	WT	HN	14.7	1.16667
Val06-219	WT	HN	28.1	2.23016
Val06-235	WT	HN	37.9	3.00794
Val05-52	wrky50, SAIL_115_C10	LN	22.5	9.92063
Val05-68	wrky50, SAIL_115_C10	LN	22.2	9.78836
Val05-84	wrky50, SAIL_115_C10	LN	15.9	7.01058
Val05-148	wrky50, SAIL_115_C10	LN	18.7	8.24515
Val05-164	wrky50, SAIL_115_C10	LN	12	5.29101
Val05-180	wrky50, SAIL_115_C10	LN	25.8	11.3757
Val05-244	wrky50, SAIL_115_C10	LN	11.4	5.02646
Val05-276	wrky50, SAIL_115_C10	LN	26	11.4638
Val06-52	wrky50, SAIL_115_C10	LN	25.9	10.2778
Val06-68	wrky50, SAIL_115_C10	LN	33	13.0952
Val06-84	wrky50, SAIL_115_C10	LN	20.5	8.13492
Val06-148	wrky50, SAIL_115_C10	LN	20.3	8.05556
Val06-152	wrky50, SAIL_115_C10	LN	38.2	15.1587
Val06-164	wrky50, SAIL_115_C10	LN	25.8	10.2381
Val06-168	wrky50, SAIL_115_C10	LN	19.8	7.85714
Val06-180	wrky50, SAIL_115_C10	LN	18.7	7.42063
Val06-184	wrky50, SAIL_115_C10	LN	23.3	9.24603
Val06-244	wrky50, SAIL_115_C10	LN	32.7	12.9762
Val06-260	wrky50, SAIL_115_C10	LN	28.2	11.1905
Val05-60	wrky50, SAIL_115_C10	HN	14	1.23457
Val05-92	wrky50, SAIL_115_C10	HN	34.2	3.01587
Val05-156	wrky50, SAIL_115_C10	HN	15	1.32275
Val05-172	wrky50, SAIL_115_C10	HN	30.3	2.67196
Val05-188	wrky50, SAIL_115_C10	HN	27.5	2.42504
Val05-252	wrky50, SAIL_115_C10	HN	28.1	2.47795
Val05-268	wrky50, SAIL_115_C10	HN	25.4	2.23986
Val05-284	wrky50, SAIL_115_C10	HN	23.7	2.08995
Val06-60	wrky50, SAIL_115_C10	HN	46.5	3.69048
Val06-76	wrky50, SAIL_115_C10	HN	39.6	3.14286
Val06-92	wrky50, SAIL_115_C10	HN	45.8	3.63492
Val06-156	wrky50, SAIL_115_C10	HN	42	3.33333
Val06-160	wrky50, SAIL_115_C10	HN	35.3	2.80159
Val06-172	wrky50, SAIL_115_C10	HN	26.4	2.09524
Val06-176	wrky50, SAIL_115_C10	HN	26.6	2.11111
Val06-188	wrky50, SAIL_115_C10	HN	33.5	2.65873
Val06-192	wrky50, SAIL_115_C10	HN	38.3	3.03968
Val06-268	wrky50, SAIL_115_C10	HN	37	2.93651
Val06-284	wrky50, SAIL_115_C10	HN	18.4	1.46032

## Sheet: AtDIV1
Sample ID	Genotype	Condition	Weight (mg)	NUEa (gDW/gappliedN)		LN	WT	atdiv1, SALK_056735	atdiv1, SALK_084867C	HN	WT	atdiv1, SALK_056735	atdiv1, SALK_084867C
Val05-04	WT	LN	14.7	6.48148		Average	6.54182	10.2981	9.17277	Average	2.59942	2.8411	2.32914
Val05-100	WT	LN	11.5	5.07055		SE	1.35139	2.14369	2.08729	SE	0.827311	0.683563	0.571902
Val05-116	WT	LN	14	6.17284		t test		1.59655e-07	0.000541556	t test		0.169634	0.123767
Val05-132	WT	LN	21.6	9.52381
Val05-149	WT	LN	16.6	7.31922
Val05-165	WT	LN	16.8	7.40741
Val05-196	WT	LN	12.8	5.64374
Val05-20	WT	LN	14.5	6.3933
Val05-212	WT	LN	10.7	4.71781
Val05-245	WT	LN	11.2	4.93827
Val05-277	WT	LN	15.8	6.96649
Val05-36	WT	LN	13.1	5.77601
Val05-53	WT	LN	15.4	6.79012
Val05-69	WT	LN	10.4	4.58554
Val05-85	WT	LN	16.2	7.14286
Val06-131	WT	LN	15.7	6.23016
Val06-195	WT	LN	23.1	9.16667
Val06-211	WT	LN	14.5	5.75397
Val06-227	WT	LN	20.7	8.21429
Val05-108	WT	HN	25.7	2.26631
Val05-12	WT	HN	31.6	2.7866
Val05-124	WT	HN	26.2	2.31041
Val05-157	WT	HN	24.7	2.17813
Val05-173	WT	HN	26	2.29277
Val05-189	WT	HN	13.9	1.22575
Val05-204	WT	HN	26.5	2.33686
Val05-253	WT	HN	24.5	2.16049
Val05-269	WT	HN	25.2	2.22222
Val05-28	WT	HN	41.2	3.63316
Val05-285	WT	HN	21.6	1.90476
Val05-44	WT	HN	30.2	2.66314
Val05-61	WT	HN	25	2.20459
Val05-77	WT	HN	35.3	3.11287
Val05-93	WT	HN	23.9	2.10758
Val06-11	WT	HN	29.5	2.34127
Val06-27	WT	HN	51.2	4.06349
Val06-107	WT	HN	40.8	3.2381
Val06-123	WT	HN	44.3	3.51587
Val06-139	WT	HN	60.7	4.81746
Val06-203	WT	HN	14.7	1.16667
Val06-219	WT	HN	28.1	2.23016
Val06-235	WT	HN	37.9	3.00794
Val05-71	atdiv1, SALK_084867C	LN	25.2	11.1111
Val05-151	atdiv1, SALK_084867C	LN	20.4	8.99471
Val05-167	atdiv1, SALK_084867C	LN	20.3	8.95062
Val05-183	atdiv1, SALK_084867C	LN	15.9	7.01058
Val05-247	atdiv1, SALK_084867C	LN	17.2	7.58377
Val05-279	atdiv1, SALK_084867C	LN	32.4	14.2857
Val06-54	atdiv1, SALK_084867C	LN	18	7.14286
Val06-70	atdiv1, SALK_084867C	LN	20.3	8.05556
Val06-86	atdiv1, SALK_084867C	LN	25.2	10
Val06-150	atdiv1, SALK_084867C	LN	28.9	11.4683
Val06-166	atdiv1, SALK_084867C	LN	16.3	6.46825
Val06-246	atdiv1, SALK_084867C	LN	24.5	9.72222
Val06-262	atdiv1, SALK_084867C	LN	21.3	8.45238
Val05-63	atdiv1, SALK_084867C	HN	28.3	2.49559
Val05-79	atdiv1, SALK_084867C	HN	17.8	1.56966
Val05-95	atdiv1, SALK_084867C	HN	31.1	2.7425
Val05-159	atdiv1, SALK_084867C	HN	25.2	2.22222
Val05-255	atdiv1, SALK_084867C	HN	19.2	1.69312
Val05-271	atdiv1, SALK_084867C	HN	28.5	2.51323
Val05-287	atdiv1, SALK_084867C	HN	38.5	3.39506
Val06-62	atdiv1, SALK_084867C	HN	19.4	1.53968
Val06-78	atdiv1, SALK_084867C	HN	33.6	2.66667
Val06-94	atdiv1, SALK_084867C	HN	24	1.90476
Val06-158	atdiv1, SALK_084867C	HN	30.6	2.42857
Val06-174	atdiv1, SALK_084867C	HN	30.8	2.44444
Val06-190	atdiv1, SALK_084867C	HN	45.1	3.57937
Val06-254	atdiv1, SALK_084867C	HN	28.2	2.2381
Val06-270	atdiv1, SALK_084867C	HN	25.4	2.01587
Val06-286	atdiv1, SALK_084867C	HN	22.9	1.81746
Val05-56	atdiv1, SALK_056735	LN	21.8	9.61199
Val05-72	atdiv1, SALK_056735	LN	35.3	15.5644
Val05-88	atdiv1, SALK_056735	LN	19.2	8.46561
Val05-152	atdiv1, SALK_056735	LN	15.4	6.79012
Val05-168	atdiv1, SALK_056735	LN	25.3	11.1552
Val05-184	atdiv1, SALK_056735	LN	22.1	9.74427
Val05-248	atdiv1, SALK_056735	LN	18.7	8.24515
Val05-264	atdiv1, SALK_056735	LN	16.6	7.31922
Val05-280	atdiv1, SALK_056735	LN	18.4	8.11287
Val06-55	atdiv1, SALK_056735	LN	32.3	12.8175
Val06-71	atdiv1, SALK_056735	LN	24.8	9.84127
Val06-87	atdiv1, SALK_056735	LN	26.4	10.4762
Val06-151	atdiv1, SALK_056735	LN	25.5	10.119
Val06-167	atdiv1, SALK_056735	LN	25.4	10.0794
Val06-183	atdiv1, SALK_056735	LN	34.5	13.6905
Val06-247	atdiv1, SALK_056735	LN	24.6	9.7619
Val06-263	atdiv1, SALK_056735	LN	33.6	13.3333
Val06-264	atdiv1, SALK_056735	LN	28	11.1111
Val06-279	atdiv1, SALK_056735	LN	23.7	9.40476
Val06-280	atdiv1, SALK_056735	LN	26	10.3175
Val05-64	atdiv1, SALK_056735	HN	16.6	1.46384
Val05-80	atdiv1, SALK_056735	HN	28.5	2.51323
Val05-160	atdiv1, SALK_056735	HN	38	3.35097
Val05-192	atdiv1, SALK_056735	HN	44.2	3.89771
Val05-256	atdiv1, SALK_056735	HN	20.5	1.80776
Val05-272	atdiv1, SALK_056735	HN	28.3	2.49559
Val06-63	atdiv1, SALK_056735	HN	32.7	2.59524
Val06-79	atdiv1, SALK_056735	HN	37.5	2.97619
Val06-95	atdiv1, SALK_056735	HN	45.2	3.5873
Val06-159	atdiv1, SALK_056735	HN	38.3	3.03968
Val06-175	atdiv1, SALK_056735	HN	24.7	1.96032
Val06-256	atdiv1, SALK_056735	HN	44.8	3.55556
Val06-271	atdiv1, SALK_056735	HN	44.5	3.53175
Val06-272	atdiv1, SALK_056735	HN	36.7	2.9127
Val06-287	atdiv1, SALK_056735	HN	30.3	2.40476
Val06-288	atdiv1, SALK_056735	HN	42.4	3.36508

## Sheet: maize
	Plot ID	Genotype	N rate (kg/ha)	Experiment	N response pair	Stalk Biomass (g/plt)	Stalk %N	Stalk N (g/plt)	Cob Biomass (g/plt)	Grain (g/plt) dry	Grain N%	Grain N (g/plt)	Grain Protein % (NIR)	Total Biomass (g/plt)	Total N (g/plt)	GY (Mg/ha)	HI	NHI	Grain NutE	Total NutE
1	20200115	nfya3-1 00332	0	236	20200110	75.7061	0.92	0.696496	13	20.2796	2.0016	0.405916	12.51	108.986	1.10241	1.0519	0.186076	0.368208	18.3957	98.8611
2	20200131	nfya3-1 00332	0	236	20200131	75.871	0.73	0.553858	17	35.9697	1.7232	0.61983	10.77	128.841	1.17369	1.51037	0.27918	0.528104	30.6467	109.774
3	20200176	nfya3-1 00332	0	236	20200162	70.5176	0.65	0.458365	19	54.4157	1.5808	0.860203	9.88	143.933	1.31857	1.47847	0.378062	0.652377	41.2688	109.159
4	20200110	nfya3-1 00332	150	236	20200110	115.364	1.21	1.3959	18	61.7472	1.9472	1.20234	12.17	195.111	2.59824	2.44025	0.316472	0.462752	23.765	75.0934
5	20200150	nfya3-1 00332	150	236	20200131	103.005	1.13	1.16395	20	55.404	1.9088	1.05755	11.93	178.409	2.22151	2.87381	0.310545	0.476052	24.9398	80.3099
6	20200161	nfya3-1 00332	150	236	20200161	82.0656	0.89	0.730384	22	65.4478	1.7552	1.14874	10.97	169.513	1.87912	3.23312	0.386092	0.611317	34.8289	90.2088
25	20200119	W22-UfMu	0	236	20200106	77	0.8	0.616	16	32.347	1.8	0.582246	11.25	125.347	1.19825	1.75774	0.25806	0.485915	26.9953	104.609
26	20200135	W22-UfMu	0	236	20200135	72	0.78	0.5616	14	35.9541	1.6096	0.578717	10.06	121.954	1.14032	1.86494	0.294817	0.507505	31.5299	106.948
27	20200180	W22-UfMu	0	236	20200158	76	0.73	0.5548	15	38.724	1.5408	0.596659	9.63	129.724	1.15146	1.91297	0.298511	0.518177	33.6304	112.661
28	20200106	W22-UfMu	150	236	20200106	118.728	1.24	1.47223	16	66.5856	2.0864	1.38924	13.04	201.314	2.86147	2.9604	0.330756	0.4855	23.2697	70.3532
29	20200146	W22-UfMu	150	236	20200135	108.395	1.56	1.69096	24	33.3432	2.0944	0.69834	13.09	165.738	2.3893	1.64715	0.20118	0.292278	13.9552	69.3668
30	20200157	W22-UfMu	150	236	20200157	94.9888	1.45	1.37734	18	46.275	2.0592	0.952895	12.87	159.264	2.33023	2.63	0.290556	0.408927	19.8585	68.3467
				nfya3-1 00332	Ratio HN	Stalk Biomass	Stalk %N	Stalk N	Cob Biomass (g/plt)	Grain Biomass	Grain N%	Grain N (g/plt)	Grain Protein % (NIR)	Total Biomass	Total N	Grain Yield	Harvest Index	Nitrogen Harvest Index	Grain NUtE	Total NutE
						0.971663	0.975806	0.948155	1.125	0.927336	0.933282	0.865466	0.933282	0.969189	0.90801	0.824298	0.956817	0.953146	1.02128	1.06738
						0.950272	0.724359	0.688338	0.833333	1.66163	0.911383	1.51438	0.911383	1.07645	0.929771	1.74471	1.54362	1.62877	1.78714	1.15776
						0.86395	0.613793	0.530287	1.22222	1.41432	0.85237	1.20553	0.85237	1.06436	0.80641	1.22932	1.32881	1.49493	1.75385	1.31987
						1.06429	0.775641	0.825506	0.75	1.85187	0.929717	1.72171	0.929717	1.17722	1.08745	1.48149	1.57308	1.58326	1.70295	1.08256
						1.08439	0.77931	0.845075	1.11111	1.19728	0.926962	1.10983	0.926962	1.12021	0.953341	1.0927	1.0688	1.16415	1.25588	1.17504
						0.691207	0.717742	0.496108	1.375	0.982912	0.841258	0.826882	0.841258	0.842037	0.656699	1.09212	1.1673	1.25915	1.49675	1.28223
						1.2145	0.834483	1.01348	1	1.33435	0.94561	1.26178	0.94561	1.22508	1.11501	0.927851	1.0892	1.13163	1.19671	1.09871
						0.867569	0.91129	0.790608	1.25	0.832072	0.914877	0.761244	0.914877	0.886223	0.776351	0.97075	0.938896	0.98054	1.07177	1.14152
						0.757098	0.570513	0.431934	0.916667	1.96285	0.838044	1.64496	0.838044	1.02278	0.786474	1.96285	1.91914	2.09156	2.49576	1.30046
					AVERAGE	0.940548	0.766993	0.729943	1.06481	1.35162	0.899278	1.21242	0.899278	1.04262	0.891057	1.25846	1.2873	1.36524	1.53134	1.18061
					SD	0.165503	0.130156	0.2059	0.206123	0.408336	0.0428691	0.357637	0.0428691	0.127243	0.150239	0.39034	0.33172	0.368345	0.465687	0.097023
					T.TEST	0.180032	0.000930342	0.0021668	0.377275	0.103958	3.74287e-05	0.254645	3.74287e-05	0.31909	0.0521411	0.159785	0.0702478	0.0353135	0.0116885	0.000232163
				wildtype	Ratio HN Expected	Stalk Biomass (g/plt)	Stalk %N	Stalk N (g/plt)	Cob Biomass (g/plt)	Grain (g/plt) dry	Grain N%	Grain N (g/plt)	Grain Protein % (NIR)	Total Biomass (g/plt)	Total N (g/plt)	GY (Mg/ha)	HI	NHI	Grain NutE	Total NutE
						1	1	1	1	1	1	1	1	1	1	1	1	1	1	1
						1	1	1	1	1	1	1	1	1	1	1	1	1	1	1
						1	1	1	1	1	1	1	1	1	1	1	1	1	1	1
						1.09533	0.794872	0.870644	0.666667	1.99698	0.99618	1.98935	0.99618	1.21465	1.19762	1.79728	1.64408	1.66109	1.66746	1.01422
						1.14113	1.07586	1.2277	1.33333	0.720545	1.01709	0.732862	1.01709	1.04065	1.02535	0.626294	0.692397	0.714743	0.702731	1.01492
						0.800054	1.16935	0.935547	1.125	0.69497	0.986963	0.68591	0.986963	0.791123	0.814348	0.888395	0.87846	0.842281	0.853406	0.97148
						1.24992	0.855172	1.06889	0.888889	1.43891	1.01321	1.45792	1.01321	1.26403	1.22798	1.12563	1.13836	1.18725	1.17177	1.02936
						0.91297	1.25806	1.14857	1.5	0.500757	1.00383	0.502677	1.00383	0.823284	0.834992	0.556397	0.608243	0.602014	0.599715	0.985979
						0.876321	0.929487	0.814529	0.75	1.38784	0.983193	1.36451	0.983193	0.960936	0.975277	1.59669	1.44426	1.3991	1.42302	0.985295
					AVERAGE	1.00841	1.0092	1.00732	1.02932	1.08222	1.00005	1.08147	1.00005	1.01052	1.0084	1.06563	1.04509	1.04516	1.04646	1.00014
