# Supplementary material for: Evolutionarily informed machine learning enhances the power of predictive gene-to-phenotype relationships
Source: Nat Commun. 2021 Sep 24;12:5627. doi: 10.1038/s41467-021-25893-w (PMC8463701; doi:10.1038/s41467-021-25893-w)
Supplement: Supplementary file 9 — Supplementary Data 6 [file 41467_2021_25893_MOESM9_ESM.xlsx]

## Sheet: Table S6
Table S6. The information of primers used in this paper.
Task	Name	Target	Sequence
Genotyping	LBb1.3	Left border primer for SALK lines	ATTTTGCCGATTTCGGAAC
Genotyping	SALKseq_056201.1_LP	AT5G06100 (MYB33) T-DNA insertion in coding exon	TTTTGGAAATCGTTTGTGGAG
Genotyping	SALKseq_056201.1_RP	AT5G06100 (MYB33) T-DNA insertion in coding exon	GGCCAAATTTGAAGAAAGGAG
Genotyping	SALKseq_065473.0_LP	AT5G06100 (MYB33) T-DNA insertion in coding exon	GTCGCTCATGCTACCTGTCTC
Genotyping	SALKseq_065473.0_RP	AT5G06100 (MYB33) T-DNA insertion in coding exon	CTAAGCCCTTATATGGGGCAG
Genotyping	SALKseq_060818.0_LP	AT4G18390 (TCP2) T-DNA insertion in intron	AACCCGTTTTATCAATTGTTGTG
Genotyping	SALKseq_060818.0_RP	AT4G18390 (TCP2) T-DNA insertion in intron	ACTTCGTTATCCACAACGTCG
Genotyping	SALKseq_063304.3_LP	SALK_063304 (NLP5) T-DNA insertion in coding exon	TCGTTTTGCTATTTCCCACAG
Genotyping	SALKseq_063304.3_RP	SALK_063304 (NLP5) T-DNA insertion in coding exon	GTGACTGAGAAAAAGCGAACG
Genotyping	SALKseq_055211.2_LP	SALK_055211 (NLP5) T-DNA insertion in coding exon	TTGGTTCAAGCAGTGACACAC
Genotyping	SALKseq_055211.2_RP	SALK_055211 (NLP5) T-DNA insertion in coding exon	CAAAGACAAAGGCGACAAAAG
Genotyping	SAIL_159_E03_LP	AT3G14020 (NF-YA6) T-DNA in exon	ACTGGTTTTCAAATGCAGCAC
Genotyping	SAIL_159_E03_RP	AT3G14020 (NF-YA6) T-DNA in exon	TTGACGAAAATTGGTTCGTTC
Genotyping	SALK_005942.54.75_LP	AT3G14020 (NF-YA6) T-DNA in intron	ATGAGGACTGAGACATGGTGG
Genotyping	SALK_005942.54.75_RP	AT3G14020 (NF-YA6) T-DNA in intron	CTTATGCATCACAACACACGG
Genotyping	SAILseq_711_E09_LP	AT4G02590 (UNE12) T-DNA in last exon	TCAACAAGGTCCCACAACTTC
Genotyping	SAILseq_711_E09_RP	AT4G02590 (UNE12) T-DNA in last exon	AATAGGATGAAACGGGTGAGG
Genotyping	p745	Left border primer for Wisconsin lines	AACGTCCGCAATGTGTTATTAAGTTGTC
Genotyping	LB3	Left border primer for SAIL lines	TAGCATCTGAATTTCATAACCAATCTCGATACAC
Genotyping	SALK_084867.36.55_LP	AT5G58900, SALK_084867C, AtDIV1, R-R-type MYB	TTTGCAGCTAAACAGTGTTGC
Genotyping	SALK_084867.36.55_RP		GATTTGGAAGCTGATGTCAGC
Genotyping	SALKseq_056735.6_LP	AT5G58900, SALK_056735, AtDIV1, R-R-type MYB	TTGGTCACTAATCATGCAAGG
Genotyping	SALKseq_056735.6_RP		ATTGTGTTTTGGGCGTCATAG
Genotyping	Wisc492C21_LP	WiscDsLox489-492C21, WRKY38, AT5G22570	TTTTCCAATGCCATTTCAATC
Genotyping	Wisc492C21_RP		TCTTGTCCGGCAATAAAAATG
Genotyping	SAIL749B02_LP	SAIL_749_B02, WRKY38, AT5G22570	TTTCCTCCAAAGATACCCGTC
Genotyping	SAIL749B02_RP		ATTTGGTAAACCCAAATTGGC
Genotyping	SAIL115C10_LP	SAIL_115_C10, WRKY50, AT5G55590	GATCACGCATTCTTATAGGCG
Genotyping	SAIL115C10_RP		TGAAAGGGTTGGATGTGAAAG
Genotyping	TIR8.1	MuTAIL specific primer	CGCCTCCATTTCGTCGAATCCCCTS
Genotyping	TIR8.2	MuTAIL specific primer	CGCCTCCATTTCGTCGAATCCSCTT
Genotyping	TIR8.3	MuTAIL specific primer	SGCCTCCATTTCGTCGAATCCCKT
Genotyping	TIR8.4	MuTAIL specific primer	CGCCTCCATTTCGTCGAATCACCTC
Genotyping	ZmNFYA6_LP	UFMu-00332 mu1003041::Mu, UFMu-00840 mu1017250::Mu	ATGGCCAAGAACAGAAACAT
Genotyping	ZmNFYA6_RP	UFMu-00332 mu1003041::Mu, UFMu-00840 mu1017250::Mu	CCCAGAAAAGGACAGAAaGA
qPCR	KM633	Ubiquitin conjugase	GACTACACGATGGAGAACATCCTAACCC
qPCR	KM634	Ubiquitin conjugase	GAAGAATGTCCCTTCTGGAGGCTGC
qPCR	GRMZM2G040349.qPCR_F03	UFMu-00332 mu1003041::Mu, UFMu-00840 mu1017250::Mu	CGAAGGGGAGAGGACAGAAG
qPCR	GRMZM2G040349.qPCR_R03	UFMu-00332 mu1003041::Mu, UFMu-00840 mu1017250::Mu	TCCATTTCCCGTAAAATCACAGG
qPCR	AT3G14020.qPCR_F3	NF-YA6, SAIL_159_E03	tgttgtcactcatctctcaggt
qPCR	AT3G14020.qPCR_R3	NF-YA6, SAIL_159_E03	ccaagaagccgcctcaatag
qPCR	AT1G76350.qPCR_F4	NLP5, SALK_063304	ATATTTCGCAGGGAGTCTCAAA
qPCR	AT1G76350.qPCR_R4	NLP5, SALK_063304	ATAGGAAGATGATGACCCGAAA
qPCR	AT1G76350.qPCR_F5	NLP5, SALK_055211	ctgaatggactcctgatgtga
qPCR	AT1G76350.qPCR_R5	NLP5, SALK_055211	acacctaagcaaatctgactacc
qPCR	AT3G14020.qPCR_F1.2	NF-YA6, SALK_005942	AGTACCAAGCCATTCTCCGC
qPCR	AT3G14020.qPCR_R1	NF-YA6, SALK_005942	TGTGTTGAGGAAACGTCCACCAG
qPCR	AT5G06100.qPCR_F2	myb33, SALK056201	GGTAATAGATGGGCACGTATGG
qPCR	AT5G06100.qPCR_R2	myb33, SALK056201	GCATCTCAGGAGGATAAAGTGG
qPCR	AT5G06100.qPCR_F3	myb33, SALK065473	TCTGGAAGCCAAGATCAGAAAT
qPCR	AT5G06100.qPCR_R3	myb33, SALK065473	GGTGGAGTTTCATCTGCATTTT
qPCR	AT4G18390.qPCR_F4	TCP2, SALK_060818	tggtttttcctctgagggtatt
qPCR	AT4G18390.qPCR_R4	TCP2, SALK_060818	actttagggttggtttgggatt
qPCR	AT5G22570.qPCR_F1	wrky38; WISCDSLOX489-492C21	cgacgggtatctttggagga
qPCR	AT5G22570.qPCR_R1	wrky38; WISCDSLOX489-492C21	gttcatgctttcttgcttcgc
qPCR	AT5G26170.qPCR_F1	wrky50; SAIL_115_C10	cagactagtgatgttgctggtg
qPCR	AT5G26170.qPCR_R1	wrky50; SAIL_115_C10	tgttttggttgtcggcagaa
qPCR	AT4G02590.qPCR_F1	une12, SAILseq_711_E09.1	gcagcttcttcaatcaaaggc
qPCR	AT4G02590.qPCR_R1	une12, SAILseq_711_E09.1	agctgtacaaactctttattgca
qPCR	AT5G58900.qPCR_F1	atdiv1, SALK_084867C	tgtaataaacggtcgcaggc
qPCR	AT5G58900.qPCR_R1	atdiv1, SALK_084867C	gtttctccaatctcctttccca
qPCR	AT5G58900.qPCR_F2	atdiv1, SALK_056735	gggaaaggagattggagaaaca
qPCR	AT5G58900.qPCR_R2	atdiv1, SALK_056735	atgcttgctcgtctcttgtc
