# Supplementary material for: Evolutionarily informed machine learning enhances the power of predictive gene-to-phenotype relationships
Source: Nat Commun. 2021 Sep 24;12:5627. doi: 10.1038/s41467-021-25893-w (PMC8463701; doi:10.1038/s41467-021-25893-w)
Supplement: Supplementary file 10 — Supplementary Data 7 [file 41467_2021_25893_MOESM10_ESM.xlsx]

## Sheet: Table S7
	Table S7. Software information for processing RNA-seq libraries
	Software	Version	Purpose	Arabidopsis	Maize
	Picard	2.17.11	basecalling	MINIMUM_QUALITY=2 INCLUDE_NON_PF_READS=false APPLY_EAMSS_FILTER=false	NA
	Conversion	2.17.1.14	basecalling	NA	bcl2fastq
	clumpify	37.24	Remove optical duplicate	clumpify.sh -Xmx48g in=in.fq.gz out=out.fq.gz overwrite=t dedupe reorder addcount optical dupedist=40	clumpify.sh -Xmx60g in=in.fq.gz out=out.fq.gz overwrite=t dedupe reorder addcount optical dupedist=2500
	BBDuk	37.24	Remove adapters	bbduk.sh in=in.fq.gz out=out.fq.gz overwrite=t ref=~/package/bbmap/resources/adapters.fa ordered=t ktrim=r k=25 mink=11 minlength=35	bbduk.sh in=in.fq.gz out=out.fq.gz overwrite=t ref=~/package/bbmap/resources/adapters.fa ordered=t ktrim=r k=25 mink=11 minlength=35
	BBMap	37.24	Align to genome	bbmap.sh -Xmx56g in=input.fq.gz ordered=t overwrite=t outm=out.sam	bbmap.sh -Xmx56g in=input.fq.gz ordered=t overwrite=t outm=out.sam
	Subread	1.5.1	Assign reads	featureCounts -T 1 -s 2 -O -a Araport11.gtf -o out.featureCounts input.sam	featureCounts -T 1 -R -s 0 -O -a Zea_mays.AGPv4.32.gtf -o out.featureCounts input.sam
