# Supplementary material for: Evolutionarily informed machine learning enhances the power of predictive gene-to-phenotype relationships
Source: Nat Commun. 2021 Sep 24;12:5627. doi: 10.1038/s41467-021-25893-w (PMC8463701; doi:10.1038/s41467-021-25893-w)
Supplement: Supplementary file 11 — Supplementary Data 8 [file 41467_2021_25893_MOESM11_ESM.xlsx]

## Sheet: Readme
To query the Zm-At mapping file:
from intermine.webservice import Service
service = Service("https://phytozome.jgi.doe.gov/phytomine/service")
query = service.new_query("Homolog")
query.add_view(
"gene.primaryIdentifier", "gene.organism.shortName",
"ortholog_gene.primaryIdentifier", "ortholog_gene.organism.shortName",
"relationship"
)
query.add_constraint("gene.organism.shortName", "=", "Z. mays", code = "A")
query.add_constraint("ortholog_gene.organism.shortName", "=", "A. thaliana", code = "B")
for row in query.rows():
print row["gene.primaryIdentifier"], row["gene.organism.shortName"], \
row["ortholog_gene.primaryIdentifier"], row["ortholog_gene.organism.shortName"], \
row["relationship"]

## Sheet: mapping
ZmAGPv4 ID	TAIR10 ID	Zm-ATrelations	ZmAGPv3-v4changes	ZmAGPv3-v4mapping	ZmAGPv3-v4relations
Zm00001d007716	AT3G06510	one-to-one	No_change_in_genomic_sequence	Gene_Tree/Direct_mapping	1-to-1
Zm00001d018986	AT3G23090	many-to-one	No_change_in_genomic_sequence	Gene_Tree/Direct_mapping	1-to-1
Zm00001d048402	AT4G14420	one-to-one	No_change_in_genomic_sequence	Gene_Tree/Direct_mapping	1-to-1
Zm00001d048403	AT1G53850	many-to-many	No_change_in_genomic_sequence	Gene_Tree/Direct_mapping	1-to-1
Zm00001d048403	AT3G14290	many-to-many	No_change_in_genomic_sequence	Gene_Tree/Direct_mapping	1-to-1
Zm00001d048404	AT5G04240	one-to-one	No_change_in_genomic_sequence	Gene_Tree/Direct_mapping	1-to-1
Zm00001d048407	AT2G39020	many-to-many	No_change_in_genomic_sequence	Gene_Tree/Direct_mapping	1-to-1
Zm00001d048407	AT2G39030	many-to-many	No_change_in_genomic_sequence	Gene_Tree/Direct_mapping	1-to-1
Zm00001d048442	AT3G47890	many-to-many	No_change_in_genomic_sequence	Gene_Tree/Direct_mapping	1-to-many
Zm00001d048442	AT3G47910	many-to-many	No_change_in_genomic_sequence	Gene_Tree/Direct_mapping	1-to-many
Zm00001d048441	AT4G19100	many-to-one	No_change_in_genomic_sequence	Gene_Tree/Direct_mapping	1-to-many
Zm00001d048393	AT1G43890	many-to-many	No_change_in_genomic_sequence	Gene_Tree/Direct_mapping	1-to-1
Zm00001d048393	AT3G09910	many-to-many	No_change_in_genomic_sequence	Gene_Tree/Direct_mapping	1-to-1
Zm00001d048393	AT5G03530	many-to-many	No_change_in_genomic_sequence	Gene_Tree/Direct_mapping	1-to-1
Zm00001d048394	AT2G27960	one-to-one	No_change_in_genomic_sequence	Gene_Tree/Direct_mapping	1-to-1
Zm00001d048396	AT2G46000	many-to-one	No_change_in_genomic_sequence	Gene_Tree/Direct_mapping	1-to-1
Zm00001d048397	AT1G63800	many-to-many	No_change_in_genomic_sequence	Gene_Tree/Direct_mapping	1-to-1
Zm00001d048397	AT5G41340	many-to-many	No_change_in_genomic_sequence	Gene_Tree/Direct_mapping	1-to-1
Zm00001d048308	AT1G80680	one-to-one	No_change_in_genomic_sequence	Gene_Tree/Direct_mapping	1-to-1
Zm00001d048310	AT1G74510	many-to-one	No_change_in_genomic_sequence	Gene_Tree/Direct_mapping	1-to-many
Zm00001d023327	AT3G14460	many-to-one	No_change_in_genomic_sequence	Gene_Tree/Direct_mapping	1-to-1
Zm00001d023318	AT3G14460	many-to-one	No_change_in_genomic_sequence	Gene_Tree/Direct_mapping	1-to-many
Zm00001d023320	AT3G14460	many-to-one	No_change_in_genomic_sequence	Gene_Tree/Direct_mapping	1-to-many
Zm00001d003216	AT1G73930	many-to-one	No_change_in_genomic_sequence	Gene_Tree/Direct_mapping	1-to-1
Zm00001d012158	AT3G25500	many-to-one	No_change_in_genomic_sequence	Gene_Tree/Direct_mapping	1-to-1
Zm00001d012159	AT5G36890	many-to-one	No_change_in_genomic_sequence	Gene_Tree/Direct_mapping	1-to-1
Zm00001d044303	AT5G20490	one-to-one	No_change_in_genomic_sequence	Gene_Tree/Direct_mapping	1-to-1
Zm00001d044304	AT1G05840	many-to-one	No_change_in_genomic_sequence	Gene_Tree/Direct_mapping	1-to-1
Zm00001d028388	AT3G49142	one-to-one	No_change_in_genomic_sequence	Gene_Tree/Direct_mapping	1-to-1
Zm00001d022525	AT5G39660	many-to-one	No_change_in_genomic_sequence	Gene_Tree/Direct_mapping	1-to-many
Zm00001d013116	AT5G46210	one-to-one	No_change_in_genomic_sequence	Gene_Tree/Direct_mapping	1-to-1
Zm00001d042723	AT5G41040	many-to-one	No_change_in_genomic_sequence	Gene_Tree/Direct_mapping	1-to-1
Zm00001d027573	AT2G20920	many-to-one	No_change_in_genomic_sequence	Gene_Tree/Direct_mapping	1-to-1
Zm00001d005760	AT1G74650	many-to-many	No_change_in_genomic_sequence	Gene_Tree/Direct_mapping	1-to-1
Zm00001d005760	AT3G28910	many-to-many	No_change_in_genomic_sequence	Gene_Tree/Direct_mapping	1-to-1
Zm00001d005760	AT3G47600	many-to-many	No_change_in_genomic_sequence	Gene_Tree/Direct_mapping	1-to-1
Zm00001d005760	AT5G62470	many-to-many	No_change_in_genomic_sequence	Gene_Tree/Direct_mapping	1-to-1
Zm00001d028011	AT1G22250	many-to-many	No_change_in_genomic_sequence	Gene_Tree/Direct_mapping	1-to-1
Zm00001d028011	AT1G78170	many-to-many	No_change_in_genomic_sequence	Gene_Tree/Direct_mapping	1-to-1
Zm00001d028011	AT4G08910	many-to-many	No_change_in_genomic_sequence	Gene_Tree/Direct_mapping	1-to-1
Zm00001d033503	AT2G38920	one-to-one	No_change_in_genomic_sequence	Gene_Tree/Direct_mapping	1-to-1
Zm00001d018696	AT2G23630	many-to-many	No_change_in_genomic_sequence	Gene_Tree/Direct_mapping	1-to-many
Zm00001d018696	AT4G37160	many-to-many	No_change_in_genomic_sequence	Gene_Tree/Direct_mapping	1-to-many
Zm00001d018696	AT5G66920	many-to-many	No_change_in_genomic_sequence	Gene_Tree/Direct_mapping	1-to-many
Zm00001d029516	AT1G18580	many-to-one	No_change_in_genomic_sequence	Gene_Tree/Direct_mapping	1-to-1
Zm00001d040002	AT1G16310	one-to-many	No_change_in_genomic_sequence	Gene_Tree/Direct_mapping	1-to-1
Zm00001d040002	AT1G79520	one-to-many	No_change_in_genomic_sequence	Gene_Tree/Direct_mapping	1-to-1
Zm00001d041575	AT3G53580	many-to-one	No_change_in_genomic_sequence	Gene_Tree/Direct_mapping	1-to-1
Zm00001d040107	AT3G03440	many-to-one	No_change_in_genomic_sequence	Gene_Tree/Direct_mapping	1-to-1
Zm00001d013168	AT4G07960	many-to-one	No_change_in_genomic_sequence	Gene_Tree/Direct_mapping	1-to-1
Zm00001d012097	AT2G36240	many-to-one	No_change_in_genomic_sequence	Gene_Tree/Direct_mapping	1-to-1
Zm00001d022001	AT5G67350	many-to-one	No_change_in_genomic_sequence	Gene_Tree/Direct_mapping	1-to-1
Zm00001d052501	AT5G67120	many-to-one	No_change_in_genomic_sequence	Gene_Tree/Direct_mapping	1-to-1
Zm00001d006307	AT1G50300	one-to-one	No_change_in_genomic_sequence	Direct_mapping	1-to-many
Zm00001d029802	AT4G35783	one-to-one	No_change_in_genomic_sequence	Gene_Tree/Direct_mapping	1-to-1
Zm00001d016762	AT1G43580	many-to-one	No_change_in_genomic_sequence	Gene_Tree/Direct_mapping	1-to-many
Zm00001d003341	AT5G56200	many-to-one	No_change_in_genomic_sequence	Gene_Tree/Direct_mapping	1-to-1
Zm00001d003342	AT5G56200	many-to-one	No_change_in_genomic_sequence	Gene_Tree/Direct_mapping	1-to-1
Zm00001d051712	AT1G16810	many-to-one	No_change_in_genomic_sequence	Gene_Tree/Direct_mapping	1-to-many
Zm00001d051681	AT2G22900	many-to-many	No_change_in_genomic_sequence	Gene_Tree/Direct_mapping	1-to-1
Zm00001d051681	AT4G37690	many-to-many	No_change_in_genomic_sequence	Gene_Tree/Direct_mapping	1-to-1
Zm00001d035020	AT5G64620	many-to-one	No_change_in_genomic_sequence	Gene_Tree/Direct_mapping	1-to-1
Zm00001d031272	AT1G13600	many-to-many	No_change_in_genomic_sequence	Gene_Tree/Direct_mapping	1-to-1
Zm00001d031272	AT2G04038	many-to-many	No_change_in_genomic_sequence	Gene_Tree/Direct_mapping	1-to-1
Zm00001d031272	AT3G30530	many-to-many	No_change_in_genomic_sequence	Gene_Tree/Direct_mapping	1-to-1
Zm00001d031272	AT5G15830	many-to-many	No_change_in_genomic_sequence	Gene_Tree/Direct_mapping	1-to-1
Zm00001d031272	AT5G38800	many-to-many	No_change_in_genomic_sequence	Gene_Tree/Direct_mapping	1-to-1
Zm00001d008871	AT3G16310	one-to-one	No_change_in_genomic_sequence	Gene_Tree/Direct_mapping	1-to-1
Zm00001d008869	AT1G52150	one-to-many	No_change_in_genomic_sequence	Gene_Tree/Direct_mapping	1-to-1
Zm00001d008869	AT4G32880	one-to-many	No_change_in_genomic_sequence	Gene_Tree/Direct_mapping	1-to-1
Zm00001d010032	AT3G62470	many-to-many	No_change_in_genomic_sequence	Gene_Tree/Direct_mapping	1-to-1
Zm00001d010032	AT3G62540	many-to-many	No_change_in_genomic_sequence	Gene_Tree/Direct_mapping	1-to-1
Zm00001d010032	AT5G14820	many-to-many	No_change_in_genomic_sequence	Gene_Tree/Direct_mapping	1-to-1
Zm00001d023456	AT2G36026	many-to-many	No_change_in_genomic_sequence	Gene_Tree/Direct_mapping	1-to-1
Zm00001d023456	AT3G52525	many-to-many	No_change_in_genomic_sequence	Gene_Tree/Direct_mapping	1-to-1
Zm00001d039064	AT5G52960	one-to-one	No_change_in_genomic_sequence	Gene_Tree/Direct_mapping	1-to-1
Zm00001d021111	AT1G65740	many-to-many	No_change_in_genomic_sequence	Direct_mapping	1-to-many
Zm00001d021111	AT1G65760	many-to-many	No_change_in_genomic_sequence	Direct_mapping	1-to-many
Zm00001d021111	AT1G65770	many-to-many	No_change_in_genomic_sequence	Direct_mapping	1-to-many
Zm00001d021111	AT2G17690	many-to-many	No_change_in_genomic_sequence	Direct_mapping	1-to-many
Zm00001d021111	AT2G26160	many-to-many	No_change_in_genomic_sequence	Direct_mapping	1-to-many
Zm00001d021103	AT1G65740	many-to-many	No_change_in_genomic_sequence	Gene_Tree/Direct_mapping	1-to-1
Zm00001d021103	AT1G65760	many-to-many	No_change_in_genomic_sequence	Gene_Tree/Direct_mapping	1-to-1
Zm00001d021103	AT1G65770	many-to-many	No_change_in_genomic_sequence	Gene_Tree/Direct_mapping	1-to-1
Zm00001d021103	AT2G17690	many-to-many	No_change_in_genomic_sequence	Gene_Tree/Direct_mapping	1-to-1
Zm00001d021103	AT2G26160	many-to-many	No_change_in_genomic_sequence	Gene_Tree/Direct_mapping	1-to-1
Zm00001d021106	AT1G65740	many-to-many	No_change_in_genomic_sequence	Gene_Tree/Direct_mapping	1-to-1
Zm00001d021106	AT1G65760	many-to-many	No_change_in_genomic_sequence	Gene_Tree/Direct_mapping	1-to-1
Zm00001d021106	AT1G65770	many-to-many	No_change_in_genomic_sequence	Gene_Tree/Direct_mapping	1-to-1
Zm00001d021106	AT2G17690	many-to-many	No_change_in_genomic_sequence	Gene_Tree/Direct_mapping	1-to-1
Zm00001d021106	AT2G26160	many-to-many	No_change_in_genomic_sequence	Gene_Tree/Direct_mapping	1-to-1
Zm00001d038332	AT2G16570	many-to-many	No_change_in_genomic_sequence	Gene_Tree/Direct_mapping	1-to-1
Zm00001d038332	AT4G34740	many-to-many	No_change_in_genomic_sequence	Gene_Tree/Direct_mapping	1-to-1
Zm00001d038332	AT4G38880	many-to-many	No_change_in_genomic_sequence	Gene_Tree/Direct_mapping	1-to-1
Zm00001d021596	AT1G62180	many-to-many	No_change_in_genomic_sequence	Gene_Tree/Direct_mapping	1-to-1
Zm00001d021596	AT4G04610	many-to-many	No_change_in_genomic_sequence	Gene_Tree/Direct_mapping	1-to-1
Zm00001d021596	AT4G21990	many-to-many	No_change_in_genomic_sequence	Gene_Tree/Direct_mapping	1-to-1
Zm00001d046438	AT5G43810	many-to-one	No_change_in_genomic_sequence	Gene_Tree/Direct_mapping	1-to-1
Zm00001d052718	AT2G43460	one-to-many	No_change_in_genomic_sequence	Gene_Tree/Direct_mapping	1-to-1
Zm00001d052718	AT3G59540	one-to-many	No_change_in_genomic_sequence	Gene_Tree/Direct_mapping	1-to-1
Zm00001d052719	AT1G80750	many-to-one	No_change_in_genomic_sequence	Gene_Tree/Direct_mapping	1-to-1
Zm00001d052720	AT1G05840	many-to-one	No_change_in_genomic_sequence	Gene_Tree/Direct_mapping	1-to-1
Zm00001d043299	AT2G30570	one-to-one	No_change_in_genomic_sequence	Gene_Tree/Direct_mapping	1-to-1
Zm00001d052248	AT1G50140	one-to-many	No_change_in_genomic_sequence	Gene_Tree/Direct_mapping	1-to-many
Zm00001d052248	AT3G19740	one-to-many	No_change_in_genomic_sequence	Gene_Tree/Direct_mapping	1-to-many
Zm00001d012819	AT1G17010	many-to-many	No_change_in_genomic_sequence	Gene_Tree/Direct_mapping	1-to-1
Zm00001d012819	AT1G17020	many-to-many	No_change_in_genomic_sequence	Gene_Tree/Direct_mapping	1-to-1
Zm00001d012819	AT1G78550	many-to-many	No_change_in_genomic_sequence	Gene_Tree/Direct_mapping	1-to-1
Zm00001d012819	AT4G25300	many-to-many	No_change_in_genomic_sequence	Gene_Tree/Direct_mapping	1-to-1
Zm00001d012819	AT4G25310	many-to-many	No_change_in_genomic_sequence	Gene_Tree/Direct_mapping	1-to-1
Zm00001d051712	AT1G16810	many-to-one	No_change_in_genomic_sequence	Gene_Tree/Direct_mapping	1-to-many
Zm00001d012486	AT3G51710	one-to-one	No_change_in_genomic_sequence	Gene_Tree/Direct_mapping	1-to-1
Zm00001d013467	AT3G18550	many-to-one	No_change_in_genomic_sequence	Gene_Tree/Direct_mapping	1-to-1
Zm00001d049417	AT3G04200	many-to-many	No_change_in_genomic_sequence	Gene_Tree/Direct_mapping	1-to-1
Zm00001d049417	AT3G05950	many-to-many	No_change_in_genomic_sequence	Gene_Tree/Direct_mapping	1-to-1
Zm00001d049417	AT4G14630	many-to-many	No_change_in_genomic_sequence	Gene_Tree/Direct_mapping	1-to-1
Zm00001d049417	AT5G38910	many-to-many	No_change_in_genomic_sequence	Gene_Tree/Direct_mapping	1-to-1
Zm00001d049417	AT5G38930	many-to-many	No_change_in_genomic_sequence	Gene_Tree/Direct_mapping	1-to-1
Zm00001d049417	AT5G38940	many-to-many	No_change_in_genomic_sequence	Gene_Tree/Direct_mapping	1-to-1
Zm00001d049417	AT5G38960	many-to-many	No_change_in_genomic_sequence	Gene_Tree/Direct_mapping	1-to-1
Zm00001d049417	AT5G39110	many-to-many	No_change_in_genomic_sequence	Gene_Tree/Direct_mapping	1-to-1
Zm00001d049417	AT5G39120	many-to-many	No_change_in_genomic_sequence	Gene_Tree/Direct_mapping	1-to-1
Zm00001d049417	AT5G39130	many-to-many	No_change_in_genomic_sequence	Gene_Tree/Direct_mapping	1-to-1
Zm00001d049417	AT5G39150	many-to-many	No_change_in_genomic_sequence	Gene_Tree/Direct_mapping	1-to-1
Zm00001d049417	AT5G39160	many-to-many	No_change_in_genomic_sequence	Gene_Tree/Direct_mapping	1-to-1
Zm00001d049417	AT5G39180	many-to-many	No_change_in_genomic_sequence	Gene_Tree/Direct_mapping	1-to-1
Zm00001d049417	AT5G39190	many-to-many	No_change_in_genomic_sequence	Gene_Tree/Direct_mapping	1-to-1
Zm00001d052372	AT2G38640	many-to-one	No_change_in_genomic_sequence	Gene_Tree/Direct_mapping	1-to-1
Zm00001d005812	AT2G45700	one-to-one	No_change_in_genomic_sequence	Gene_Tree/Direct_mapping	1-to-many
Zm00001d013069	AT1G08770	many-to-one	No_change_in_genomic_sequence	Gene_Tree/Direct_mapping	1-to-1
Zm00001d003801	AT3G22640	many-to-one	No_change_in_genomic_sequence	Gene_Tree/Direct_mapping	1-to-1
Zm00001d009132	AT3G05810	many-to-many	No_change_in_genomic_sequence	Gene_Tree/Direct_mapping	1-to-1
Zm00001d009132	AT5G26800	many-to-many	No_change_in_genomic_sequence	Gene_Tree/Direct_mapping	1-to-1
Zm00001d048260	AT1G19250	many-to-many	No_change_in_genomic_sequence	Gene_Tree/Direct_mapping	1-to-1
Zm00001d048260	AT5G45180	many-to-many	No_change_in_genomic_sequence	Gene_Tree/Direct_mapping	1-to-1
Zm00001d016927	AT2G14095	many-to-one	No_change_in_genomic_sequence	Gene_Tree/Direct_mapping	1-to-1
Zm00001d038601	AT1G76980	many-to-one	No_change_in_genomic_sequence	Gene_Tree/Direct_mapping	1-to-1
Zm00001d015182	AT2G18250	one-to-one	No_change_in_genomic_sequence	Gene_Tree/Direct_mapping	1-to-1
Zm00001d049727	AT1G66910	many-to-many	No_change_in_genomic_sequence	Gene_Tree/Direct_mapping	1-to-1
Zm00001d049727	AT1G66920	many-to-many	No_change_in_genomic_sequence	Gene_Tree/Direct_mapping	1-to-1
Zm00001d049727	AT1G70250	many-to-many	No_change_in_genomic_sequence	Gene_Tree/Direct_mapping	1-to-1
Zm00001d049727	AT4G18250	many-to-many	No_change_in_genomic_sequence	Gene_Tree/Direct_mapping	1-to-1
Zm00001d049727	AT5G38240	many-to-many	No_change_in_genomic_sequence	Gene_Tree/Direct_mapping	1-to-1
Zm00001d049727	AT5G38280	many-to-many	No_change_in_genomic_sequence	Gene_Tree/Direct_mapping	1-to-1
Zm00001d049727	AT5G39030	many-to-many	No_change_in_genomic_sequence	Gene_Tree/Direct_mapping	1-to-1
Zm00001d011847	AT2G41240	many-to-many	No_change_in_genomic_sequence	Gene_Tree/Direct_mapping	1-to-1
Zm00001d011847	AT3G56970	many-to-many	No_change_in_genomic_sequence	Gene_Tree/Direct_mapping	1-to-1
Zm00001d011847	AT3G56980	many-to-many	No_change_in_genomic_sequence	Gene_Tree/Direct_mapping	1-to-1
Zm00001d044027	AT1G17147	one-to-many	No_change_in_genomic_sequence	Gene_Tree/Direct_mapping	1-to-1
Zm00001d044027	AT1G78410	one-to-many	No_change_in_genomic_sequence	Gene_Tree/Direct_mapping	1-to-1
Zm00001d004835	AT2G29880	many-to-many	No_change_in_genomic_sequence	Gene_Tree/Direct_mapping	1-to-1
Zm00001d004835	AT5G27260	many-to-many	No_change_in_genomic_sequence	Gene_Tree/Direct_mapping	1-to-1
Zm00001d004835	AT5G28820	many-to-many	No_change_in_genomic_sequence	Gene_Tree/Direct_mapping	1-to-1
Zm00001d011278	AT2G19680	many-to-many	No_change_in_genomic_sequence	Gene_Tree/Direct_mapping	1-to-1
Zm00001d011278	AT4G26210	many-to-many	No_change_in_genomic_sequence	Gene_Tree/Direct_mapping	1-to-1
Zm00001d011278	AT4G29480	many-to-many	No_change_in_genomic_sequence	Gene_Tree/Direct_mapping	1-to-1
Zm00001d011276	AT5G53640	one-to-one	No_change_in_genomic_sequence	Gene_Tree/Direct_mapping	1-to-1
Zm00001d037467	AT3G27230	many-to-many	No_change_in_genomic_sequence	Gene_Tree/Direct_mapping	1-to-1
Zm00001d037467	AT5G40830	many-to-many	No_change_in_genomic_sequence	Gene_Tree/Direct_mapping	1-to-1
Zm00001d036945	AT3G01270	many-to-many	No_change_in_genomic_sequence	Gene_Tree/Direct_mapping	1-to-1
Zm00001d036945	AT5G15110	many-to-many	No_change_in_genomic_sequence	Gene_Tree/Direct_mapping	1-to-1
Zm00001d030045	AT4G17870	many-to-many	No_change_in_genomic_sequence	Gene_Tree/Direct_mapping	1-to-1
Zm00001d030045	AT5G46790	many-to-many	No_change_in_genomic_sequence	Gene_Tree/Direct_mapping	1-to-1
Zm00001d037605	AT5G26930	many-to-one	No_change_in_genomic_sequence	Gene_Tree/Direct_mapping	1-to-1
Zm00001d006678	AT2G18620	many-to-many	No_change_in_genomic_sequence	Gene_Tree/Direct_mapping	1-to-1
Zm00001d006678	AT2G18640	many-to-many	No_change_in_genomic_sequence	Gene_Tree/Direct_mapping	1-to-1
Zm00001d006678	AT2G23800	many-to-many	No_change_in_genomic_sequence	Gene_Tree/Direct_mapping	1-to-1
Zm00001d006678	AT3G14510	many-to-many	No_change_in_genomic_sequence	Gene_Tree/Direct_mapping	1-to-1
Zm00001d006678	AT3G14530	many-to-many	No_change_in_genomic_sequence	Gene_Tree/Direct_mapping	1-to-1
Zm00001d006678	AT3G14550	many-to-many	No_change_in_genomic_sequence	Gene_Tree/Direct_mapping	1-to-1
Zm00001d006678	AT3G29430	many-to-many	No_change_in_genomic_sequence	Gene_Tree/Direct_mapping	1-to-1
Zm00001d006678	AT3G32040	many-to-many	No_change_in_genomic_sequence	Gene_Tree/Direct_mapping	1-to-1
Zm00001d006678	AT4G36810	many-to-many	No_change_in_genomic_sequence	Gene_Tree/Direct_mapping	1-to-1
Zm00001d006681	AT1G45150	one-to-one	No_change_in_genomic_sequence	Gene_Tree/Direct_mapping	1-to-1
Zm00001d006679	AT1G21070	many-to-many	No_change_in_genomic_sequence	Gene_Tree/Direct_mapping	1-to-1
Zm00001d006679	AT1G76670	many-to-many	No_change_in_genomic_sequence	Gene_Tree/Direct_mapping	1-to-1
Zm00001d006679	AT5G42420	many-to-many	No_change_in_genomic_sequence	Gene_Tree/Direct_mapping	1-to-1
Zm00001d006680	AT3G49830	many-to-many	No_change_in_genomic_sequence	Gene_Tree/Direct_mapping	1-to-1
Zm00001d006680	AT5G67630	many-to-many	No_change_in_genomic_sequence	Gene_Tree/Direct_mapping	1-to-1
Zm00001d022055	AT5G09520	many-to-one	No_change_in_genomic_sequence	Gene_Tree/Direct_mapping	1-to-1
Zm00001d030844	AT2G29880	many-to-many	No_change_in_genomic_sequence	Direct_mapping	1-to-1
Zm00001d030844	AT5G27260	many-to-many	No_change_in_genomic_sequence	Direct_mapping	1-to-1
Zm00001d030844	AT5G28820	many-to-many	No_change_in_genomic_sequence	Direct_mapping	1-to-1
Zm00001d013156	AT1G16700	many-to-many	No_change_in_genomic_sequence	Gene_Tree/Direct_mapping	1-to-1
Zm00001d013156	AT1G79010	many-to-many	No_change_in_genomic_sequence	Gene_Tree/Direct_mapping	1-to-1
Zm00001d013154	AT5G42710	one-to-one	No_change_in_genomic_sequence	Gene_Tree/Direct_mapping	1-to-1
Zm00001d017099	AT5G40470	one-to-one	No_change_in_genomic_sequence	Gene_Tree/Direct_mapping	1-to-1
Zm00001d038976	AT1G66590	one-to-many	No_change_in_genomic_sequence	Gene_Tree/Direct_mapping	1-to-1
Zm00001d038976	AT1G69750	one-to-many	No_change_in_genomic_sequence	Gene_Tree/Direct_mapping	1-to-1
Zm00001d038975	AT1G06380	many-to-many	No_change_in_genomic_sequence	Gene_Tree/Direct_mapping	1-to-1
Zm00001d038975	AT2G42650	many-to-many	No_change_in_genomic_sequence	Gene_Tree/Direct_mapping	1-to-1
Zm00001d038975	AT3G58660	many-to-many	No_change_in_genomic_sequence	Gene_Tree/Direct_mapping	1-to-1
Zm00001d022224	AT1G26900	one-to-one	No_change_in_genomic_sequence	Gene_Tree/Direct_mapping	1-to-1
Zm00001d007270	AT1G47830	many-to-one	No_change_in_genomic_sequence	Gene_Tree/Direct_mapping	1-to-1
Zm00001d051255	AT2G29880	many-to-many	No_change_in_genomic_sequence	Gene_Tree/Direct_mapping	1-to-1
Zm00001d051255	AT5G27260	many-to-many	No_change_in_genomic_sequence	Gene_Tree/Direct_mapping	1-to-1
Zm00001d051255	AT5G28820	many-to-many	No_change_in_genomic_sequence	Gene_Tree/Direct_mapping	1-to-1
Zm00001d048284	AT5G21920	many-to-one	No_change_in_genomic_sequence	Gene_Tree/Direct_mapping	1-to-1
Zm00001d033530	AT1G67350	many-to-one	No_change_in_genomic_sequence	Gene_Tree/Direct_mapping	1-to-1
Zm00001d042226	AT1G55010	many-to-many	No_change_in_genomic_sequence	Gene_Tree/Direct_mapping	1-to-1
Zm00001d042226	AT1G75830	many-to-many	No_change_in_genomic_sequence	Gene_Tree/Direct_mapping	1-to-1
Zm00001d042226	AT2G26010	many-to-many	No_change_in_genomic_sequence	Gene_Tree/Direct_mapping	1-to-1
Zm00001d042226	AT2G26020	many-to-many	No_change_in_genomic_sequence	Gene_Tree/Direct_mapping	1-to-1
Zm00001d042226	AT5G44420	many-to-many	No_change_in_genomic_sequence	Gene_Tree/Direct_mapping	1-to-1
Zm00001d042226	AT5G44430	many-to-many	No_change_in_genomic_sequence	Gene_Tree/Direct_mapping	1-to-1
Zm00001d011558	AT4G18425	many-to-many	No_change_in_genomic_sequence	Gene_Tree/Direct_mapping	1-to-1
Zm00001d011558	AT5G46090	many-to-many	No_change_in_genomic_sequence	Gene_Tree/Direct_mapping	1-to-1
Zm00001d049541	AT5G54160	one-to-one	No_change_in_genomic_sequence	Gene_Tree/Direct_mapping	1-to-many
Zm00001d049540	AT1G33060	many-to-many	No_change_in_genomic_sequence	Gene_Tree/Direct_mapping	1-to-1
Zm00001d049540	AT4G35580	many-to-many	No_change_in_genomic_sequence	Gene_Tree/Direct_mapping	1-to-1
Zm00001d003896	AT2G37190	many-to-many	No_change_in_genomic_sequence	Gene_Tree/Direct_mapping	1-to-1
Zm00001d003896	AT3G53430	many-to-many	No_change_in_genomic_sequence	Gene_Tree/Direct_mapping	1-to-1
Zm00001d003896	AT5G60670	many-to-many	No_change_in_genomic_sequence	Gene_Tree/Direct_mapping	1-to-1
Zm00001d036107	AT4G25150	many-to-many	No_change_in_genomic_sequence	Gene_Tree/Direct_mapping	1-to-1
Zm00001d036107	AT5G51260	many-to-many	No_change_in_genomic_sequence	Gene_Tree/Direct_mapping	1-to-1
Zm00001d028343	AT3G25750	many-to-one	No_change_in_genomic_sequence	Gene_Tree/Direct_mapping	1-to-1
Zm00001d021477	AT1G07660	many-to-many	No_change_in_genomic_sequence	Direct_mapping	1-to-1
Zm00001d021477	AT1G07820	many-to-many	No_change_in_genomic_sequence	Direct_mapping	1-to-1
Zm00001d021477	AT2G28740	many-to-many	No_change_in_genomic_sequence	Direct_mapping	1-to-1
Zm00001d021477	AT3G45930	many-to-many	No_change_in_genomic_sequence	Direct_mapping	1-to-1
Zm00001d021477	AT3G46320	many-to-many	No_change_in_genomic_sequence	Direct_mapping	1-to-1
Zm00001d021477	AT3G53730	many-to-many	No_change_in_genomic_sequence	Direct_mapping	1-to-1
Zm00001d021477	AT5G59690	many-to-many	No_change_in_genomic_sequence	Direct_mapping	1-to-1
Zm00001d021477	AT5G59970	many-to-many	No_change_in_genomic_sequence	Direct_mapping	1-to-1
Zm00001d050285	AT1G22160	many-to-many	No_change_in_genomic_sequence	Gene_Tree/Direct_mapping	1-to-1
Zm00001d050285	AT1G78020	many-to-many	No_change_in_genomic_sequence	Gene_Tree/Direct_mapping	1-to-1
Zm00001d015247	AT1G55460	many-to-one	No_change_in_genomic_sequence	Gene_Tree/Direct_mapping	1-to-1
Zm00001d013653	AT5G18230	many-to-one	No_change_in_genomic_sequence	Gene_Tree/Direct_mapping	1-to-many
Zm00001d023283	AT3G25100	one-to-one	No_change_in_genomic_sequence	Gene_Tree/Direct_mapping	1-to-1
Zm00001d014730	AT1G52950	many-to-one	No_change_in_genomic_sequence	Direct_mapping	1-to-1
Zm00001d031562	AT1G05810	one-to-many	No_change_in_genomic_sequence	Direct_mapping	1-to-1
Zm00001d031562	AT2G31680	one-to-many	No_change_in_genomic_sequence	Direct_mapping	1-to-1
Zm00001d031562	AT2G43130	one-to-many	No_change_in_genomic_sequence	Direct_mapping	1-to-1
Zm00001d031560	AT4G18100	many-to-many	No_change_in_genomic_sequence	Gene_Tree/Direct_mapping	1-to-1
Zm00001d031560	AT5G46430	many-to-many	No_change_in_genomic_sequence	Gene_Tree/Direct_mapping	1-to-1
Zm00001d044548	AT3G04880	one-to-one	No_change_in_genomic_sequence	Direct_mapping	1-to-1
Zm00001d010586	AT5G01300	one-to-one	No_change_in_genomic_sequence	Gene_Tree/Direct_mapping	1-to-1
Zm00001d010587	AT3G11110	many-to-one	No_change_in_genomic_sequence	Gene_Tree/Direct_mapping	1-to-1
Zm00001d010589	AT2G42030	many-to-many	No_change_in_genomic_sequence	Gene_Tree/Direct_mapping	1-to-1
Zm00001d010589	AT3G58030	many-to-many	No_change_in_genomic_sequence	Gene_Tree/Direct_mapping	1-to-1
Zm00001d010590	AT3G11070	many-to-many	No_change_in_genomic_sequence	Gene_Tree/Direct_mapping	1-to-1
Zm00001d010590	AT5G05520	many-to-many	No_change_in_genomic_sequence	Gene_Tree/Direct_mapping	1-to-1
Zm00001d010585	AT3G56040	one-to-one	No_change_in_genomic_sequence	Gene_Tree/Direct_mapping	1-to-1
Zm00001d052336	AT5G05340	one-to-one	No_change_in_genomic_sequence	Gene_Tree/Direct_mapping	1-to-1
Zm00001d017345	AT1G12770	one-to-one	No_change_in_genomic_sequence	Gene_Tree/Direct_mapping	1-to-1
Zm00001d015927	AT5G11540	one-to-one	No_change_in_genomic_sequence	Gene_Tree/Direct_mapping	1-to-1
Zm00001d005972	AT3G13180	one-to-one	No_change_in_genomic_sequence	Direct_mapping	1-to-1
Zm00001d032739	AT2G33410	many-to-many	No_change_in_genomic_sequence	Gene_Tree/Direct_mapping	1-to-1
Zm00001d032739	AT4G14300	many-to-many	No_change_in_genomic_sequence	Gene_Tree/Direct_mapping	1-to-1
Zm00001d048991	AT1G33760	many-to-many	No_change_in_genomic_sequence	Gene_Tree/Direct_mapping	1-to-1
Zm00001d048991	AT1G71450	many-to-many	No_change_in_genomic_sequence	Gene_Tree/Direct_mapping	1-to-1
Zm00001d034721	AT5G26742	many-to-one	No_change_in_genomic_sequence	Gene_Tree/Direct_mapping	1-to-1
Zm00001d025666	AT5G56200	many-to-one	No_change_in_genomic_sequence	Gene_Tree/Direct_mapping	1-to-1
Zm00001d041052	AT3G03460	one-to-many	No_change_in_genomic_sequence	Gene_Tree/Direct_mapping	1-to-1
Zm00001d041052	AT5G17510	one-to-many	No_change_in_genomic_sequence	Gene_Tree/Direct_mapping	1-to-1
Zm00001d021049	AT1G28190	many-to-one	No_change_in_genomic_sequence	Gene_Tree/Direct_mapping	1-to-1
Zm00001d044167	AT5G19650	many-to-one	No_change_in_genomic_sequence	Gene_Tree/Direct_mapping	1-to-1
Zm00001d044164	AT5G11490	many-to-one	No_change_in_genomic_sequence	Gene_Tree/Direct_mapping	1-to-1
Zm00001d044162	AT4G18170	many-to-many	No_change_in_genomic_sequence	Gene_Tree/Direct_mapping	1-to-1
Zm00001d044162	AT5G46350	many-to-many	No_change_in_genomic_sequence	Gene_Tree/Direct_mapping	1-to-1
Zm00001d011185	AT2G45070	many-to-many	No_change_in_genomic_sequence	Gene_Tree/Direct_mapping	1-to-1
Zm00001d011185	AT3G60540	many-to-many	No_change_in_genomic_sequence	Gene_Tree/Direct_mapping	1-to-1
Zm00001d002123	AT2G41330	many-to-many	No_change_in_genomic_sequence	Gene_Tree/Direct_mapping	1-to-1
Zm00001d002123	AT3G57070	many-to-many	No_change_in_genomic_sequence	Gene_Tree/Direct_mapping	1-to-1
Zm00001d040696	AT1G23400	one-to-one	No_change_in_genomic_sequence	Gene_Tree/Direct_mapping	1-to-1
Zm00001d029620	AT2G43820	many-to-many	No_change_in_genomic_sequence	Direct_mapping	1-to-many
Zm00001d029620	AT2G43840	many-to-many	No_change_in_genomic_sequence	Direct_mapping	1-to-many
Zm00001d029620	AT2G43820	many-to-many	No_change_in_genomic_sequence	Direct_mapping	1-to-many
Zm00001d029620	AT2G43840	many-to-many	No_change_in_genomic_sequence	Direct_mapping	1-to-many
Zm00001d029620	AT2G43820	many-to-many	No_change_in_genomic_sequence	Direct_mapping	1-to-many
Zm00001d029620	AT2G43840	many-to-many	No_change_in_genomic_sequence	Direct_mapping	1-to-many
Zm00001d029619	AT2G43820	many-to-many	No_change_in_genomic_sequence	Gene_Tree/Direct_mapping	1-to-1
Zm00001d029619	AT2G43840	many-to-many	No_change_in_genomic_sequence	Gene_Tree/Direct_mapping	1-to-1
Zm00001d006167	AT1G01910	one-to-one	No_change_in_genomic_sequence	Gene_Tree/Direct_mapping	1-to-1
Zm00001d006166	AT4G11820	many-to-one	No_change_in_genomic_sequence	Gene_Tree/Direct_mapping	1-to-1
Zm00001d006165	AT2G45680	many-to-many	No_change_in_genomic_sequence	Gene_Tree/Direct_mapping	1-to-1
Zm00001d006165	AT5G51910	many-to-many	No_change_in_genomic_sequence	Gene_Tree/Direct_mapping	1-to-1
Zm00001d010296	AT4G03175	many-to-one	No_change_in_genomic_sequence	Direct_mapping	1-to-1
Zm00001d021189	AT1G06070	many-to-many	No_change_in_genomic_sequence	Gene_Tree/Direct_mapping	1-to-1
Zm00001d021189	AT2G31370	many-to-many	No_change_in_genomic_sequence	Gene_Tree/Direct_mapping	1-to-1
Zm00001d008984	AT1G11610	many-to-many	No_change_in_genomic_sequence	Gene_Tree/Direct_mapping	1-to-many
Zm00001d008984	AT2G30750	many-to-many	No_change_in_genomic_sequence	Gene_Tree/Direct_mapping	1-to-many
Zm00001d008984	AT2G30770	many-to-many	No_change_in_genomic_sequence	Gene_Tree/Direct_mapping	1-to-many
Zm00001d008984	AT3G48270	many-to-many	No_change_in_genomic_sequence	Gene_Tree/Direct_mapping	1-to-many
Zm00001d008984	AT3G48280	many-to-many	No_change_in_genomic_sequence	Gene_Tree/Direct_mapping	1-to-many
Zm00001d008984	AT3G48290	many-to-many	No_change_in_genomic_sequence	Gene_Tree/Direct_mapping	1-to-many
Zm00001d008984	AT3G48300	many-to-many	No_change_in_genomic_sequence	Gene_Tree/Direct_mapping	1-to-many
Zm00001d008984	AT3G48310	many-to-many	No_change_in_genomic_sequence	Gene_Tree/Direct_mapping	1-to-many
Zm00001d008984	AT3G48320	many-to-many	No_change_in_genomic_sequence	Gene_Tree/Direct_mapping	1-to-many
Zm00001d008984	AT4G13290	many-to-many	No_change_in_genomic_sequence	Gene_Tree/Direct_mapping	1-to-many
Zm00001d008984	AT4G13310	many-to-many	No_change_in_genomic_sequence	Gene_Tree/Direct_mapping	1-to-many
Zm00001d008984	AT5G24950	many-to-many	No_change_in_genomic_sequence	Gene_Tree/Direct_mapping	1-to-many
Zm00001d008984	AT5G24960	many-to-many	No_change_in_genomic_sequence	Gene_Tree/Direct_mapping	1-to-many
Zm00001d008984	AT5G42590	many-to-many	No_change_in_genomic_sequence	Gene_Tree/Direct_mapping	1-to-many
Zm00001d004884	AT1G14200	many-to-one	No_change_in_genomic_sequence	Gene_Tree/Direct_mapping	1-to-1
Zm00001d021855	AT2G01640	many-to-one	No_change_in_genomic_sequence	Gene_Tree/Direct_mapping	1-to-1
Zm00001d036446	AT1G60460	many-to-one	No_change_in_genomic_sequence	Gene_Tree/Direct_mapping	1-to-1
Zm00001d018871	AT5G17980	one-to-one	No_change_in_genomic_sequence	Gene_Tree/Direct_mapping	1-to-1
Zm00001d014471	AT1G03540	one-to-one	No_change_in_genomic_sequence	Gene_Tree/Direct_mapping	1-to-1
Zm00001d032000	AT2G17070	many-to-many	No_change_in_genomic_sequence	Direct_mapping	1-to-1
Zm00001d032000	AT2G17080	many-to-many	No_change_in_genomic_sequence	Direct_mapping	1-to-1
Zm00001d032000	AT4G35200	many-to-many	No_change_in_genomic_sequence	Direct_mapping	1-to-1
Zm00001d032000	AT4G35210	many-to-many	No_change_in_genomic_sequence	Direct_mapping	1-to-1
Zm00001d037243	AT3G48020	one-to-many	No_change_in_genomic_sequence	Gene_Tree/Direct_mapping	1-to-1
Zm00001d037243	AT5G62865	one-to-many	No_change_in_genomic_sequence	Gene_Tree/Direct_mapping	1-to-1
Zm00001d037242	AT5G45380	one-to-one	No_change_in_genomic_sequence	Gene_Tree/Direct_mapping	1-to-1
Zm00001d038801	AT4G32890	many-to-many	No_change_in_genomic_sequence	Gene_Tree/Direct_mapping	1-to-1
Zm00001d038801	AT5G25830	many-to-many	No_change_in_genomic_sequence	Gene_Tree/Direct_mapping	1-to-1
Zm00001d010902	AT3G05170	many-to-one	No_change_in_genomic_sequence	Gene_Tree/Direct_mapping	1-to-1
Zm00001d012770	AT1G56070	many-to-one	No_change_in_genomic_sequence	Gene_Tree/Direct_mapping	1-to-1
Zm00001d004797	AT1G14200	many-to-one	No_change_in_genomic_sequence	Gene_Tree/Direct_mapping	1-to-1
Zm00001d042287	AT1G09770	one-to-one	No_change_in_genomic_sequence	Gene_Tree/Direct_mapping	1-to-1
Zm00001d042289	AT1G71500	one-to-one	No_change_in_genomic_sequence	Gene_Tree/Direct_mapping	1-to-1
Zm00001d047060	AT2G44600	many-to-many	No_change_in_genomic_sequence	Gene_Tree/Direct_mapping	1-to-1
Zm00001d047060	AT3G60200	many-to-many	No_change_in_genomic_sequence	Gene_Tree/Direct_mapping	1-to-1
Zm00001d025656	AT3G63370	one-to-one	No_change_in_genomic_sequence	Gene_Tree/Direct_mapping	1-to-1
Zm00001d025658	AT1G16560	many-to-one	No_change_in_genomic_sequence	Gene_Tree/Direct_mapping	1-to-1
Zm00001d043478	AT4G18760	many-to-many	No_change_in_genomic_sequence	Gene_Tree/Direct_mapping	1-to-many
Zm00001d043478	AT5G45770	many-to-many	No_change_in_genomic_sequence	Gene_Tree/Direct_mapping	1-to-many
Zm00001d034901	AT3G53010	many-to-one	No_change_in_genomic_sequence	Gene_Tree/Direct_mapping	1-to-1
Zm00001d034898	AT1G60980	one-to-many	No_change_in_genomic_sequence	Gene_Tree/Direct_mapping	1-to-1
Zm00001d034898	AT4G25420	one-to-many	No_change_in_genomic_sequence	Gene_Tree/Direct_mapping	1-to-1
Zm00001d034898	AT5G07200	one-to-many	No_change_in_genomic_sequence	Gene_Tree/Direct_mapping	1-to-1
Zm00001d034898	AT5G51810	one-to-many	No_change_in_genomic_sequence	Gene_Tree/Direct_mapping	1-to-1
Zm00001d023923	AT3G07040	many-to-one	No_change_in_genomic_sequence	Gene_Tree/Direct_mapping	1-to-1
Zm00001d024573	AT3G22480	many-to-one	No_change_in_genomic_sequence	Gene_Tree/Direct_mapping	1-to-1
Zm00001d031127	AT5G15120	many-to-many	No_change_in_genomic_sequence	Gene_Tree/Direct_mapping	1-to-1
Zm00001d031127	AT5G39890	many-to-many	No_change_in_genomic_sequence	Gene_Tree/Direct_mapping	1-to-1
Zm00001d012165	AT5G36710	many-to-many	No_change_in_genomic_sequence	Gene_Tree/Direct_mapping	1-to-1
Zm00001d012165	AT5G36800	many-to-many	No_change_in_genomic_sequence	Gene_Tree/Direct_mapping	1-to-1
Zm00001d038883	AT4G26890	many-to-many	No_change_in_genomic_sequence	Gene_Tree/Direct_mapping	1-to-1
Zm00001d038883	AT5G55090	many-to-many	No_change_in_genomic_sequence	Gene_Tree/Direct_mapping	1-to-1
Zm00001d037891	AT1G20230	one-to-one	No_change_in_genomic_sequence	Gene_Tree/Direct_mapping	1-to-1
Zm00001d037889	AT2G42190	many-to-many	No_change_in_genomic_sequence	Gene_Tree/Direct_mapping	1-to-1
Zm00001d037889	AT3G57930	many-to-many	No_change_in_genomic_sequence	Gene_Tree/Direct_mapping	1-to-1
Zm00001d012562	AT2G25520	many-to-many	No_change_in_genomic_sequence	Gene_Tree/Direct_mapping	1-to-1
Zm00001d012562	AT4G32390	many-to-many	No_change_in_genomic_sequence	Gene_Tree/Direct_mapping	1-to-1
Zm00001d012562	AT5G11230	many-to-many	No_change_in_genomic_sequence	Gene_Tree/Direct_mapping	1-to-1
Zm00001d012562	AT5G25400	many-to-many	No_change_in_genomic_sequence	Gene_Tree/Direct_mapping	1-to-1
Zm00001d045782	AT2G22260	one-to-one	No_change_in_genomic_sequence	Gene_Tree/Direct_mapping	1-to-many
Zm00001d017272	AT3G25750	many-to-one	No_change_in_genomic_sequence	Gene_Tree/Direct_mapping	1-to-1
Zm00001d012498	AT1G06920	many-to-many	No_change_in_genomic_sequence	Gene_Tree/Direct_mapping	1-to-1
Zm00001d012498	AT2G30400	many-to-many	No_change_in_genomic_sequence	Gene_Tree/Direct_mapping	1-to-1
Zm00001d043200	AT4G19090	one-to-many	No_change_in_genomic_sequence	Gene_Tree/Direct_mapping	1-to-1
Zm00001d043200	AT5G45460	one-to-many	No_change_in_genomic_sequence	Gene_Tree/Direct_mapping	1-to-1
Zm00001d043200	AT5G45470	one-to-many	No_change_in_genomic_sequence	Gene_Tree/Direct_mapping	1-to-1
Zm00001d043200	AT5G45480	one-to-many	No_change_in_genomic_sequence	Gene_Tree/Direct_mapping	1-to-1
Zm00001d043200	AT5G45530	one-to-many	No_change_in_genomic_sequence	Gene_Tree/Direct_mapping	1-to-1
Zm00001d043200	AT5G45540	one-to-many	No_change_in_genomic_sequence	Gene_Tree/Direct_mapping	1-to-1
Zm00001d029206	AT5G12290	one-to-one	No_change_in_genomic_sequence	Gene_Tree/Direct_mapping	1-to-1
Zm00001d029207	AT2G38750	many-to-one	No_change_in_genomic_sequence	Gene_Tree/Direct_mapping	1-to-1
Zm00001d025082	AT4G38650	many-to-one	No_change_in_genomic_sequence	Gene_Tree/Direct_mapping	1-to-1
2:167643714-167645014	AT2G29880	many-to-many	No_sequence_change_in_v4	CrossMap/Mummer	1-to-0
2:167643714-167645014	AT5G27260	many-to-many	No_sequence_change_in_v4	CrossMap/Mummer	1-to-0
2:167643714-167645014	AT5G28820	many-to-many	No_sequence_change_in_v4	CrossMap/Mummer	1-to-0
Zm00001d009741	AT2G46500	one-to-many	No_change_in_genomic_sequence	Gene_Tree/Direct_mapping	1-to-1
Zm00001d009741	AT5G24240	one-to-many	No_change_in_genomic_sequence	Gene_Tree/Direct_mapping	1-to-1
Zm00001d050436	AT2G25200	many-to-many	No_change_in_genomic_sequence	Gene_Tree/Direct_mapping	1-to-1
Zm00001d050436	AT5G11000	many-to-many	No_change_in_genomic_sequence	Gene_Tree/Direct_mapping	1-to-1
Zm00001d050437	AT1G52950	many-to-one	No_change_in_genomic_sequence	Gene_Tree/Direct_mapping	1-to-1
Zm00001d012430	AT2G28710	many-to-many	No_change_in_genomic_sequence	Gene_Tree/Direct_mapping	1-to-1
Zm00001d012430	AT5G59820	many-to-many	No_change_in_genomic_sequence	Gene_Tree/Direct_mapping	1-to-1
Zm00001d004888	AT1G14200	many-to-one	No_change_in_genomic_sequence	Gene_Tree/Direct_mapping	1-to-1
Zm00001d009296	AT3G09590	many-to-many	No_change_in_genomic_sequence	Gene_Tree/Direct_mapping	1-to-1
Zm00001d009296	AT5G02730	many-to-many	No_change_in_genomic_sequence	Gene_Tree/Direct_mapping	1-to-1
Zm00001d018820	AT1G14060	one-to-one	No_change_in_genomic_sequence	Direct_mapping	1-to-many
Zm00001d012404	AT3G09370	many-to-many	No_change_in_genomic_sequence	Direct_mapping	1-to-1
Zm00001d012404	AT5G02320	many-to-many	No_change_in_genomic_sequence	Direct_mapping	1-to-1
Zm00001d050341	AT4G04330	one-to-one	No_change_in_genomic_sequence	Gene_Tree/Direct_mapping	1-to-1
Zm00001d047923	AT1G19835	many-to-many	No_change_in_genomic_sequence	Gene_Tree/Direct_mapping	1-to-1
Zm00001d047923	AT1G47900	many-to-many	No_change_in_genomic_sequence	Gene_Tree/Direct_mapping	1-to-1
Zm00001d010813	AT2G42800	many-to-one	No_change_in_genomic_sequence	Gene_Tree/Direct_mapping	1-to-1
Zm00001d050191	AT1G16860	many-to-many	No_change_in_genomic_sequence	Gene_Tree/Direct_mapping	1-to-1
Zm00001d050191	AT1G78880	many-to-many	No_change_in_genomic_sequence	Gene_Tree/Direct_mapping	1-to-1
Zm00001d050247	AT4G11070	many-to-one	No_change_in_genomic_sequence	Gene_Tree/Direct_mapping	1-to-1
Zm00001d039371	AT1G53230	many-to-many	No_change_in_genomic_sequence	Gene_Tree/Direct_mapping	1-to-many
Zm00001d039371	AT3G15030	many-to-many	No_change_in_genomic_sequence	Gene_Tree/Direct_mapping	1-to-many
Zm00001d035093	AT3G55480	one-to-one	No_change_in_genomic_sequence	Gene_Tree/Direct_mapping	1-to-1
Zm00001d017107	AT5G14360	many-to-one	No_change_in_genomic_sequence	Gene_Tree/Direct_mapping	1-to-1
Zm00001d017106	AT1G13180	many-to-one	No_change_in_genomic_sequence	Gene_Tree/Direct_mapping	1-to-1
Zm00001d017111	AT1G67730	many-to-one	No_change_in_genomic_sequence	Gene_Tree/Direct_mapping	1-to-1
Zm00001d017113	AT1G24460	one-to-one	No_change_in_genomic_sequence	Gene_Tree/Direct_mapping	1-to-1
Zm00001d053026	AT5G46680	one-to-one	No_change_in_genomic_sequence	Gene_Tree/Direct_mapping	1-to-1
Zm00001d035803	AT2G47770	many-to-one	No_change_in_genomic_sequence	Gene_Tree/Direct_mapping	1-to-1
Zm00001d038379	AT2G28710	many-to-many	No_change_in_genomic_sequence	Gene_Tree/Direct_mapping	1-to-1
Zm00001d038379	AT5G59820	many-to-many	No_change_in_genomic_sequence	Gene_Tree/Direct_mapping	1-to-1
Zm00001d047723	AT1G07120	many-to-one	No_change_in_genomic_sequence	Gene_Tree/Direct_mapping	1-to-1
Zm00001d047719	AT5G07140	many-to-many	No_change_in_genomic_sequence	Gene_Tree/Direct_mapping	1-to-1
Zm00001d047719	AT5G58520	many-to-many	No_change_in_genomic_sequence	Gene_Tree/Direct_mapping	1-to-1
Zm00001d047721	AT3G51770	many-to-one	No_change_in_genomic_sequence	Gene_Tree/Direct_mapping	1-to-1
Zm00001d039788	AT1G07730	one-to-many	No_change_in_genomic_sequence	Gene_Tree/Direct_mapping	1-to-1
Zm00001d039788	AT2G28670	one-to-many	No_change_in_genomic_sequence	Gene_Tree/Direct_mapping	1-to-1
Zm00001d004052	AT2G39390	many-to-many	No_change_in_genomic_sequence	Direct_mapping	1-to-1
Zm00001d004052	AT3G09500	many-to-many	No_change_in_genomic_sequence	Direct_mapping	1-to-1
Zm00001d004052	AT3G55170	many-to-many	No_change_in_genomic_sequence	Direct_mapping	1-to-1
Zm00001d004052	AT5G02610	many-to-many	No_change_in_genomic_sequence	Direct_mapping	1-to-1
Zm00001d000093	AT1G22960	many-to-one	No_change_in_genomic_sequence	Direct_mapping	1-to-1
Zm00001d000092	AT2G36220	many-to-many	No_change_in_genomic_sequence	Gene_Tree/Direct_mapping	1-to-1
Zm00001d000092	AT3G52710	many-to-many	No_change_in_genomic_sequence	Gene_Tree/Direct_mapping	1-to-1
Zm00001d025864	AT3G23250	many-to-one	No_change_in_genomic_sequence	Gene_Tree/Direct_mapping	1-to-1
Zm00001d013494	AT3G01570	many-to-many	No_change_in_genomic_sequence	Gene_Tree/Direct_mapping	1-to-1
Zm00001d013494	AT3G27660	many-to-many	No_change_in_genomic_sequence	Gene_Tree/Direct_mapping	1-to-1
Zm00001d013494	AT5G40420	many-to-many	No_change_in_genomic_sequence	Gene_Tree/Direct_mapping	1-to-1
Zm00001d027928	AT1G72360	many-to-one	No_change_in_genomic_sequence	Gene_Tree/Direct_mapping	1-to-1
Zm00001d027929	AT1G72360	many-to-one	No_change_in_genomic_sequence	Gene_Tree/Direct_mapping	1-to-1
Zm00001d003567	AT1G29150	one-to-one	No_change_in_genomic_sequence	Gene_Tree/Direct_mapping	1-to-1
Zm00001d015397	AT3G22160	many-to-many	No_change_in_genomic_sequence	Gene_Tree/Direct_mapping	1-to-1
Zm00001d015397	AT4G15120	many-to-many	No_change_in_genomic_sequence	Gene_Tree/Direct_mapping	1-to-1
Zm00001d045154	AT5G35200	many-to-one	No_change_in_genomic_sequence	Gene_Tree/Direct_mapping	1-to-1
Zm00001d011145	AT4G10925	many-to-one	No_change_in_genomic_sequence	Gene_Tree/Direct_mapping	1-to-1
Zm00001d011144	AT5G42050	many-to-one	No_change_in_genomic_sequence	Gene_Tree/Direct_mapping	1-to-1
Zm00001d043653	AT1G71710	one-to-one	No_change_in_genomic_sequence	Gene_Tree/Direct_mapping	1-to-1
Zm00001d043655	AT1G18840	many-to-many	No_change_in_genomic_sequence	Gene_Tree/Direct_mapping	1-to-many
Zm00001d043655	AT1G74690	many-to-many	No_change_in_genomic_sequence	Gene_Tree/Direct_mapping	1-to-many
Zm00001d014507	AT4G30080	many-to-one	No_change_in_genomic_sequence	Gene_Tree/Direct_mapping	1-to-many
Zm00001d021435	AT1G29910	many-to-many	No_change_in_genomic_sequence	Gene_Tree/Direct_mapping	1-to-1
Zm00001d021435	AT1G29920	many-to-many	No_change_in_genomic_sequence	Gene_Tree/Direct_mapping	1-to-1
Zm00001d021435	AT1G29930	many-to-many	No_change_in_genomic_sequence	Gene_Tree/Direct_mapping	1-to-1
Zm00001d021435	AT2G34420	many-to-many	No_change_in_genomic_sequence	Gene_Tree/Direct_mapping	1-to-1
Zm00001d021435	AT2G34430	many-to-many	No_change_in_genomic_sequence	Gene_Tree/Direct_mapping	1-to-1
Zm00001d037579	AT3G06670	one-to-one	No_change_in_genomic_sequence	Gene_Tree/Direct_mapping	many-to-1
Zm00001d050606	AT5G07350	many-to-many	No_change_in_genomic_sequence	Gene_Tree/Direct_mapping	1-to-1
Zm00001d050606	AT5G61780	many-to-many	No_change_in_genomic_sequence	Gene_Tree/Direct_mapping	1-to-1
Zm00001d046929	AT4G24920	many-to-many	No_change_in_genomic_sequence	Gene_Tree/Direct_mapping	1-to-1
Zm00001d046929	AT5G50460	many-to-many	No_change_in_genomic_sequence	Gene_Tree/Direct_mapping	1-to-1
Zm00001d031709	AT1G52950	many-to-one	No_change_in_genomic_sequence	Gene_Tree/Direct_mapping	1-to-1
Zm00001d020820	AT3G30580	one-to-many	No_change_in_genomic_sequence	Gene_Tree/Direct_mapping	1-to-1
Zm00001d020820	AT5G38790	one-to-many	No_change_in_genomic_sequence	Gene_Tree/Direct_mapping	1-to-1
Zm00001d026218	AT1G30650	many-to-many	No_change_in_genomic_sequence	Gene_Tree/Direct_mapping	1-to-1
Zm00001d026218	AT2G34830	many-to-many	No_change_in_genomic_sequence	Gene_Tree/Direct_mapping	1-to-1
Zm00001d026223	AT3G03150	many-to-many	No_change_in_genomic_sequence	Gene_Tree/Direct_mapping	1-to-1
Zm00001d026223	AT5G17165	many-to-many	No_change_in_genomic_sequence	Gene_Tree/Direct_mapping	1-to-1
Zm00001d028753	AT5G01340	one-to-one	No_change_in_genomic_sequence	Gene_Tree/Direct_mapping	1-to-1
Zm00001d028752	AT1G07160	many-to-many	No_change_in_genomic_sequence	Gene_Tree/Direct_mapping	1-to-1
Zm00001d028752	AT2G30020	many-to-many	No_change_in_genomic_sequence	Gene_Tree/Direct_mapping	1-to-1
Zm00001d028751	AT2G40150	many-to-many	No_change_in_genomic_sequence	Gene_Tree/Direct_mapping	1-to-1
Zm00001d028751	AT3G55990	many-to-many	No_change_in_genomic_sequence	Gene_Tree/Direct_mapping	1-to-1
Zm00001d028555	AT1G53540	many-to-many	No_change_in_genomic_sequence	Gene_Tree/Direct_mapping	1-to-1
Zm00001d028555	AT3G46230	many-to-many	No_change_in_genomic_sequence	Gene_Tree/Direct_mapping	1-to-1
Zm00001d028555	AT5G59720	many-to-many	No_change_in_genomic_sequence	Gene_Tree/Direct_mapping	1-to-1
Zm00001d010850	AT2G19540	many-to-one	No_change_in_genomic_sequence	Gene_Tree/Direct_mapping	1-to-1
Zm00001d010851	AT1G71070	many-to-one	No_change_in_genomic_sequence	Gene_Tree/Direct_mapping	1-to-1
Zm00001d010067	AT5G05710	many-to-one	No_change_in_genomic_sequence	Gene_Tree/Direct_mapping	1-to-1
Zm00001d010068	AT1G61415	one-to-many	No_change_in_genomic_sequence	Gene_Tree/Direct_mapping	1-to-1
Zm00001d010068	AT1G61450	one-to-many	No_change_in_genomic_sequence	Gene_Tree/Direct_mapping	1-to-1
Zm00001d010064	AT3G01190	many-to-many	No_change_in_genomic_sequence	Gene_Tree/Direct_mapping	1-to-many
Zm00001d010064	AT5G15180	many-to-many	No_change_in_genomic_sequence	Gene_Tree/Direct_mapping	1-to-many
Zm00001d043015	AT1G07000	many-to-many	No_change_in_genomic_sequence	Direct_mapping	1-to-many
Zm00001d043015	AT5G58430	many-to-many	No_change_in_genomic_sequence	Direct_mapping	1-to-many
Zm00001d028749	AT5G58610	one-to-one	No_change_in_genomic_sequence	Gene_Tree/Direct_mapping	1-to-1
Zm00001d032575	AT1G11060	many-to-many	No_change_in_genomic_sequence	Gene_Tree/Direct_mapping	1-to-1
Zm00001d032575	AT1G61030	many-to-many	No_change_in_genomic_sequence	Gene_Tree/Direct_mapping	1-to-1
Zm00001d028229	AT1G51405	many-to-one	No_change_in_genomic_sequence	Gene_Tree/Direct_mapping	1-to-1
Zm00001d028230	AT5G26340	one-to-one	No_change_in_genomic_sequence	Gene_Tree/Direct_mapping	1-to-1
Zm00001d044401	AT1G29910	many-to-many	No_change_in_genomic_sequence	Direct_mapping	1-to-1
Zm00001d044401	AT1G29920	many-to-many	No_change_in_genomic_sequence	Direct_mapping	1-to-1
Zm00001d044401	AT1G29930	many-to-many	No_change_in_genomic_sequence	Direct_mapping	1-to-1
Zm00001d044401	AT2G34420	many-to-many	No_change_in_genomic_sequence	Direct_mapping	1-to-1
Zm00001d044401	AT2G34430	many-to-many	No_change_in_genomic_sequence	Direct_mapping	1-to-1
Zm00001d036726	AT1G80840	many-to-many	No_change_in_genomic_sequence	Gene_Tree/Direct_mapping	1-to-1
Zm00001d036726	AT4G31800	many-to-many	No_change_in_genomic_sequence	Gene_Tree/Direct_mapping	1-to-1
Zm00001d026111	AT1G48410	many-to-one	No_change_in_genomic_sequence	Gene_Tree/Direct_mapping	1-to-many
Zm00001d017525	AT1G63700	many-to-one	No_change_in_genomic_sequence	Gene_Tree/Direct_mapping	1-to-1
Zm00001d017526	AT1G01620	many-to-many	No_change_in_genomic_sequence	Gene_Tree/Direct_mapping	1-to-1
Zm00001d017526	AT3G61430	many-to-many	No_change_in_genomic_sequence	Gene_Tree/Direct_mapping	1-to-1
Zm00001d017526	AT4G00430	many-to-many	No_change_in_genomic_sequence	Gene_Tree/Direct_mapping	1-to-1
Zm00001d017526	AT4G23400	many-to-many	No_change_in_genomic_sequence	Gene_Tree/Direct_mapping	1-to-1
Zm00001d053627	AT1G08750	one-to-one	No_change_in_genomic_sequence	Gene_Tree/Direct_mapping	1-to-1
Zm00001d038445	AT5G58530	many-to-one	No_change_in_genomic_sequence	Gene_Tree/Direct_mapping	1-to-many
Zm00001d038446	AT2G38340	one-to-one	No_change_in_genomic_sequence	Gene_Tree/Direct_mapping	1-to-many
Zm00001d038448	AT2G38360	many-to-many	No_change_in_genomic_sequence	Direct_mapping	1-to-1
Zm00001d038448	AT2G40380	many-to-many	No_change_in_genomic_sequence	Direct_mapping	1-to-1
Zm00001d038448	AT3G56110	many-to-many	No_change_in_genomic_sequence	Direct_mapping	1-to-1
Zm00001d038448	AT5G05380	many-to-many	No_change_in_genomic_sequence	Direct_mapping	1-to-1
Zm00001d017608	AT1G63970	many-to-one	No_change_in_genomic_sequence	Gene_Tree/Direct_mapping	1-to-1
Zm00001d046047	AT4G11270	one-to-one	No_change_in_genomic_sequence	Gene_Tree/Direct_mapping	1-to-many
Zm00001d039449	AT1G17630	one-to-one	No_change_in_genomic_sequence	Gene_Tree/Direct_mapping	1-to-1
Zm00001d041638	AT2G47710	many-to-one	No_change_in_genomic_sequence	Gene_Tree/Direct_mapping	1-to-1
Zm00001d042917	AT3G46550	many-to-one	No_change_in_genomic_sequence	Gene_Tree/Direct_mapping	1-to-1
Zm00001d010736	AT4G35150	many-to-many	No_change_in_genomic_sequence	Gene_Tree/Direct_mapping	1-to-1
Zm00001d010736	AT4G35160	many-to-many	No_change_in_genomic_sequence	Gene_Tree/Direct_mapping	1-to-1
Zm00001d010737	AT1G17140	many-to-many	No_change_in_genomic_sequence	Gene_Tree/Direct_mapping	1-to-1
Zm00001d010737	AT1G78430	many-to-many	No_change_in_genomic_sequence	Gene_Tree/Direct_mapping	1-to-1
Zm00001d010738	AT4G35140	many-to-many	No_change_in_genomic_sequence	Gene_Tree/Direct_mapping	1-to-1
Zm00001d010738	AT4G38480	many-to-many	No_change_in_genomic_sequence	Gene_Tree/Direct_mapping	1-to-1
Zm00001d010740	AT1G29160	many-to-many	No_change_in_genomic_sequence	Gene_Tree/Direct_mapping	1-to-1
Zm00001d010740	AT2G34140	many-to-many	No_change_in_genomic_sequence	Gene_Tree/Direct_mapping	1-to-1
Zm00001d010732	AT4G28950	many-to-one	No_change_in_genomic_sequence	Gene_Tree/Direct_mapping	1-to-1
Zm00001d031826	AT1G14490	many-to-many	No_change_in_genomic_sequence	Gene_Tree/Direct_mapping	1-to-1
Zm00001d031826	AT5G49700	many-to-many	No_change_in_genomic_sequence	Gene_Tree/Direct_mapping	1-to-1
Zm00001d027706	AT3G21540	one-to-one	No_change_in_genomic_sequence	Gene_Tree/Direct_mapping	1-to-1
Zm00001d027703	AT2G39020	many-to-many	No_change_in_genomic_sequence	Gene_Tree/Direct_mapping	1-to-1
Zm00001d027703	AT2G39030	many-to-many	No_change_in_genomic_sequence	Gene_Tree/Direct_mapping	1-to-1
Zm00001d014459	AT1G11600	one-to-one	No_change_in_genomic_sequence	Gene_Tree/Direct_mapping	1-to-1
Zm00001d014463	AT4G27520	many-to-many	No_change_in_genomic_sequence	Gene_Tree/Direct_mapping	1-to-1
Zm00001d014463	AT5G53870	many-to-many	No_change_in_genomic_sequence	Gene_Tree/Direct_mapping	1-to-1
Zm00001d002001	AT3G22210	one-to-one	No_change_in_genomic_sequence	Gene_Tree/Direct_mapping	1-to-1
Zm00001d013021	AT3G23630	many-to-many	No_change_in_genomic_sequence	Gene_Tree/Direct_mapping	1-to-1
Zm00001d013021	AT5G19040	many-to-many	No_change_in_genomic_sequence	Gene_Tree/Direct_mapping	1-to-1
Zm00001d013023	AT1G13120	many-to-one	No_change_in_genomic_sequence	Gene_Tree/Direct_mapping	1-to-1
Zm00001d013025	AT3G05250	one-to-one	No_change_in_genomic_sequence	Gene_Tree/Direct_mapping	1-to-1
Zm00001d013027	AT4G16580	many-to-one	No_change_in_genomic_sequence	Gene_Tree/Direct_mapping	1-to-1
Zm00001d013028	AT3G25950	many-to-one	No_change_in_genomic_sequence	Gene_Tree/Direct_mapping	1-to-1
Zm00001d013031	AT3G09860	many-to-one	No_change_in_genomic_sequence	Gene_Tree/Direct_mapping	1-to-1
Zm00001d013032	AT2G41850	many-to-many	No_change_in_genomic_sequence	Gene_Tree/Direct_mapping	1-to-1
Zm00001d013032	AT3G57510	many-to-many	No_change_in_genomic_sequence	Gene_Tree/Direct_mapping	1-to-1
Zm00001d013033	AT5G19855	many-to-one	No_change_in_genomic_sequence	Gene_Tree/Direct_mapping	1-to-1
Zm00001d013034	AT1G58380	many-to-many	No_change_in_genomic_sequence	Gene_Tree/Direct_mapping	1-to-1
Zm00001d013034	AT1G58684	many-to-many	No_change_in_genomic_sequence	Gene_Tree/Direct_mapping	1-to-1
Zm00001d013034	AT1G58983	many-to-many	No_change_in_genomic_sequence	Gene_Tree/Direct_mapping	1-to-1
Zm00001d013034	AT1G59359	many-to-many	No_change_in_genomic_sequence	Gene_Tree/Direct_mapping	1-to-1
Zm00001d013034	AT2G41840	many-to-many	No_change_in_genomic_sequence	Gene_Tree/Direct_mapping	1-to-1
Zm00001d013034	AT3G57490	many-to-many	No_change_in_genomic_sequence	Gene_Tree/Direct_mapping	1-to-1
Zm00001d014026	AT1G79540	one-to-one	No_change_in_genomic_sequence	Gene_Tree/Direct_mapping	1-to-1
Zm00001d032468	AT4G36220	many-to-one	No_change_in_genomic_sequence	Gene_Tree/Direct_mapping	1-to-1
Zm00001d005315	AT5G23950	many-to-one	No_change_in_genomic_sequence	Gene_Tree/Direct_mapping	1-to-1
Zm00001d047857	AT4G08230	many-to-one	No_change_in_genomic_sequence	Gene_Tree/Direct_mapping	1-to-1
Zm00001d015469	AT2G46980	one-to-one	No_change_in_genomic_sequence	Gene_Tree/Direct_mapping	1-to-1
Zm00001d040120	AT1G18290	many-to-one	No_change_in_genomic_sequence	Gene_Tree/Direct_mapping	1-to-1
Zm00001d006096	AT1G27290	many-to-one	No_change_in_genomic_sequence	Gene_Tree/Direct_mapping	1-to-1
Zm00001d036375	AT4G39840	many-to-one	No_change_in_genomic_sequence	Gene_Tree/Direct_mapping	many-to-1
Zm00001d013672	AT3G52060	many-to-one	No_change_in_genomic_sequence	Gene_Tree/Direct_mapping	1-to-1
Zm00001d012787	AT3G58140	many-to-one	No_change_in_genomic_sequence	Gene_Tree/Direct_mapping	1-to-1
Zm00001d018330	AT1G56350	one-to-one	No_change_in_genomic_sequence	Gene_Tree/Direct_mapping	1-to-1
Zm00001d046593	AT5G34850	one-to-one	No_change_in_genomic_sequence	Gene_Tree/Direct_mapping	1-to-1
Zm00001d033854	AT4G33740	many-to-one	No_change_in_genomic_sequence	Gene_Tree/Direct_mapping	1-to-1
Zm00001d049224	AT1G65295	many-to-one	No_change_in_genomic_sequence	Gene_Tree/Direct_mapping	1-to-1
Zm00001d049226	AT4G19720	many-to-many	No_change_in_genomic_sequence	Gene_Tree/Direct_mapping	1-to-many
Zm00001d049226	AT4G19730	many-to-many	No_change_in_genomic_sequence	Gene_Tree/Direct_mapping	1-to-many
Zm00001d049226	AT4G19750	many-to-many	No_change_in_genomic_sequence	Gene_Tree/Direct_mapping	1-to-many
Zm00001d049226	AT4G19760	many-to-many	No_change_in_genomic_sequence	Gene_Tree/Direct_mapping	1-to-many
Zm00001d049226	AT4G19770	many-to-many	No_change_in_genomic_sequence	Gene_Tree/Direct_mapping	1-to-many
Zm00001d049226	AT4G19800	many-to-many	No_change_in_genomic_sequence	Gene_Tree/Direct_mapping	1-to-many
Zm00001d049226	AT4G19810	many-to-many	No_change_in_genomic_sequence	Gene_Tree/Direct_mapping	1-to-many
Zm00001d049226	AT4G19820	many-to-many	No_change_in_genomic_sequence	Gene_Tree/Direct_mapping	1-to-many
Zm00001d032495	AT1G62760	one-to-many	No_change_in_genomic_sequence	Gene_Tree/Direct_mapping	1-to-1
Zm00001d032495	AT5G62360	one-to-many	No_change_in_genomic_sequence	Gene_Tree/Direct_mapping	1-to-1
Zm00001d038143	AT1G54790	one-to-one	No_change_in_genomic_sequence	Gene_Tree/Direct_mapping	1-to-1
Zm00001d018005	AT5G40200	many-to-one	No_change_in_genomic_sequence	Gene_Tree/Direct_mapping	1-to-1
Zm00001d028744	AT3G11180	many-to-many	No_change_in_genomic_sequence	Gene_Tree/Direct_mapping	1-to-1
Zm00001d028744	AT3G55970	many-to-many	No_change_in_genomic_sequence	Gene_Tree/Direct_mapping	1-to-1
Zm00001d028744	AT5G05600	many-to-many	No_change_in_genomic_sequence	Gene_Tree/Direct_mapping	1-to-1
Zm00001d044808	AT5G40250	many-to-one	No_change_in_genomic_sequence	Gene_Tree/Direct_mapping	1-to-1
Zm00001d038441	AT1G67350	many-to-one	No_change_in_genomic_sequence	Gene_Tree/Direct_mapping	1-to-1
Zm00001d019200	AT2G47990	one-to-one	No_change_in_genomic_sequence	Gene_Tree/Direct_mapping	1-to-1
Zm00001d022480	AT4G32430	one-to-one	No_change_in_genomic_sequence	Gene_Tree/Direct_mapping	1-to-1
Zm00001d020273	AT1G22230	many-to-many	No_change_in_genomic_sequence	Gene_Tree/Direct_mapping	1-to-1
Zm00001d020273	AT1G78110	many-to-many	No_change_in_genomic_sequence	Gene_Tree/Direct_mapping	1-to-1
Zm00001d002772	AT2G44790	many-to-many	No_change_in_genomic_sequence	Gene_Tree/Direct_mapping	1-to-1
Zm00001d002772	AT3G60270	many-to-many	No_change_in_genomic_sequence	Gene_Tree/Direct_mapping	1-to-1
Zm00001d002772	AT3G60280	many-to-many	No_change_in_genomic_sequence	Gene_Tree/Direct_mapping	1-to-1
Zm00001d002775	AT4G17100	many-to-one	No_change_in_genomic_sequence	Gene_Tree/Direct_mapping	1-to-1
Zm00001d002933	AT4G31160	one-to-one	No_change_in_genomic_sequence	Gene_Tree/Direct_mapping	1-to-1
Zm00001d002934	AT1G71930	many-to-one	No_change_in_genomic_sequence	Gene_Tree/Direct_mapping	1-to-1
Zm00001d036689	AT5G04050	one-to-one	No_change_in_genomic_sequence	Gene_Tree/Direct_mapping	1-to-1
Zm00001d029248	AT5G04520	one-to-one	No_change_in_genomic_sequence	Gene_Tree/Direct_mapping	1-to-1
Zm00001d013523	AT1G71080	many-to-one	No_change_in_genomic_sequence	Gene_Tree/Direct_mapping	1-to-1
Zm00001d013517	AT1G55265	many-to-one	No_change_in_genomic_sequence	Gene_Tree/Direct_mapping	1-to-1
Zm00001d032532	AT1G09940	many-to-many	No_change_in_genomic_sequence	Gene_Tree/Direct_mapping	1-to-1
Zm00001d032532	AT1G58290	many-to-many	No_change_in_genomic_sequence	Gene_Tree/Direct_mapping	1-to-1
Zm00001d040449	AT5G56360	many-to-one	No_change_in_genomic_sequence	Gene_Tree/Direct_mapping	1-to-1
Zm00001d038373	AT1G14970	many-to-many	No_change_in_genomic_sequence	Gene_Tree/Direct_mapping	1-to-many
Zm00001d038373	AT2G01480	many-to-many	No_change_in_genomic_sequence	Gene_Tree/Direct_mapping	1-to-many
Zm00001d038373	AT3G46550	many-to-one	No_change_in_genomic_sequence	Direct_mapping	1-to-many
Zm00001d043180	AT3G63060	many-to-one	No_change_in_genomic_sequence	Gene_Tree/Direct_mapping	1-to-1
Zm00001d031419	AT4G27280	many-to-many	No_change_in_genomic_sequence	Gene_Tree/Direct_mapping	1-to-1
Zm00001d031419	AT5G54490	many-to-many	No_change_in_genomic_sequence	Gene_Tree/Direct_mapping	1-to-1
Zm00001d037993	AT1G07140	many-to-many	No_change_in_genomic_sequence	Gene_Tree/Direct_mapping	1-to-1
Zm00001d037993	AT2G30060	many-to-many	No_change_in_genomic_sequence	Gene_Tree/Direct_mapping	1-to-1
Zm00001d037993	AT5G58590	many-to-many	No_change_in_genomic_sequence	Gene_Tree/Direct_mapping	1-to-1
Zm00001d026679	AT1G21140	many-to-many	No_change_in_genomic_sequence	Gene_Tree/Direct_mapping	1-to-1
Zm00001d026679	AT1G76800	many-to-many	No_change_in_genomic_sequence	Gene_Tree/Direct_mapping	1-to-1
Zm00001d026679	AT3G43630	many-to-many	No_change_in_genomic_sequence	Gene_Tree/Direct_mapping	1-to-1
Zm00001d026679	AT3G43660	many-to-many	No_change_in_genomic_sequence	Gene_Tree/Direct_mapping	1-to-1
Zm00001d018937	AT5G48120	one-to-one	No_change_in_genomic_sequence	Gene_Tree/Direct_mapping	1-to-many
Zm00001d024093	AT4G35335	one-to-one	No_change_in_genomic_sequence	Gene_Tree/Direct_mapping	1-to-1
Zm00001d016619	AT5G13430	many-to-many	No_change_in_genomic_sequence	Gene_Tree/Direct_mapping	1-to-1
Zm00001d016619	AT5G13440	many-to-many	No_change_in_genomic_sequence	Gene_Tree/Direct_mapping	1-to-1
Zm00001d041082	AT1G79460	many-to-one	No_change_in_genomic_sequence	Gene_Tree/Direct_mapping	1-to-1
Zm00001d042950	AT3G09570	many-to-many	No_change_in_genomic_sequence	Gene_Tree/Direct_mapping	1-to-1
Zm00001d042950	AT5G02630	many-to-many	No_change_in_genomic_sequence	Gene_Tree/Direct_mapping	1-to-1
Zm00001d042950	AT5G18520	many-to-many	No_change_in_genomic_sequence	Gene_Tree/Direct_mapping	1-to-1
Zm00001d025706	AT4G13070	one-to-one	No_change_in_genomic_sequence	Gene_Tree/Direct_mapping	1-to-1
Zm00001d050862	AT1G22040	one-to-one	No_change_in_genomic_sequence	Gene_Tree/Direct_mapping	1-to-1
Zm00001d021379	AT1G15810	many-to-many	No_change_in_genomic_sequence	Gene_Tree/Direct_mapping	1-to-1
Zm00001d021379	AT1G80620	many-to-many	No_change_in_genomic_sequence	Gene_Tree/Direct_mapping	1-to-1
Zm00001d010982	AT3G45600	many-to-many	No_change_in_genomic_sequence	Gene_Tree/Direct_mapping	1-to-1
Zm00001d010982	AT5G60220	many-to-many	No_change_in_genomic_sequence	Gene_Tree/Direct_mapping	1-to-1
Zm00001d038487	AT5G58300	many-to-one	No_change_in_genomic_sequence	Gene_Tree/Direct_mapping	1-to-1
Zm00001d038484	AT1G51840	one-to-one	No_change_in_genomic_sequence	Gene_Tree/Direct_mapping	1-to-1
Zm00001d013418	AT1G18350	many-to-many	No_change_in_genomic_sequence	Gene_Tree/Direct_mapping	1-to-1
Zm00001d013418	AT1G73500	many-to-many	No_change_in_genomic_sequence	Gene_Tree/Direct_mapping	1-to-1
Zm00001d013418	AT3G06230	many-to-many	No_change_in_genomic_sequence	Gene_Tree/Direct_mapping	1-to-1
Zm00001d045089	AT4G30700	one-to-one	No_change_in_genomic_sequence	Gene_Tree/Direct_mapping	1-to-1
Zm00001d000399	AT2G28000	one-to-one	No_change_in_genomic_sequence	Direct_mapping	1-to-1
Zm00001d000400	AT2G40435	one-to-many	No_change_in_genomic_sequence	Gene_Tree/Direct_mapping	1-to-1
Zm00001d000400	AT3G56220	one-to-many	No_change_in_genomic_sequence	Gene_Tree/Direct_mapping	1-to-1
Zm00001d052700	AT2G17390	many-to-many	No_change_in_genomic_sequence	Gene_Tree/Direct_mapping	1-to-1
Zm00001d052700	AT4G35450	many-to-many	No_change_in_genomic_sequence	Gene_Tree/Direct_mapping	1-to-1
Zm00001d039841	AT3G02770	many-to-many	No_change_in_genomic_sequence	Gene_Tree/Direct_mapping	1-to-1
Zm00001d039841	AT5G16450	many-to-many	No_change_in_genomic_sequence	Gene_Tree/Direct_mapping	1-to-1
Zm00001d003335	AT5G56200	many-to-one	No_change_in_genomic_sequence	Gene_Tree/Direct_mapping	1-to-1
Zm00001d024175	AT1G02400	many-to-one	No_change_in_genomic_sequence	Gene_Tree/Direct_mapping	1-to-1
Zm00001d041833	AT1G09800	one-to-one	No_change_in_genomic_sequence	Gene_Tree/Direct_mapping	1-to-1
Zm00001d053010	AT1G19910	many-to-many	No_change_in_genomic_sequence	Gene_Tree/Direct_mapping	1-to-1
Zm00001d053010	AT2G16510	many-to-many	No_change_in_genomic_sequence	Gene_Tree/Direct_mapping	1-to-1
Zm00001d053010	AT4G34720	many-to-many	No_change_in_genomic_sequence	Gene_Tree/Direct_mapping	1-to-1
Zm00001d053010	AT4G38920	many-to-many	No_change_in_genomic_sequence	Gene_Tree/Direct_mapping	1-to-1
Zm00001d014443	AT1G33540	many-to-many	No_change_in_genomic_sequence	Gene_Tree/Direct_mapping	1-to-1
Zm00001d014443	AT1G73270	many-to-many	No_change_in_genomic_sequence	Gene_Tree/Direct_mapping	1-to-1
Zm00001d014443	AT1G73280	many-to-many	No_change_in_genomic_sequence	Gene_Tree/Direct_mapping	1-to-1
Zm00001d014443	AT1G73290	many-to-many	No_change_in_genomic_sequence	Gene_Tree/Direct_mapping	1-to-1
Zm00001d014443	AT1G73300	many-to-many	No_change_in_genomic_sequence	Gene_Tree/Direct_mapping	1-to-1
Zm00001d014443	AT1G73310	many-to-many	No_change_in_genomic_sequence	Gene_Tree/Direct_mapping	1-to-1
Zm00001d014443	AT2G22920	many-to-many	No_change_in_genomic_sequence	Gene_Tree/Direct_mapping	1-to-1
Zm00001d014443	AT2G22970	many-to-many	No_change_in_genomic_sequence	Gene_Tree/Direct_mapping	1-to-1
Zm00001d014443	AT2G22980	many-to-many	No_change_in_genomic_sequence	Gene_Tree/Direct_mapping	1-to-1
Zm00001d014443	AT2G22990	many-to-many	No_change_in_genomic_sequence	Gene_Tree/Direct_mapping	1-to-1
Zm00001d014443	AT2G23000	many-to-many	No_change_in_genomic_sequence	Gene_Tree/Direct_mapping	1-to-1
Zm00001d014443	AT2G23010	many-to-many	No_change_in_genomic_sequence	Gene_Tree/Direct_mapping	1-to-1
Zm00001d014443	AT3G10450	many-to-many	No_change_in_genomic_sequence	Gene_Tree/Direct_mapping	1-to-1
Zm00001d014443	AT3G12203	many-to-many	No_change_in_genomic_sequence	Gene_Tree/Direct_mapping	1-to-1
Zm00001d014443	AT3G12220	many-to-many	No_change_in_genomic_sequence	Gene_Tree/Direct_mapping	1-to-1
Zm00001d014443	AT3G12230	many-to-many	No_change_in_genomic_sequence	Gene_Tree/Direct_mapping	1-to-1
Zm00001d014443	AT3G12240	many-to-many	No_change_in_genomic_sequence	Gene_Tree/Direct_mapping	1-to-1
Zm00001d014443	AT5G36180	many-to-many	No_change_in_genomic_sequence	Gene_Tree/Direct_mapping	1-to-1
Zm00001d017805	AT1G16380	one-to-many	No_change_in_genomic_sequence	Gene_Tree/Direct_mapping	1-to-1
Zm00001d017805	AT1G79400	one-to-many	No_change_in_genomic_sequence	Gene_Tree/Direct_mapping	1-to-1
Zm00001d011603	AT1G30840	many-to-one	No_change_in_genomic_sequence	Gene_Tree/Direct_mapping	1-to-1
Zm00001d045721	AT5G15890	many-to-many	No_change_in_genomic_sequence	Gene_Tree/Direct_mapping	1-to-1
Zm00001d045721	AT5G15900	many-to-many	No_change_in_genomic_sequence	Gene_Tree/Direct_mapping	1-to-1
Zm00001d032229	AT3G02510	many-to-many	No_change_in_genomic_sequence	Gene_Tree/Direct_mapping	1-to-1
Zm00001d032229	AT5G16040	many-to-many	No_change_in_genomic_sequence	Gene_Tree/Direct_mapping	1-to-1
Zm00001d032226	AT1G68580	many-to-one	No_change_in_genomic_sequence	Gene_Tree/Direct_mapping	1-to-1
Zm00001d025345	AT3G52770	many-to-one	No_change_in_genomic_sequence	Gene_Tree/Direct_mapping	1-to-1
Zm00001d025346	AT5G03840	many-to-one	No_change_in_genomic_sequence	Gene_Tree/Direct_mapping	1-to-1
Zm00001d050335	AT2G04620	many-to-one	No_change_in_genomic_sequence	Gene_Tree/Direct_mapping	1-to-1
Zm00001d033075	AT4G26930	many-to-many	No_change_in_genomic_sequence	Gene_Tree/Direct_mapping	1-to-1
Zm00001d033075	AT5G55020	many-to-many	No_change_in_genomic_sequence	Gene_Tree/Direct_mapping	1-to-1
Zm00001d052488	AT1G03250	many-to-one	No_change_in_genomic_sequence	Gene_Tree/Direct_mapping	1-to-1
Zm00001d052489	AT4G08580	one-to-many	No_change_in_genomic_sequence	Gene_Tree/Direct_mapping	1-to-1
Zm00001d052489	AT5G17900	one-to-many	No_change_in_genomic_sequence	Gene_Tree/Direct_mapping	1-to-1
Zm00001d028702	AT5G13510	many-to-one	No_change_in_genomic_sequence	Gene_Tree/Direct_mapping	1-to-1
Zm00001d034797	AT3G59630	one-to-one	No_change_in_genomic_sequence	Gene_Tree/Direct_mapping	1-to-1
Zm00001d034795	AT1G03860	one-to-many	No_change_in_genomic_sequence	Gene_Tree/Direct_mapping	1-to-1
Zm00001d034795	AT2G20530	one-to-many	No_change_in_genomic_sequence	Gene_Tree/Direct_mapping	1-to-1
Zm00001d034795	AT4G28510	one-to-many	No_change_in_genomic_sequence	Gene_Tree/Direct_mapping	1-to-1
Zm00001d034801	AT4G10020	one-to-one	No_change_in_genomic_sequence	Gene_Tree/Direct_mapping	1-to-1
Zm00001d034804	AT2G02410	one-to-one	No_change_in_genomic_sequence	Gene_Tree/Direct_mapping	1-to-1
Zm00001d034805	AT3G20920	one-to-one	No_change_in_genomic_sequence	Gene_Tree/Direct_mapping	1-to-1
Zm00001d033652	AT5G10290	one-to-many	No_change_in_genomic_sequence	Gene_Tree/Direct_mapping	1-to-1
Zm00001d033652	AT5G65240	one-to-many	No_change_in_genomic_sequence	Gene_Tree/Direct_mapping	1-to-1
Zm00001d044307	AT5G35460	many-to-one	No_change_in_genomic_sequence	Gene_Tree/Direct_mapping	1-to-1
Zm00001d050755	AT1G33970	many-to-one	No_change_in_genomic_sequence	Gene_Tree/Direct_mapping	1-to-1
Zm00001d016543	AT2G17695	one-to-one	No_change_in_genomic_sequence	Gene_Tree/Direct_mapping	1-to-1
Zm00001d047245	AT5G20870	one-to-one	No_change_in_genomic_sequence	Direct_mapping	1-to-many
Zm00001d047245	AT1G10580	many-to-one	No_change_in_genomic_sequence	Gene_Tree/Direct_mapping	1-to-many
Zm00001d028547	AT3G09085	one-to-one	No_change_in_genomic_sequence	Gene_Tree/Direct_mapping	1-to-1
Zm00001d032286	AT3G47870	many-to-one	No_change_in_genomic_sequence	Gene_Tree/Direct_mapping	1-to-1
Zm00001d050218	AT4G30210	many-to-one	No_change_in_genomic_sequence	Gene_Tree/Direct_mapping	1-to-1
Zm00001d021142	AT3G59430	one-to-one	No_change_in_genomic_sequence	Gene_Tree/Direct_mapping	1-to-1
Zm00001d008641	AT3G27750	one-to-one	No_change_in_genomic_sequence	Gene_Tree/Direct_mapping	1-to-1
Zm00001d022274	AT3G06483	many-to-one	No_change_in_genomic_sequence	Gene_Tree/Direct_mapping	1-to-1
Zm00001d032358	AT3G07390	many-to-one	No_change_in_genomic_sequence	Gene_Tree/Direct_mapping	1-to-1
Zm00001d032357	AT5G03905	many-to-one	No_change_in_genomic_sequence	Gene_Tree/Direct_mapping	1-to-1
Zm00001d008654	AT2G47410	one-to-many	No_change_in_genomic_sequence	Gene_Tree/Direct_mapping	1-to-many
Zm00001d008654	AT5G49430	one-to-many	No_change_in_genomic_sequence	Gene_Tree/Direct_mapping	1-to-many
Zm00001d031805	AT1G47480	many-to-one	No_change_in_genomic_sequence	Gene_Tree/Direct_mapping	1-to-1
Zm00001d012511	AT2G40730	one-to-one	No_change_in_genomic_sequence	Gene_Tree/Direct_mapping	1-to-1
Zm00001d012514	AT5G58300	many-to-one	No_change_in_genomic_sequence	Gene_Tree/Direct_mapping	1-to-1
Zm00001d048880	AT4G19890	one-to-one	No_change_in_genomic_sequence	Gene_Tree/Direct_mapping	1-to-1
Zm00001d010986	AT2G28560	one-to-one	No_change_in_genomic_sequence	Gene_Tree/Direct_mapping	1-to-1
Zm00001d025746	AT2G43250	one-to-one	No_change_in_genomic_sequence	Gene_Tree/Direct_mapping	1-to-1
Zm00001d046723	AT4G38210	one-to-one	No_change_in_genomic_sequence	Gene_Tree/Direct_mapping	1-to-1
Zm00001d018107	AT1G35140	many-to-many	No_change_in_genomic_sequence	Gene_Tree/Direct_mapping	1-to-1
Zm00001d018107	AT4G08950	many-to-many	No_change_in_genomic_sequence	Gene_Tree/Direct_mapping	1-to-1
Zm00001d012807	AT3G44050	many-to-one	No_change_in_genomic_sequence	Gene_Tree/Direct_mapping	1-to-1
Zm00001d012808	AT5G60720	one-to-one	No_change_in_genomic_sequence	Gene_Tree/Direct_mapping	1-to-1
Zm00001d052736	AT5G52160	many-to-many	No_change_in_genomic_sequence	Gene_Tree/Direct_mapping	1-to-1
Zm00001d052736	AT5G62080	many-to-many	No_change_in_genomic_sequence	Gene_Tree/Direct_mapping	1-to-1
Zm00001d034628	AT5G02960	many-to-one	No_change_in_genomic_sequence	Direct_mapping	1-to-1
Zm00001d034627	AT3G11200	many-to-many	No_change_in_genomic_sequence	Gene_Tree/Direct_mapping	1-to-1
Zm00001d034627	AT5G05610	many-to-many	No_change_in_genomic_sequence	Gene_Tree/Direct_mapping	1-to-1
Zm00001d041088	AT5G55860	many-to-one	No_change_in_genomic_sequence	Gene_Tree/Direct_mapping	1-to-1
Zm00001d047042	AT4G17950	many-to-many	No_change_in_genomic_sequence	Gene_Tree/Direct_mapping	1-to-1
Zm00001d047042	AT5G46640	many-to-many	No_change_in_genomic_sequence	Gene_Tree/Direct_mapping	1-to-1
Zm00001d047043	AT2G01710	one-to-one	No_change_in_genomic_sequence	Gene_Tree/Direct_mapping	1-to-1
Zm00001d021830	AT2G47820	many-to-one	No_change_in_genomic_sequence	Gene_Tree/Direct_mapping	1-to-many
10:111445975-111446530	AT4G21366	many-to-one	No_sequence_change_in_v4	CrossMap/Mummer	1-to-0
Zm00001d020310	AT3G28140	many-to-many	No_change_in_genomic_sequence	Gene_Tree/Direct_mapping	1-to-many
Zm00001d020310	AT5G40190	many-to-many	No_change_in_genomic_sequence	Gene_Tree/Direct_mapping	1-to-many
Zm00001d045711	AT5G45890	many-to-one	No_change_in_genomic_sequence	Gene_Tree/Direct_mapping	1-to-1
Zm00001d045709	AT5G45890	many-to-one	No_change_in_genomic_sequence	Gene_Tree/Direct_mapping	1-to-1
Zm00001d014492	AT3G09510	many-to-many	No_change_in_genomic_sequence	Gene_Tree/Direct_mapping	1-to-1
Zm00001d014492	AT3G23320	many-to-many	No_change_in_genomic_sequence	Gene_Tree/Direct_mapping	1-to-1
Zm00001d014492	AT3G32130	many-to-many	No_change_in_genomic_sequence	Gene_Tree/Direct_mapping	1-to-1
Zm00001d014492	AT4G09775	many-to-many	No_change_in_genomic_sequence	Gene_Tree/Direct_mapping	1-to-1
Zm00001d014492	AT5G44470	many-to-many	No_change_in_genomic_sequence	Gene_Tree/Direct_mapping	1-to-1
Zm00001d014492	AT5G65005	many-to-many	No_change_in_genomic_sequence	Gene_Tree/Direct_mapping	1-to-1
Zm00001d014491	AT2G46600	one-to-one	No_change_in_genomic_sequence	Gene_Tree/Direct_mapping	1-to-1
Zm00001d012845	AT3G54900	many-to-one	No_change_in_genomic_sequence	Gene_Tree/Direct_mapping	1-to-many
Zm00001d025807	AT3G50120	one-to-many	No_change_in_genomic_sequence	Gene_Tree/Direct_mapping	1-to-1
Zm00001d025807	AT3G50130	one-to-many	No_change_in_genomic_sequence	Gene_Tree/Direct_mapping	1-to-1
Zm00001d025807	AT3G50140	one-to-many	No_change_in_genomic_sequence	Gene_Tree/Direct_mapping	1-to-1
Zm00001d025807	AT3G50150	one-to-many	No_change_in_genomic_sequence	Gene_Tree/Direct_mapping	1-to-1
Zm00001d025807	AT3G50170	one-to-many	No_change_in_genomic_sequence	Gene_Tree/Direct_mapping	1-to-1
Zm00001d025807	AT3G50180	one-to-many	No_change_in_genomic_sequence	Gene_Tree/Direct_mapping	1-to-1
Zm00001d019920	AT5G19400	many-to-one	No_change_in_genomic_sequence	Gene_Tree/Direct_mapping	1-to-1
Zm00001d040173	AT1G19540	one-to-many	No_change_in_genomic_sequence	Gene_Tree/Direct_mapping	1-to-1
Zm00001d040173	AT1G75280	one-to-many	No_change_in_genomic_sequence	Gene_Tree/Direct_mapping	1-to-1
Zm00001d040173	AT1G75290	one-to-many	No_change_in_genomic_sequence	Gene_Tree/Direct_mapping	1-to-1
Zm00001d040173	AT1G75300	one-to-many	No_change_in_genomic_sequence	Gene_Tree/Direct_mapping	1-to-1
Zm00001d040173	AT4G39230	one-to-many	No_change_in_genomic_sequence	Gene_Tree/Direct_mapping	1-to-1
Zm00001d040172	AT5G60030	one-to-one	No_change_in_genomic_sequence	Gene_Tree/Direct_mapping	1-to-1
Zm00001d040171	AT2G46630	many-to-one	No_change_in_genomic_sequence	Gene_Tree/Direct_mapping	1-to-1
Zm00001d010234	AT1G11050	many-to-one	No_change_in_genomic_sequence	Gene_Tree/Direct_mapping	1-to-1
Zm00001d029255	AT5G18950	one-to-one	No_change_in_genomic_sequence	Gene_Tree/Direct_mapping	1-to-1
Zm00001d038587	AT2G33835	one-to-one	No_change_in_genomic_sequence	Gene_Tree/Direct_mapping	1-to-1
Zm00001d043938	AT2G34060	one-to-one	No_change_in_genomic_sequence	Gene_Tree/Direct_mapping	1-to-1
Zm00001d043942	AT1G29965	many-to-many	No_change_in_genomic_sequence	Gene_Tree/Direct_mapping	1-to-1
Zm00001d043942	AT1G29970	many-to-many	No_change_in_genomic_sequence	Gene_Tree/Direct_mapping	1-to-1
Zm00001d043942	AT2G34480	many-to-many	No_change_in_genomic_sequence	Gene_Tree/Direct_mapping	1-to-1
Zm00001d043942	AT3G14600	many-to-many	No_change_in_genomic_sequence	Gene_Tree/Direct_mapping	1-to-1
Zm00001d006042	AT1G20990	many-to-one	No_change_in_genomic_sequence	Gene_Tree/Direct_mapping	1-to-1
Zm00001d039087	AT4G18550	many-to-one	No_change_in_genomic_sequence	Gene_Tree/Direct_mapping	1-to-1
Zm00001d045294	AT1G08030	many-to-one	No_change_in_genomic_sequence	Direct_mapping	1-to-1
Zm00001d025210	AT2G05170	one-to-one	No_change_in_genomic_sequence	Gene_Tree/Direct_mapping	1-to-1
Zm00001d012293	AT2G27510	many-to-one	No_change_in_genomic_sequence	Gene_Tree/Direct_mapping	1-to-1
Zm00001d012290	AT3G54290	many-to-one	No_change_in_genomic_sequence	Gene_Tree/Direct_mapping	1-to-1
Zm00001d049824	AT5G50570	many-to-many	No_change_in_genomic_sequence	Gene_Tree/Direct_mapping	1-to-1
Zm00001d049824	AT5G50670	many-to-many	No_change_in_genomic_sequence	Gene_Tree/Direct_mapping	1-to-1
Zm00001d016743	AT3G11600	one-to-many	No_change_in_genomic_sequence	Gene_Tree/Direct_mapping	1-to-1
Zm00001d016743	AT5G06270	one-to-many	No_change_in_genomic_sequence	Gene_Tree/Direct_mapping	1-to-1
Zm00001d016737	AT5G22220	many-to-one	No_change_in_genomic_sequence	Gene_Tree/Direct_mapping	1-to-1
Zm00001d043220	AT4G21920	many-to-one	No_change_in_genomic_sequence	Gene_Tree/Direct_mapping	1-to-1
Zm00001d043221	AT3G20340	one-to-one	No_change_in_genomic_sequence	Direct_mapping	1-to-many
Zm00001d043221	AT4G21920	many-to-one	No_change_in_genomic_sequence	Gene_Tree/Direct_mapping	1-to-many
Zm00001d043222	AT5G09280	many-to-one	No_change_in_genomic_sequence	Gene_Tree/Direct_mapping	1-to-1
Zm00001d043225	AT1G11630	one-to-many	No_change_in_genomic_sequence	Gene_Tree/Direct_mapping	1-to-1
Zm00001d043225	AT1G61870	one-to-many	No_change_in_genomic_sequence	Gene_Tree/Direct_mapping	1-to-1
Zm00001d039383	AT2G42380	one-to-many	No_change_in_genomic_sequence	Gene_Tree/Direct_mapping	1-to-1
Zm00001d039383	AT3G58120	one-to-many	No_change_in_genomic_sequence	Gene_Tree/Direct_mapping	1-to-1
Zm00001d039384	AT2G28850	one-to-many	No_change_in_genomic_sequence	Gene_Tree/Direct_mapping	1-to-1
Zm00001d039384	AT2G28860	one-to-many	No_change_in_genomic_sequence	Gene_Tree/Direct_mapping	1-to-1
Zm00001d039384	AT2G34490	one-to-many	No_change_in_genomic_sequence	Gene_Tree/Direct_mapping	1-to-1
Zm00001d039384	AT2G34500	one-to-many	No_change_in_genomic_sequence	Gene_Tree/Direct_mapping	1-to-1
Zm00001d009732	AT3G50930	many-to-many	No_change_in_genomic_sequence	Gene_Tree/Direct_mapping	1-to-1
Zm00001d009732	AT3G50940	many-to-many	No_change_in_genomic_sequence	Gene_Tree/Direct_mapping	1-to-1
Zm00001d005986	AT4G26540	many-to-many	No_change_in_genomic_sequence	Gene_Tree/Direct_mapping	1-to-1
Zm00001d005986	AT5G56040	many-to-many	No_change_in_genomic_sequence	Gene_Tree/Direct_mapping	1-to-1
Zm00001d046667	AT3G30725	many-to-one	No_change_in_genomic_sequence	Gene_Tree/Direct_mapping	1-to-1
Zm00001d046668	AT3G30725	many-to-one	No_change_in_genomic_sequence	Gene_Tree/Direct_mapping	1-to-1
Zm00001d021422	AT1G07660	many-to-many	No_change_in_genomic_sequence	Direct_mapping	1-to-1
Zm00001d021422	AT1G07820	many-to-many	No_change_in_genomic_sequence	Direct_mapping	1-to-1
Zm00001d021422	AT2G28740	many-to-many	No_change_in_genomic_sequence	Direct_mapping	1-to-1
Zm00001d021422	AT3G45930	many-to-many	No_change_in_genomic_sequence	Direct_mapping	1-to-1
Zm00001d021422	AT3G46320	many-to-many	No_change_in_genomic_sequence	Direct_mapping	1-to-1
Zm00001d021422	AT3G53730	many-to-many	No_change_in_genomic_sequence	Direct_mapping	1-to-1
Zm00001d021422	AT5G59690	many-to-many	No_change_in_genomic_sequence	Direct_mapping	1-to-1
Zm00001d021422	AT5G59970	many-to-many	No_change_in_genomic_sequence	Direct_mapping	1-to-1
Zm00001d021424	AT3G17730	one-to-one	No_change_in_genomic_sequence	Gene_Tree/Direct_mapping	1-to-1
Zm00001d037905	AT1G07920	many-to-many	No_change_in_genomic_sequence	Gene_Tree/Direct_mapping	1-to-1
Zm00001d037905	AT1G07930	many-to-many	No_change_in_genomic_sequence	Gene_Tree/Direct_mapping	1-to-1
Zm00001d037905	AT1G07940	many-to-many	No_change_in_genomic_sequence	Gene_Tree/Direct_mapping	1-to-1
Zm00001d037905	AT5G60390	many-to-many	No_change_in_genomic_sequence	Gene_Tree/Direct_mapping	1-to-1
Zm00001d039156	AT2G25930	many-to-one	No_change_in_genomic_sequence	Gene_Tree/Direct_mapping	1-to-1
Zm00001d039154	AT2G26590	one-to-one	No_change_in_genomic_sequence	Gene_Tree/Direct_mapping	1-to-1
Zm00001d021835	AT3G57530	many-to-many	No_change_in_genomic_sequence	Gene_Tree/Direct_mapping	1-to-many
Zm00001d021835	AT5G12480	many-to-many	No_change_in_genomic_sequence	Gene_Tree/Direct_mapping	1-to-many
Zm00001d021835	AT5G19450	many-to-many	No_change_in_genomic_sequence	Gene_Tree/Direct_mapping	1-to-many
Zm00001d021830	AT2G47820	many-to-one	No_change_in_genomic_sequence	Gene_Tree/Direct_mapping	1-to-many
Zm00001d039883	AT5G05990	one-to-one	No_change_in_genomic_sequence	Gene_Tree/Direct_mapping	1-to-1
Zm00001d033886	AT1G10130	one-to-one	No_change_in_genomic_sequence	Gene_Tree/Direct_mapping	1-to-1
Zm00001d037988	AT2G40170	one-to-one	No_change_in_genomic_sequence	Gene_Tree/Direct_mapping	1-to-1
Zm00001d039250	AT1G06500	one-to-one	No_change_in_genomic_sequence	Gene_Tree/Direct_mapping	1-to-1
Zm00001d013658	AT3G11850	many-to-many	No_change_in_genomic_sequence	Gene_Tree/Direct_mapping	1-to-1
Zm00001d013658	AT3G54740	many-to-many	No_change_in_genomic_sequence	Gene_Tree/Direct_mapping	1-to-1
Zm00001d013658	AT5G06560	many-to-many	No_change_in_genomic_sequence	Gene_Tree/Direct_mapping	1-to-1
Zm00001d013660	AT2G27180	many-to-many	No_change_in_genomic_sequence	Gene_Tree/Direct_mapping	1-to-1
Zm00001d013660	AT3G11690	many-to-many	No_change_in_genomic_sequence	Gene_Tree/Direct_mapping	1-to-1
Zm00001d003749	AT1G08440	many-to-many	No_change_in_genomic_sequence	Gene_Tree/Direct_mapping	1-to-1
Zm00001d003749	AT3G11680	many-to-many	No_change_in_genomic_sequence	Gene_Tree/Direct_mapping	1-to-1
Zm00001d003750	AT3G11670	many-to-one	No_change_in_genomic_sequence	Gene_Tree/Direct_mapping	1-to-1
Zm00001d025771	AT5G57770	many-to-one	No_change_in_genomic_sequence	Gene_Tree/Direct_mapping	1-to-1
Zm00001d025770	AT2G24790	many-to-many	No_change_in_genomic_sequence	Gene_Tree/Direct_mapping	1-to-1
Zm00001d025770	AT5G24930	many-to-many	No_change_in_genomic_sequence	Gene_Tree/Direct_mapping	1-to-1
Zm00001d025770	AT5G57660	many-to-many	No_change_in_genomic_sequence	Gene_Tree/Direct_mapping	1-to-1
Zm00001d032707	AT1G08610	one-to-one	No_change_in_genomic_sequence	Gene_Tree/Direct_mapping	1-to-1
Zm00001d048061	AT1G25450	many-to-many	No_change_in_genomic_sequence	Gene_Tree/Direct_mapping	1-to-1
Zm00001d048061	AT1G68530	many-to-many	No_change_in_genomic_sequence	Gene_Tree/Direct_mapping	1-to-1
Zm00001d048054	AT1G48480	many-to-many	No_change_in_genomic_sequence	Gene_Tree/Direct_mapping	1-to-1
Zm00001d048054	AT3G17840	many-to-many	No_change_in_genomic_sequence	Gene_Tree/Direct_mapping	1-to-1
Zm00001d014021	AT2G37035	many-to-one	No_change_in_genomic_sequence	Gene_Tree/Direct_mapping	1-to-1
Zm00001d037992	AT3G51800	one-to-one	No_change_in_genomic_sequence	Gene_Tree/Direct_mapping	1-to-1
Zm00001d023566	AT1G35510	one-to-one	No_change_in_genomic_sequence	Gene_Tree/Direct_mapping	1-to-1
Zm00001d048229	AT1G22490	many-to-many	No_change_in_genomic_sequence	Gene_Tree/Direct_mapping	1-to-1
Zm00001d048229	AT1G72210	many-to-many	No_change_in_genomic_sequence	Gene_Tree/Direct_mapping	1-to-1
Zm00001d048419	AT4G35890	many-to-many	No_change_in_genomic_sequence	Direct_mapping	1-to-many
Zm00001d048419	AT5G66100	many-to-many	No_change_in_genomic_sequence	Direct_mapping	1-to-many
Zm00001d048414	AT2G36895	one-to-one	No_change_in_genomic_sequence	Gene_Tree/Direct_mapping	1-to-1
Zm00001d019260	AT2G16385	many-to-many	No_change_in_genomic_sequence	Gene_Tree/Direct_mapping	1-to-many
Zm00001d019260	AT4G34600	many-to-many	No_change_in_genomic_sequence	Gene_Tree/Direct_mapping	1-to-many
Zm00001d019189	AT5G23260	many-to-one	No_change_in_genomic_sequence	Direct_mapping	1-to-1
Zm00001d053900	AT4G00600	one-to-many	No_change_in_genomic_sequence	Gene_Tree/Direct_mapping	1-to-1
Zm00001d053900	AT4G00620	one-to-many	No_change_in_genomic_sequence	Gene_Tree/Direct_mapping	1-to-1
Zm00001d019475	AT1G06160	many-to-many	No_change_in_genomic_sequence	Gene_Tree/Direct_mapping	1-to-1
Zm00001d019475	AT2G31230	many-to-many	No_change_in_genomic_sequence	Gene_Tree/Direct_mapping	1-to-1
Zm00001d047781	AT1G61620	many-to-one	No_change_in_genomic_sequence	Gene_Tree/Direct_mapping	1-to-1
Zm00001d047223	AT2G27920	many-to-one	No_change_in_genomic_sequence	Gene_Tree/Direct_mapping	1-to-many
Zm00001d037902	AT4G15563	many-to-one	No_change_in_genomic_sequence	Gene_Tree/Direct_mapping	1-to-1
Zm00001d039694	AT5G63090	one-to-one	No_change_in_genomic_sequence	Gene_Tree/Direct_mapping	1-to-1
Zm00001d043838	AT1G71140	one-to-one	No_change_in_genomic_sequence	Gene_Tree/Direct_mapping	1-to-1
Zm00001d014124	AT3G09840	many-to-many	No_change_in_genomic_sequence	Gene_Tree/Direct_mapping	1-to-1
Zm00001d014124	AT3G53230	many-to-many	No_change_in_genomic_sequence	Gene_Tree/Direct_mapping	1-to-1
Zm00001d014124	AT5G03340	many-to-many	No_change_in_genomic_sequence	Gene_Tree/Direct_mapping	1-to-1
Zm00001d033673	AT3G18550	many-to-one	No_change_in_genomic_sequence	Gene_Tree/Direct_mapping	1-to-1
Zm00001d006770	AT2G29880	many-to-many	No_change_in_genomic_sequence	Gene_Tree/Direct_mapping	1-to-1
Zm00001d006770	AT5G27260	many-to-many	No_change_in_genomic_sequence	Gene_Tree/Direct_mapping	1-to-1
Zm00001d006770	AT5G28820	many-to-many	No_change_in_genomic_sequence	Gene_Tree/Direct_mapping	1-to-1
Zm00001d011912	AT3G26700	many-to-one	No_change_in_genomic_sequence	Gene_Tree/Direct_mapping	1-to-1
Zm00001d019042	AT1G60430	many-to-one	No_change_in_genomic_sequence	Gene_Tree/Direct_mapping	1-to-1
Zm00001d047639	AT1G56423	many-to-one	No_change_in_genomic_sequence	Direct_mapping	1-to-many
Zm00001d047639	AT1G09240	many-to-many	No_change_in_genomic_sequence	Direct_mapping	1-to-many
Zm00001d047639	AT1G56430	many-to-many	No_change_in_genomic_sequence	Direct_mapping	1-to-many
Zm00001d047639	AT5G04950	many-to-many	No_change_in_genomic_sequence	Direct_mapping	1-to-many
Zm00001d047639	AT5G56080	many-to-many	No_change_in_genomic_sequence	Direct_mapping	1-to-many
Zm00001d047638	AT2G16760	many-to-many	No_change_in_genomic_sequence	Gene_Tree/Direct_mapping	1-to-1
Zm00001d047638	AT2G47370	many-to-many	No_change_in_genomic_sequence	Gene_Tree/Direct_mapping	1-to-1
Zm00001d017727	AT3G22360	many-to-many	No_change_in_genomic_sequence	Gene_Tree/Direct_mapping	1-to-1
Zm00001d017727	AT3G22370	many-to-many	No_change_in_genomic_sequence	Gene_Tree/Direct_mapping	1-to-1
Zm00001d017727	AT3G27620	many-to-many	No_change_in_genomic_sequence	Gene_Tree/Direct_mapping	1-to-1
Zm00001d017726	AT5G45580	many-to-one	No_change_in_genomic_sequence	Gene_Tree/Direct_mapping	1-to-1
Zm00001d017724	AT1G06170	one-to-many	No_change_in_genomic_sequence	Gene_Tree/Direct_mapping	1-to-1
Zm00001d017724	AT2G31210	one-to-many	No_change_in_genomic_sequence	Gene_Tree/Direct_mapping	1-to-1
Zm00001d017724	AT2G31220	one-to-many	No_change_in_genomic_sequence	Gene_Tree/Direct_mapping	1-to-1
Zm00001d019195	AT1G73100	many-to-many	No_change_in_genomic_sequence	Gene_Tree/Direct_mapping	1-to-1
Zm00001d019195	AT5G04940	many-to-many	No_change_in_genomic_sequence	Gene_Tree/Direct_mapping	1-to-1
Zm00001d005082	AT1G31470	many-to-many	No_change_in_genomic_sequence	Gene_Tree/Direct_mapping	1-to-many
Zm00001d005082	AT3G01630	many-to-many	No_change_in_genomic_sequence	Gene_Tree/Direct_mapping	1-to-many
Zm00001d005082	AT4G19450	many-to-many	No_change_in_genomic_sequence	Gene_Tree/Direct_mapping	1-to-many
Zm00001d005082	AT5G45275	many-to-many	No_change_in_genomic_sequence	Gene_Tree/Direct_mapping	1-to-many
Zm00001d003729	AT4G26810	many-to-one	No_change_in_genomic_sequence	Direct_mapping	1-to-1
Zm00001d026026	AT4G17670	many-to-many	No_change_in_genomic_sequence	Gene_Tree/Direct_mapping	1-to-1
Zm00001d026026	AT5G47060	many-to-many	No_change_in_genomic_sequence	Gene_Tree/Direct_mapping	1-to-1
Zm00001d026030	AT4G19600	many-to-many	No_change_in_genomic_sequence	Gene_Tree/Direct_mapping	1-to-1
Zm00001d026030	AT5G45190	many-to-many	No_change_in_genomic_sequence	Gene_Tree/Direct_mapping	1-to-1
Zm00001d026031	AT4G35980	one-to-one	No_change_in_genomic_sequence	Gene_Tree/Direct_mapping	1-to-1
Zm00001d026032	AT3G60220	many-to-one	No_change_in_genomic_sequence	Gene_Tree/Direct_mapping	1-to-1
Zm00001d004626	AT1G78060	many-to-one	No_change_in_genomic_sequence	Gene_Tree/Direct_mapping	1-to-many
Zm00001d015880	AT3G25750	many-to-one	No_change_in_genomic_sequence	Gene_Tree/Direct_mapping	1-to-1
Zm00001d010749	AT1G67100	many-to-many	No_change_in_genomic_sequence	Gene_Tree/Direct_mapping	1-to-1
Zm00001d010749	AT3G02550	many-to-many	No_change_in_genomic_sequence	Gene_Tree/Direct_mapping	1-to-1
Zm00001d010210	AT4G22200	many-to-one	No_change_in_genomic_sequence	Direct_mapping	1-to-1
Zm00001d021132	AT2G30650	many-to-many	No_change_in_genomic_sequence	Gene_Tree/Direct_mapping	1-to-1
Zm00001d021132	AT2G30660	many-to-many	No_change_in_genomic_sequence	Gene_Tree/Direct_mapping	1-to-1
Zm00001d021132	AT5G65940	many-to-many	No_change_in_genomic_sequence	Gene_Tree/Direct_mapping	1-to-1
Zm00001d021131	AT3G03310	one-to-one	No_change_in_genomic_sequence	Gene_Tree/Direct_mapping	1-to-1
Zm00001d052864	AT2G04780	many-to-one	No_change_in_genomic_sequence	Gene_Tree/Direct_mapping	1-to-1
Zm00001d034192	AT1G74970	one-to-one	No_change_in_genomic_sequence	Gene_Tree/Direct_mapping	1-to-1
Zm00001d034190	AT1G21010	many-to-many	No_change_in_genomic_sequence	Gene_Tree/Direct_mapping	1-to-1
Zm00001d034190	AT1G76600	many-to-many	No_change_in_genomic_sequence	Gene_Tree/Direct_mapping	1-to-1
Zm00001d047028	AT3G48050	many-to-many	No_change_in_genomic_sequence	Gene_Tree/Direct_mapping	1-to-1
Zm00001d047028	AT3G48060	many-to-many	No_change_in_genomic_sequence	Gene_Tree/Direct_mapping	1-to-1
Zm00001d022406	AT3G20240	many-to-one	No_change_in_genomic_sequence	Gene_Tree/Direct_mapping	1-to-1
Zm00001d008435	AT3G18070	one-to-many	No_change_in_genomic_sequence	Gene_Tree/Direct_mapping	1-to-1
Zm00001d008435	AT3G18080	one-to-many	No_change_in_genomic_sequence	Gene_Tree/Direct_mapping	1-to-1
Zm00001d047119	AT5G47570	one-to-one	No_change_in_genomic_sequence	Gene_Tree/Direct_mapping	1-to-1
Zm00001d045506	AT3G47680	many-to-many	No_change_in_genomic_sequence	Gene_Tree/Direct_mapping	1-to-1
Zm00001d045506	AT5G41220	many-to-many	No_change_in_genomic_sequence	Gene_Tree/Direct_mapping	1-to-1
Zm00001d045506	AT5G41240	many-to-many	No_change_in_genomic_sequence	Gene_Tree/Direct_mapping	1-to-1
Zm00001d045507	AT1G63100	one-to-one	No_change_in_genomic_sequence	Gene_Tree/Direct_mapping	1-to-1
Zm00001d047437	AT1G61590	many-to-one	No_change_in_genomic_sequence	Gene_Tree/Direct_mapping	1-to-many
Zm00001d037484	AT5G35200	many-to-one	No_change_in_genomic_sequence	Gene_Tree/Direct_mapping	1-to-1
Zm00001d023302	AT2G02150	one-to-one	No_change_in_genomic_sequence	Gene_Tree/Direct_mapping	1-to-1
Zm00001d046304	AT1G29800	many-to-one	No_change_in_genomic_sequence	Gene_Tree/Direct_mapping	1-to-many
Zm00001d009628	AT1G01530	many-to-many	No_change_in_genomic_sequence	Gene_Tree/Direct_mapping	1-to-1
Zm00001d009628	AT2G24840	many-to-many	No_change_in_genomic_sequence	Gene_Tree/Direct_mapping	1-to-1
Zm00001d009628	AT5G60440	many-to-many	No_change_in_genomic_sequence	Gene_Tree/Direct_mapping	1-to-1
Zm00001d009627	AT1G64385	one-to-one	No_change_in_genomic_sequence	Gene_Tree/Direct_mapping	1-to-1
Zm00001d026702	AT5G63910	one-to-one	No_change_in_genomic_sequence	Gene_Tree/Direct_mapping	1-to-1
Zm00001d031447	AT3G59140	many-to-one	No_change_in_genomic_sequence	Gene_Tree/Direct_mapping	1-to-1
Zm00001d031444	AT5G12900	many-to-one	No_change_in_genomic_sequence	Gene_Tree/Direct_mapping	1-to-1
Zm00001d031445	AT1G73730	many-to-one	No_change_in_genomic_sequence	Gene_Tree/Direct_mapping	1-to-1
Zm00001d015349	AT1G52950	many-to-one	No_change_in_genomic_sequence	Gene_Tree/Direct_mapping	1-to-1
Zm00001d030892	AT4G37190	one-to-one	No_change_in_genomic_sequence	Gene_Tree/Direct_mapping	1-to-1
Zm00001d014349	AT4G23890	one-to-one	No_change_in_genomic_sequence	Gene_Tree/Direct_mapping	1-to-1
Zm00001d014345	AT4G25610	many-to-one	No_change_in_genomic_sequence	Gene_Tree/Direct_mapping	1-to-1
Zm00001d020961	AT1G76470	many-to-one	No_change_in_genomic_sequence	Gene_Tree/Direct_mapping	1-to-1
Zm00001d031928	AT3G61370	one-to-many	No_change_in_genomic_sequence	Gene_Tree/Direct_mapping	1-to-1
Zm00001d031928	AT4G07940	one-to-many	No_change_in_genomic_sequence	Gene_Tree/Direct_mapping	1-to-1
Zm00001d031929	AT3G23940	many-to-one	No_change_in_genomic_sequence	Gene_Tree/Direct_mapping	1-to-1
Zm00001d031926	AT2G36690	many-to-one	No_change_in_genomic_sequence	Gene_Tree/Direct_mapping	1-to-1
Zm00001d026088	AT3G61150	many-to-many	No_change_in_genomic_sequence	Gene_Tree/Direct_mapping	1-to-1
Zm00001d026088	AT4G00730	many-to-many	No_change_in_genomic_sequence	Gene_Tree/Direct_mapping	1-to-1
Zm00001d009312	AT3G06400	many-to-many	No_change_in_genomic_sequence	Gene_Tree/Direct_mapping	1-to-1
Zm00001d009312	AT5G18620	many-to-many	No_change_in_genomic_sequence	Gene_Tree/Direct_mapping	1-to-1
Zm00001d004635	AT1G67510	many-to-one	No_change_in_genomic_sequence	Gene_Tree/Direct_mapping	1-to-1
Zm00001d003948	AT2G25560	many-to-many	No_change_in_genomic_sequence	Gene_Tree/Direct_mapping	1-to-1
Zm00001d003948	AT5G53150	many-to-many	No_change_in_genomic_sequence	Gene_Tree/Direct_mapping	1-to-1
Zm00001d038268	AT2G38060	many-to-one	No_change_in_genomic_sequence	Gene_Tree/Direct_mapping	1-to-1
Zm00001d038267	AT4G37300	one-to-one	No_change_in_genomic_sequence	Gene_Tree/Direct_mapping	1-to-1
Zm00001d048225	AT4G40020	many-to-one	No_change_in_genomic_sequence	Gene_Tree/Direct_mapping	1-to-1
Zm00001d048217	AT5G11980	many-to-one	No_change_in_genomic_sequence	Gene_Tree/Direct_mapping	1-to-1
Zm00001d048219	AT1G07750	many-to-many	No_change_in_genomic_sequence	Gene_Tree/Direct_mapping	1-to-1
Zm00001d048219	AT2G28680	many-to-many	No_change_in_genomic_sequence	Gene_Tree/Direct_mapping	1-to-1
Zm00001d014846	AT4G35610	one-to-many	No_change_in_genomic_sequence	Gene_Tree/Direct_mapping	1-to-1
Zm00001d014846	AT4G35700	one-to-many	No_change_in_genomic_sequence	Gene_Tree/Direct_mapping	1-to-1
Zm00001d026153	AT2G22720	many-to-one	No_change_in_genomic_sequence	Gene_Tree/Direct_mapping	1-to-1
Zm00001d037120	AT5G12080	many-to-many	No_change_in_genomic_sequence	Gene_Tree/Direct_mapping	1-to-1
Zm00001d037120	AT5G19520	many-to-many	No_change_in_genomic_sequence	Gene_Tree/Direct_mapping	1-to-1
Zm00001d040254	AT3G04930	many-to-many	No_change_in_genomic_sequence	Gene_Tree/Direct_mapping	1-to-1
Zm00001d040254	AT5G28040	many-to-many	No_change_in_genomic_sequence	Gene_Tree/Direct_mapping	1-to-1
Zm00001d040257	AT5G20890	many-to-one	No_change_in_genomic_sequence	Gene_Tree/Direct_mapping	1-to-1
Zm00001d040259	AT3G06960	one-to-one	No_change_in_genomic_sequence	Gene_Tree/Direct_mapping	1-to-1
Zm00001d040264	AT4G01935	one-to-one	No_change_in_genomic_sequence	Gene_Tree/Direct_mapping	1-to-1
Zm00001d053018	AT1G47570	one-to-one	No_change_in_genomic_sequence	Gene_Tree/Direct_mapping	1-to-1
Zm00001d008449	AT3G18560	one-to-one	No_change_in_genomic_sequence	Gene_Tree/Direct_mapping	1-to-1
Zm00001d002272	AT1G30470	many-to-one	No_change_in_genomic_sequence	Gene_Tree/Direct_mapping	1-to-1
Zm00001d002266	AT2G43020	many-to-many	No_change_in_genomic_sequence	Gene_Tree/Direct_mapping	1-to-1
Zm00001d002266	AT3G59050	many-to-many	No_change_in_genomic_sequence	Gene_Tree/Direct_mapping	1-to-1
Zm00001d007740	AT2G30650	many-to-many	No_change_in_genomic_sequence	Gene_Tree/Direct_mapping	1-to-1
Zm00001d007740	AT2G30660	many-to-many	No_change_in_genomic_sequence	Gene_Tree/Direct_mapping	1-to-1
Zm00001d007740	AT5G65940	many-to-many	No_change_in_genomic_sequence	Gene_Tree/Direct_mapping	1-to-1
Zm00001d002082	AT2G21800	one-to-many	No_change_in_genomic_sequence	Gene_Tree/Direct_mapping	1-to-1
Zm00001d002082	AT2G22140	one-to-many	No_change_in_genomic_sequence	Gene_Tree/Direct_mapping	1-to-1
Zm00001d018606	AT3G58470	many-to-one	No_change_in_genomic_sequence	Gene_Tree/Direct_mapping	1-to-1
Zm00001d018605	AT2G37740	many-to-one	No_change_in_genomic_sequence	Gene_Tree/Direct_mapping	1-to-1
Zm00001d014795	AT2G16770	many-to-many	No_change_in_genomic_sequence	Gene_Tree/Direct_mapping	1-to-1
Zm00001d014795	AT4G35040	many-to-many	No_change_in_genomic_sequence	Gene_Tree/Direct_mapping	1-to-1
Zm00001d025789	AT4G31880	many-to-one	No_change_in_genomic_sequence	Gene_Tree/Direct_mapping	1-to-1
Zm00001d011362	AT5G11450	many-to-one	No_change_in_genomic_sequence	Gene_Tree/Direct_mapping	1-to-1
Zm00001d025788	AT2G24240	many-to-many	No_change_in_genomic_sequence	Gene_Tree/Direct_mapping	1-to-1
Zm00001d025788	AT4G30940	many-to-many	No_change_in_genomic_sequence	Gene_Tree/Direct_mapping	1-to-1
Zm00001d016783	AT1G10940	many-to-many	No_change_in_genomic_sequence	Gene_Tree/Direct_mapping	1-to-1
Zm00001d016783	AT1G60940	many-to-many	No_change_in_genomic_sequence	Gene_Tree/Direct_mapping	1-to-1
Zm00001d016783	AT5G08590	many-to-many	No_change_in_genomic_sequence	Gene_Tree/Direct_mapping	1-to-1
Zm00001d016783	AT5G63650	many-to-many	No_change_in_genomic_sequence	Gene_Tree/Direct_mapping	1-to-1
Zm00001d008454	AT1G18850	many-to-one	No_change_in_genomic_sequence	Gene_Tree/Direct_mapping	1-to-1
Zm00001d035684	AT2G38870	many-to-many	No_change_in_genomic_sequence	Gene_Tree/Direct_mapping	1-to-1
Zm00001d035684	AT2G38900	many-to-many	No_change_in_genomic_sequence	Gene_Tree/Direct_mapping	1-to-1
Zm00001d035684	AT5G43580	many-to-many	No_change_in_genomic_sequence	Gene_Tree/Direct_mapping	1-to-1
Zm00001d023671	AT1G27435	many-to-one	No_change_in_genomic_sequence	Gene_Tree/Direct_mapping	1-to-1
Zm00001d021708	AT4G18975	many-to-one	No_change_in_genomic_sequence	Gene_Tree/Direct_mapping	many-to-many
Zm00001d036346	AT1G42560	many-to-many	No_change_in_genomic_sequence	Gene_Tree/Direct_mapping	1-to-1
Zm00001d036346	AT2G33670	many-to-many	No_change_in_genomic_sequence	Gene_Tree/Direct_mapping	1-to-1
Zm00001d045146	AT2G25300	one-to-many	No_change_in_genomic_sequence	Gene_Tree/Direct_mapping	1-to-1
Zm00001d045146	AT4G32120	one-to-many	No_change_in_genomic_sequence	Gene_Tree/Direct_mapping	1-to-1
Zm00001d002428	AT1G64850	one-to-one	No_change_in_genomic_sequence	Gene_Tree/Direct_mapping	1-to-1
Zm00001d045145	AT1G49390	many-to-many	No_change_in_genomic_sequence	Gene_Tree/Direct_mapping	1-to-1
Zm00001d045145	AT5G20400	many-to-many	No_change_in_genomic_sequence	Gene_Tree/Direct_mapping	1-to-1
Zm00001d045145	AT5G20550	many-to-many	No_change_in_genomic_sequence	Gene_Tree/Direct_mapping	1-to-1
Zm00001d045145	AT5G54000	many-to-many	No_change_in_genomic_sequence	Gene_Tree/Direct_mapping	1-to-1
Zm00001d027908	AT1G19250	many-to-many	No_change_in_genomic_sequence	Gene_Tree/Direct_mapping	1-to-1
Zm00001d027908	AT5G45180	many-to-many	No_change_in_genomic_sequence	Gene_Tree/Direct_mapping	1-to-1
Zm00001d004164	AT1G12380	many-to-many	No_change_in_genomic_sequence	Gene_Tree/Direct_mapping	1-to-1
Zm00001d004164	AT1G62870	many-to-many	No_change_in_genomic_sequence	Gene_Tree/Direct_mapping	1-to-1
Zm00001d022342	AT3G21530	one-to-one	No_change_in_genomic_sequence	Gene_Tree/Direct_mapping	1-to-1
Zm00001d049579	AT1G28350	many-to-many	No_change_in_genomic_sequence	Gene_Tree/Direct_mapping	1-to-1
Zm00001d049579	AT2G33840	many-to-many	No_change_in_genomic_sequence	Gene_Tree/Direct_mapping	1-to-1
Zm00001d048583	AT3G54110	one-to-one	No_change_in_genomic_sequence	Gene_Tree/Direct_mapping	1-to-1
Zm00001d051451	AT1G12630	many-to-many	No_change_in_genomic_sequence	Gene_Tree/Direct_mapping	1-to-1
Zm00001d051451	AT5G52020	many-to-many	No_change_in_genomic_sequence	Gene_Tree/Direct_mapping	1-to-1
Zm00001d048585	AT1G07420	many-to-many	No_change_in_genomic_sequence	Gene_Tree/Direct_mapping	1-to-1
Zm00001d048585	AT2G29390	many-to-many	No_change_in_genomic_sequence	Gene_Tree/Direct_mapping	1-to-1
Zm00001d032905	AT4G17410	one-to-many	No_change_in_genomic_sequence	Gene_Tree/Direct_mapping	1-to-1
Zm00001d032905	AT5G47430	one-to-many	No_change_in_genomic_sequence	Gene_Tree/Direct_mapping	1-to-1
Zm00001d046765	AT5G12950	one-to-many	No_change_in_genomic_sequence	Gene_Tree/Direct_mapping	1-to-1
Zm00001d046765	AT5G12960	one-to-many	No_change_in_genomic_sequence	Gene_Tree/Direct_mapping	1-to-1
Zm00001d011959	AT1G27440	many-to-many	No_change_in_genomic_sequence	Gene_Tree/Direct_mapping	1-to-1
Zm00001d011959	AT5G61840	many-to-many	No_change_in_genomic_sequence	Gene_Tree/Direct_mapping	1-to-1
Zm00001d044752	AT1G24170	many-to-many	No_change_in_genomic_sequence	Gene_Tree/Direct_mapping	1-to-1
Zm00001d044752	AT1G70090	many-to-many	No_change_in_genomic_sequence	Gene_Tree/Direct_mapping	1-to-1
Zm00001d049724	AT1G19025	many-to-one	No_change_in_genomic_sequence	Gene_Tree/Direct_mapping	1-to-1
Zm00001d052955	AT1G54385	one-to-one	No_change_in_genomic_sequence	Gene_Tree/Direct_mapping	1-to-1
Zm00001d052081	AT2G44020	one-to-one	No_change_in_genomic_sequence	Gene_Tree/Direct_mapping	1-to-1
Zm00001d043288	AT5G16300	many-to-one	No_change_in_genomic_sequence	Gene_Tree/Direct_mapping	1-to-1
Zm00001d033775	AT1G74260	one-to-one	No_change_in_genomic_sequence	Gene_Tree/Direct_mapping	1-to-1
Zm00001d044753	AT5G59140	many-to-one	No_change_in_genomic_sequence	Gene_Tree/Direct_mapping	1-to-1
Zm00001d026381	AT1G25682	one-to-one	No_change_in_genomic_sequence	Gene_Tree/Direct_mapping	many-to-many
Zm00001d044693	AT3G10940	one-to-one	No_change_in_genomic_sequence	Gene_Tree/Direct_mapping	1-to-1
Zm00001d006115	AT3G59310	many-to-many	No_change_in_genomic_sequence	Gene_Tree/Direct_mapping	1-to-1
Zm00001d006115	AT3G59320	many-to-many	No_change_in_genomic_sequence	Gene_Tree/Direct_mapping	1-to-1
Zm00001d006115	AT3G59340	many-to-many	No_change_in_genomic_sequence	Gene_Tree/Direct_mapping	1-to-1
Zm00001d037203	AT3G20730	one-to-one	No_change_in_genomic_sequence	Gene_Tree/Direct_mapping	1-to-1
Zm00001d027874	AT1G54160	many-to-many	No_change_in_genomic_sequence	Gene_Tree/Direct_mapping	1-to-1
Zm00001d027874	AT3G14020	many-to-many	No_change_in_genomic_sequence	Gene_Tree/Direct_mapping	1-to-1
2:198980924-198984984	AT1G21930	many-to-many	No_sequence_change_in_v4	CrossMap	1-to-0
2:198980924-198984984	AT3G42150	many-to-many	No_sequence_change_in_v4	CrossMap	1-to-0
Zm00001d024938	AT1G06200	many-to-many	No_change_in_genomic_sequence	Gene_Tree/Direct_mapping	1-to-1
Zm00001d024938	AT2G31140	many-to-many	No_change_in_genomic_sequence	Gene_Tree/Direct_mapping	1-to-1
Zm00001d022275	AT1G48240	many-to-many	No_change_in_genomic_sequence	Gene_Tree/Direct_mapping	1-to-1
Zm00001d022275	AT3G17440	many-to-many	No_change_in_genomic_sequence	Gene_Tree/Direct_mapping	1-to-1
Zm00001d038415	AT3G25750	many-to-one	No_change_in_genomic_sequence	Gene_Tree/Direct_mapping	1-to-1
Zm00001d011428	AT5G40850	many-to-one	No_change_in_genomic_sequence	Gene_Tree/Direct_mapping	1-to-1
Zm00001d027875	AT1G72820	many-to-one	No_change_in_genomic_sequence	Gene_Tree/Direct_mapping	1-to-1
Zm00001d014385	AT5G60580	one-to-one	No_change_in_genomic_sequence	Gene_Tree/Direct_mapping	1-to-1
Zm00001d052213	AT1G78240	many-to-one	No_change_in_genomic_sequence	Gene_Tree/Direct_mapping	1-to-1
Zm00001d009943	AT1G71730	one-to-one	No_change_in_genomic_sequence	Gene_Tree/Direct_mapping	1-to-1
Zm00001d015905	AT1G66770	many-to-many	No_change_in_genomic_sequence	Gene_Tree/Direct_mapping	1-to-1
Zm00001d015905	AT4G10850	many-to-many	No_change_in_genomic_sequence	Gene_Tree/Direct_mapping	1-to-1
Zm00001d022628	AT4G38620	many-to-one	No_change_in_genomic_sequence	Gene_Tree/Direct_mapping	1-to-1
Zm00001d027728	AT3G53110	one-to-one	No_change_in_genomic_sequence	Gene_Tree/Direct_mapping	1-to-1
Zm00001d022627	AT3G51280	many-to-one	No_change_in_genomic_sequence	Gene_Tree/Direct_mapping	1-to-1
Zm00001d024840	AT1G52950	many-to-one	No_change_in_genomic_sequence	Direct_mapping	1-to-1
Zm00001d029173	AT3G12390	many-to-many	No_change_in_genomic_sequence	Gene_Tree/Direct_mapping	1-to-1
Zm00001d029173	AT5G13850	many-to-many	No_change_in_genomic_sequence	Gene_Tree/Direct_mapping	1-to-1
Zm00001d045495	AT1G64590	many-to-many	No_change_in_genomic_sequence	Gene_Tree/Direct_mapping	1-to-1
Zm00001d045495	AT4G24050	many-to-many	No_change_in_genomic_sequence	Gene_Tree/Direct_mapping	1-to-1
Zm00001d007522	AT4G02680	many-to-one	No_change_in_genomic_sequence	Gene_Tree/Direct_mapping	1-to-1
Zm00001d014968	AT5G14850	many-to-one	No_change_in_genomic_sequence	Gene_Tree/Direct_mapping	1-to-1
Zm00001d025950	AT3G49590	many-to-one	No_change_in_genomic_sequence	Gene_Tree/Direct_mapping	1-to-1
Zm00001d053719	AT4G38040	many-to-one	No_change_in_genomic_sequence	Gene_Tree/Direct_mapping	1-to-1
Zm00001d003984	AT5G51300	many-to-one	No_change_in_genomic_sequence	Gene_Tree/Direct_mapping	1-to-1
Zm00001d028725	AT2G37090	many-to-one	No_change_in_genomic_sequence	Gene_Tree/Direct_mapping	1-to-1
Zm00001d012087	AT1G07840	many-to-one	No_change_in_genomic_sequence	Gene_Tree/Direct_mapping	1-to-1
Zm00001d048672	AT3G05740	one-to-one	No_change_in_genomic_sequence	Gene_Tree/Direct_mapping	1-to-1
Zm00001d016495	AT1G30140	many-to-one	No_change_in_genomic_sequence	Gene_Tree/Direct_mapping	1-to-1
Zm00001d007640	AT4G15475	one-to-one	No_change_in_genomic_sequence	Gene_Tree/Direct_mapping	1-to-1
Zm00001d014321	AT2G45620	one-to-one	No_change_in_genomic_sequence	Gene_Tree/Direct_mapping	1-to-1
Zm00001d052661	AT1G28190	many-to-one	No_change_in_genomic_sequence	Direct_mapping	1-to-1
Zm00001d044466	AT4G18540	one-to-one	No_change_in_genomic_sequence	Gene_Tree/Direct_mapping	1-to-1
Zm00001d038730	AT5G24270	many-to-one	No_change_in_genomic_sequence	Gene_Tree/Direct_mapping	1-to-1
Zm00001d016952	AT3G01140	many-to-many	No_change_in_genomic_sequence	Gene_Tree/Direct_mapping	1-to-1
Zm00001d016952	AT5G15310	many-to-many	No_change_in_genomic_sequence	Gene_Tree/Direct_mapping	1-to-1
Zm00001d007157	AT3G16660	one-to-one	No_change_in_genomic_sequence	Gene_Tree/Direct_mapping	1-to-1
Zm00001d044467	AT1G29040	one-to-one	No_change_in_genomic_sequence	Gene_Tree/Direct_mapping	1-to-1
Zm00001d002234	AT4G04890	many-to-many	No_change_in_genomic_sequence	Gene_Tree/Direct_mapping	1-to-1
Zm00001d002234	AT4G21750	many-to-many	No_change_in_genomic_sequence	Gene_Tree/Direct_mapping	1-to-1
Zm00001d044468	AT2G34090	one-to-one	No_change_in_genomic_sequence	Gene_Tree/Direct_mapping	1-to-1
Zm00001d007158	AT3G06810	one-to-one	No_change_in_genomic_sequence	Gene_Tree/Direct_mapping	1-to-1
Zm00001d037877	AT1G07920	many-to-many	No_change_in_genomic_sequence	Gene_Tree/Direct_mapping	1-to-1
Zm00001d037877	AT1G07930	many-to-many	No_change_in_genomic_sequence	Gene_Tree/Direct_mapping	1-to-1
Zm00001d037877	AT1G07940	many-to-many	No_change_in_genomic_sequence	Gene_Tree/Direct_mapping	1-to-1
Zm00001d037877	AT5G60390	many-to-many	No_change_in_genomic_sequence	Gene_Tree/Direct_mapping	1-to-1
Zm00001d002235	AT3G15160	one-to-one	No_change_in_genomic_sequence	Gene_Tree/Direct_mapping	1-to-1
Zm00001d026095	AT5G52190	one-to-one	No_change_in_genomic_sequence	Gene_Tree/Direct_mapping	1-to-1
Zm00001d007645	AT4G15030	one-to-one	No_change_in_genomic_sequence	Gene_Tree/Direct_mapping	1-to-1
Zm00001d040526	AT2G46940	many-to-many	No_change_in_genomic_sequence	Gene_Tree/Direct_mapping	1-to-1
Zm00001d040526	AT3G62070	many-to-many	No_change_in_genomic_sequence	Gene_Tree/Direct_mapping	1-to-1
Zm00001d040526	AT4G01670	many-to-many	No_change_in_genomic_sequence	Gene_Tree/Direct_mapping	1-to-1
Zm00001d044599	AT3G45780	one-to-one	No_change_in_genomic_sequence	Gene_Tree/Direct_mapping	1-to-1
Zm00001d023525	AT4G15720	one-to-one	No_change_in_genomic_sequence	Gene_Tree/Direct_mapping	1-to-1
Zm00001d024538	AT5G45420	one-to-one	No_change_in_genomic_sequence	Gene_Tree/Direct_mapping	1-to-1
Zm00001d052889	AT5G12900	many-to-one	No_change_in_genomic_sequence	Gene_Tree/Direct_mapping	1-to-1
Zm00001d024539	AT1G80770	one-to-one	No_change_in_genomic_sequence	Gene_Tree/Direct_mapping	1-to-1
Zm00001d020963	AT1G76490	many-to-one	No_change_in_genomic_sequence	Gene_Tree/Direct_mapping	1-to-1
Zm00001d020178	AT2G25800	many-to-one	No_change_in_genomic_sequence	Gene_Tree/Direct_mapping	1-to-1
Zm00001d003767	AT1G08380	one-to-one	No_change_in_genomic_sequence	Gene_Tree/Direct_mapping	1-to-1
Zm00001d005824	AT5G20635	many-to-one	No_change_in_genomic_sequence	Gene_Tree/Direct_mapping	1-to-1
Zm00001d034836	AT5G16490	many-to-one	No_change_in_genomic_sequence	Gene_Tree/Direct_mapping	1-to-1
Zm00001d005450	AT1G06700	many-to-many	No_change_in_genomic_sequence	Gene_Tree/Direct_mapping	1-to-1
Zm00001d005450	AT2G30740	many-to-many	No_change_in_genomic_sequence	Gene_Tree/Direct_mapping	1-to-1
Zm00001d005450	AT2G43230	many-to-many	No_change_in_genomic_sequence	Gene_Tree/Direct_mapping	1-to-1
Zm00001d005450	AT3G59350	many-to-many	No_change_in_genomic_sequence	Gene_Tree/Direct_mapping	1-to-1
Zm00001d032740	AT5G46040	many-to-many	No_change_in_genomic_sequence	Gene_Tree/Direct_mapping	1-to-1
Zm00001d032740	AT5G46050	many-to-many	No_change_in_genomic_sequence	Gene_Tree/Direct_mapping	1-to-1
Zm00001d028471	AT4G37870	many-to-one	No_change_in_genomic_sequence	Gene_Tree/Direct_mapping	1-to-1
Zm00001d013795	AT1G52870	many-to-one	No_change_in_genomic_sequence	Gene_Tree/Direct_mapping	1-to-1
Zm00001d005762	AT1G74640	one-to-one	No_change_in_genomic_sequence	Gene_Tree/Direct_mapping	1-to-1
Zm00001d009339	AT1G66670	one-to-one	No_change_in_genomic_sequence	Gene_Tree/Direct_mapping	1-to-1
Zm00001d007675	AT4G03090	many-to-one	No_change_in_genomic_sequence	Gene_Tree/Direct_mapping	1-to-1
Zm00001d031764	AT1G68100	one-to-one	No_change_in_genomic_sequence	Gene_Tree/Direct_mapping	1-to-1
Zm00001d025228	AT1G27385	many-to-one	No_change_in_genomic_sequence	Gene_Tree/Direct_mapping	1-to-1
Zm00001d032745	AT1G35710	many-to-many	No_change_in_genomic_sequence	Gene_Tree/Direct_mapping	1-to-1
Zm00001d032745	AT4G08850	many-to-many	No_change_in_genomic_sequence	Gene_Tree/Direct_mapping	1-to-1
Zm00001d006488	AT5G57700	many-to-one	No_change_in_genomic_sequence	Gene_Tree/Direct_mapping	1-to-1
Zm00001d025229	AT1G27990	one-to-one	No_change_in_genomic_sequence	Gene_Tree/Direct_mapping	1-to-1
Zm00001d033955	AT3G23100	one-to-one	No_change_in_genomic_sequence	Gene_Tree/Direct_mapping	1-to-1
Zm00001d013999	AT1G17880	many-to-many	No_change_in_genomic_sequence	Gene_Tree/Direct_mapping	1-to-1
Zm00001d013999	AT1G73230	many-to-many	No_change_in_genomic_sequence	Gene_Tree/Direct_mapping	1-to-1
Zm00001d019054	AT2G14170	one-to-one	No_change_in_genomic_sequence	Gene_Tree/Direct_mapping	1-to-many
Zm00001d028586	AT3G46740	one-to-one	No_change_in_genomic_sequence	Gene_Tree/Direct_mapping	1-to-many
Zm00001d030028	AT1G32640	many-to-many	No_change_in_genomic_sequence	Gene_Tree/Direct_mapping	1-to-1
Zm00001d030028	AT4G17880	many-to-many	No_change_in_genomic_sequence	Gene_Tree/Direct_mapping	1-to-1
Zm00001d019053	AT5G03795	one-to-one	No_change_in_genomic_sequence	Gene_Tree/Direct_mapping	1-to-1
Zm00001d052273	AT3G48040	many-to-many	No_change_in_genomic_sequence	Gene_Tree/Direct_mapping	1-to-1
Zm00001d052273	AT5G62880	many-to-many	No_change_in_genomic_sequence	Gene_Tree/Direct_mapping	1-to-1
Zm00001d019052	AT3G10060	one-to-one	No_change_in_genomic_sequence	Gene_Tree/Direct_mapping	1-to-1
Zm00001d009666	AT5G14700	many-to-one	No_change_in_genomic_sequence	Gene_Tree/Direct_mapping	1-to-1
Zm00001d028022	AT3G61690	many-to-one	No_change_in_genomic_sequence	Direct_mapping	1-to-1
Zm00001d012224	AT3G18660	many-to-one	No_change_in_genomic_sequence	Gene_Tree/Direct_mapping	1-to-1
Zm00001d009667	AT1G10640	many-to-many	No_change_in_genomic_sequence	Gene_Tree/Direct_mapping	1-to-1
Zm00001d009667	AT1G60590	many-to-many	No_change_in_genomic_sequence	Gene_Tree/Direct_mapping	1-to-1
Zm00001d036215	AT2G43790	many-to-one	No_change_in_genomic_sequence	Gene_Tree/Direct_mapping	1-to-1
Zm00001d005885	AT3G50340	many-to-many	No_change_in_genomic_sequence	Gene_Tree/Direct_mapping	1-to-1
Zm00001d005885	AT5G67020	many-to-many	No_change_in_genomic_sequence	Gene_Tree/Direct_mapping	1-to-1
Zm00001d035297	AT4G24460	many-to-one	No_change_in_genomic_sequence	Gene_Tree/Direct_mapping	1-to-1
Zm00001d043204	AT1G28360	many-to-one	No_change_in_genomic_sequence	Gene_Tree/Direct_mapping	1-to-1
Zm00001d018502	AT3G57120	many-to-one	No_change_in_genomic_sequence	Gene_Tree/Direct_mapping	1-to-1
Zm00001d038270	AT2G38090	many-to-many	No_change_in_genomic_sequence	Gene_Tree/Direct_mapping	1-to-1
Zm00001d038270	AT5G01200	many-to-many	No_change_in_genomic_sequence	Gene_Tree/Direct_mapping	1-to-1
Zm00001d038270	AT5G58900	many-to-many	No_change_in_genomic_sequence	Gene_Tree/Direct_mapping	1-to-1
Zm00001d009954	AT2G25670	many-to-many	No_change_in_genomic_sequence	Gene_Tree/Direct_mapping	1-to-1
Zm00001d009954	AT4G32610	many-to-many	No_change_in_genomic_sequence	Gene_Tree/Direct_mapping	1-to-1
Zm00001d005888	AT4G36990	many-to-one	No_change_in_genomic_sequence	Gene_Tree/Direct_mapping	1-to-1
Zm00001d011927	AT3G05510	one-to-one	No_change_in_genomic_sequence	Gene_Tree/Direct_mapping	1-to-1
Zm00001d005889	AT3G19270	many-to-one	No_change_in_genomic_sequence	Gene_Tree/Direct_mapping	1-to-1
Zm00001d011928	AT4G15830	one-to-one	No_change_in_genomic_sequence	Gene_Tree/Direct_mapping	1-to-1
Zm00001d050865	AT1G12350	many-to-many	No_change_in_genomic_sequence	Gene_Tree/Direct_mapping	1-to-1
Zm00001d050865	AT5G02080	many-to-many	No_change_in_genomic_sequence	Gene_Tree/Direct_mapping	1-to-1
Zm00001d052809	AT2G04030	many-to-one	No_change_in_genomic_sequence	Gene_Tree/Direct_mapping	1-to-1
Zm00001d042879	AT1G17440	many-to-one	No_change_in_genomic_sequence	Gene_Tree/Direct_mapping	1-to-1
Zm00001d011519	AT1G29820	one-to-many	No_change_in_genomic_sequence	Gene_Tree/Direct_mapping	1-to-1
Zm00001d011519	AT1G29830	one-to-many	No_change_in_genomic_sequence	Gene_Tree/Direct_mapping	1-to-1
Zm00001d010915	AT4G24880	one-to-one	No_change_in_genomic_sequence	Gene_Tree/Direct_mapping	1-to-1
Zm00001d024294	AT1G70330	one-to-one	No_change_in_genomic_sequence	Gene_Tree/Direct_mapping	1-to-1
Zm00001d019457	AT3G06390	many-to-many	No_change_in_genomic_sequence	Gene_Tree/Direct_mapping	1-to-1
Zm00001d019457	AT4G15610	many-to-many	No_change_in_genomic_sequence	Gene_Tree/Direct_mapping	1-to-1
Zm00001d009127	AT3G06650	one-to-many	No_change_in_genomic_sequence	Gene_Tree/Direct_mapping	1-to-many
Zm00001d009127	AT5G49460	one-to-many	No_change_in_genomic_sequence	Gene_Tree/Direct_mapping	1-to-many
Zm00001d053367	AT2G46330	one-to-many	No_change_in_genomic_sequence	Gene_Tree/Direct_mapping	1-to-1
Zm00001d053367	AT3G61640	one-to-many	No_change_in_genomic_sequence	Gene_Tree/Direct_mapping	1-to-1
Zm00001d010914	AT4G05460	many-to-many	No_change_in_genomic_sequence	Gene_Tree/Direct_mapping	1-to-1
Zm00001d010914	AT4G05470	many-to-many	No_change_in_genomic_sequence	Gene_Tree/Direct_mapping	1-to-1
Zm00001d010914	AT4G05475	many-to-many	No_change_in_genomic_sequence	Gene_Tree/Direct_mapping	1-to-1
Zm00001d010914	AT4G05490	many-to-many	No_change_in_genomic_sequence	Gene_Tree/Direct_mapping	1-to-1
Zm00001d010914	AT4G05497	many-to-many	No_change_in_genomic_sequence	Gene_Tree/Direct_mapping	1-to-1
Zm00001d010914	AT5G52480	many-to-many	No_change_in_genomic_sequence	Gene_Tree/Direct_mapping	1-to-1
Zm00001d050123	AT4G26780	many-to-many	No_change_in_genomic_sequence	Gene_Tree/Direct_mapping	1-to-1
Zm00001d050123	AT5G55200	many-to-many	No_change_in_genomic_sequence	Gene_Tree/Direct_mapping	1-to-1
Zm00001d028152	AT1G11755	one-to-one	No_change_in_genomic_sequence	Gene_Tree/Direct_mapping	1-to-1
Zm00001d000055	AT2G01950	one-to-one	No_change_in_genomic_sequence	Gene_Tree/Direct_mapping	1-to-1
Zm00001d005775	AT5G17420	many-to-one	No_change_in_genomic_sequence	Gene_Tree/Direct_mapping	1-to-1
Zm00001d002252	AT1G50660	many-to-many	No_change_in_genomic_sequence	Gene_Tree/Direct_mapping	1-to-1
Zm00001d002252	AT3G20350	many-to-many	No_change_in_genomic_sequence	Gene_Tree/Direct_mapping	1-to-1
Zm00001d041682	AT4G18040	many-to-one	No_change_in_genomic_sequence	Gene_Tree/Direct_mapping	1-to-1
Zm00001d045764	AT5G08120	many-to-one	No_change_in_genomic_sequence	Gene_Tree/Direct_mapping	1-to-1
Zm00001d042691	AT5G64520	one-to-one	No_change_in_genomic_sequence	Gene_Tree/Direct_mapping	1-to-1
Zm00001d053107	AT5G53970	many-to-one	No_change_in_genomic_sequence	Gene_Tree/Direct_mapping	1-to-1
Zm00001d037650	AT1G17600	many-to-many	No_change_in_genomic_sequence	Gene_Tree/Direct_mapping	1-to-1
Zm00001d037650	AT1G27170	many-to-many	No_change_in_genomic_sequence	Gene_Tree/Direct_mapping	1-to-1
Zm00001d037650	AT1G27180	many-to-many	No_change_in_genomic_sequence	Gene_Tree/Direct_mapping	1-to-1
Zm00001d037650	AT1G31540	many-to-many	No_change_in_genomic_sequence	Gene_Tree/Direct_mapping	1-to-1
Zm00001d037650	AT1G56540	many-to-many	No_change_in_genomic_sequence	Gene_Tree/Direct_mapping	1-to-1
Zm00001d037650	AT1G63730	many-to-many	No_change_in_genomic_sequence	Gene_Tree/Direct_mapping	1-to-1
Zm00001d037650	AT1G63750	many-to-many	No_change_in_genomic_sequence	Gene_Tree/Direct_mapping	1-to-1
Zm00001d037650	AT1G63870	many-to-many	No_change_in_genomic_sequence	Gene_Tree/Direct_mapping	1-to-1
Zm00001d037650	AT1G63880	many-to-many	No_change_in_genomic_sequence	Gene_Tree/Direct_mapping	1-to-1
Zm00001d037650	AT1G64070	many-to-many	No_change_in_genomic_sequence	Gene_Tree/Direct_mapping	1-to-1
Zm00001d037650	AT1G65850	many-to-many	No_change_in_genomic_sequence	Gene_Tree/Direct_mapping	1-to-1
Zm00001d037650	AT1G69550	many-to-many	No_change_in_genomic_sequence	Gene_Tree/Direct_mapping	1-to-1
Zm00001d037650	AT1G72840	many-to-many	No_change_in_genomic_sequence	Gene_Tree/Direct_mapping	1-to-1
Zm00001d037650	AT1G72860	many-to-many	No_change_in_genomic_sequence	Gene_Tree/Direct_mapping	1-to-1
Zm00001d037650	AT2G14080	many-to-many	No_change_in_genomic_sequence	Gene_Tree/Direct_mapping	1-to-1
Zm00001d037650	AT2G16870	many-to-many	No_change_in_genomic_sequence	Gene_Tree/Direct_mapping	1-to-1
Zm00001d037650	AT3G04220	many-to-many	No_change_in_genomic_sequence	Gene_Tree/Direct_mapping	1-to-1
Zm00001d037650	AT3G25510	many-to-many	No_change_in_genomic_sequence	Gene_Tree/Direct_mapping	1-to-1
Zm00001d037650	AT3G44480	many-to-many	No_change_in_genomic_sequence	Gene_Tree/Direct_mapping	1-to-1
Zm00001d037650	AT3G44630	many-to-many	No_change_in_genomic_sequence	Gene_Tree/Direct_mapping	1-to-1
Zm00001d037650	AT3G44670	many-to-many	No_change_in_genomic_sequence	Gene_Tree/Direct_mapping	1-to-1
Zm00001d037650	AT4G08450	many-to-many	No_change_in_genomic_sequence	Gene_Tree/Direct_mapping	1-to-1
Zm00001d037650	AT4G11170	many-to-many	No_change_in_genomic_sequence	Gene_Tree/Direct_mapping	1-to-1
Zm00001d037650	AT4G12010	many-to-many	No_change_in_genomic_sequence	Gene_Tree/Direct_mapping	1-to-1
Zm00001d037650	AT4G14370	many-to-many	No_change_in_genomic_sequence	Gene_Tree/Direct_mapping	1-to-1
Zm00001d037650	AT4G16860	many-to-many	No_change_in_genomic_sequence	Gene_Tree/Direct_mapping	1-to-1
Zm00001d037650	AT4G16890	many-to-many	No_change_in_genomic_sequence	Gene_Tree/Direct_mapping	1-to-1
Zm00001d037650	AT4G16920	many-to-many	No_change_in_genomic_sequence	Gene_Tree/Direct_mapping	1-to-1
Zm00001d037650	AT4G16940	many-to-many	No_change_in_genomic_sequence	Gene_Tree/Direct_mapping	1-to-1
Zm00001d037650	AT4G16950	many-to-many	No_change_in_genomic_sequence	Gene_Tree/Direct_mapping	1-to-1
Zm00001d037650	AT4G16960	many-to-many	No_change_in_genomic_sequence	Gene_Tree/Direct_mapping	1-to-1
Zm00001d037650	AT4G19500	many-to-many	No_change_in_genomic_sequence	Gene_Tree/Direct_mapping	1-to-1
Zm00001d037650	AT4G19510	many-to-many	No_change_in_genomic_sequence	Gene_Tree/Direct_mapping	1-to-1
Zm00001d037650	AT5G11250	many-to-many	No_change_in_genomic_sequence	Gene_Tree/Direct_mapping	1-to-1
Zm00001d037650	AT5G17680	many-to-many	No_change_in_genomic_sequence	Gene_Tree/Direct_mapping	1-to-1
Zm00001d037650	AT5G17880	many-to-many	No_change_in_genomic_sequence	Gene_Tree/Direct_mapping	1-to-1
Zm00001d037650	AT5G18350	many-to-many	No_change_in_genomic_sequence	Gene_Tree/Direct_mapping	1-to-1
Zm00001d037650	AT5G18360	many-to-many	No_change_in_genomic_sequence	Gene_Tree/Direct_mapping	1-to-1
Zm00001d037650	AT5G18370	many-to-many	No_change_in_genomic_sequence	Gene_Tree/Direct_mapping	1-to-1
Zm00001d037650	AT5G22690	many-to-many	No_change_in_genomic_sequence	Gene_Tree/Direct_mapping	1-to-1
Zm00001d037650	AT5G36930	many-to-many	No_change_in_genomic_sequence	Gene_Tree/Direct_mapping	1-to-1
Zm00001d037650	AT5G38340	many-to-many	No_change_in_genomic_sequence	Gene_Tree/Direct_mapping	1-to-1
Zm00001d037650	AT5G38850	many-to-many	No_change_in_genomic_sequence	Gene_Tree/Direct_mapping	1-to-1
Zm00001d037650	AT5G40910	many-to-many	No_change_in_genomic_sequence	Gene_Tree/Direct_mapping	1-to-1
Zm00001d037650	AT5G41540	many-to-many	No_change_in_genomic_sequence	Gene_Tree/Direct_mapping	1-to-1
Zm00001d037650	AT5G41550	many-to-many	No_change_in_genomic_sequence	Gene_Tree/Direct_mapping	1-to-1
Zm00001d037650	AT5G41750	many-to-many	No_change_in_genomic_sequence	Gene_Tree/Direct_mapping	1-to-1
Zm00001d037650	AT5G44510	many-to-many	No_change_in_genomic_sequence	Gene_Tree/Direct_mapping	1-to-1
Zm00001d037650	AT5G45250	many-to-many	No_change_in_genomic_sequence	Gene_Tree/Direct_mapping	1-to-1
Zm00001d037650	AT5G46260	many-to-many	No_change_in_genomic_sequence	Gene_Tree/Direct_mapping	1-to-1
Zm00001d037650	AT5G46270	many-to-many	No_change_in_genomic_sequence	Gene_Tree/Direct_mapping	1-to-1
Zm00001d037650	AT5G46450	many-to-many	No_change_in_genomic_sequence	Gene_Tree/Direct_mapping	1-to-1
Zm00001d037650	AT5G46470	many-to-many	No_change_in_genomic_sequence	Gene_Tree/Direct_mapping	1-to-1
Zm00001d037650	AT5G46490	many-to-many	No_change_in_genomic_sequence	Gene_Tree/Direct_mapping	1-to-1
Zm00001d037650	AT5G46510	many-to-many	No_change_in_genomic_sequence	Gene_Tree/Direct_mapping	1-to-1
Zm00001d037650	AT5G46520	many-to-many	No_change_in_genomic_sequence	Gene_Tree/Direct_mapping	1-to-1
Zm00001d037650	AT5G48770	many-to-many	No_change_in_genomic_sequence	Gene_Tree/Direct_mapping	1-to-1
Zm00001d037650	AT5G49140	many-to-many	No_change_in_genomic_sequence	Gene_Tree/Direct_mapping	1-to-1
Zm00001d037650	AT5G51630	many-to-many	No_change_in_genomic_sequence	Gene_Tree/Direct_mapping	1-to-1
Zm00001d037650	AT5G58120	many-to-many	No_change_in_genomic_sequence	Gene_Tree/Direct_mapping	1-to-1
Zm00001d033647	AT3G04600	one-to-one	No_change_in_genomic_sequence	Gene_Tree/Direct_mapping	1-to-1
Zm00001d033648	AT1G48230	one-to-many	No_change_in_genomic_sequence	Gene_Tree/Direct_mapping	1-to-1
Zm00001d033648	AT3G17430	one-to-many	No_change_in_genomic_sequence	Gene_Tree/Direct_mapping	1-to-1
Zm00001d049926	AT2G36690	many-to-one	No_change_in_genomic_sequence	Gene_Tree/Direct_mapping	1-to-1
Zm00001d013534	AT1G32550	one-to-one	No_change_in_genomic_sequence	Gene_Tree/Direct_mapping	1-to-1
Zm00001d050393	AT1G68660	many-to-one	No_change_in_genomic_sequence	Gene_Tree/Direct_mapping	1-to-1
Zm00001d012969	AT1G05180	many-to-many	No_change_in_genomic_sequence	Gene_Tree/Direct_mapping	1-to-1
Zm00001d012969	AT2G32410	many-to-many	No_change_in_genomic_sequence	Gene_Tree/Direct_mapping	1-to-1
Zm00001d012776	AT4G11220	many-to-many	No_change_in_genomic_sequence	Gene_Tree/Direct_mapping	1-to-1
Zm00001d012776	AT4G23630	many-to-many	No_change_in_genomic_sequence	Gene_Tree/Direct_mapping	1-to-1
Zm00001d006221	AT2G21170	many-to-one	No_change_in_genomic_sequence	Gene_Tree/Direct_mapping	1-to-1
Zm00001d040390	AT1G50490	many-to-many	No_change_in_genomic_sequence	Direct_mapping	1-to-1
Zm00001d040390	AT3G20060	many-to-many	No_change_in_genomic_sequence	Direct_mapping	1-to-1
Zm00001d006322	AT2G31170	many-to-one	No_change_in_genomic_sequence	Gene_Tree/Direct_mapping	1-to-1
Zm00001d013860	AT4G34660	many-to-one	No_change_in_genomic_sequence	Gene_Tree/Direct_mapping	1-to-1
Zm00001d013812	AT4G27000	one-to-many	No_change_in_genomic_sequence	Gene_Tree/Direct_mapping	1-to-1
Zm00001d013812	AT5G54900	one-to-many	No_change_in_genomic_sequence	Gene_Tree/Direct_mapping	1-to-1
Zm00001d032460	AT1G01550	one-to-many	No_change_in_genomic_sequence	Gene_Tree/Direct_mapping	1-to-1
Zm00001d032460	AT2G46080	one-to-many	No_change_in_genomic_sequence	Gene_Tree/Direct_mapping	1-to-1
Zm00001d037520	AT2G29880	many-to-many	No_change_in_genomic_sequence	Direct_mapping	1-to-1
Zm00001d037520	AT5G27260	many-to-many	No_change_in_genomic_sequence	Direct_mapping	1-to-1
Zm00001d037520	AT5G28820	many-to-many	No_change_in_genomic_sequence	Direct_mapping	1-to-1
Zm00001d037521	AT3G51840	many-to-one	No_change_in_genomic_sequence	Gene_Tree/Direct_mapping	1-to-1
Zm00001d014928	AT4G19040	many-to-many	No_change_in_genomic_sequence	Gene_Tree/Direct_mapping	1-to-1
Zm00001d014928	AT5G45560	many-to-many	No_change_in_genomic_sequence	Gene_Tree/Direct_mapping	1-to-1
Zm00001d013067	AT1G06760	many-to-many	No_change_in_genomic_sequence	Gene_Tree/Direct_mapping	1-to-1
Zm00001d013067	AT2G30620	many-to-many	No_change_in_genomic_sequence	Gene_Tree/Direct_mapping	1-to-1
Zm00001d009150	AT4G01810	one-to-one	No_change_in_genomic_sequence	Gene_Tree/Direct_mapping	1-to-1
Zm00001d044844	AT1G22050	many-to-many	No_change_in_genomic_sequence	Gene_Tree/Direct_mapping	1-to-1
Zm00001d044844	AT1G77870	many-to-many	No_change_in_genomic_sequence	Gene_Tree/Direct_mapping	1-to-1
Zm00001d018495	AT5G04260	one-to-one	No_change_in_genomic_sequence	Gene_Tree/Direct_mapping	1-to-1
Zm00001d044601	AT2G35800	many-to-one	No_change_in_genomic_sequence	Gene_Tree/Direct_mapping	1-to-1
Zm00001d020188	AT2G19670	one-to-many	No_change_in_genomic_sequence	Gene_Tree/Direct_mapping	1-to-1
Zm00001d020188	AT4G29510	one-to-many	No_change_in_genomic_sequence	Gene_Tree/Direct_mapping	1-to-1
Zm00001d026124	AT4G38260	many-to-one	No_change_in_genomic_sequence	Gene_Tree/Direct_mapping	1-to-1
Zm00001d037522	AT1G10030	many-to-one	No_change_in_genomic_sequence	Gene_Tree/Direct_mapping	1-to-1
Zm00001d012965	AT1G75560	many-to-one	No_change_in_genomic_sequence	Direct_mapping	1-to-1
Zm00001d029753	AT1G14530	many-to-many	No_change_in_genomic_sequence	Gene_Tree/Direct_mapping	1-to-1
Zm00001d029753	AT2G02180	many-to-many	No_change_in_genomic_sequence	Gene_Tree/Direct_mapping	1-to-1
Zm00001d024004	AT1G05870	many-to-many	No_change_in_genomic_sequence	Gene_Tree/Direct_mapping	1-to-1
Zm00001d024004	AT2G31560	many-to-many	No_change_in_genomic_sequence	Gene_Tree/Direct_mapping	1-to-1
Zm00001d024004	AT2G43340	many-to-many	No_change_in_genomic_sequence	Gene_Tree/Direct_mapping	1-to-1
Zm00001d039745	AT2G30170	one-to-one	No_change_in_genomic_sequence	Gene_Tree/Direct_mapping	1-to-1
Zm00001d012964	AT3G46450	many-to-one	No_change_in_genomic_sequence	Gene_Tree/Direct_mapping	1-to-1
Zm00001d026122	AT1G51740	many-to-one	No_change_in_genomic_sequence	Gene_Tree/Direct_mapping	1-to-1
Zm00001d029350	AT1G07720	many-to-many	No_change_in_genomic_sequence	Gene_Tree/Direct_mapping	1-to-1
Zm00001d029350	AT2G28630	many-to-many	No_change_in_genomic_sequence	Gene_Tree/Direct_mapping	1-to-1
Zm00001d053861	AT5G08650	one-to-one	No_change_in_genomic_sequence	Gene_Tree/Direct_mapping	1-to-1
Zm00001d019994	AT4G12730	one-to-many	No_change_in_genomic_sequence	Gene_Tree/Direct_mapping	1-to-1
Zm00001d019994	AT5G55730	one-to-many	No_change_in_genomic_sequence	Gene_Tree/Direct_mapping	1-to-1
Zm00001d022330	AT5G40660	one-to-one	No_change_in_genomic_sequence	Gene_Tree/Direct_mapping	1-to-1
Zm00001d020623	AT5G20650	one-to-one	No_change_in_genomic_sequence	Gene_Tree/Direct_mapping	1-to-1
Zm00001d028585	AT1G08540	many-to-one	No_change_in_genomic_sequence	Direct_mapping	1-to-many
Zm00001d020594	AT1G51130	many-to-many	No_change_in_genomic_sequence	Direct_mapping	1-to-1
Zm00001d020594	AT3G20760	many-to-many	No_change_in_genomic_sequence	Direct_mapping	1-to-1
Zm00001d019045	AT5G02560	many-to-one	No_change_in_genomic_sequence	Gene_Tree/Direct_mapping	1-to-1
Zm00001d002716	AT1G60170	one-to-one	No_change_in_genomic_sequence	Gene_Tree/Direct_mapping	1-to-1
Zm00001d030074	AT2G35490	one-to-one	No_change_in_genomic_sequence	Gene_Tree/Direct_mapping	1-to-1
Zm00001d007186	AT3G04080	many-to-many	No_change_in_genomic_sequence	Gene_Tree/Direct_mapping	1-to-1
Zm00001d007186	AT5G18280	many-to-many	No_change_in_genomic_sequence	Gene_Tree/Direct_mapping	1-to-1
Zm00001d020561	AT4G28020	one-to-one	No_change_in_genomic_sequence	Gene_Tree/Direct_mapping	1-to-1
Zm00001d043993	AT3G61610	many-to-one	No_change_in_genomic_sequence	Gene_Tree/Direct_mapping	1-to-1
Zm00001d053613	AT5G19960	many-to-one	No_change_in_genomic_sequence	Gene_Tree/Direct_mapping	many-to-many
Zm00001d029011	AT5G49720	many-to-one	No_change_in_genomic_sequence	Gene_Tree/Direct_mapping	1-to-1
Zm00001d017047	AT1G18540	many-to-many	No_change_in_genomic_sequence	Gene_Tree/Direct_mapping	1-to-1
Zm00001d017047	AT1G74050	many-to-many	No_change_in_genomic_sequence	Gene_Tree/Direct_mapping	1-to-1
Zm00001d017047	AT1G74060	many-to-many	No_change_in_genomic_sequence	Gene_Tree/Direct_mapping	1-to-1
Zm00001d043086	AT1G09780	many-to-many	No_change_in_genomic_sequence	Gene_Tree/Direct_mapping	1-to-1
Zm00001d043086	AT3G08590	many-to-many	No_change_in_genomic_sequence	Gene_Tree/Direct_mapping	1-to-1
Zm00001d011669	AT5G12870	many-to-one	No_change_in_genomic_sequence	Gene_Tree/Direct_mapping	1-to-1
Zm00001d007187	AT2G39050	many-to-one	No_change_in_genomic_sequence	Gene_Tree/Direct_mapping	1-to-1
Zm00001d053612	AT1G15520	many-to-one	No_change_in_genomic_sequence	Gene_Tree/Direct_mapping	1-to-1
Zm00001d029010	AT3G51950	many-to-many	No_change_in_genomic_sequence	Gene_Tree/Direct_mapping	1-to-1
Zm00001d029010	AT3G63450	many-to-many	No_change_in_genomic_sequence	Gene_Tree/Direct_mapping	1-to-1
Zm00001d046072	AT2G46380	many-to-many	No_change_in_genomic_sequence	Gene_Tree/Direct_mapping	1-to-1
Zm00001d046072	AT3G61670	many-to-many	No_change_in_genomic_sequence	Gene_Tree/Direct_mapping	1-to-1
Zm00001d031061	AT1G30490	many-to-many	No_change_in_genomic_sequence	Gene_Tree/Direct_mapping	1-to-1
Zm00001d031061	AT2G34710	many-to-many	No_change_in_genomic_sequence	Gene_Tree/Direct_mapping	1-to-1
Zm00001d051465	AT2G45650	many-to-many	No_change_in_genomic_sequence	Gene_Tree/Direct_mapping	1-to-1
Zm00001d051465	AT3G61120	many-to-many	No_change_in_genomic_sequence	Gene_Tree/Direct_mapping	1-to-1
Zm00001d029417	AT2G15730	many-to-many	No_change_in_genomic_sequence	Gene_Tree/Direct_mapping	1-to-1
Zm00001d029417	AT3G50620	many-to-many	No_change_in_genomic_sequence	Gene_Tree/Direct_mapping	1-to-1
Zm00001d029417	AT4G34420	many-to-many	No_change_in_genomic_sequence	Gene_Tree/Direct_mapping	1-to-1
Zm00001d027531	AT2G29880	many-to-many	No_change_in_genomic_sequence	Direct_mapping	1-to-1
Zm00001d027531	AT5G27260	many-to-many	No_change_in_genomic_sequence	Direct_mapping	1-to-1
Zm00001d027531	AT5G28820	many-to-many	No_change_in_genomic_sequence	Direct_mapping	1-to-1
Zm00001d045283	AT4G23810	one-to-one	No_change_in_genomic_sequence	Gene_Tree/Direct_mapping	1-to-1
Zm00001d007188	AT2G27050	many-to-many	No_change_in_genomic_sequence	Gene_Tree/Direct_mapping	1-to-1
Zm00001d007188	AT3G20770	many-to-many	No_change_in_genomic_sequence	Gene_Tree/Direct_mapping	1-to-1
Zm00001d007189	AT1G01800	one-to-many	No_change_in_genomic_sequence	Gene_Tree/Direct_mapping	1-to-1
Zm00001d007189	AT2G24190	one-to-many	No_change_in_genomic_sequence	Gene_Tree/Direct_mapping	1-to-1
Zm00001d007189	AT3G61220	one-to-many	No_change_in_genomic_sequence	Gene_Tree/Direct_mapping	1-to-1
Zm00001d003632	AT5G63860	one-to-one	No_change_in_genomic_sequence	Gene_Tree/Direct_mapping	1-to-1
Zm00001d033370	AT3G09880	many-to-many	No_change_in_genomic_sequence	Gene_Tree/Direct_mapping	1-to-1
Zm00001d033370	AT5G03470	many-to-many	No_change_in_genomic_sequence	Gene_Tree/Direct_mapping	1-to-1
Zm00001d023326	AT3G14460	many-to-one	No_change_in_genomic_sequence	Gene_Tree/Direct_mapping	1-to-1
Zm00001d031059	AT1G16680	many-to-many	No_change_in_genomic_sequence	Gene_Tree/Direct_mapping	1-to-1
Zm00001d031059	AT1G79030	many-to-many	No_change_in_genomic_sequence	Gene_Tree/Direct_mapping	1-to-1
Zm00001d035012	AT2G36740	one-to-one	No_change_in_genomic_sequence	Gene_Tree/Direct_mapping	1-to-1
Zm00001d033371	AT3G06110	one-to-many	No_change_in_genomic_sequence	Gene_Tree/Direct_mapping	1-to-1
Zm00001d033371	AT3G23610	one-to-many	No_change_in_genomic_sequence	Gene_Tree/Direct_mapping	1-to-1
Zm00001d049362	AT4G22310	many-to-one	No_change_in_genomic_sequence	Direct_mapping	1-to-1
Zm00001d031058	AT1G71980	many-to-one	No_change_in_genomic_sequence	Gene_Tree/Direct_mapping	1-to-1
Zm00001d049391	AT1G16670	many-to-one	No_change_in_genomic_sequence	Gene_Tree/Direct_mapping	1-to-1
Zm00001d053358	AT3G61590	many-to-one	No_change_in_genomic_sequence	Gene_Tree/Direct_mapping	1-to-1
Zm00001d042811	AT2G40000	many-to-many	No_change_in_genomic_sequence	Gene_Tree/Direct_mapping	1-to-1
Zm00001d042811	AT3G55840	many-to-many	No_change_in_genomic_sequence	Gene_Tree/Direct_mapping	1-to-1
Zm00001d004616	AT3G03330	one-to-one	No_change_in_genomic_sequence	Gene_Tree/Direct_mapping	1-to-1
Zm00001d007629	AT2G06500	many-to-many	No_change_in_genomic_sequence	Gene_Tree/Direct_mapping	1-to-1
Zm00001d007629	AT4G10200	many-to-many	No_change_in_genomic_sequence	Gene_Tree/Direct_mapping	1-to-1
Zm00001d024543	AT1G33060	many-to-many	No_change_in_genomic_sequence	Gene_Tree/Direct_mapping	1-to-1
Zm00001d024543	AT4G35580	many-to-many	No_change_in_genomic_sequence	Gene_Tree/Direct_mapping	1-to-1
Zm00001d046660	AT3G30380	many-to-one	No_change_in_genomic_sequence	Gene_Tree/Direct_mapping	1-to-1
Zm00001d037245	AT5G40250	many-to-one	No_change_in_genomic_sequence	Gene_Tree/Direct_mapping	1-to-1
Zm00001d023373	AT1G17690	one-to-one	No_change_in_genomic_sequence	Gene_Tree/Direct_mapping	1-to-1
Zm00001d011177	AT3G54860	one-to-one	No_change_in_genomic_sequence	Gene_Tree/Direct_mapping	1-to-1
Zm00001d047674	AT4G02170	many-to-many	No_change_in_genomic_sequence	Gene_Tree/Direct_mapping	1-to-1
Zm00001d047674	AT5G38700	many-to-many	No_change_in_genomic_sequence	Gene_Tree/Direct_mapping	1-to-1
Zm00001d045319	AT5G39710	many-to-one	No_change_in_genomic_sequence	Gene_Tree/Direct_mapping	1-to-1
Zm00001d023374	AT3G26085	one-to-one	No_change_in_genomic_sequence	Gene_Tree/Direct_mapping	1-to-1
Zm00001d002607	AT2G45470	one-to-many	No_change_in_genomic_sequence	Gene_Tree/Direct_mapping	1-to-1
Zm00001d002607	AT3G60900	one-to-many	No_change_in_genomic_sequence	Gene_Tree/Direct_mapping	1-to-1
Zm00001d019305	AT3G44280	many-to-one	No_change_in_genomic_sequence	Gene_Tree/Direct_mapping	1-to-1
Zm00001d023376	AT5G19140	many-to-one	No_change_in_genomic_sequence	Gene_Tree/Direct_mapping	1-to-1
Zm00001d024674	AT1G11430	one-to-one	No_change_in_genomic_sequence	Gene_Tree/Direct_mapping	1-to-1
Zm00001d002834	AT3G47430	one-to-one	No_change_in_genomic_sequence	Gene_Tree/Direct_mapping	1-to-1
Zm00001d002833	AT4G16563	one-to-one	No_change_in_genomic_sequence	Gene_Tree/Direct_mapping	1-to-1
Zm00001d019306	AT3G02875	many-to-one	No_change_in_genomic_sequence	Gene_Tree/Direct_mapping	1-to-1
Zm00001d049363	AT3G45770	one-to-one	No_change_in_genomic_sequence	Gene_Tree/Direct_mapping	1-to-1
Zm00001d008501	AT1G18290	many-to-one	No_change_in_genomic_sequence	Gene_Tree/Direct_mapping	1-to-1
Zm00001d007316	AT2G19340	many-to-many	No_change_in_genomic_sequence	Gene_Tree/Direct_mapping	1-to-1
Zm00001d007316	AT4G29870	many-to-many	No_change_in_genomic_sequence	Gene_Tree/Direct_mapping	1-to-1
Zm00001d008395	AT1G20050	many-to-one	No_change_in_genomic_sequence	Gene_Tree/Direct_mapping	1-to-1
Zm00001d020775	AT5G21222	one-to-one	No_change_in_genomic_sequence	Gene_Tree/Direct_mapping	1-to-1
Zm00001d009411	AT1G09830	one-to-one	No_change_in_genomic_sequence	Gene_Tree/Direct_mapping	1-to-1
Zm00001d040446	AT4G26390	one-to-many	No_change_in_genomic_sequence	Gene_Tree/Direct_mapping	1-to-1
Zm00001d040446	AT5G56350	one-to-many	No_change_in_genomic_sequence	Gene_Tree/Direct_mapping	1-to-1
Zm00001d024675	AT5G54580	one-to-one	No_change_in_genomic_sequence	Gene_Tree/Direct_mapping	1-to-1
Zm00001d008503	AT2G01275	one-to-one	No_change_in_genomic_sequence	Gene_Tree/Direct_mapping	1-to-1
Zm00001d053020	AT1G58100	many-to-one	No_change_in_genomic_sequence	Gene_Tree/Direct_mapping	1-to-1
Zm00001d053778	AT1G16360	many-to-many	No_change_in_genomic_sequence	Gene_Tree/Direct_mapping	1-to-1
Zm00001d053778	AT1G54320	many-to-many	No_change_in_genomic_sequence	Gene_Tree/Direct_mapping	1-to-1
Zm00001d053778	AT1G79450	many-to-many	No_change_in_genomic_sequence	Gene_Tree/Direct_mapping	1-to-1
Zm00001d053778	AT3G12740	many-to-many	No_change_in_genomic_sequence	Gene_Tree/Direct_mapping	1-to-1
Zm00001d005997	AT3G13360	many-to-many	No_change_in_genomic_sequence	Gene_Tree/Direct_mapping	1-to-1
Zm00001d005997	AT4G26455	many-to-many	No_change_in_genomic_sequence	Gene_Tree/Direct_mapping	1-to-1
Zm00001d005997	AT5G56210	many-to-many	No_change_in_genomic_sequence	Gene_Tree/Direct_mapping	1-to-1
Zm00001d008394	AT4G24930	one-to-one	No_change_in_genomic_sequence	Gene_Tree/Direct_mapping	1-to-1
Zm00001d048285	AT1G54150	one-to-one	No_change_in_genomic_sequence	Gene_Tree/Direct_mapping	1-to-1
Zm00001d011366	AT5G53170	many-to-one	No_change_in_genomic_sequence	Gene_Tree/Direct_mapping	1-to-1
Zm00001d032761	AT2G20310	many-to-many	No_change_in_genomic_sequence	Gene_Tree/Direct_mapping	1-to-1
Zm00001d032761	AT4G28690	many-to-many	No_change_in_genomic_sequence	Gene_Tree/Direct_mapping	1-to-1
Zm00001d023615	AT5G01900	one-to-one	No_change_in_genomic_sequence	Gene_Tree/Direct_mapping	1-to-1
Zm00001d031844	AT1G12680	many-to-one	No_change_in_genomic_sequence	Gene_Tree/Direct_mapping	1-to-1
Zm00001d033710	AT2G02850	many-to-one	No_change_in_genomic_sequence	Gene_Tree/Direct_mapping	1-to-1
Zm00001d012469	AT2G31490	many-to-one	No_change_in_genomic_sequence	Gene_Tree/Direct_mapping	1-to-1
Zm00001d046440	AT5G11330	one-to-one	No_change_in_genomic_sequence	Gene_Tree/Direct_mapping	1-to-1
Zm00001d051416	AT4G38460	many-to-one	No_change_in_genomic_sequence	Gene_Tree/Direct_mapping	1-to-1
Zm00001d012896	AT4G16100	many-to-one	No_change_in_genomic_sequence	Gene_Tree/Direct_mapping	1-to-1
Zm00001d033711	AT2G02850	many-to-one	No_change_in_genomic_sequence	Gene_Tree/Direct_mapping	1-to-1
Zm00001d042443	AT3G48360	one-to-many	No_change_in_genomic_sequence	Gene_Tree/Direct_mapping	1-to-1
Zm00001d042443	AT5G63160	one-to-many	No_change_in_genomic_sequence	Gene_Tree/Direct_mapping	1-to-1
Zm00001d048204	AT1G04630	many-to-many	No_change_in_genomic_sequence	Gene_Tree/Direct_mapping	1-to-1
Zm00001d048204	AT2G33220	many-to-many	No_change_in_genomic_sequence	Gene_Tree/Direct_mapping	1-to-1
Zm00001d008858	AT1G17665	one-to-one	No_change_in_genomic_sequence	Gene_Tree/Direct_mapping	1-to-1
Zm00001d044033	AT5G15890	many-to-many	No_change_in_genomic_sequence	Gene_Tree/Direct_mapping	1-to-1
Zm00001d044033	AT5G15900	many-to-many	No_change_in_genomic_sequence	Gene_Tree/Direct_mapping	1-to-1
Zm00001d006168	AT1G01880	many-to-one	No_change_in_genomic_sequence	Gene_Tree/Direct_mapping	1-to-1
Zm00001d047238	AT2G26550	one-to-one	No_change_in_genomic_sequence	Gene_Tree/Direct_mapping	1-to-1
Zm00001d028053	AT3G59650	many-to-one	No_change_in_genomic_sequence	Gene_Tree/Direct_mapping	1-to-1
Zm00001d040519	AT1G09560	many-to-one	No_change_in_genomic_sequence	Gene_Tree/Direct_mapping	1-to-many
Zm00001d018929	AT3G63240	many-to-one	No_change_in_genomic_sequence	Gene_Tree/Direct_mapping	1-to-1
Zm00001d042442	AT5G08335	one-to-many	No_change_in_genomic_sequence	Gene_Tree/Direct_mapping	1-to-1
Zm00001d042442	AT5G23320	one-to-many	No_change_in_genomic_sequence	Gene_Tree/Direct_mapping	1-to-1
Zm00001d037140	AT1G17920	many-to-many	No_change_in_genomic_sequence	Gene_Tree/Direct_mapping	1-to-many
Zm00001d037140	AT1G73360	many-to-many	No_change_in_genomic_sequence	Gene_Tree/Direct_mapping	1-to-many
Zm00001d038768	AT4G11220	many-to-many	No_change_in_genomic_sequence	Gene_Tree/Direct_mapping	1-to-1
Zm00001d038768	AT4G23630	many-to-many	No_change_in_genomic_sequence	Gene_Tree/Direct_mapping	1-to-1
Zm00001d002130	AT2G21960	one-to-one	No_change_in_genomic_sequence	Gene_Tree/Direct_mapping	1-to-1
Zm00001d013073	AT1G03040	many-to-many	No_change_in_genomic_sequence	Gene_Tree/Direct_mapping	1-to-many
Zm00001d013073	AT4G02590	many-to-many	No_change_in_genomic_sequence	Gene_Tree/Direct_mapping	1-to-many
Zm00001d044034	AT4G24130	many-to-one	No_change_in_genomic_sequence	Gene_Tree/Direct_mapping	1-to-1
Zm00001d048203	AT4G33500	many-to-one	No_change_in_genomic_sequence	Gene_Tree/Direct_mapping	1-to-1
Zm00001d044035	AT3G58610	one-to-one	No_change_in_genomic_sequence	Gene_Tree/Direct_mapping	1-to-1
Zm00001d028054	AT1G27700	one-to-one	No_change_in_genomic_sequence	Gene_Tree/Direct_mapping	1-to-1
Zm00001d005426	AT1G03982	many-to-many	No_change_in_genomic_sequence	Gene_Tree/Direct_mapping	1-to-1
Zm00001d005426	AT2G20430	many-to-many	No_change_in_genomic_sequence	Gene_Tree/Direct_mapping	1-to-1
Zm00001d005426	AT4G28556	many-to-many	No_change_in_genomic_sequence	Gene_Tree/Direct_mapping	1-to-1
Zm00001d023377	AT1G08960	one-to-one	No_change_in_genomic_sequence	Gene_Tree/Direct_mapping	1-to-1
Zm00001d028055	AT1G49850	many-to-one	No_change_in_genomic_sequence	Gene_Tree/Direct_mapping	1-to-1
Zm00001d034990	AT4G33440	one-to-one	No_change_in_genomic_sequence	Gene_Tree/Direct_mapping	1-to-1
Zm00001d023378	AT3G06080	many-to-many	No_change_in_genomic_sequence	Gene_Tree/Direct_mapping	1-to-1
Zm00001d023378	AT5G19160	many-to-many	No_change_in_genomic_sequence	Gene_Tree/Direct_mapping	1-to-1
Zm00001d035869	AT1G29400	many-to-one	No_change_in_genomic_sequence	Gene_Tree/Direct_mapping	1-to-1
Zm00001d034590	AT5G27540	many-to-one	No_change_in_genomic_sequence	Gene_Tree/Direct_mapping	1-to-1
Zm00001d048202	AT2G13820	one-to-many	No_change_in_genomic_sequence	Gene_Tree/Direct_mapping	1-to-1
Zm00001d048202	AT5G64080	one-to-many	No_change_in_genomic_sequence	Gene_Tree/Direct_mapping	1-to-1
Zm00001d041092	AT5G40440	one-to-one	No_change_in_genomic_sequence	Gene_Tree/Direct_mapping	1-to-1
Zm00001d020234	AT2G19430	one-to-one	No_change_in_genomic_sequence	Gene_Tree/Direct_mapping	1-to-1
Zm00001d017678	AT3G03550	many-to-many	No_change_in_genomic_sequence	Gene_Tree/Direct_mapping	1-to-1
Zm00001d017678	AT5G17600	many-to-many	No_change_in_genomic_sequence	Gene_Tree/Direct_mapping	1-to-1
Zm00001d034559	AT2G41850	many-to-many	No_change_in_genomic_sequence	Gene_Tree/Direct_mapping	1-to-1
Zm00001d034559	AT3G57510	many-to-many	No_change_in_genomic_sequence	Gene_Tree/Direct_mapping	1-to-1
Zm00001d034558	AT2G41870	one-to-many	No_change_in_genomic_sequence	Gene_Tree/Direct_mapping	1-to-1
Zm00001d034558	AT3G57540	one-to-many	No_change_in_genomic_sequence	Gene_Tree/Direct_mapping	1-to-1
Zm00001d000175	AT4G16670	many-to-many	No_change_in_genomic_sequence	Gene_Tree/Direct_mapping	1-to-1
Zm00001d000175	AT4G17350	many-to-many	No_change_in_genomic_sequence	Gene_Tree/Direct_mapping	1-to-1
Zm00001d000175	AT5G47440	many-to-many	No_change_in_genomic_sequence	Gene_Tree/Direct_mapping	1-to-1
Zm00001d028056	AT3G49970	one-to-many	No_change_in_genomic_sequence	Gene_Tree/Direct_mapping	1-to-1
Zm00001d028056	AT5G67385	one-to-many	No_change_in_genomic_sequence	Gene_Tree/Direct_mapping	1-to-1
Zm00001d048201	AT2G22240	many-to-many	No_change_in_genomic_sequence	Gene_Tree/Direct_mapping	1-to-1
Zm00001d048201	AT4G39800	many-to-many	No_change_in_genomic_sequence	Gene_Tree/Direct_mapping	1-to-1
Zm00001d048201	AT5G10170	many-to-many	No_change_in_genomic_sequence	Gene_Tree/Direct_mapping	1-to-1
Zm00001d020972	AT1G32870	one-to-many	No_change_in_genomic_sequence	Direct_mapping	1-to-many
Zm00001d020972	AT1G34180	one-to-many	No_change_in_genomic_sequence	Direct_mapping	1-to-many
Zm00001d020972	AT1G34190	one-to-many	No_change_in_genomic_sequence	Direct_mapping	1-to-many
Zm00001d023379	AT2G36580	many-to-many	No_change_in_genomic_sequence	Gene_Tree/Direct_mapping	1-to-1
Zm00001d023379	AT3G52990	many-to-many	No_change_in_genomic_sequence	Gene_Tree/Direct_mapping	1-to-1
Zm00001d017682	AT1G32700	many-to-many	No_change_in_genomic_sequence	Gene_Tree/Direct_mapping	1-to-1
Zm00001d017682	AT4G17900	many-to-many	No_change_in_genomic_sequence	Gene_Tree/Direct_mapping	1-to-1
Zm00001d030551	AT1G53730	many-to-many	No_change_in_genomic_sequence	Gene_Tree/Direct_mapping	1-to-1
Zm00001d030551	AT3G14350	many-to-many	No_change_in_genomic_sequence	Gene_Tree/Direct_mapping	1-to-1
Zm00001d031486	AT5G63870	many-to-one	No_change_in_genomic_sequence	Gene_Tree/Direct_mapping	1-to-many
Zm00001d020971	AT3G12930	one-to-one	No_change_in_genomic_sequence	Gene_Tree/Direct_mapping	1-to-1
Zm00001d002128	AT2G21940	many-to-many	No_change_in_genomic_sequence	Gene_Tree/Direct_mapping	1-to-1
Zm00001d002128	AT4G39540	many-to-many	No_change_in_genomic_sequence	Gene_Tree/Direct_mapping	1-to-1
Zm00001d038769	AT5G52880	one-to-one	No_change_in_genomic_sequence	Gene_Tree/Direct_mapping	1-to-1
Zm00001d020970	AT4G35420	one-to-one	No_change_in_genomic_sequence	Gene_Tree/Direct_mapping	1-to-1
Zm00001d012619	AT2G20825	many-to-many	No_change_in_genomic_sequence	Gene_Tree/Direct_mapping	1-to-1
Zm00001d012619	AT4G28190	many-to-many	No_change_in_genomic_sequence	Gene_Tree/Direct_mapping	1-to-1
Zm00001d021935	AT3G18830	many-to-one	No_change_in_genomic_sequence	Gene_Tree/Direct_mapping	1-to-1
Zm00001d052651	AT2G06850	one-to-many	No_change_in_genomic_sequence	Gene_Tree/Direct_mapping	1-to-1
Zm00001d052651	AT5G13870	one-to-many	No_change_in_genomic_sequence	Gene_Tree/Direct_mapping	1-to-1
Zm00001d026190	AT4G17486	many-to-many	No_change_in_genomic_sequence	Gene_Tree/Direct_mapping	1-to-1
Zm00001d026190	AT5G47310	many-to-many	No_change_in_genomic_sequence	Gene_Tree/Direct_mapping	1-to-1
Zm00001d024220	AT1G61660	many-to-one	No_change_in_genomic_sequence	Gene_Tree/Direct_mapping	1-to-1
Zm00001d053427	AT1G06230	many-to-one	No_change_in_genomic_sequence	Gene_Tree/Direct_mapping	1-to-1
Zm00001d051514	AT1G10680	one-to-many	No_change_in_genomic_sequence	Gene_Tree/Direct_mapping	1-to-1
Zm00001d051514	AT4G25960	one-to-many	No_change_in_genomic_sequence	Gene_Tree/Direct_mapping	1-to-1
Zm00001d017501	AT3G03490	many-to-many	No_change_in_genomic_sequence	Gene_Tree/Direct_mapping	1-to-1
Zm00001d017501	AT5G17550	many-to-many	No_change_in_genomic_sequence	Gene_Tree/Direct_mapping	1-to-1
Zm00001d006347	AT1G12450	many-to-many	No_change_in_genomic_sequence	Gene_Tree/Direct_mapping	1-to-1
Zm00001d006347	AT4G12000	many-to-many	No_change_in_genomic_sequence	Gene_Tree/Direct_mapping	1-to-1
Zm00001d006347	AT4G22850	many-to-many	No_change_in_genomic_sequence	Gene_Tree/Direct_mapping	1-to-1
Zm00001d038910	AT3G18260	many-to-one	No_change_in_genomic_sequence	Gene_Tree/Direct_mapping	1-to-1
Zm00001d017417	AT1G77370	one-to-one	No_change_in_genomic_sequence	Gene_Tree/Direct_mapping	1-to-1
Zm00001d043166	AT2G30140	many-to-many	No_change_in_genomic_sequence	Gene_Tree/Direct_mapping	1-to-1
Zm00001d043166	AT2G30150	many-to-many	No_change_in_genomic_sequence	Gene_Tree/Direct_mapping	1-to-1
Zm00001d050368	AT1G14900	many-to-one	No_change_in_genomic_sequence	Gene_Tree/Direct_mapping	1-to-1
Zm00001d021672	AT4G21210	many-to-one	No_change_in_genomic_sequence	Gene_Tree/Direct_mapping	1-to-1
Zm00001d051075	AT2G25330	one-to-one	No_change_in_genomic_sequence	Gene_Tree/Direct_mapping	1-to-many
Zm00001d038911	AT1G48750	many-to-many	No_change_in_genomic_sequence	Gene_Tree/Direct_mapping	1-to-1
Zm00001d038911	AT3G18280	many-to-many	No_change_in_genomic_sequence	Gene_Tree/Direct_mapping	1-to-1
Zm00001d044585	AT3G17060	one-to-one	No_change_in_genomic_sequence	Gene_Tree/Direct_mapping	1-to-1
Zm00001d041752	AT5G19610	one-to-one	No_change_in_genomic_sequence	Gene_Tree/Direct_mapping	1-to-1
Zm00001d035304	AT1G10200	many-to-one	No_change_in_genomic_sequence	Gene_Tree/Direct_mapping	1-to-1
Zm00001d041753	AT1G01160	many-to-many	No_change_in_genomic_sequence	Gene_Tree/Direct_mapping	1-to-1
Zm00001d041753	AT4G00850	many-to-many	No_change_in_genomic_sequence	Gene_Tree/Direct_mapping	1-to-1
Zm00001d032710	AT1G03950	one-to-one	No_change_in_genomic_sequence	Gene_Tree/Direct_mapping	1-to-1
Zm00001d042850	AT5G05830	many-to-one	No_change_in_genomic_sequence	Gene_Tree/Direct_mapping	1-to-1
Zm00001d044976	AT5G12080	many-to-many	No_change_in_genomic_sequence	Gene_Tree/Direct_mapping	1-to-1
Zm00001d044976	AT5G19520	many-to-many	No_change_in_genomic_sequence	Gene_Tree/Direct_mapping	1-to-1
Zm00001d024702	AT4G27070	many-to-many	No_change_in_genomic_sequence	Gene_Tree/Direct_mapping	1-to-1
Zm00001d024702	AT5G54810	many-to-many	No_change_in_genomic_sequence	Gene_Tree/Direct_mapping	1-to-1
Zm00001d038776	AT1G51980	one-to-many	No_change_in_genomic_sequence	Gene_Tree/Direct_mapping	1-to-1
Zm00001d038776	AT3G16480	one-to-many	No_change_in_genomic_sequence	Gene_Tree/Direct_mapping	1-to-1
Zm00001d002333	AT1G31120	many-to-many	No_change_in_genomic_sequence	Gene_Tree/Direct_mapping	1-to-1
Zm00001d002333	AT2G35060	many-to-many	No_change_in_genomic_sequence	Gene_Tree/Direct_mapping	1-to-1
Zm00001d049989	AT3G03480	many-to-many	No_change_in_genomic_sequence	Gene_Tree/Direct_mapping	1-to-1
Zm00001d049989	AT5G17540	many-to-many	No_change_in_genomic_sequence	Gene_Tree/Direct_mapping	1-to-1
Zm00001d012237	AT1G71310	many-to-one	No_change_in_genomic_sequence	Gene_Tree/Direct_mapping	1-to-1
Zm00001d044975	AT3G27920	many-to-many	No_change_in_genomic_sequence	Gene_Tree/Direct_mapping	1-to-1
Zm00001d044975	AT5G14750	many-to-many	No_change_in_genomic_sequence	Gene_Tree/Direct_mapping	1-to-1
Zm00001d044975	AT5G40330	many-to-many	No_change_in_genomic_sequence	Gene_Tree/Direct_mapping	1-to-1
Zm00001d045194	AT3G22110	many-to-one	No_change_in_genomic_sequence	Gene_Tree/Direct_mapping	1-to-1
Zm00001d043524	AT5G56590	one-to-one	No_change_in_genomic_sequence	Gene_Tree/Direct_mapping	1-to-1
Zm00001d002332	AT3G12800	many-to-one	No_change_in_genomic_sequence	Gene_Tree/Direct_mapping	1-to-many
Zm00001d024703	AT3G18640	one-to-one	No_change_in_genomic_sequence	Gene_Tree/Direct_mapping	1-to-1
Zm00001d023330	AT3G14460	many-to-one	No_change_in_genomic_sequence	Gene_Tree/Direct_mapping	1-to-1
Zm00001d002332	AT5G23260	many-to-one	No_change_in_genomic_sequence	Direct_mapping	1-to-many
Zm00001d011038	AT3G46180	many-to-many	No_change_in_genomic_sequence	Gene_Tree/Direct_mapping	1-to-1
Zm00001d011038	AT5G59740	many-to-many	No_change_in_genomic_sequence	Gene_Tree/Direct_mapping	1-to-1
Zm00001d011904	AT1G08820	many-to-one	No_change_in_genomic_sequence	Gene_Tree/Direct_mapping	1-to-1
Zm00001d037800	AT2G06500	many-to-many	No_change_in_genomic_sequence	Gene_Tree/Direct_mapping	1-to-1
Zm00001d037800	AT4G10200	many-to-many	No_change_in_genomic_sequence	Gene_Tree/Direct_mapping	1-to-1
Zm00001d011302	AT2G01410	many-to-one	No_change_in_genomic_sequence	Gene_Tree/Direct_mapping	1-to-1
Zm00001d037396	AT1G03370	many-to-one	No_change_in_genomic_sequence	Gene_Tree/Direct_mapping	1-to-1
Zm00001d045193	AT2G19080	one-to-one	No_change_in_genomic_sequence	Gene_Tree/Direct_mapping	1-to-1
Zm00001d016621	AT1G12880	many-to-many	No_change_in_genomic_sequence	Gene_Tree/Direct_mapping	1-to-1
Zm00001d016621	AT3G26690	many-to-many	No_change_in_genomic_sequence	Gene_Tree/Direct_mapping	1-to-1
Zm00001d012238	AT1G33470	many-to-one	No_change_in_genomic_sequence	Gene_Tree/Direct_mapping	1-to-1
Zm00001d050440	AT1G15860	many-to-one	No_change_in_genomic_sequence	Gene_Tree/Direct_mapping	1-to-1
Zm00001d051652	AT4G26600	one-to-many	No_change_in_genomic_sequence	Gene_Tree/Direct_mapping	1-to-1
Zm00001d051652	AT5G55920	one-to-many	No_change_in_genomic_sequence	Gene_Tree/Direct_mapping	1-to-1
Zm00001d032944	AT2G41670	one-to-one	No_change_in_genomic_sequence	Gene_Tree/Direct_mapping	1-to-1
Zm00001d038005	AT3G51670	many-to-one	No_change_in_genomic_sequence	Gene_Tree/Direct_mapping	1-to-1
Zm00001d011301	AT3G20440	one-to-one	No_change_in_genomic_sequence	Gene_Tree/Direct_mapping	1-to-1
Zm00001d016260	AT1G77200	many-to-many	No_change_in_genomic_sequence	Gene_Tree/Direct_mapping	1-to-1
Zm00001d016260	AT4G32800	many-to-many	No_change_in_genomic_sequence	Gene_Tree/Direct_mapping	1-to-1
Zm00001d011347	AT5G45900	one-to-one	No_change_in_genomic_sequence	Gene_Tree/Direct_mapping	1-to-1
Zm00001d038777	AT5G66540	one-to-one	No_change_in_genomic_sequence	Gene_Tree/Direct_mapping	1-to-1
Zm00001d002330	AT1G69770	many-to-many	No_change_in_genomic_sequence	Gene_Tree/Direct_mapping	1-to-1
Zm00001d002330	AT4G19020	many-to-many	No_change_in_genomic_sequence	Gene_Tree/Direct_mapping	1-to-1
Zm00001d045339	AT5G02280	many-to-one	No_change_in_genomic_sequence	Gene_Tree/Direct_mapping	1-to-1
Zm00001d003590	AT4G10050	one-to-one	No_change_in_genomic_sequence	Gene_Tree/Direct_mapping	1-to-1
Zm00001d011037	AT3G55270	one-to-one	No_change_in_genomic_sequence	Gene_Tree/Direct_mapping	1-to-1
Zm00001d013361	AT5G65740	one-to-one	No_change_in_genomic_sequence	Gene_Tree/Direct_mapping	1-to-1
Zm00001d018104	AT5G10310	many-to-one	No_change_in_genomic_sequence	Gene_Tree/Direct_mapping	1-to-1
Zm00001d041732	AT5G57340	many-to-one	No_change_in_genomic_sequence	Gene_Tree/Direct_mapping	1-to-1
Zm00001d011901	AT4G28660	many-to-one	No_change_in_genomic_sequence	Direct_mapping	1-to-many
Zm00001d028130	AT1G47740	one-to-one	No_change_in_genomic_sequence	Gene_Tree/Direct_mapping	1-to-1
Zm00001d042690	AT1G34340	many-to-one	No_change_in_genomic_sequence	Gene_Tree/Direct_mapping	1-to-1
Zm00001d011900	AT1G03457	many-to-many	No_change_in_genomic_sequence	Gene_Tree/Direct_mapping	1-to-1
Zm00001d011900	AT4G03110	many-to-many	No_change_in_genomic_sequence	Gene_Tree/Direct_mapping	1-to-1
Zm00001d012240	AT1G22882	one-to-many	No_change_in_genomic_sequence	Gene_Tree/Direct_mapping	1-to-1
Zm00001d012240	AT1G71360	one-to-many	No_change_in_genomic_sequence	Gene_Tree/Direct_mapping	1-to-1
Zm00001d005846	AT1G10780	many-to-one	No_change_in_genomic_sequence	Gene_Tree/Direct_mapping	1-to-1
Zm00001d007113	AT5G57655	many-to-one	No_change_in_genomic_sequence	Gene_Tree/Direct_mapping	1-to-1
Zm00001d036222	AT1G06470	many-to-one	No_change_in_genomic_sequence	Gene_Tree/Direct_mapping	1-to-1
Zm00001d045338	AT1G31490	many-to-one	No_change_in_genomic_sequence	Gene_Tree/Direct_mapping	1-to-1
Zm00001d008890	AT1G78650	many-to-one	No_change_in_genomic_sequence	Gene_Tree/Direct_mapping	1-to-many
Zm00001d011036	AT1G07750	many-to-many	No_change_in_genomic_sequence	Gene_Tree/Direct_mapping	1-to-1
Zm00001d011036	AT2G28680	many-to-many	No_change_in_genomic_sequence	Gene_Tree/Direct_mapping	1-to-1
Zm00001d011899	AT5G14410	many-to-one	No_change_in_genomic_sequence	Gene_Tree/Direct_mapping	1-to-1
Zm00001d015328	AT3G55140	one-to-one	No_change_in_genomic_sequence	Gene_Tree/Direct_mapping	1-to-1
Zm00001d049709	AT1G33990	one-to-many	No_change_in_genomic_sequence	Gene_Tree/Direct_mapping	1-to-1
Zm00001d049709	AT4G09900	one-to-many	No_change_in_genomic_sequence	Gene_Tree/Direct_mapping	1-to-1
Zm00001d015714	AT5G46070	many-to-one	No_change_in_genomic_sequence	Gene_Tree/Direct_mapping	1-to-1
Zm00001d035303	AT3G12350	one-to-one	No_change_in_genomic_sequence	Gene_Tree/Direct_mapping	1-to-1
Zm00001d028129	AT2G18550	many-to-many	No_change_in_genomic_sequence	Gene_Tree/Direct_mapping	1-to-1
Zm00001d028129	AT4G36740	many-to-many	No_change_in_genomic_sequence	Gene_Tree/Direct_mapping	1-to-1
Zm00001d028129	AT5G66700	many-to-many	No_change_in_genomic_sequence	Gene_Tree/Direct_mapping	1-to-1
Zm00001d029559	AT5G15440	many-to-many	No_change_in_genomic_sequence	Gene_Tree/Direct_mapping	1-to-many
Zm00001d029559	AT5G39360	many-to-many	No_change_in_genomic_sequence	Gene_Tree/Direct_mapping	1-to-many
Zm00001d025753	AT2G43580	many-to-many	No_change_in_genomic_sequence	Gene_Tree/Direct_mapping	1-to-1
Zm00001d025753	AT2G43590	many-to-many	No_change_in_genomic_sequence	Gene_Tree/Direct_mapping	1-to-1
Zm00001d050121	AT4G22320	one-to-one	No_change_in_genomic_sequence	Gene_Tree/Direct_mapping	1-to-1
Zm00001d031534	AT2G19240	one-to-many	No_change_in_genomic_sequence	Gene_Tree/Direct_mapping	1-to-1
Zm00001d031534	AT4G29950	one-to-many	No_change_in_genomic_sequence	Gene_Tree/Direct_mapping	1-to-1
Zm00001d015014	AT3G48820	one-to-one	No_change_in_genomic_sequence	Gene_Tree/Direct_mapping	1-to-1
Zm00001d011035	AT1G19570	many-to-many	No_change_in_genomic_sequence	Gene_Tree/Direct_mapping	1-to-1
Zm00001d011035	AT1G75270	many-to-many	No_change_in_genomic_sequence	Gene_Tree/Direct_mapping	1-to-1
Zm00001d038647	AT5G36710	many-to-many	No_change_in_genomic_sequence	Gene_Tree/Direct_mapping	1-to-1
Zm00001d038647	AT5G36800	many-to-many	No_change_in_genomic_sequence	Gene_Tree/Direct_mapping	1-to-1
Zm00001d049712	AT2G02570	one-to-one	No_change_in_genomic_sequence	Gene_Tree/Direct_mapping	1-to-1
Zm00001d044646	AT5G51960	many-to-one	No_change_in_genomic_sequence	Direct_mapping	1-to-many
Zm00001d041627	AT1G68370	one-to-one	No_change_in_genomic_sequence	Gene_Tree/Direct_mapping	1-to-1
Zm00001d014883	AT3G02770	many-to-many	No_change_in_genomic_sequence	Gene_Tree/Direct_mapping	1-to-1
Zm00001d014883	AT5G16450	many-to-many	No_change_in_genomic_sequence	Gene_Tree/Direct_mapping	1-to-1
Zm00001d039395	AT4G39880	one-to-one	No_change_in_genomic_sequence	Gene_Tree/Direct_mapping	1-to-1
Zm00001d018339	AT4G30360	one-to-one	No_change_in_genomic_sequence	Gene_Tree/Direct_mapping	1-to-1
Zm00001d046480	AT5G64790	many-to-one	No_change_in_genomic_sequence	Gene_Tree/Direct_mapping	1-to-1
Zm00001d038641	AT3G28455	one-to-one	No_change_in_genomic_sequence	Gene_Tree/Direct_mapping	1-to-1
Zm00001d044647	AT3G56930	one-to-one	No_change_in_genomic_sequence	Gene_Tree/Direct_mapping	1-to-many
Zm00001d031290	AT2G04240	many-to-one	No_change_in_genomic_sequence	Gene_Tree/Direct_mapping	1-to-1
Zm00001d028128	AT1G19340	one-to-one	No_change_in_genomic_sequence	Gene_Tree/Direct_mapping	1-to-1
Zm00001d023583	AT3G19720	one-to-one	No_change_in_genomic_sequence	Gene_Tree/Direct_mapping	1-to-1
Zm00001d044646	AT3G24090	one-to-one	No_change_in_genomic_sequence	Direct_mapping	1-to-many
Zm00001d025860	AT2G35260	one-to-one	No_change_in_genomic_sequence	Gene_Tree/Direct_mapping	1-to-1
Zm00001d047531	AT3G08720	many-to-many	No_change_in_genomic_sequence	Gene_Tree/Direct_mapping	1-to-1
Zm00001d047531	AT3G08730	many-to-many	No_change_in_genomic_sequence	Gene_Tree/Direct_mapping	1-to-1
Zm00001d046363	AT4G33110	one-to-many	No_change_in_genomic_sequence	Gene_Tree/Direct_mapping	1-to-1
Zm00001d046363	AT4G33120	one-to-many	No_change_in_genomic_sequence	Gene_Tree/Direct_mapping	1-to-1
Zm00001d031136	AT3G22460	one-to-many	No_change_in_genomic_sequence	Gene_Tree/Direct_mapping	1-to-1
Zm00001d031136	AT4G14880	one-to-many	No_change_in_genomic_sequence	Gene_Tree/Direct_mapping	1-to-1
Zm00001d017540	AT4G38460	many-to-one	No_change_in_genomic_sequence	Gene_Tree/Direct_mapping	1-to-1
Zm00001d024248	AT3G59040	one-to-one	No_change_in_genomic_sequence	Gene_Tree/Direct_mapping	1-to-1
Zm00001d025752	AT1G05710	many-to-many	No_change_in_genomic_sequence	Direct_mapping	1-to-1
Zm00001d025752	AT2G31730	many-to-many	No_change_in_genomic_sequence	Direct_mapping	1-to-1
Zm00001d023784	AT3G17900	one-to-one	No_change_in_genomic_sequence	Gene_Tree/Direct_mapping	1-to-1
Zm00001d038084	AT3G63490	one-to-one	No_change_in_genomic_sequence	Gene_Tree/Direct_mapping	1-to-1
Zm00001d008224	AT1G15480	many-to-many	No_change_in_genomic_sequence	Gene_Tree/Direct_mapping	1-to-1
Zm00001d008224	AT1G80270	many-to-many	No_change_in_genomic_sequence	Gene_Tree/Direct_mapping	1-to-1
Zm00001d047532	AT1G03600	many-to-one	No_change_in_genomic_sequence	Gene_Tree/Direct_mapping	1-to-1
Zm00001d007318	AT2G16370	many-to-many	No_change_in_genomic_sequence	Gene_Tree/Direct_mapping	1-to-1
Zm00001d007318	AT4G34570	many-to-many	No_change_in_genomic_sequence	Gene_Tree/Direct_mapping	1-to-1
Zm00001d034415	AT1G05450	many-to-many	No_change_in_genomic_sequence	Gene_Tree/Direct_mapping	1-to-1
Zm00001d034415	AT3G22620	many-to-many	No_change_in_genomic_sequence	Gene_Tree/Direct_mapping	1-to-1
Zm00001d017539	AT1G53470	many-to-many	No_change_in_genomic_sequence	Gene_Tree/Direct_mapping	1-to-1
Zm00001d017539	AT1G78610	many-to-many	No_change_in_genomic_sequence	Gene_Tree/Direct_mapping	1-to-1
Zm00001d017539	AT3G14810	many-to-many	No_change_in_genomic_sequence	Gene_Tree/Direct_mapping	1-to-1
Zm00001d015367	AT2G39440	one-to-one	No_change_in_genomic_sequence	Gene_Tree/Direct_mapping	1-to-1
Zm00001d051851	AT5G08400	one-to-one	No_change_in_genomic_sequence	Gene_Tree/Direct_mapping	1-to-1
Zm00001d023659	AT5G62000	many-to-one	No_change_in_genomic_sequence	Gene_Tree/Direct_mapping	1-to-1
Zm00001d034414	AT3G22600	many-to-many	No_change_in_genomic_sequence	Direct_mapping	1-to-1
Zm00001d034414	AT4G14815	many-to-many	No_change_in_genomic_sequence	Direct_mapping	1-to-1
Zm00001d054011	AT5G42320	one-to-one	No_change_in_genomic_sequence	Gene_Tree/Direct_mapping	1-to-1
Zm00001d047533	AT3G51550	many-to-one	No_change_in_genomic_sequence	Gene_Tree/Direct_mapping	1-to-1
Zm00001d028773	AT3G06310	one-to-many	No_change_in_genomic_sequence	Gene_Tree/Direct_mapping	1-to-1
Zm00001d028773	AT5G18800	one-to-many	No_change_in_genomic_sequence	Gene_Tree/Direct_mapping	1-to-1
Zm00001d015729	AT4G32420	many-to-one	No_change_in_genomic_sequence	Gene_Tree/Direct_mapping	1-to-1
Zm00001d046362	AT4G20190	one-to-many	No_change_in_genomic_sequence	Gene_Tree/Direct_mapping	1-to-1
Zm00001d046362	AT5G44660	one-to-many	No_change_in_genomic_sequence	Gene_Tree/Direct_mapping	1-to-1
Zm00001d021392	AT2G24170	many-to-many	No_change_in_genomic_sequence	Gene_Tree/Direct_mapping	1-to-1
Zm00001d021392	AT5G10840	many-to-many	No_change_in_genomic_sequence	Gene_Tree/Direct_mapping	1-to-1
Zm00001d021392	AT5G25100	many-to-many	No_change_in_genomic_sequence	Gene_Tree/Direct_mapping	1-to-1
Zm00001d022303	AT5G50600	one-to-many	No_change_in_genomic_sequence	Gene_Tree/Direct_mapping	1-to-1
Zm00001d022303	AT5G50700	one-to-many	No_change_in_genomic_sequence	Gene_Tree/Direct_mapping	1-to-1
Zm00001d011585	AT2G33250	many-to-many	No_change_in_genomic_sequence	Gene_Tree/Direct_mapping	1-to-1
Zm00001d011585	AT3G04310	many-to-many	No_change_in_genomic_sequence	Gene_Tree/Direct_mapping	1-to-1
Zm00001d044648	AT3G10740	many-to-many	No_change_in_genomic_sequence	Gene_Tree/Direct_mapping	1-to-1
Zm00001d044648	AT5G26120	many-to-many	No_change_in_genomic_sequence	Gene_Tree/Direct_mapping	1-to-1
Zm00001d015329	AT5G49555	one-to-one	No_change_in_genomic_sequence	Gene_Tree/Direct_mapping	1-to-1
Zm00001d047534	AT4G19210	many-to-one	No_change_in_genomic_sequence	Gene_Tree/Direct_mapping	1-to-1
Zm00001d054010	AT1G76250	one-to-one	No_change_in_genomic_sequence	Gene_Tree/Direct_mapping	1-to-1
Zm00001d026076	AT4G23030	many-to-one	No_change_in_genomic_sequence	Gene_Tree/Direct_mapping	1-to-1
Zm00001d025751	AT2G43320	many-to-one	No_change_in_genomic_sequence	Gene_Tree/Direct_mapping	1-to-1
Zm00001d043009	AT4G28590	one-to-one	No_change_in_genomic_sequence	Gene_Tree/Direct_mapping	1-to-1
Zm00001d054009	AT2G17670	one-to-one	No_change_in_genomic_sequence	Gene_Tree/Direct_mapping	1-to-1
Zm00001d013976	AT3G02680	one-to-one	No_change_in_genomic_sequence	Gene_Tree/Direct_mapping	1-to-1
Zm00001d042469	AT3G27340	one-to-one	No_change_in_genomic_sequence	Gene_Tree/Direct_mapping	1-to-1
Zm00001d014917	AT3G23130	one-to-one	No_change_in_genomic_sequence	Gene_Tree/Direct_mapping	1-to-1
Zm00001d023781	AT1G22240	one-to-many	No_change_in_genomic_sequence	Gene_Tree/Direct_mapping	1-to-1
Zm00001d023781	AT1G35730	one-to-many	No_change_in_genomic_sequence	Gene_Tree/Direct_mapping	1-to-1
Zm00001d023781	AT1G78160	one-to-many	No_change_in_genomic_sequence	Gene_Tree/Direct_mapping	1-to-1
Zm00001d023781	AT4G08840	one-to-many	No_change_in_genomic_sequence	Gene_Tree/Direct_mapping	1-to-1
Zm00001d009275	AT1G40087	many-to-many	No_change_in_genomic_sequence	Direct_mapping	1-to-1
Zm00001d009275	AT3G30200	many-to-many	No_change_in_genomic_sequence	Direct_mapping	1-to-1
1:193514433-193515688	AT1G23410	many-to-many	No_sequence_change_in_v4	CrossMap/Mummer	1-to-0
1:193514433-193515688	AT2G47110	many-to-many	No_sequence_change_in_v4	CrossMap/Mummer	1-to-0
1:193514433-193515688	AT3G62250	many-to-many	No_sequence_change_in_v4	CrossMap/Mummer	1-to-0
Zm00001d052111	AT5G35560	one-to-one	No_change_in_genomic_sequence	Gene_Tree/Direct_mapping	1-to-1
Zm00001d013589	AT2G30880	many-to-one	No_change_in_genomic_sequence	Gene_Tree/Direct_mapping	1-to-1
Zm00001d028774	AT5G07140	many-to-many	No_change_in_genomic_sequence	Gene_Tree/Direct_mapping	1-to-1
Zm00001d028774	AT5G58520	many-to-many	No_change_in_genomic_sequence	Gene_Tree/Direct_mapping	1-to-1
Zm00001d038650	AT1G09850	one-to-one	No_change_in_genomic_sequence	Gene_Tree/Direct_mapping	1-to-1
Zm00001d025750	AT1G65430	many-to-one	No_change_in_genomic_sequence	Gene_Tree/Direct_mapping	1-to-1
Zm00001d047679	AT1G09160	many-to-one	No_change_in_genomic_sequence	Gene_Tree/Direct_mapping	1-to-1
Zm00001d011613	AT3G22450	one-to-one	No_change_in_genomic_sequence	Gene_Tree/Direct_mapping	1-to-1
Zm00001d050043	AT1G19660	many-to-many	No_change_in_genomic_sequence	Gene_Tree/Direct_mapping	1-to-1
Zm00001d050043	AT1G75380	many-to-many	No_change_in_genomic_sequence	Gene_Tree/Direct_mapping	1-to-1
Zm00001d013590	AT1G13980	one-to-one	No_change_in_genomic_sequence	Gene_Tree/Direct_mapping	1-to-1
Zm00001d050633	AT1G67850	many-to-one	No_change_in_genomic_sequence	Gene_Tree/Direct_mapping	1-to-1
Zm00001d005688	AT1G10400	many-to-many	No_change_in_genomic_sequence	Gene_Tree/Direct_mapping	1-to-1
Zm00001d005688	AT2G16890	many-to-many	No_change_in_genomic_sequence	Gene_Tree/Direct_mapping	1-to-1
Zm00001d005688	AT5G14860	many-to-many	No_change_in_genomic_sequence	Gene_Tree/Direct_mapping	1-to-1
Zm00001d020938	AT5G06839	many-to-one	No_change_in_genomic_sequence	Gene_Tree/Direct_mapping	1-to-1
Zm00001d027987	AT1G22490	many-to-many	No_change_in_genomic_sequence	Gene_Tree/Direct_mapping	1-to-1
Zm00001d027987	AT1G72210	many-to-many	No_change_in_genomic_sequence	Gene_Tree/Direct_mapping	1-to-1
Zm00001d010047	AT5G11390	many-to-one	No_change_in_genomic_sequence	Gene_Tree/Direct_mapping	1-to-1
Zm00001d050965	AT2G17130	many-to-many	No_change_in_genomic_sequence	Gene_Tree/Direct_mapping	1-to-1
Zm00001d050965	AT4G35260	many-to-many	No_change_in_genomic_sequence	Gene_Tree/Direct_mapping	1-to-1
Zm00001d027324	AT5G09860	one-to-one	No_change_in_genomic_sequence	Gene_Tree/Direct_mapping	1-to-1
Zm00001d005632	AT1G78590	one-to-one	No_change_in_genomic_sequence	Gene_Tree/Direct_mapping	1-to-1
Zm00001d030618	AT2G47380	many-to-many	No_change_in_genomic_sequence	Gene_Tree/Direct_mapping	1-to-1
Zm00001d030618	AT5G61310	many-to-many	No_change_in_genomic_sequence	Gene_Tree/Direct_mapping	1-to-1
Zm00001d018853	AT5G06570	many-to-one	No_change_in_genomic_sequence	Gene_Tree/Direct_mapping	1-to-1
Zm00001d024507	AT1G64860	many-to-one	No_change_in_genomic_sequence	Gene_Tree/Direct_mapping	1-to-many
Zm00001d010048	AT3G11020	one-to-many	No_change_in_genomic_sequence	Gene_Tree/Direct_mapping	1-to-1
Zm00001d010048	AT5G05410	one-to-many	No_change_in_genomic_sequence	Gene_Tree/Direct_mapping	1-to-1
Zm00001d020939	AT1G73730	many-to-one	No_change_in_genomic_sequence	Gene_Tree/Direct_mapping	1-to-1
Zm00001d042931	AT5G42450	one-to-one	No_change_in_genomic_sequence	Gene_Tree/Direct_mapping	1-to-1
Zm00001d004855	AT5G09810	many-to-one	No_change_in_genomic_sequence	Gene_Tree/Direct_mapping	1-to-1
Zm00001d028010	AT5G11980	many-to-one	No_change_in_genomic_sequence	Gene_Tree/Direct_mapping	1-to-1
Zm00001d046792	AT4G26470	many-to-one	No_change_in_genomic_sequence	Gene_Tree/Direct_mapping	1-to-1
Zm00001d016802	AT1G77490	many-to-many	No_change_in_genomic_sequence	Gene_Tree/Direct_mapping	1-to-1
Zm00001d016802	AT4G08390	many-to-many	No_change_in_genomic_sequence	Gene_Tree/Direct_mapping	1-to-1
Zm00001d041884	AT1G73820	one-to-one	No_change_in_genomic_sequence	Gene_Tree/Direct_mapping	1-to-1
Zm00001d026490	AT2G18960	many-to-many	No_change_in_genomic_sequence	Gene_Tree/Direct_mapping	1-to-1
Zm00001d026490	AT4G30190	many-to-many	No_change_in_genomic_sequence	Gene_Tree/Direct_mapping	1-to-1
Zm00001d026490	AT5G57350	many-to-many	No_change_in_genomic_sequence	Gene_Tree/Direct_mapping	1-to-1
Zm00001d021828	AT1G10180	one-to-one	No_change_in_genomic_sequence	Gene_Tree/Direct_mapping	1-to-1
Zm00001d025668	AT5G56240	many-to-many	No_change_in_genomic_sequence	Gene_Tree/Direct_mapping	1-to-1
Zm00001d025668	AT5G56250	many-to-many	No_change_in_genomic_sequence	Gene_Tree/Direct_mapping	1-to-1
Zm00001d003000	AT3G60410	many-to-many	No_change_in_genomic_sequence	Gene_Tree/Direct_mapping	1-to-1
Zm00001d003000	AT4G17440	many-to-many	No_change_in_genomic_sequence	Gene_Tree/Direct_mapping	1-to-1
Zm00001d049826	AT1G27310	many-to-many	No_change_in_genomic_sequence	Direct_mapping	1-to-1
Zm00001d049826	AT1G27970	many-to-many	No_change_in_genomic_sequence	Direct_mapping	1-to-1
Zm00001d002999	AT4G21200	many-to-one	No_change_in_genomic_sequence	Gene_Tree/Direct_mapping	1-to-1
Zm00001d028093	AT2G22950	many-to-many	No_change_in_genomic_sequence	Gene_Tree/Direct_mapping	1-to-1
Zm00001d028093	AT4G37640	many-to-many	No_change_in_genomic_sequence	Gene_Tree/Direct_mapping	1-to-1
Zm00001d008932	AT2G30050	many-to-many	No_change_in_genomic_sequence	Gene_Tree/Direct_mapping	1-to-1
Zm00001d008932	AT3G01340	many-to-many	No_change_in_genomic_sequence	Gene_Tree/Direct_mapping	1-to-1
Zm00001d007489	AT2G23530	many-to-many	No_change_in_genomic_sequence	Gene_Tree/Direct_mapping	1-to-1
Zm00001d007489	AT4G37110	many-to-many	No_change_in_genomic_sequence	Gene_Tree/Direct_mapping	1-to-1
Zm00001d038037	AT1G17220	one-to-one	No_change_in_genomic_sequence	Direct_mapping	1-to-1
Zm00001d042594	AT1G61720	many-to-one	No_change_in_genomic_sequence	Gene_Tree/Direct_mapping	1-to-1
Zm00001d008261	AT1G50490	many-to-many	No_change_in_genomic_sequence	Direct_mapping	many-to-1
Zm00001d008261	AT3G20060	many-to-many	No_change_in_genomic_sequence	Direct_mapping	many-to-1
Zm00001d006731	AT1G27760	many-to-one	No_change_in_genomic_sequence	Gene_Tree/Direct_mapping	1-to-1
Zm00001d013074	AT3G54620	many-to-many	No_change_in_genomic_sequence	Gene_Tree/Direct_mapping	1-to-1
Zm00001d013074	AT4G02640	many-to-many	No_change_in_genomic_sequence	Gene_Tree/Direct_mapping	1-to-1
Zm00001d028779	AT1G18320	one-to-many	No_change_in_genomic_sequence	Gene_Tree/Direct_mapping	1-to-1
Zm00001d028779	AT3G10110	one-to-many	No_change_in_genomic_sequence	Gene_Tree/Direct_mapping	1-to-1
Zm00001d047262	AT2G19720	one-to-many	No_change_in_genomic_sequence	Gene_Tree/Direct_mapping	1-to-1
Zm00001d047262	AT4G29430	one-to-many	No_change_in_genomic_sequence	Gene_Tree/Direct_mapping	1-to-1
Zm00001d025542	AT1G44790	one-to-one	No_change_in_genomic_sequence	Gene_Tree/Direct_mapping	1-to-1
Zm00001d038995	AT1G78870	many-to-one	No_change_in_genomic_sequence	Gene_Tree/Direct_mapping	1-to-1
Zm00001d028092	AT4G37630	many-to-one	No_change_in_genomic_sequence	Gene_Tree/Direct_mapping	1-to-1
Zm00001d048288	AT1G54200	many-to-many	No_change_in_genomic_sequence	Gene_Tree/Direct_mapping	1-to-1
Zm00001d048288	AT3G13980	many-to-many	No_change_in_genomic_sequence	Gene_Tree/Direct_mapping	1-to-1
Zm00001d030676	AT3G09470	one-to-one	No_change_in_genomic_sequence	Gene_Tree/Direct_mapping	1-to-1
Zm00001d002319	AT4G19860	one-to-one	No_change_in_genomic_sequence	Gene_Tree/Direct_mapping	1-to-1
Zm00001d042596	AT4G10030	one-to-one	No_change_in_genomic_sequence	Gene_Tree/Direct_mapping	1-to-1
Zm00001d014361	AT1G05170	many-to-many	No_change_in_genomic_sequence	Gene_Tree/Direct_mapping	1-to-1
Zm00001d014361	AT2G32430	many-to-many	No_change_in_genomic_sequence	Gene_Tree/Direct_mapping	1-to-1
Zm00001d014361	AT4G26940	many-to-many	No_change_in_genomic_sequence	Gene_Tree/Direct_mapping	1-to-1
Zm00001d028112	AT3G49870	many-to-many	No_change_in_genomic_sequence	Gene_Tree/Direct_mapping	1-to-1
Zm00001d028112	AT5G67560	many-to-many	No_change_in_genomic_sequence	Gene_Tree/Direct_mapping	1-to-1
Zm00001d021488	AT1G70150	one-to-one	No_change_in_genomic_sequence	Gene_Tree/Direct_mapping	1-to-1
Zm00001d037934	AT2G47650	many-to-many	No_change_in_genomic_sequence	Gene_Tree/Direct_mapping	1-to-1
Zm00001d037934	AT3G62830	many-to-many	No_change_in_genomic_sequence	Gene_Tree/Direct_mapping	1-to-1
Zm00001d028780	AT2G20230	one-to-many	No_change_in_genomic_sequence	Gene_Tree/Direct_mapping	1-to-1
Zm00001d028780	AT4G28770	one-to-many	No_change_in_genomic_sequence	Gene_Tree/Direct_mapping	1-to-1
Zm00001d025111	AT1G04140	many-to-many	No_change_in_genomic_sequence	Gene_Tree/Direct_mapping	1-to-1
Zm00001d025111	AT5G43930	many-to-many	No_change_in_genomic_sequence	Gene_Tree/Direct_mapping	1-to-1
Zm00001d020686	AT1G05010	many-to-many	No_change_in_genomic_sequence	Gene_Tree/Direct_mapping	1-to-1
Zm00001d020686	AT1G12010	many-to-many	No_change_in_genomic_sequence	Gene_Tree/Direct_mapping	1-to-1
Zm00001d020686	AT1G62380	many-to-many	No_change_in_genomic_sequence	Gene_Tree/Direct_mapping	1-to-1
Zm00001d008262	AT3G20070	many-to-one	No_change_in_genomic_sequence	Gene_Tree/Direct_mapping	1-to-1
Zm00001d010534	AT3G46460	many-to-many	No_change_in_genomic_sequence	Gene_Tree/Direct_mapping	1-to-1
Zm00001d010534	AT5G59300	many-to-many	No_change_in_genomic_sequence	Gene_Tree/Direct_mapping	1-to-1
Zm00001d005036	AT5G01020	many-to-one	No_change_in_genomic_sequence	Gene_Tree/Direct_mapping	1-to-1
Zm00001d016164	AT1G17145	many-to-many	No_change_in_genomic_sequence	Gene_Tree/Direct_mapping	1-to-1
Zm00001d016164	AT1G78420	many-to-many	No_change_in_genomic_sequence	Gene_Tree/Direct_mapping	1-to-1
Zm00001d042929	AT3G46460	many-to-many	No_change_in_genomic_sequence	Gene_Tree/Direct_mapping	1-to-1
Zm00001d042929	AT5G59300	many-to-many	No_change_in_genomic_sequence	Gene_Tree/Direct_mapping	1-to-1
Zm00001d006749	AT1G49840	many-to-many	No_change_in_genomic_sequence	Gene_Tree/Direct_mapping	1-to-1
Zm00001d006749	AT3G19540	many-to-many	No_change_in_genomic_sequence	Gene_Tree/Direct_mapping	1-to-1
1:250605596-250607038	AT1G67160	many-to-many	No_sequence_change_in_v4	CrossMap/Mummer	1-to-0
1:250605596-250607038	AT3G03726	many-to-many	No_sequence_change_in_v4	CrossMap/Mummer	1-to-0
1:250605596-250607038	AT3G03730	many-to-many	No_sequence_change_in_v4	CrossMap/Mummer	1-to-0
1:250605596-250607038	AT3G22345	many-to-many	No_sequence_change_in_v4	CrossMap/Mummer	1-to-0
1:250605596-250607038	AT4G12810	many-to-many	No_sequence_change_in_v4	CrossMap/Mummer	1-to-0
1:250605596-250607038	AT4G12820	many-to-many	No_sequence_change_in_v4	CrossMap/Mummer	1-to-0
1:250605596-250607038	AT5G55150	many-to-many	No_sequence_change_in_v4	CrossMap/Mummer	1-to-0
Zm00001d028111	AT3G49880	many-to-many	No_change_in_genomic_sequence	Gene_Tree/Direct_mapping	1-to-1
Zm00001d028111	AT5G67540	many-to-many	No_change_in_genomic_sequence	Gene_Tree/Direct_mapping	1-to-1
Zm00001d015377	AT2G35130	one-to-one	No_change_in_genomic_sequence	Gene_Tree/Direct_mapping	1-to-1
Zm00001d031205	AT1G45050	many-to-many	No_change_in_genomic_sequence	Gene_Tree/Direct_mapping	1-to-1
Zm00001d031205	AT5G42990	many-to-many	No_change_in_genomic_sequence	Gene_Tree/Direct_mapping	1-to-1
Zm00001d010294	AT2G26920	many-to-many	No_change_in_genomic_sequence	Gene_Tree/Direct_mapping	1-to-1
Zm00001d010294	AT5G12120	many-to-many	No_change_in_genomic_sequence	Gene_Tree/Direct_mapping	1-to-1
Zm00001d016786	AT1G35620	many-to-one	No_change_in_genomic_sequence	Gene_Tree/Direct_mapping	1-to-1
Zm00001d009908	AT2G47650	many-to-many	No_change_in_genomic_sequence	Gene_Tree/Direct_mapping	1-to-1
Zm00001d009908	AT3G62830	many-to-many	No_change_in_genomic_sequence	Gene_Tree/Direct_mapping	1-to-1
Zm00001d047860	AT1G21910	many-to-many	No_change_in_genomic_sequence	Gene_Tree/Direct_mapping	1-to-1
Zm00001d047860	AT1G44830	many-to-many	No_change_in_genomic_sequence	Gene_Tree/Direct_mapping	1-to-1
Zm00001d027518	AT2G47450	one-to-one	No_change_in_genomic_sequence	Gene_Tree/Direct_mapping	1-to-1
Zm00001d002317	AT1G64810	one-to-one	No_change_in_genomic_sequence	Gene_Tree/Direct_mapping	1-to-many
Zm00001d017167	AT2G31800	one-to-many	No_change_in_genomic_sequence	Gene_Tree/Direct_mapping	1-to-1
Zm00001d017167	AT2G43850	one-to-many	No_change_in_genomic_sequence	Gene_Tree/Direct_mapping	1-to-1
Zm00001d017167	AT3G59830	one-to-many	No_change_in_genomic_sequence	Gene_Tree/Direct_mapping	1-to-1
Zm00001d047702	AT2G38480	many-to-one	No_change_in_genomic_sequence	Gene_Tree/Direct_mapping	1-to-1
Zm00001d020953	AT1G20925	many-to-many	No_change_in_genomic_sequence	Gene_Tree/Direct_mapping	1-to-many
Zm00001d020953	AT1G76520	many-to-many	No_change_in_genomic_sequence	Gene_Tree/Direct_mapping	1-to-many
Zm00001d020953	AT1G76530	many-to-many	No_change_in_genomic_sequence	Gene_Tree/Direct_mapping	1-to-many
Zm00001d028109	AT5G67530	one-to-one	No_change_in_genomic_sequence	Gene_Tree/Direct_mapping	1-to-1
Zm00001d036137	AT1G08510	many-to-one	No_change_in_genomic_sequence	Gene_Tree/Direct_mapping	1-to-1
Zm00001d047701	AT2G38440	many-to-one	No_change_in_genomic_sequence	Gene_Tree/Direct_mapping	1-to-1
Zm00001d047699	AT1G06960	many-to-many	No_change_in_genomic_sequence	Gene_Tree/Direct_mapping	1-to-1
Zm00001d047699	AT2G30260	many-to-many	No_change_in_genomic_sequence	Gene_Tree/Direct_mapping	1-to-1
Zm00001d011526	AT1G17160	one-to-one	No_change_in_genomic_sequence	Gene_Tree/Direct_mapping	1-to-many
Zm00001d017168	AT2G31810	many-to-one	No_change_in_genomic_sequence	Gene_Tree/Direct_mapping	1-to-1
Zm00001d021881	AT3G03890	one-to-one	No_change_in_genomic_sequence	Gene_Tree/Direct_mapping	1-to-1
Zm00001d042810	AT1G07270	many-to-many	No_change_in_genomic_sequence	Gene_Tree/Direct_mapping	1-to-many
Zm00001d042810	AT2G29680	many-to-many	No_change_in_genomic_sequence	Gene_Tree/Direct_mapping	1-to-many
Zm00001d034941	AT4G27100	many-to-many	No_change_in_genomic_sequence	Gene_Tree/Direct_mapping	1-to-1
Zm00001d034941	AT5G54780	many-to-many	No_change_in_genomic_sequence	Gene_Tree/Direct_mapping	1-to-1
Zm00001d031459	AT1G63020	one-to-one	No_change_in_genomic_sequence	Gene_Tree/Direct_mapping	many-to-1
Zm00001d045160	AT1G31170	one-to-one	No_change_in_genomic_sequence	Gene_Tree/Direct_mapping	1-to-1
Zm00001d013076	AT3G09630	many-to-many	No_change_in_genomic_sequence	Gene_Tree/Direct_mapping	1-to-1
Zm00001d013076	AT5G02870	many-to-many	No_change_in_genomic_sequence	Gene_Tree/Direct_mapping	1-to-1
Zm00001d025003	AT3G07020	one-to-one	No_change_in_genomic_sequence	Gene_Tree/Direct_mapping	1-to-1
Zm00001d052194	AT4G25200	one-to-many	No_change_in_genomic_sequence	Gene_Tree/Direct_mapping	1-to-1
Zm00001d052194	AT5G51440	one-to-many	No_change_in_genomic_sequence	Gene_Tree/Direct_mapping	1-to-1
Zm00001d015816	AT2G04540	one-to-one	No_change_in_genomic_sequence	Gene_Tree/Direct_mapping	1-to-1
Zm00001d002316	AT1G31280	many-to-many	No_change_in_genomic_sequence	Gene_Tree/Direct_mapping	1-to-1
Zm00001d002316	AT1G31290	many-to-many	No_change_in_genomic_sequence	Gene_Tree/Direct_mapping	1-to-1
Zm00001d013652	AT1G58030	many-to-many	No_change_in_genomic_sequence	Gene_Tree/Direct_mapping	1-to-1
Zm00001d013652	AT5G36940	many-to-many	No_change_in_genomic_sequence	Gene_Tree/Direct_mapping	1-to-1
Zm00001d004119	AT1G79940	one-to-many	No_change_in_genomic_sequence	Gene_Tree/Direct_mapping	1-to-1
Zm00001d004119	AT4G21180	one-to-many	No_change_in_genomic_sequence	Gene_Tree/Direct_mapping	1-to-1
Zm00001d006052	AT2G24420	many-to-many	No_change_in_genomic_sequence	Gene_Tree/Direct_mapping	1-to-1
Zm00001d006052	AT4G31340	many-to-many	No_change_in_genomic_sequence	Gene_Tree/Direct_mapping	1-to-1
Zm00001d026187	AT3G60480	one-to-one	No_change_in_genomic_sequence	Gene_Tree/Direct_mapping	1-to-1
Zm00001d013093	AT5G35220	many-to-one	No_change_in_genomic_sequence	Gene_Tree/Direct_mapping	1-to-1
Zm00001d008256	AT5G19180	one-to-one	No_change_in_genomic_sequence	Gene_Tree/Direct_mapping	1-to-1
Zm00001d047471	AT3G57300	many-to-one	No_change_in_genomic_sequence	Gene_Tree/Direct_mapping	1-to-1
Zm00001d036447	AT3G15351	one-to-one	No_change_in_genomic_sequence	Gene_Tree/Direct_mapping	1-to-1
Zm00001d029983	AT4G17090	many-to-one	No_change_in_genomic_sequence	Gene_Tree/Direct_mapping	1-to-1
Zm00001d049916	AT1G75500	many-to-one	No_change_in_genomic_sequence	Gene_Tree/Direct_mapping	1-to-1
Zm00001d045159	AT2G17570	many-to-one	No_change_in_genomic_sequence	Gene_Tree/Direct_mapping	1-to-1
Zm00001d031806	AT2G23440	many-to-one	No_change_in_genomic_sequence	Gene_Tree/Direct_mapping	1-to-1
Zm00001d002314	AT1G56090	one-to-one	No_change_in_genomic_sequence	Gene_Tree/Direct_mapping	1-to-1
Zm00001d037593	AT3G53760	one-to-one	No_change_in_genomic_sequence	Gene_Tree/Direct_mapping	1-to-1
Zm00001d041049	AT1G66620	one-to-many	No_change_in_genomic_sequence	Gene_Tree/Direct_mapping	1-to-1
Zm00001d041049	AT1G66630	one-to-many	No_change_in_genomic_sequence	Gene_Tree/Direct_mapping	1-to-1
Zm00001d041049	AT1G66650	one-to-many	No_change_in_genomic_sequence	Gene_Tree/Direct_mapping	1-to-1
Zm00001d041049	AT1G66660	one-to-many	No_change_in_genomic_sequence	Gene_Tree/Direct_mapping	1-to-1
Zm00001d041049	AT5G37870	one-to-many	No_change_in_genomic_sequence	Gene_Tree/Direct_mapping	1-to-1
Zm00001d041049	AT5G37890	one-to-many	No_change_in_genomic_sequence	Gene_Tree/Direct_mapping	1-to-1
Zm00001d041049	AT5G37910	one-to-many	No_change_in_genomic_sequence	Gene_Tree/Direct_mapping	1-to-1
Zm00001d041049	AT5G37930	one-to-many	No_change_in_genomic_sequence	Gene_Tree/Direct_mapping	1-to-1
Zm00001d041049	AT5G62800	one-to-many	No_change_in_genomic_sequence	Gene_Tree/Direct_mapping	1-to-1
Zm00001d037204	AT5G09440	one-to-many	No_change_in_genomic_sequence	Gene_Tree/Direct_mapping	1-to-1
Zm00001d037204	AT5G64260	one-to-many	No_change_in_genomic_sequence	Gene_Tree/Direct_mapping	1-to-1
Zm00001d035783	AT1G56210	one-to-one	No_change_in_genomic_sequence	Gene_Tree/Direct_mapping	1-to-1
Zm00001d024421	AT1G12350	many-to-many	No_change_in_genomic_sequence	Gene_Tree/Direct_mapping	1-to-1
Zm00001d024421	AT5G02080	many-to-many	No_change_in_genomic_sequence	Gene_Tree/Direct_mapping	1-to-1
Zm00001d005459	AT5G28050	many-to-one	No_change_in_genomic_sequence	Gene_Tree/Direct_mapping	1-to-1
Zm00001d032311	AT1G23870	many-to-many	No_change_in_genomic_sequence	Gene_Tree/Direct_mapping	1-to-1
Zm00001d032311	AT1G60140	many-to-many	No_change_in_genomic_sequence	Gene_Tree/Direct_mapping	1-to-1
Zm00001d032311	AT1G70290	many-to-many	No_change_in_genomic_sequence	Gene_Tree/Direct_mapping	1-to-1
Zm00001d022489	AT4G02620	many-to-one	No_change_in_genomic_sequence	Direct_mapping	1-to-1
Zm00001d024037	AT2G25630	many-to-many	No_change_in_genomic_sequence	Gene_Tree/Direct_mapping	1-to-1
Zm00001d024037	AT2G44450	many-to-many	No_change_in_genomic_sequence	Gene_Tree/Direct_mapping	1-to-1
Zm00001d024037	AT2G44480	many-to-many	No_change_in_genomic_sequence	Gene_Tree/Direct_mapping	1-to-1
Zm00001d024037	AT3G60130	many-to-many	No_change_in_genomic_sequence	Gene_Tree/Direct_mapping	1-to-1
Zm00001d024037	AT5G42260	many-to-many	No_change_in_genomic_sequence	Gene_Tree/Direct_mapping	1-to-1
Zm00001d024037	AT5G44640	many-to-many	No_change_in_genomic_sequence	Gene_Tree/Direct_mapping	1-to-1
Zm00001d037633	AT1G68680	one-to-one	No_change_in_genomic_sequence	Direct_mapping	1-to-many
Zm00001d049007	AT1G14510	many-to-many	No_change_in_genomic_sequence	Gene_Tree/Direct_mapping	many-to-1
Zm00001d049007	AT2G02470	many-to-many	No_change_in_genomic_sequence	Gene_Tree/Direct_mapping	many-to-1
Zm00001d019479	AT1G32900	one-to-one	No_change_in_genomic_sequence	Gene_Tree/Direct_mapping	1-to-1
Zm00001d049652	AT5G14250	one-to-one	No_change_in_genomic_sequence	Gene_Tree/Direct_mapping	1-to-1
Zm00001d032873	AT2G36950	many-to-many	No_change_in_genomic_sequence	Gene_Tree/Direct_mapping	1-to-1
Zm00001d032873	AT5G03380	many-to-many	No_change_in_genomic_sequence	Gene_Tree/Direct_mapping	1-to-1
Zm00001d021791	AT1G11210	one-to-many	No_change_in_genomic_sequence	Gene_Tree/Direct_mapping	1-to-1
Zm00001d021791	AT1G11220	one-to-many	No_change_in_genomic_sequence	Gene_Tree/Direct_mapping	1-to-1
Zm00001d021791	AT1G11230	one-to-many	No_change_in_genomic_sequence	Gene_Tree/Direct_mapping	1-to-1
Zm00001d021791	AT1G61260	one-to-many	No_change_in_genomic_sequence	Gene_Tree/Direct_mapping	1-to-1
Zm00001d027373	AT3G48750	many-to-one	No_change_in_genomic_sequence	Gene_Tree/Direct_mapping	1-to-1
Zm00001d048614	AT1G07615	many-to-one	No_change_in_genomic_sequence	Gene_Tree/Direct_mapping	1-to-1
Zm00001d006053	AT2G24430	one-to-one	No_change_in_genomic_sequence	Gene_Tree/Direct_mapping	1-to-1
Zm00001d018323	AT4G25780	one-to-one	No_change_in_genomic_sequence	Gene_Tree/Direct_mapping	1-to-1
Zm00001d051881	AT5G04430	one-to-one	No_change_in_genomic_sequence	Gene_Tree/Direct_mapping	1-to-1
Zm00001d046348	AT5G26040	one-to-one	No_change_in_genomic_sequence	Gene_Tree/Direct_mapping	1-to-1
Zm00001d007164	AT2G38370	many-to-many	No_change_in_genomic_sequence	Gene_Tree/Direct_mapping	1-to-1
Zm00001d007164	AT3G51720	many-to-many	No_change_in_genomic_sequence	Gene_Tree/Direct_mapping	1-to-1
Zm00001d037159	AT1G48620	one-to-many	No_change_in_genomic_sequence	Gene_Tree/Direct_mapping	1-to-1
Zm00001d037159	AT3G18035	one-to-many	No_change_in_genomic_sequence	Gene_Tree/Direct_mapping	1-to-1
Zm00001d009803	AT5G47890	many-to-one	No_change_in_genomic_sequence	Gene_Tree/Direct_mapping	1-to-1
Zm00001d049651	AT5G14370	many-to-one	No_change_in_genomic_sequence	Gene_Tree/Direct_mapping	1-to-1
Zm00001d028915	AT3G15095	many-to-one	No_change_in_genomic_sequence	Direct_mapping	1-to-many
Zm00001d029023	AT2G38650	many-to-one	No_change_in_genomic_sequence	Gene_Tree/Direct_mapping	1-to-1
Zm00001d048979	AT4G10120	one-to-one	No_change_in_genomic_sequence	Gene_Tree/Direct_mapping	1-to-1
Zm00001d039526	AT4G33080	many-to-one	No_change_in_genomic_sequence	Gene_Tree/Direct_mapping	1-to-1
Zm00001d037291	AT1G14840	many-to-many	No_change_in_genomic_sequence	Gene_Tree/Direct_mapping	1-to-1
Zm00001d037291	AT1G24764	many-to-many	No_change_in_genomic_sequence	Gene_Tree/Direct_mapping	1-to-1
Zm00001d037291	AT1G68060	many-to-many	No_change_in_genomic_sequence	Gene_Tree/Direct_mapping	1-to-1
Zm00001d037291	AT2G01750	many-to-many	No_change_in_genomic_sequence	Gene_Tree/Direct_mapping	1-to-1
Zm00001d037158	AT1G44810	many-to-many	No_change_in_genomic_sequence	Gene_Tree/Direct_mapping	1-to-1
Zm00001d037158	AT1G66420	many-to-many	No_change_in_genomic_sequence	Gene_Tree/Direct_mapping	1-to-1
Zm00001d037158	AT4G00238	many-to-many	No_change_in_genomic_sequence	Gene_Tree/Direct_mapping	1-to-1
Zm00001d037158	AT4G00250	many-to-many	No_change_in_genomic_sequence	Gene_Tree/Direct_mapping	1-to-1
Zm00001d037158	AT4G00610	many-to-many	No_change_in_genomic_sequence	Gene_Tree/Direct_mapping	1-to-1
Zm00001d037158	AT4G01260	many-to-many	No_change_in_genomic_sequence	Gene_Tree/Direct_mapping	1-to-1
Zm00001d026617	AT5G23400	one-to-one	No_change_in_genomic_sequence	Gene_Tree/Direct_mapping	1-to-1
Zm00001d032781	AT1G07040	one-to-one	No_change_in_genomic_sequence	Gene_Tree/Direct_mapping	1-to-1
Zm00001d007038	AT2G27020	many-to-one	No_change_in_genomic_sequence	Gene_Tree/Direct_mapping	1-to-1
Zm00001d015783	AT3G15800	many-to-one	No_change_in_genomic_sequence	Gene_Tree/Direct_mapping	1-to-many
Zm00001d048147	AT1G28490	many-to-one	No_change_in_genomic_sequence	Gene_Tree/Direct_mapping	1-to-1
Zm00001d020021	AT5G52220	one-to-one	No_change_in_genomic_sequence	Gene_Tree/Direct_mapping	1-to-1
Zm00001d022021	AT4G33925	one-to-one	No_change_in_genomic_sequence	Gene_Tree/Direct_mapping	1-to-1
Zm00001d021739	AT1G11380	one-to-one	No_change_in_genomic_sequence	Gene_Tree/Direct_mapping	1-to-1
Zm00001d026619	AT5G08570	many-to-many	No_change_in_genomic_sequence	Gene_Tree/Direct_mapping	1-to-1
Zm00001d026619	AT5G63680	many-to-many	No_change_in_genomic_sequence	Gene_Tree/Direct_mapping	1-to-1
Zm00001d018419	AT2G37195	many-to-one	No_change_in_genomic_sequence	Gene_Tree/Direct_mapping	1-to-1
Zm00001d018418	AT4G21580	one-to-one	No_change_in_genomic_sequence	Gene_Tree/Direct_mapping	1-to-1
Zm00001d050920	AT1G18540	many-to-many	No_change_in_genomic_sequence	Gene_Tree/Direct_mapping	1-to-1
Zm00001d050920	AT1G74050	many-to-many	No_change_in_genomic_sequence	Gene_Tree/Direct_mapping	1-to-1
Zm00001d050920	AT1G74060	many-to-many	No_change_in_genomic_sequence	Gene_Tree/Direct_mapping	1-to-1
Zm00001d048146	AT3G03990	one-to-one	No_change_in_genomic_sequence	Gene_Tree/Direct_mapping	1-to-1
Zm00001d043691	AT2G26180	many-to-one	No_change_in_genomic_sequence	Gene_Tree/Direct_mapping	1-to-1
Zm00001d007770	AT5G62640	many-to-one	No_change_in_genomic_sequence	Gene_Tree/Direct_mapping	1-to-1
Zm00001d027375	AT5G62150	many-to-one	No_change_in_genomic_sequence	Gene_Tree/Direct_mapping	1-to-1
Zm00001d052191	AT1G22480	many-to-many	No_change_in_genomic_sequence	Gene_Tree/Direct_mapping	1-to-1
Zm00001d052191	AT1G72230	many-to-many	No_change_in_genomic_sequence	Gene_Tree/Direct_mapping	1-to-1
Zm00001d053716	AT2G15290	many-to-one	No_change_in_genomic_sequence	Gene_Tree/Direct_mapping	1-to-1
Zm00001d007769	AT1G18950	many-to-one	No_change_in_genomic_sequence	Gene_Tree/Direct_mapping	1-to-1
Zm00001d004293	AT5G43430	many-to-one	No_change_in_genomic_sequence	Gene_Tree/Direct_mapping	1-to-many
Zm00001d002993	AT2G01918	one-to-one	No_change_in_genomic_sequence	Gene_Tree/Direct_mapping	1-to-1
Zm00001d007768	AT5G62610	many-to-one	No_change_in_genomic_sequence	Gene_Tree/Direct_mapping	1-to-1
Zm00001d007767	AT1G04760	many-to-many	No_change_in_genomic_sequence	Gene_Tree/Direct_mapping	1-to-1
Zm00001d007767	AT2G32670	many-to-many	No_change_in_genomic_sequence	Gene_Tree/Direct_mapping	1-to-1
Zm00001d027588	AT2G33390	one-to-one	No_change_in_genomic_sequence	Gene_Tree/Direct_mapping	1-to-1
Zm00001d050790	AT1G67590	one-to-one	No_change_in_genomic_sequence	Gene_Tree/Direct_mapping	1-to-1
Zm00001d022400	AT3G54480	one-to-one	No_change_in_genomic_sequence	Gene_Tree/Direct_mapping	1-to-1
Zm00001d020309	AT1G74030	many-to-one	No_change_in_genomic_sequence	Gene_Tree/Direct_mapping	1-to-1
Zm00001d023713	AT5G64040	many-to-one	No_change_in_genomic_sequence	Gene_Tree/Direct_mapping	1-to-1
Zm00001d028984	AT3G04030	one-to-many	No_change_in_genomic_sequence	Gene_Tree/Direct_mapping	1-to-1
Zm00001d028984	AT5G18240	one-to-many	No_change_in_genomic_sequence	Gene_Tree/Direct_mapping	1-to-1
Zm00001d047128	AT1G63680	one-to-one	No_change_in_genomic_sequence	Gene_Tree/Direct_mapping	1-to-1
Zm00001d003483	AT1G22340	many-to-many	No_change_in_genomic_sequence	Gene_Tree/Direct_mapping	1-to-1
Zm00001d003483	AT1G22360	many-to-many	No_change_in_genomic_sequence	Gene_Tree/Direct_mapping	1-to-1
Zm00001d003483	AT1G22370	many-to-many	No_change_in_genomic_sequence	Gene_Tree/Direct_mapping	1-to-1
Zm00001d003483	AT1G22380	many-to-many	No_change_in_genomic_sequence	Gene_Tree/Direct_mapping	1-to-1
Zm00001d003483	AT1G22400	many-to-many	No_change_in_genomic_sequence	Gene_Tree/Direct_mapping	1-to-1
Zm00001d003483	AT1G78270	many-to-many	No_change_in_genomic_sequence	Gene_Tree/Direct_mapping	1-to-1
Zm00001d005713	AT1G68090	many-to-one	No_change_in_genomic_sequence	Gene_Tree/Direct_mapping	1-to-1
Zm00001d045130	AT3G02645	one-to-one	No_change_in_genomic_sequence	Gene_Tree/Direct_mapping	1-to-1
Zm00001d021654	AT3G21710	one-to-one	No_change_in_genomic_sequence	Gene_Tree/Direct_mapping	1-to-1
Zm00001d000391	AT2G33700	many-to-one	No_change_in_genomic_sequence	Gene_Tree/Direct_mapping	1-to-1
Zm00001d020703	AT5G35370	many-to-one	No_change_in_genomic_sequence	Gene_Tree/Direct_mapping	1-to-1
Zm00001d023863	AT2G20690	many-to-one	No_change_in_genomic_sequence	Gene_Tree/Direct_mapping	1-to-1
Zm00001d049763	AT3G20260	one-to-one	No_change_in_genomic_sequence	Gene_Tree/Direct_mapping	1-to-1
Zm00001d028981	AT4G26410	one-to-one	No_change_in_genomic_sequence	Direct_mapping	1-to-1
Zm00001d039994	AT1G68560	one-to-many	No_change_in_genomic_sequence	Gene_Tree/Direct_mapping	1-to-1
Zm00001d039994	AT3G45940	one-to-many	No_change_in_genomic_sequence	Gene_Tree/Direct_mapping	1-to-1
Zm00001d026472	AT4G34200	many-to-one	No_change_in_genomic_sequence	Gene_Tree/Direct_mapping	1-to-1
Zm00001d027976	AT1G28200	one-to-one	No_change_in_genomic_sequence	Gene_Tree/Direct_mapping	1-to-1
Zm00001d005935	AT1G28220	many-to-many	No_change_in_genomic_sequence	Gene_Tree/Direct_mapping	1-to-1
Zm00001d005935	AT1G28230	many-to-many	No_change_in_genomic_sequence	Gene_Tree/Direct_mapping	1-to-1
Zm00001d005935	AT2G33750	many-to-many	No_change_in_genomic_sequence	Gene_Tree/Direct_mapping	1-to-1
Zm00001d024300	AT1G31120	many-to-many	No_change_in_genomic_sequence	Gene_Tree/Direct_mapping	1-to-1
Zm00001d024300	AT2G35060	many-to-many	No_change_in_genomic_sequence	Gene_Tree/Direct_mapping	1-to-1
Zm00001d015131	AT5G62960	one-to-one	No_change_in_genomic_sequence	Gene_Tree/Direct_mapping	1-to-1
Zm00001d049176	AT1G12020	one-to-many	No_change_in_genomic_sequence	Gene_Tree/Direct_mapping	1-to-1
Zm00001d049176	AT1G24270	one-to-many	No_change_in_genomic_sequence	Gene_Tree/Direct_mapping	1-to-1
Zm00001d049176	AT5G13090	one-to-many	No_change_in_genomic_sequence	Gene_Tree/Direct_mapping	1-to-1
Zm00001d021652	AT3G23390	many-to-one	No_change_in_genomic_sequence	Gene_Tree/Direct_mapping	1-to-1
Zm00001d001973	AT1G03360	one-to-one	No_change_in_genomic_sequence	Gene_Tree/Direct_mapping	1-to-1
Zm00001d024009	AT5G50920	many-to-one	No_change_in_genomic_sequence	Gene_Tree/Direct_mapping	1-to-1
Zm00001d023734	AT5G61030	many-to-one	No_change_in_genomic_sequence	Gene_Tree/Direct_mapping	1-to-1
Zm00001d041072	AT5G60790	many-to-one	No_change_in_genomic_sequence	Gene_Tree/Direct_mapping	1-to-1
Zm00001d030316	AT2G21140	one-to-many	No_change_in_genomic_sequence	Gene_Tree/Direct_mapping	1-to-1
Zm00001d030316	AT4G38770	one-to-many	No_change_in_genomic_sequence	Gene_Tree/Direct_mapping	1-to-1
Zm00001d008866	AT4G29110	many-to-one	No_change_in_genomic_sequence	Gene_Tree/Direct_mapping	1-to-1
Zm00001d005969	AT5G08130	many-to-one	No_change_in_genomic_sequence	Gene_Tree/Direct_mapping	1-to-1
Zm00001d015852	AT3G45140	many-to-one	No_change_in_genomic_sequence	Gene_Tree/Direct_mapping	1-to-1
Zm00001d022106	AT3G50690	one-to-one	No_change_in_genomic_sequence	Gene_Tree/Direct_mapping	1-to-1
Zm00001d052715	AT5G51130	one-to-one	No_change_in_genomic_sequence	Gene_Tree/Direct_mapping	1-to-1
Zm00001d007144	AT5G27710	one-to-one	No_change_in_genomic_sequence	Gene_Tree/Direct_mapping	1-to-1
Zm00001d033002	AT2G22480	many-to-one	No_change_in_genomic_sequence	Gene_Tree/Direct_mapping	1-to-1
Zm00001d041307	AT1G08420	many-to-many	No_change_in_genomic_sequence	Gene_Tree/Direct_mapping	1-to-1
Zm00001d041307	AT2G27210	many-to-many	No_change_in_genomic_sequence	Gene_Tree/Direct_mapping	1-to-1
Zm00001d035023	AT5G64630	one-to-one	No_change_in_genomic_sequence	Gene_Tree/Direct_mapping	1-to-1
Zm00001d001972	AT1G06010	one-to-one	No_change_in_genomic_sequence	Gene_Tree/Direct_mapping	1-to-1
Zm00001d035140	AT3G21650	many-to-many	No_change_in_genomic_sequence	Gene_Tree/Direct_mapping	1-to-1
Zm00001d035140	AT4G15415	many-to-many	No_change_in_genomic_sequence	Gene_Tree/Direct_mapping	1-to-1
Zm00001d024231	AT2G33590	many-to-many	No_change_in_genomic_sequence	Gene_Tree/Direct_mapping	1-to-1
Zm00001d024231	AT2G33600	many-to-many	No_change_in_genomic_sequence	Gene_Tree/Direct_mapping	1-to-1
Zm00001d028980	AT3G45400	many-to-one	No_change_in_genomic_sequence	Gene_Tree/Direct_mapping	1-to-1
Zm00001d037058	AT4G28980	one-to-one	No_change_in_genomic_sequence	Gene_Tree/Direct_mapping	1-to-1
Zm00001d041308	AT4G04850	one-to-one	No_change_in_genomic_sequence	Gene_Tree/Direct_mapping	1-to-1
Zm00001d000314	AT1G30200	many-to-many	No_change_in_genomic_sequence	Gene_Tree/Direct_mapping	1-to-1
Zm00001d000314	AT4G18380	many-to-many	No_change_in_genomic_sequence	Gene_Tree/Direct_mapping	1-to-1
Zm00001d000314	AT5G46170	many-to-many	No_change_in_genomic_sequence	Gene_Tree/Direct_mapping	1-to-1
Zm00001d009118	AT3G62550	many-to-one	No_change_in_genomic_sequence	Gene_Tree/Direct_mapping	1-to-1
Zm00001d021101	AT1G65740	many-to-many	No_change_in_genomic_sequence	Gene_Tree/Direct_mapping	1-to-1
Zm00001d021101	AT1G65760	many-to-many	No_change_in_genomic_sequence	Gene_Tree/Direct_mapping	1-to-1
Zm00001d021101	AT1G65770	many-to-many	No_change_in_genomic_sequence	Gene_Tree/Direct_mapping	1-to-1
Zm00001d021101	AT2G17690	many-to-many	No_change_in_genomic_sequence	Gene_Tree/Direct_mapping	1-to-1
Zm00001d021101	AT2G26160	many-to-many	No_change_in_genomic_sequence	Gene_Tree/Direct_mapping	1-to-1
Zm00001d015985	AT4G32770	one-to-one	No_change_in_genomic_sequence	Gene_Tree/Direct_mapping	1-to-1
Zm00001d023733	AT5G64180	many-to-one	No_change_in_genomic_sequence	Gene_Tree/Direct_mapping	1-to-1
Zm00001d022403	AT5G13810	many-to-one	No_change_in_genomic_sequence	Gene_Tree/Direct_mapping	1-to-1
Zm00001d027645	AT4G28650	many-to-one	No_change_in_genomic_sequence	Gene_Tree/Direct_mapping	1-to-1
Zm00001d013232	AT1G49830	many-to-many	No_change_in_genomic_sequence	Gene_Tree/Direct_mapping	1-to-1
Zm00001d013232	AT3G19500	many-to-many	No_change_in_genomic_sequence	Gene_Tree/Direct_mapping	1-to-1
Zm00001d034010	AT3G44850	many-to-many	No_change_in_genomic_sequence	Gene_Tree/Direct_mapping	1-to-1
Zm00001d034010	AT5G22840	many-to-many	No_change_in_genomic_sequence	Gene_Tree/Direct_mapping	1-to-1
Zm00001d053857	AT3G11830	one-to-one	No_change_in_genomic_sequence	Gene_Tree/Direct_mapping	1-to-1
Zm00001d007145	AT5G06360	many-to-one	No_change_in_genomic_sequence	Gene_Tree/Direct_mapping	1-to-1
Zm00001d003414	AT3G29035	many-to-many	No_change_in_genomic_sequence	Gene_Tree/Direct_mapping	1-to-1
Zm00001d003414	AT5G07680	many-to-many	No_change_in_genomic_sequence	Gene_Tree/Direct_mapping	1-to-1
Zm00001d003414	AT5G39610	many-to-many	No_change_in_genomic_sequence	Gene_Tree/Direct_mapping	1-to-1
Zm00001d003414	AT5G61430	many-to-many	No_change_in_genomic_sequence	Gene_Tree/Direct_mapping	1-to-1
Zm00001d009117	AT3G06680	many-to-many	No_change_in_genomic_sequence	Gene_Tree/Direct_mapping	1-to-1
Zm00001d009117	AT3G06700	many-to-many	No_change_in_genomic_sequence	Gene_Tree/Direct_mapping	1-to-1
Zm00001d033986	AT3G22845	many-to-one	No_change_in_genomic_sequence	Gene_Tree/Direct_mapping	1-to-1
Zm00001d034527	AT3G04860	many-to-many	No_change_in_genomic_sequence	Gene_Tree/Direct_mapping	1-to-1
Zm00001d034527	AT5G28150	many-to-many	No_change_in_genomic_sequence	Gene_Tree/Direct_mapping	1-to-1
Zm00001d015863	AT2G33560	one-to-one	No_change_in_genomic_sequence	Gene_Tree/Direct_mapping	1-to-1
Zm00001d013061	AT2G02590	one-to-one	No_change_in_genomic_sequence	Gene_Tree/Direct_mapping	1-to-1
Zm00001d010528	AT2G37600	many-to-many	No_change_in_genomic_sequence	Gene_Tree/Direct_mapping	1-to-1
Zm00001d010528	AT3G53740	many-to-many	No_change_in_genomic_sequence	Gene_Tree/Direct_mapping	1-to-1
Zm00001d010528	AT5G02450	many-to-many	No_change_in_genomic_sequence	Gene_Tree/Direct_mapping	1-to-1
Zm00001d019754	AT4G11410	one-to-many	No_change_in_genomic_sequence	Gene_Tree/Direct_mapping	1-to-1
Zm00001d019754	AT4G23420	one-to-many	No_change_in_genomic_sequence	Gene_Tree/Direct_mapping	1-to-1
Zm00001d019754	AT4G23430	one-to-many	No_change_in_genomic_sequence	Gene_Tree/Direct_mapping	1-to-1
Zm00001d003428	AT1G69680	one-to-one	No_change_in_genomic_sequence	Gene_Tree/Direct_mapping	1-to-1
Zm00001d034175	AT2G15890	one-to-one	No_change_in_genomic_sequence	Gene_Tree/Direct_mapping	1-to-1
Zm00001d010594	AT5G58530	many-to-one	No_change_in_genomic_sequence	Gene_Tree/Direct_mapping	1-to-1
Zm00001d001898	AT1G50120	one-to-one	No_change_in_genomic_sequence	Gene_Tree/Direct_mapping	1-to-1
Zm00001d046488	AT1G14390	one-to-many	No_change_in_genomic_sequence	Gene_Tree/Direct_mapping	1-to-1
Zm00001d046488	AT2G02780	one-to-many	No_change_in_genomic_sequence	Gene_Tree/Direct_mapping	1-to-1
Zm00001d028866	AT1G02650	many-to-many	No_change_in_genomic_sequence	Gene_Tree/Direct_mapping	1-to-1
Zm00001d028866	AT2G47440	many-to-many	No_change_in_genomic_sequence	Gene_Tree/Direct_mapping	1-to-1
Zm00001d028866	AT3G62570	many-to-many	No_change_in_genomic_sequence	Gene_Tree/Direct_mapping	1-to-1
Zm00001d028866	AT4G02100	many-to-many	No_change_in_genomic_sequence	Gene_Tree/Direct_mapping	1-to-1
Zm00001d033985	AT1G62250	one-to-one	No_change_in_genomic_sequence	Gene_Tree/Direct_mapping	1-to-1
Zm00001d034011	AT5G37480	one-to-one	No_change_in_genomic_sequence	Gene_Tree/Direct_mapping	1-to-1
Zm00001d053960	AT4G13430	many-to-one	No_change_in_genomic_sequence	Gene_Tree/Direct_mapping	1-to-1
Zm00001d025446	AT2G13600	many-to-one	No_change_in_genomic_sequence	Gene_Tree/Direct_mapping	1-to-many
Zm00001d033734	AT1G62020	many-to-many	No_change_in_genomic_sequence	Gene_Tree/Direct_mapping	1-to-1
Zm00001d033734	AT2G21390	many-to-many	No_change_in_genomic_sequence	Gene_Tree/Direct_mapping	1-to-1
Zm00001d049026	AT3G25470	one-to-one	No_change_in_genomic_sequence	Gene_Tree/Direct_mapping	1-to-1
Zm00001d011945	AT1G03760	many-to-one	No_change_in_genomic_sequence	Gene_Tree/Direct_mapping	1-to-1
Zm00001d016131	AT1G06230	many-to-one	No_change_in_genomic_sequence	Gene_Tree/Direct_mapping	1-to-1
Zm00001d040831	AT3G06400	many-to-many	No_change_in_genomic_sequence	Gene_Tree/Direct_mapping	1-to-many
Zm00001d040831	AT5G18620	many-to-many	No_change_in_genomic_sequence	Gene_Tree/Direct_mapping	1-to-many
Zm00001d054062	AT1G16110	many-to-many	No_change_in_genomic_sequence	Gene_Tree/Direct_mapping	1-to-1
Zm00001d054062	AT1G16120	many-to-many	No_change_in_genomic_sequence	Gene_Tree/Direct_mapping	1-to-1
Zm00001d054062	AT1G16130	many-to-many	No_change_in_genomic_sequence	Gene_Tree/Direct_mapping	1-to-1
Zm00001d054062	AT1G16150	many-to-many	No_change_in_genomic_sequence	Gene_Tree/Direct_mapping	1-to-1
Zm00001d054062	AT1G16160	many-to-many	No_change_in_genomic_sequence	Gene_Tree/Direct_mapping	1-to-1
Zm00001d054062	AT1G16260	many-to-many	No_change_in_genomic_sequence	Gene_Tree/Direct_mapping	1-to-1
Zm00001d054062	AT1G17910	many-to-many	No_change_in_genomic_sequence	Gene_Tree/Direct_mapping	1-to-1
Zm00001d054062	AT1G19390	many-to-many	No_change_in_genomic_sequence	Gene_Tree/Direct_mapping	1-to-1
Zm00001d054062	AT1G69730	many-to-many	No_change_in_genomic_sequence	Gene_Tree/Direct_mapping	1-to-1
Zm00001d054062	AT1G79670	many-to-many	No_change_in_genomic_sequence	Gene_Tree/Direct_mapping	1-to-1
Zm00001d054062	AT1G79680	many-to-many	No_change_in_genomic_sequence	Gene_Tree/Direct_mapping	1-to-1
Zm00001d054062	AT4G31100	many-to-many	No_change_in_genomic_sequence	Gene_Tree/Direct_mapping	1-to-1
Zm00001d054062	AT4G31110	many-to-many	No_change_in_genomic_sequence	Gene_Tree/Direct_mapping	1-to-1
Zm00001d024049	AT3G01810	one-to-one	No_change_in_genomic_sequence	Gene_Tree/Direct_mapping	1-to-1
Zm00001d012166	AT1G65470	many-to-one	No_change_in_genomic_sequence	Gene_Tree/Direct_mapping	1-to-1
Zm00001d007146	AT3G05520	many-to-one	No_change_in_genomic_sequence	Gene_Tree/Direct_mapping	1-to-1
Zm00001d013609	AT1G51160	many-to-one	No_change_in_genomic_sequence	Gene_Tree/Direct_mapping	1-to-1
[truncated: 27,312 more rows]
