# Supplementary material for: Evolutionarily informed machine learning enhances the power of predictive gene-to-phenotype relationships
Source: Nat Commun. 2021 Sep 24;12:5627. doi: 10.1038/s41467-021-25893-w (PMC8463701; doi:10.1038/s41467-021-25893-w)
Supplement: Supplementary file 12 — Supplementary Data 9 [file 41467_2021_25893_MOESM12_ESM.xlsx]

## Sheet: Legend
TableS9. The feature importance scores of rice gene features in XGBoost fecundity model.

## Sheet: Rice-fecundity
	Ranking of rice genes based on the sum of feature importance score from 10 XGBoost fecundity models.
	Gene	SUM	Symbol	Name	Trait Class	Trait Ontology	Frequency
	Os09g0537700	257.202	OsRNS4, OsRRP, RNaseDIS	RIBONUCLEASE 4	Biochemical character, Tolerance and resistance - Stress tolerance	TO:0000276 - drought tolerance, TO:0006001 - salt tolerance, TO:0000158 - red light sensitivity, TO:0000102 - phosphorus sensitivity, TO:0000130 - far red light sensitivity, TO:0000615 - abscisic acid sensitivity	370
	Os12g0115100	242.568	OsLTP1.18, OsLTP1, nsLTP1, a15, OsLtpI.18	_	Biochemical character, Tolerance and resistance - Stress tolerance		370
	Os01g0128800	206.145	OsNTMC2T3	N-TERMINAL-TM-C2 DOMAIN PROTEIN 3			148
	Os05g0567600	195.255					370
	Os03g0154700	178.642	OsRPS9-2	RIBOSOMAL PROTEIN S9-2	Tolerance and resistance - Disease resistance, Tolerance and resistance - Stress tolerance, Other	TO:0000276 - drought tolerance, TO:0002657 - oxidative stress, TO:0000255 - sheath blight disease resistance, TO:0006001 - salt tolerance, TO:0000615 - abscisic acid sensitivity	259
	Os07g0142100	165.266					370
	Os01g0123900	159.98	RBBI2-2	BOWMAN-BIRK INHIBITOR 2-2	Biochemical character, Tolerance and resistance - Stress tolerance	TO:0000021 - copper sensitivity	370
	Os03g0134300	158.742					370
	Os01g0971000	152.844					370
	Os08g0434100	152.436	OsRNS3, OsRNasePD2, RNasePD2	RIBONUCLEASE 3	Biochemical character, Coloration - Anthocyanin		370
	Os01g0100700	150.608	RPS5	_	Tolerance and resistance - Disease resistance, Tolerance and resistance - Stress tolerance, Other	TO:0002657 - oxidative stress, TO:0000255 - sheath blight disease resistance, TO:0000276 - drought tolerance, TO:0006001 - salt tolerance, TO:0000615 - abscisic acid sensitivity	333
	Os08g0500700	150.57	OsHSP82A, hsp82A, HSP90, OsHSP81, HSP81	HEAT SHOCK PROTEIN 82A	Tolerance and resistance - Disease resistance, Tolerance and resistance - Stress tolerance	TO:0000074 - blast disease	370
	Os03g0806600	148.731					370
	Os05g0317900	136.925	OsRLCK183, OsCrRLK1L2	RECEPTOR-LIKE CYTOPLASMIC KINASE 183	Tolerance and resistance		370
	Os09g0484900	133.151					370
	Os08g0547300	123.99	OsBSR2, CYP78A15, OsCYP78A15	BROAD-SPECTRUM RESISTANCE 2	Vegetative organ - Leaf, Reproductive organ - Spikelet, flower, glume, awn, Reproductive organ - Pollination, fertilization, fertility, Seed - Morphological traits - Grain shape, Tolerance and resistance - Disease resistance	TO:0000255 - sheath blight disease resistance, TO:0000391 - seed size, TO:0000653 - seed development trait, TO:0000360 - leaf elongation rate, TO:0000146 - seed length, TO:0002600 - flower organ size, TO:0000650 - lemma length, TO:0020033 - glume length, TO:0000531 - anther length, TO:0002610 - pistil length, TO:0000734 - grain length, TO:0000420 - fertility related trait	370
	Os08g0468100	120.714	OsNR1, NR1, nia1, OsNIA1, NIA1, OsNIA2, NIA2	_	Tolerance and resistance - Stress tolerance, Biochemical character, Tolerance and resistance - Disease resistance	TO:0000303 - cold tolerance, TO:0000020 - black streak dwarf virus resistance	370
	Os03g0850400	119.5					370
	Os01g0693800	115.793					370
	Os01g0135700	113.797	OsCML16	CALMODULIN-LIKE PROTEIN 16	Tolerance and resistance - Stress tolerance	TO:0000168 - abiotic stress trait	370
	Os03g0231600	113.571					370
	Os10g0320100	112.726	OsF3'H, OsCYP75B3, CYP75B3	FLAVONOID 3'-HYDROXYLASE	Biochemical character, Coloration - Anthocyanin, Tolerance and resistance - Stress tolerance, Seed	TO:0000071 - anthocyanin content, TO:0000653 - seed development trait, TO:0000259 - heat tolerance	370
	Os10g0450900	107.873	GRP, Osgrp-2, OsGRP-2, GRCWP	_	Tolerance and resistance - Disease resistance	TO:0000074 - blast disease, TO:0000148 - viral disease resistance	370
	Os07g0180900	106.04					370
	Os01g0111900	105.432	SIP34	_			222
	Os11g0530600	103.625	CHS*, Oschs, chs, chas, OsCHS, OsCHS1, CHS1, OsPKS26, PKS26, OsCHS24, CHS24	CHALCONE SYNTHASE	Biochemical character, Tolerance and resistance, Tolerance and resistance - Disease resistance, Coloration - Anthocyanin, Seed, Tolerance and resistance - Insect resistance, Tolerance and resistance - Stress tolerance	TO:0000653 - seed development trait, TO:0000424 - brown planthopper resistance, TO:0000259 - heat tolerance, TO:0000175 - bacterial blight disease resistance, TO:0000160 - UV light sensitivity, TO:0000707 - pericarp color, TO:0000071 - anthocyanin content, TO:0000290 - flavonoid content	370
	Os02g0306401	100.52	OsNAAT1	NICOTINAMINE AMINOTRANSFERASE 1	Tolerance and resistance - Stress tolerance, Vegetative organ - Root	TO:0000351 - zinc sensitivity, TO:0000224 - iron sensitivity, TO:0000021 - copper sensitivity, TO:0000166 - gibberellic acid sensitivity	296
	Os06g0318600	98.4108	OsCttP3, CTTP3	_	Biochemical character		370
	Os07g0187400	97.6538					370
	Os03g0337600	96.6374					370
	Os01g0124000	92.2488	RBBI2-1	BOWMAN-BIRK INHIBITOR 2-1	Biochemical character, Tolerance and resistance, Tolerance and resistance - Stress tolerance	TO:0000168 - abiotic stress trait, TO:0000276 - drought tolerance, TO:0000179 - biotic stress trait	370
	Os10g0550900	90.8926	OsProDH	_	Biochemical character, Tolerance and resistance - Stress tolerance		370
	Os01g0805000	85.4687					222
	Os04g0282400	84.6436	OsFPFL4	FPF1-LIKE PROTEIN 4	Vegetative organ - Root, Reproductive organ - Heading date, Reproductive organ - Spikelet, flower, glume, awn, Tolerance and resistance - Stress tolerance	TO:0002672 - auxin content, TO:0000605 - hydrogen peroxide content, TO:0000227 - root length, TO:0001013 - lateral root number, TO:0001006 - adventitious root number, TO:0002616 - flowering time, TO:0000656 - root development trait, TO:0000163 - auxin sensitivity, TO:0000303 - cold tolerance, TO:0000259 - heat tolerance, TO:0006001 - salt tolerance, TO:0000095 - osmotic response sensitivity, TO:0…	333
	Os05g0590300	84.3276					370
	Os02g0669100	82.5571					370
	Os09g0549450	79.9454	OsNLP4, NLP4.1, NLP4.2	NIN-LIKE PROTEIN 4	Tolerance and resistance - Stress tolerance	TO:0000259 - heat tolerance, TO:0000276 - drought tolerance, TO:0000303 - cold tolerance, TO:0000167 - cytokinin sensitivity, TO:0000615 - abscisic acid sensitivity, TO:0000011 - nitrogen sensitivity	370
	Os11g0634500	79.2038					370
	Os05g0460000	73.5037	OsctHSP70-1, ctHSP70-1, OsMed37_6, Med37_6	CYTOSOLIC HEAT SHOCK PROTEIN 70-1	Tolerance and resistance - Stress tolerance		370
	Os01g0663051	70.7958					370
	Os01g0896700	70.5723					370
	Os05g0477300	69.6552					370
	Os02g0106100	69.5026	OSINV3, OsINV3, INV3, OsVIN2, VIN2, VINV	_	Biochemical character, Seed - Morphological traits, Seed - Physiological traits - Storage substances, Reproductive organ - Spikelet, flower, glume, awn	TO:0000391 - seed size, TO:0000653 - seed development trait, TO:0000590 - grain weight, TO:0000657 - spikelet anatomy and morphology trait, TO:0000307 - hexose content, TO:0000300 - glucose content, TO:0000696 - starch content, TO:0000328 - sucrose content, TO:0000397 - grain size	370
	Os01g0855200	67.6931					370
	Os01g0185200	67.6805		_			259
	Os03g0843400	67.1762					370
	Os03g0704000	66.465					222
	Os01g0749200	66.2603	cp rpl13, cp RPL13, WLP1, RPL13	_	Coloration - Chlorophyll, Tolerance and resistance - Stress tolerance	TO:0000495 - chlorophyll content, TO:0000326 - leaf color, TO:0000303 - cold tolerance, TO:0002715 - chloroplast development trait	333
	Os06g0141200	65.9526	OsZFP1, SRZ3	_	Tolerance and resistance - Stress tolerance		74
	Os11g0115400	65.4009					370
	Os07g0409100	64.8248	OsNTMC2T4.1	N-TERMINAL-TM-C2 DOMAIN PROTEIN 4.1			148
	Os10g0162100	64.6878					370
	Os02g0591700	64.2096					333
	Os05g0455400	62.9968	OsbHLH058, bHLH058, bHLH58, OsPRI2, PRI2	BASIC HELIX-LOOP-HELIX PROTEIN 58	Tolerance and resistance - Stress tolerance	TO:0000224 - iron sensitivity	370
	Os06g0167400	62.8652					333
	Os04g0501000	61.6861					333
	Os02g0829000	60.9642					37
	Os06g0606700	60.9332					370
	Os02g0489400	60.6027	S8	RIBOSOMAL PROTEIN S8			259
	Os01g0700100	60.3251	OsSWEET2b, SWEET2b	SWEET2B	Biochemical character	TO:0000249 - leaf senescence	370
	Os12g0145100	60.0673					370
	Os10g0503800	59.8456					370
	Os05g0454500	59.5865					333
	Os03g0139100	57.9737		_			296
	Os02g0821200	57.8836					370
	Os01g0276000	57.4985					333
	Os06g0550000	56.2494					333
	Os01g0717700	55.6936	OsTAA1, TAA1, OsTAA1;4, TAA1;4, OsTARL1, TARL1	_	Biochemical character		370
	Os01g0256500	55.6043					370
	Os08g0504500	55.2217					296
	Os01g0191100	53.717		_			370
	Os01g0144100	53.611					296
	Os02g0629200	53.5404	OsPIP2;2, PIP2-2, OsPIP2-3	PLASMA MEMBRANE INTRINSIC PROTEIN 2;2	Biochemical character, Seed - Physiological traits - Dormancy, Tolerance and resistance - Stress tolerance	TO:0000615 - abscisic acid sensitivity, TO:0000276 - drought tolerance, TO:0000095 - osmotic response sensitivity, TO:0000303 - cold tolerance, TO:0006001 - salt tolerance	370
	Os07g0164800	53.1057					370
	Os08g0171700	52.9869					74
	Os03g0197100	52.9589					296
	Os02g0758000	52.8871	OsHsp24.1, OsHSP24.1	24.1 KDA CLASS I HEAT SHOCK PROTEIN	Tolerance and resistance - Stress tolerance	TO:0000259 - heat tolerance, TO:0000303 - cold tolerance	370
	Os07g0689600	52.7193	OsNAS3	NICOTIANAMINE SYNTHASE 3	Tolerance and resistance - Stress tolerance, Biochemical character	TO:0000021 - copper sensitivity, TO:0000351 - zinc sensitivity, TO:0000224 - iron sensitivity	222
	Os02g0229000	52.6706					370
	Os01g0647200	51.754	OsIMA1	_			370
	Os01g0368900	51.1101	OsGRX4, OsGrx_C7, Grx_C7	GLUTAREDOXIN 4	Biochemical character, Tolerance and resistance - Stress tolerance	TO:0000465 - mineral and ion content related trait	370
	Os01g0132000	50.5641	IAI2	_	Biochemical character, Tolerance and resistance - Disease resistance		333
	Os03g0382350	50.19					37
	Os11g0247300	50.1736	OsTID1, TubA2, SRS5, OS-TubA2, OsTubA2, OsSRS5	TWISTED DWARF 1	Biochemical character, Character as QTL - Yield and productivity, Seed - Morphological traits - Grain shape, Vegetative organ - Culm, Tolerance and resistance - Stress tolerance	TO:0000734 - grain length, TO:0000021 - copper sensitivity, TO:0000484 - seed shape, TO:0000146 - seed length, TO:0000397 - grain size, TO:0000058 - herbicide sensitivity, TO:0000391 - seed size	222
	Os09g0434500	50.1704	OsEREBP, OsERF#072, OsERF072, OsERF72, AP2/EREBP#064, AP2/EREBP64, BIERF1, OsBIERF1, OsEBP2	ETHYLENE RESPONSE FACTOR 72	Seed, Tolerance and resistance - Disease resistance, Tolerance and resistance - Stress tolerance, Other	TO:0000620 - embryo development trait, TO:0000615 - abscisic acid sensitivity, TO:0000172 - jasmonic acid sensitivity, TO:0000074 - blast disease, TO:0000653 - seed development trait	370
	Os03g0103200	49.9505					370
	Os06g0316000	49.7361	Os2H16, 2H16	_	Tolerance and resistance - Disease resistance, Tolerance and resistance - Stress tolerance	TO:0000175 - bacterial blight disease resistance, TO:0000255 - sheath blight disease resistance, TO:0006001 - salt tolerance, TO:0000276 - drought tolerance	370
	Os01g0124650	49.2456	RBBI2-3	BOWMAN-BIRK INHIBITOR 2-3	Biochemical character, Tolerance and resistance - Disease resistance		333
	Os09g0376350	49.025					370
	Os08g0525600	48.8618	OsFKBP62a, OsFKBP64	_	Biochemical character, Tolerance and resistance - Stress tolerance	TO:0000259 - heat tolerance	333
	Os09g0485900	48.5564		_			370
	Os03g0764600	48.2654					333
	Os01g0151400	46.9588					370
	Os03g0284400	46.6348					111
	Os03g0794700	46.3488	RPS18, OsRPS18	_	Tolerance and resistance - Disease resistance, Tolerance and resistance - Stress tolerance, Other	TO:0002657 - oxidative stress, TO:0000175 - bacterial blight disease resistance, TO:0000615 - abscisic acid sensitivity, TO:0000276 - drought tolerance, TO:0006001 - salt tolerance, TO:0000255 - sheath blight disease resistance	370
	Os05g0424000	46.0601	OsAAP11F, OsAAP7, AAP7, FCO7	AMINO ACID PERMEASE 11F	Biochemical character		333
	Os10g0411800	46.0145		_			296
	Os02g0162600	45.3382					370
	Os09g0478300	44.9639	OsCslE6, OsCSLE6	CELLULOSE SYNTHASE LIKE E6	Biochemical character		259
	Os03g0797300	44.4698					259
	Os12g0115700	44.2093	CHI, OsCHI	_	Biochemical character, Coloration - Anthocyanin, Tolerance and resistance - Disease resistance, Tolerance and resistance - Stress tolerance	TO:0000074 - blast disease, TO:0000160 - UV light sensitivity, TO:0000021 - copper sensitivity, TO:0000112 - disease resistance	370
	Os06g0251700	43.9905					37
	Os01g0233000	43.6842	OsDREPP1, DREPP1, RS1	_	Vegetative organ - Root		296
	Os03g0254250	43.5881					370
	Os12g0435200	43.4244					37
	Os01g0847700	43.1802	OsAKR2, AKR4C14	ALDO-KETO REDUCTASE 2	Biochemical character		259
	Os01g0314800	42.172	OsLEA9, OsLEA5, LEA5	LATE EMBRYOGENESIS ABUNDANT PROTEIN 9	Tolerance and resistance - Disease resistance, Tolerance and resistance - Stress tolerance	TO:0000074 - blast disease, TO:0000303 - cold tolerance	370
	Os02g0765900	41.9155					370
	Os01g0210500	41.4568					111
	Os09g0442300	41.3161		ORYZAIN GAMMA CHAIN	Biochemical character		370
	Os03g0100200	41.3012					148
	Os01g0871500	41.0227	PTR	_			370
	Os02g0622500	40.9699					370
	Os03g0326500	40.8122					296
	Os02g0797200	40.4444		_			370
	Os12g0438600	40.3114	OsCBSCLC7	CYSTATHIONINE B-SYNTHASE DOMAIN CONTAINING CHLORIDE CHANNEL PROTEIN 7			370
	Os02g0822600	40.1787					148
	Os03g0408300	39.7464					333
	Os05g0107900	39.5629	OsDi19-6	_			148
	Os02g0575700	38.5216					370
	Os01g0118400	37.6259		_	Biochemical character, Tolerance and resistance - Stress tolerance	TO:0002649 - pesticide sensitivity	111
	Os01g0739500	37.2655					370
	Os06g0506600	37.0108	OsUBC17	UBIQUITIN-CONJUGATING ENZYME 17	Biochemical character	TO:0000615 - abscisic acid sensitivity	333
	Os01g0513400	37.0076					148
	Os02g0284600	36.7906	OsRPL27.3, RPL27.3	_	Tolerance and resistance - Disease resistance, Tolerance and resistance - Stress tolerance, Other	TO:0000175 - bacterial blight disease resistance, TO:0000259 - heat tolerance, TO:0002657 - oxidative stress, TO:0000303 - cold tolerance, TO:0000172 - jasmonic acid sensitivity, TO:0000276 - drought tolerance	333
	Os01g0564300	36.5358	OsFKBP46, FKBP46	_	Biochemical character	TO:0000173 - ethylene sensitivity	185
	Os07g0637300	35.6157	OS-PYDK, Ospdhk, PDHK, PDK, OsPDK, Ospdhk2, pdhk2 OsHRK1, HRK1	_	Reproductive organ - Heading date, Tolerance and resistance - Disease resistance, Tolerance and resistance - Stress tolerance	TO:0006001 - salt tolerance, TO:0000259 - heat tolerance, TO:0000723 - microsporocyte development trait, TO:0002616 - flowering time, TO:0002759 - grain number, TO:0000074 - blast disease	370
	Os01g0208700	35.3239	PEPC-2, Osppc4, ppc4	_	Biochemical character		185
	Os03g0766800	34.951					333
	Os04g0430100	34.7251					370
	Os11g0634200	34.3561					222
	Os04g0680400	34.3493					370
	Os09g0327300	34.0538					370
	Os10g0523700	33.5673	ADT	_	Biochemical character, Tolerance and resistance - Stress tolerance	TO:0000160 - UV light sensitivity	370
	Os03g0196600	33.1817					333
	Os01g0307500	32.9451	OsHKT8, Os-HKT1;5, OsHKT1;5, HKT1;5, SKC1, qSKC-1(t), OsSKC1	HIGH-AFFINITY K+ TRANSPORTER 8	Biochemical character, Tolerance and resistance - Stress tolerance	TO:0000608 - sodium content, TO:0000172 - jasmonic acid sensitivity, TO:0006001 - salt tolerance, TO:0000525 - sodium to potassium content ratio	37
	Os02g0105900	32.895		_			370
	Os01g0284700	32.5427	OsCYP20-3, OsCYP-5	CYCLOPHILIN 20-3	Biochemical character, Tolerance and resistance - Disease resistance, Tolerance and resistance - Stress tolerance	TO:0000315 - bacterial disease resistance, TO:0000168 - abiotic stress trait	148
	Os11g0147800	32.1352					370
	Os11g0147800	32.1352					148
	Os05g0455500	32.0007	OsP5CS, P5CS1, OsP5CS1, OsALDH18B1, ALDH18B1, OsP5CS-1, P5CS-1	P5C SYNTHETASE	Biochemical character, Tolerance and resistance - Stress tolerance	TO:0000507 - osmotic adjustment capacity, TO:0000276 - drought tolerance, TO:0006001 - salt tolerance, TO:0000095 - osmotic response sensitivity, TO:0000615 - abscisic acid sensitivity, TO:0006002 - proline content	370
	Os01g0271700	31.9174					222
	Os05g0486700	31.5952					296
	Os12g0580400	31.3395	OsPUT2, OsLAT7	POLYAMINE UPTAKE TRANSPORTER 2	Biochemical character		74
	Os01g0149800	31.2719	OsMT2a, MT2a, met6, Osmet6, OsMT-2, MT-2, rgMT-2, OsMT-I-2a, OsMT2-1, MT-I-2a, MT2-1	METALLOTHIONEIN 2A	Biochemical character, Tolerance and resistance - Stress tolerance		185
	Os09g0520500	31.0454					148
	Os03g0655400	30.9275	OsLEA24, WSI724	LATE EMBRYOGENESIS ABUNDANT PROTEIN 24	Tolerance and resistance - Stress tolerance	TO:0000303 - cold tolerance	370
	Os09g0363500	30.7694					111
	Os06g0594100	29.6543	OsCRO	CROTONASE	Biochemical character		148
	Os07g0120650	29.584					370
	Os03g0196800	29.5533	RPS10, OsRPS10, rps10	_	Other		111
	Os06g0715300	29.5469	OsGH9B6	GLYCOSIDE HYDROLASE 9B6	Biochemical character, Reproductive organ		111
	Os07g0569100	29.4848	OsREM4.1	REMORIN 4.1	Tolerance and resistance - Stress tolerance	TO:0000615 - abscisic acid sensitivity, TO:0000303 - cold tolerance	370
	Os03g0399900	29.0416					296
	Os03g0234200	29.0405	ZIURP1, Ub-CEP52-1	_			333
	Os12g0569500	28.8735					333
	Os02g0160900	28.781					333
	Os01g0121600	28.5751	OsABCG1	ABC TRANSPORTER G FAMILY MEMBER 1			111
	Os05g0247100	28.4987	DIP3, XIP, OsHI-XIP, OsXIP2, XIP2	_	Tolerance and resistance - Stress tolerance, Tolerance and resistance - Insect resistance, Biochemical character	TO:0000303 - cold tolerance, TO:0000021 - copper sensitivity, TO:0000454 - stem borer resistance, TO:0000172 - jasmonic acid sensitivity, TO:0006001 - salt tolerance, TO:0000276 - drought tolerance, TO:0000424 - brown planthopper resistance	296
	Os04g0349500	28.3718		_			333
	Os10g0363300	28.2264					370
	Os05g0497300	27.8531	OsERF#074, OsERF074, OsERF74, AP2/EREBP#051, AP2/EREBP51, DLN152, OsDLN152	ETHYLENE RESPONSE FACTOR 74	Other		370
	Os02g0247800	27.8492	OsEFCAX2, OsNCX4, OsNCX4.1, OsNCX4.2, NCX4, OsNCL2, NCL2	_	Biochemical character		370
	Os11g0210600	27.8423	Adh3	_	Biochemical character		259
	Os01g0752300	27.8212		_			333
	Os07g0529800	27.8035	GOS2, OseIF1, OsGOS2, SUI1, PtfS	_	Tolerance and resistance - Stress tolerance, Other	TO:0000615 - abscisic acid sensitivity, TO:0006001 - salt tolerance, TO:0000432 - temperature response trait	296
	Os05g0231700	27.7293	OsTIP4;1, TIP4-1	TONOPLAST INTRINSIC PROTEIN 4;1	Biochemical character, Reproductive organ - Pollination, fertilization, fertility		259
	Os07g0622100	27.5019		_			370
	Os05g0459900	27.3733					370
	Os07g0589000	27.2784					370
	Os01g0719600	27.1426	OsHMP5, OsHMP05	HEAVY METAL-ASSOCIATED PROTEIN 5	Biochemical character		185
	Os01g0184100	27.0048	OsHSP18.0-CII, Oshsp18.0-CII, OsHSP18.0, OsHSP18.2	18.0 KDA CLASS II HEAT SHOCK PROTEIN	Seed - Physiological traits - Longevity, Tolerance and resistance - Disease resistance, Tolerance and resistance - Stress tolerance	TO:0006001 - salt tolerance, TO:0000430 - germination rate, TO:0000250 - vigor related trait, TO:0002661 - seed maturation, TO:0000435 - seed longevity, TO:0000175 - bacterial blight disease resistance, TO:0000259 - heat tolerance	296
	Os03g0815400	26.9642					222
	Os08g0559200	26.9595	RPS25, OsRPS25	_	Tolerance and resistance - Disease resistance, Tolerance and resistance - Stress tolerance, Other	TO:0002657 - oxidative stress, TO:0006001 - salt tolerance, TO:0000255 - sheath blight disease resistance, TO:0000615 - abscisic acid sensitivity, TO:0000276 - drought tolerance	333
	Os04g0413600	26.8946					370
	Os05g0114700	26.7091					74
	Os03g0684700	26.5491					370
	Os02g0704300	26.5296					370
	Os02g0753800	26.3385	OsANN2, OsANN1, ANN1	ANNEXIN 2	Biochemical character, Tolerance and resistance - Stress tolerance	TO:0006001 - salt tolerance, TO:0000276 - drought tolerance, TO:0000259 - heat tolerance	370
	Os02g0534800	26.3304					370
	Os01g0840100	26.3287	OsMed37_1, Med37_1, OsHSP70	_	Tolerance and resistance - Stress tolerance		370
	Os01g0860601	26.2576					370
	Os01g0608101	26.1159					370
	Os03g0618300	25.9659	2-ODD22, Os2-ODD22, Os2ODD22	2-OXOGLUTARATE-DEPENDENT DIOXYGENASE 22	Biochemical character		185
	Os05g0541900	25.9168					370
	Os01g0348700	25.8267	OsRPL23A	RIBOSOMAL PROTEIN L23A	Tolerance and resistance - Disease resistance, Tolerance and resistance - Stress tolerance, Other	TO:0002657 - oxidative stress, TO:0000276 - drought tolerance, TO:0000303 - cold tolerance, TO:0000172 - jasmonic acid sensitivity, TO:0000175 - bacterial blight disease resistance, TO:0000259 - heat tolerance	370
	Os05g0579600	25.799					333
	Os03g0293500	25.743	pdc2*, pdc2	PYRUVATE DECARBOXYLASE 2	Biochemical character, Tolerance and resistance - Stress tolerance	TO:0000021 - copper sensitivity	296
	Os01g0328400	25.6832	RPS27a, OsUBQ5, OsRPS27a	UBIQUITIN 5	Biochemical character, Tolerance and resistance - Disease resistance, Tolerance and resistance - Stress tolerance, Other	TO:0006001 - salt tolerance, TO:0000175 - bacterial blight disease resistance, TO:0000255 - sheath blight disease resistance, TO:0002657 - oxidative stress, TO:0000276 - drought tolerance, TO:0000615 - abscisic acid sensitivity	333
	Os01g0876500	25.6266					185
	Os01g0130200	25.2579					74
	Os03g0424500	25.1475					222
	Os02g0162500	24.799					333
	Os10g0566700	24.7757					259
	Os06g0686600	24.7608					148
	Os05g0568800	24.737					259
	Os05g0518000	24.6441	OsFTL10	FLOWERING TIME LIKE GENE 10	Reproductive organ - Heading date, Tolerance and resistance - Stress tolerance	TO:0000137 - days to heading, TO:0000163 - auxin sensitivity, TO:0000166 - gibberellic acid sensitivity, TO:0000615 - abscisic acid sensitivity, TO:0000095 - osmotic response sensitivity, TO:0002616 - flowering time, TO:0000167 - cytokinin sensitivity, TO:0000276 - drought tolerance, TO:0000172 - jasmonic acid sensitivity	333
	Os03g0219900	24.475					148
	Os11g0597400	24.3953					37
	Os05g0227600	24.3799	OsRePRP1.2, RePRP1.2	_	Vegetative organ - Root, Tolerance and resistance - Stress tolerance	TO:0000306 - root thickness, TO:0000276 - drought tolerance, TO:0006001 - salt tolerance, TO:0000656 - root development trait, TO:0000615 - abscisic acid sensitivity, TO:0000227 - root length	370
	Os11g0530700	24.307					259
	Os04g0518100	24.1778	OsPAL02, PAL02, OsPAL5, PAL5, OsPAL2. PAL2	_	Biochemical character, Tolerance and resistance - Disease resistance	TO:0000074 - blast disease, TO:0000179 - biotic stress trait	148
	Os03g0782500	24.0349	OsPIL1, OsPIL13, OsbHLH152, bHLH152, PIF7, OsPIF7, OsPIF4, PIF4	_	Tolerance and resistance - Stress tolerance, Reproductive organ - Heading date	TO:0000276 - drought tolerance, TO:0000145 - internode length, TO:0000168 - abiotic stress trait, TO:0002616 - flowering time, TO:0000164 - stress trait	111
	Os07g0608500	24.0041		_			111
	Os11g0181800	23.9999					296
	Os11g0544700	23.9373					111
	Os02g0697400	23.4878	Os4CL2	4-COUMARATE:COENZYME A LIGASE 2	Biochemical character, Coloration - Anthocyanin, Tolerance and resistance - Stress tolerance		148
	Os01g0711400	23.4224		_	Biochemical character, Tolerance and resistance - Disease resistance	TO:0000074 - blast disease	222
	Os03g0828500	23.2965					222
	Os03g0579300	23.2696		_			333
	Os03g0726500	23.187					296
	Os01g0618400	23.0321	OsRH25, RH25	_	Biochemical character, Tolerance and resistance - Stress tolerance	TO:0000303 - cold tolerance	296
	Os05g0565000	22.7065	rpl18a, RPL18a, OsRPL18a	RIBOSOMAL PROTEIN L18A	Tolerance and resistance - Disease resistance, Tolerance and resistance - Stress tolerance, Other	TO:0000432 - temperature response trait, TO:0000276 - drought tolerance, TO:0000172 - jasmonic acid sensitivity, TO:0000303 - cold tolerance, TO:0000259 - heat tolerance, TO:0000175 - bacterial blight disease resistance	370
	Os08g0538600	22.699					296
	Os11g0433900	22.5686	OsRPL38	RIBOSOMAL PROTEIN L38	Tolerance and resistance - Stress tolerance, Other	TO:0000303 - cold tolerance, TO:0000276 - drought tolerance, TO:0002657 - oxidative stress, TO:0000259 - heat tolerance, TO:0000172 - jasmonic acid sensitivity	222
	Os01g0304000	22.528					333
	Os05g0302700	22.5092					259
	Os01g0850000	22.1157					333
	Os09g0555500	21.8213	OsPSY, PSY, OsPSY3, PSY3	_	Biochemical character, Vegetative organ - Root, Coloration - Others, Tolerance and resistance - Stress tolerance	TO:0002667 - abscisic acid content	370
	Os02g0564400	21.7557					296
	Os03g0746700	21.6266					259
	Os02g0169300	21.5643	OsPGK2, OsPGK2a, OsPGK2b, OsPGK2c, PKP	PHOSPHOGLYCERATE KINASE 2	Biochemical character, Seed, Tolerance and resistance - Disease resistance, Tolerance and resistance - Stress tolerance	TO:0000237 - water stress trait, TO:0000495 - chlorophyll content, TO:0006001 - salt tolerance, TO:0000566 - stomatal frequency, TO:0006002 - proline content, TO:0000074 - blast disease	148
	Os01g0974800	21.4487		_	Biochemical character		37
	Os02g0629200	21.3808	OsPIP2;2, PIP2-2, OsPIP2-3	PLASMA MEMBRANE INTRINSIC PROTEIN 2;2	Biochemical character, Seed - Physiological traits - Dormancy, Tolerance and resistance - Stress tolerance	TO:0000615 - abscisic acid sensitivity, TO:0000276 - drought tolerance, TO:0000095 - osmotic response sensitivity, TO:0000303 - cold tolerance, TO:0006001 - salt tolerance	370
	Os07g0115500	21.3468					296
	Os09g0494600	21.3418					111
	Os03g0820500	21.3371	OsADF3	ACTIN DEPOLYMERIZING FACTOR 3	Tolerance and resistance - Stress tolerance	TO:0000303 - cold tolerance	370
	Os09g0438100	21.3336					222
	Os01g0853400	21.2718	OsCOI1a, OsCOI1, Os_F0728, COI1a, COI1, F0728	_	Coloration - Chlorophyll, Tolerance and resistance - Disease resistance, Tolerance and resistance - Insect resistance, Tolerance and resistance - Stress tolerance	TO:0000031 - silicon sensitivity, TO:0000172 - jasmonic acid sensitivity, TO:0000175 - bacterial blight disease resistance, TO:0000074 - blast disease, TO:0000249 - leaf senescence, TO:0000261 - insect damage resistance, TO:0000424 - brown planthopper resistance	111
	Os10g0148400	21.2596	PTR	_			37
	Os01g0559750	21.2143					222
	Os02g0814400	21.1444					111
	Os01g0720700	21.0476	OsSAT, SAT	_	Biochemical character		259
	Os07g0467200	20.9838	OsCDGSH, CDGSH	_	Biochemical character, Tolerance and resistance - Stress tolerance	TO:0000021 - copper sensitivity	296
	Os03g0597600	20.858					222
	Os01g0940600	20.7744					222
	Os04g0530600	20.6978	OsTRX m2, TRX m2, OsTRXM2	THIOREDOXIN M-TYPE 2	Biochemical character		222
	Os04g0502800	20.6951	OsMFS2	MAJOR FACILITATOR SUPERFAMILY 2	Biochemical character		296
	Os05g0445500	20.686		_			148
	Os03g0729000	20.6123		_	Biochemical character		370
	Os01g0717400	20.5944	OsTARL2, TARL2	_	Biochemical character		370
	Os12g0514000	20.4448					222
	Os04g0605900	20.4318	rpl7	RIBOSOMAL PROTEIN L7	Tolerance and resistance - Stress tolerance	TO:0000432 - temperature response trait	370
	Os10g0564300	20.4011		_			370
	Os09g0359500	20.3574					148
	Os07g0258400	20.1915	OsNramp1, OsNRAMP1, OsNramp6	BACTERIOCIDE EFFECT 1	Tolerance and resistance - Stress tolerance		148
	EPlOsAg00000051061	20.116					148
	Os04g0101400	20.0593					111
	Os12g0124200	19.9294					296
	Os06g0594400	19.81	OsKMD2, OsFbox314, Os_F0507	_		TO:0000167 - cytokinin sensitivity	222
	Os03g0268600	19.7773	OsPP2C30, PP2C30, OsPP48, PP48	_	Tolerance and resistance - Stress tolerance, Seed - Physiological traits - Dormancy	TO:0000021 - copper sensitivity, TO:0000615 - abscisic acid sensitivity	370
	Os04g0442000	19.695	OsARF9	AUXIN RESPONSE FACTOR 9	Tolerance and resistance - Stress tolerance, Other	TO:0002693 - gravity response trait	185
	Os10g0536100	19.6459	OsMADS56, FDRMADS8, RMADS214	MADS BOX GENE 56	Reproductive organ - Heading date, Reproductive organ - panicle, Other	TO:0000621 - inflorescence development trait, TO:0002616 - flowering time	259
	Os07g0443500	19.6277		_			185
	Os01g0372700	19.4373					37
	Os03g0332600	19.4007					148
	Os06g0319700	19.2527	OsRPL31	RIBOSOMAL PROTEIN L31	Tolerance and resistance - Disease resistance, Tolerance and resistance - Stress tolerance, Other	TO:0000172 - jasmonic acid sensitivity, TO:0000303 - cold tolerance, TO:0000175 - bacterial blight disease resistance, TO:0000276 - drought tolerance, TO:0000259 - heat tolerance, TO:0002657 - oxidative stress	111
	Os03g0736600	19.17					296
	Os03g0306800	19.0399	OsCP12	_			74
	Os06g0316300	19.0309					370
	Os07g0180300	19.0118					185
	Os01g0965900	18.9604					222
	Os02g0622300	18.8207	OsRPL14, RPL14	_	Tolerance and resistance - Disease resistance, Tolerance and resistance - Stress tolerance, Other	TO:0000172 - jasmonic acid sensitivity, TO:0000259 - heat tolerance, TO:0002657 - oxidative stress, TO:0000276 - drought tolerance, TO:0000303 - cold tolerance, TO:0000175 - bacterial blight disease resistance	296
	Os03g0113700	18.8059	OsISC24, HSP70	IRON-SULFUR CLUSTER PROTEIN 24			185
	Os04g0691100	18.7581	OsSAPK5	STRESS/ABA-ACTIVATED PROTEIN KINASE 5	Tolerance and resistance - Disease resistance, Tolerance and resistance - Stress tolerance	TO:0000095 - osmotic response sensitivity, TO:0000175 - bacterial blight disease resistance	259
	Os05g0155100	18.7505	rpl18	RIBOSOMAL PROTEIN L18	Tolerance and resistance - Stress tolerance	TO:0000432 - temperature response trait	370
	Os08g0156800	18.6943		_			333
	Os04g0516600	18.6813					259
	Os03g0823400	18.491					370
	Os09g0274900	18.4262					370
	Os06g0480500	18.3927					370
	Os09g0517000	18.3076					259
	Os02g0800000	18.2381					111
	Os02g0175600	18.1971					185
	Os02g0208500	18.1812	OsCDT4	CADMIUM TOLERANT 4	Tolerance and resistance - Stress tolerance	TO:0000354 - aluminum sensitivity	333
	Os07g0674200	18.1139					222
	Os01g0200700	18.0629	OsMT3a, MT3a, OsMT-I-3a, MT-I-3a, MTe, met2, OsMT3, MT3, OsMTI-3a, MTI-3a	METALLOTHIONEIN I-3A	Biochemical character, Tolerance and resistance - Stress tolerance	TO:0000432 - temperature response trait, TO:0000238 - growth media composition sensitivity	148
	Os06g0694200	18.0111	OsGELP88	GDSL ESTERASE/LIPASE PROTEIN 88	Biochemical character		370
	Os02g0814700	17.9233		_			370
	Os07g0158300	17.8797					148
	Os11g0602600	17.8694					370
	Os03g0599800	17.8047	OsUAM1, RGP-1, Osgls1	UDP-ARABINOPYRANOSE MUTASE 1	Biochemical character		37
	Os01g0901600	17.7102	OsACS6, ACS6, 4ACS6, Os4ACS6	_	Biochemical character		333
	Os03g0736900	17.6342					370
	Os01g0166500	17.5213					74
	Os04g0196200	17.4972		_	Biochemical character		111
	Os05g0337400	17.3624					148
	Os05g0346300	17.362		_			333
	Os04g0515300	17.3245					370
	Os10g0539700	17.1768					74
	Os04g0465500	17.117					333
	Os01g0823300	17.0775	OsRPS26	RIBOSOMAL PROTEIN S26	Tolerance and resistance - Disease resistance, Tolerance and resistance - Stress tolerance, Other	TO:0006001 - salt tolerance, TO:0000276 - drought tolerance, TO:0000615 - abscisic acid sensitivity, TO:0000255 - sheath blight disease resistance, TO:0000175 - bacterial blight disease resistance, TO:0002657 - oxidative stress	333
	Os03g0563300	17.0167	chlI, OsChlI, ChlI, CHLI, OsCHLI, OsCHLI/ELL, OsELL	ETIOLATED LEAF AND LETHAL	Vegetative organ - Leaf, Biochemical character, Coloration - Chlorophyll	TO:0002715 - chloroplast development trait, TO:0000326 - leaf color, TO:0000495 - chlorophyll content	74
	Os09g0560600	16.8093					37
	Os10g0170200	16.7513					333
	Os07g0186000	16.7093	trxh, Trx-H, OsTRXh1, TRXh1, OsTrxh1, Os1, OsTrx23, RPP13-1	THIOREDOXIN H-TYPE	Biochemical character, Tolerance and resistance - Disease resistance, Tolerance and resistance - Stress tolerance	TO:0000074 - blast disease, TO:0000112 - disease resistance	333
	Os05g0207300	16.6716	OsRPL5, RPL5	_	Tolerance and resistance - Disease resistance, Tolerance and resistance - Stress tolerance, Other	TO:0002657 - oxidative stress, TO:0000175 - bacterial blight disease resistance, TO:0000303 - cold tolerance, TO:0000172 - jasmonic acid sensitivity, TO:0000259 - heat tolerance, TO:0000276 - drought tolerance	370
	Os07g0109500	16.6169	OsRPL13a, RPL13a	RIBOSOMAL PROTEIN L13A	Tolerance and resistance - Disease resistance, Tolerance and resistance - Stress tolerance, Other	TO:0000175 - bacterial blight disease resistance, TO:0000276 - drought tolerance, TO:0002657 - oxidative stress, TO:0000172 - jasmonic acid sensitivity, TO:0000303 - cold tolerance, TO:0000259 - heat tolerance	333
	Os11g0127900	16.4257	OsRP1	_			370
	Os02g0111700	16.2383					259
	Os03g0752300	16.1587	TPKa, OsTPKa, OsTpka, TPK1a, OsTPK1a	TWO-PORE K+ CHANNEL A	Biochemical character, Tolerance and resistance - Stress tolerance	TO:0006001 - salt tolerance	222
	Os10g0562100	16.0765	OsMYBS2	TRANSCRIPTION FACTOR MYBS2	Seed - Physiological traits - Dormancy, Tolerance and resistance - Stress tolerance, Character as QTL - Yield and productivity	TO:0000590 - grain weight, TO:0000276 - drought tolerance, TO:0000259 - heat tolerance, TO:0000095 - osmotic response sensitivity, TO:0000449 - grain yield per plant	259
	Os12g0629700	16.0321					111
	Os10g0450800	15.9968					370
	Os07g0626800	15.9646					222
	Os04g0306400	15.8261	OsRPI, RPI	_	Biochemical character		185
	EPlOsAg00000033166	15.6781					37
	Os06g0318800	15.6565	OsAGP24	ARABINOGALACTAN PROTEIN 24	Tolerance and resistance - Stress tolerance	TO:0006001 - salt tolerance, TO:0000276 - drought tolerance, TO:0000303 - cold tolerance	370
	Os02g0766700	15.5969	OsbZIP23, OsAREB1, OsABF2, Osbzip23, OsAREB2, OsZIP23, ZIP23	b-ZIP TRANSCRIPTION FACTOR 23	Tolerance and resistance - Stress tolerance, Other	TO:0006001 - salt tolerance, TO:0000615 - abscisic acid sensitivity, TO:0000168 - abiotic stress trait, TO:0000276 - drought tolerance, TO:0000136 - relative water content, TO:0000333 - sugar content, TO:0006002 - proline content, TO:0002657 - oxidative stress, TO:0000396 - grain yield	370
	Os01g0619900	15.5908					74
	Os06g0682900	15.5012					333
	Os05g0453300	15.4665					370
	Os10g0466700	15.4518					222
	Os03g0132200	15.4414	OsEXPLA1, EXPLA1, RIP3	_	Vegetative organ - Leaf, Vegetative organ - Culm	TO:0000206 - leaf angle, TO:0000207 - plant height	333
	Os02g0817900	15.4216	CYP97A4, OsCYP97A4	P-450 97A4	Biochemical character, Tolerance and resistance - Stress tolerance		185
	Os01g0720400	15.3853	OsACP1, ACP1	_	Tolerance and resistance - Stress tolerance		222
	Os12g0150100	15.2489		_			333
	Os08g0127600	15.2398					259
	Os07g0614700	15.1543	OsSPX6	SPX DOMAIN PROTEIN 6	Tolerance and resistance - Stress tolerance		370
	Os11g0602500	15.0961					333
	Os05g0355500	14.9466					296
	Os03g0781501	14.9413					370
	Os04g0598200	14.9342	RPL12, RPL10, OsRPL12, OsRPL10	_	Tolerance and resistance - Disease resistance, Tolerance and resistance - Stress tolerance, Other	TO:0000259 - heat tolerance, TO:0000172 - jasmonic acid sensitivity, TO:0000276 - drought tolerance, TO:0000303 - cold tolerance, TO:0000175 - bacterial blight disease resistance, TO:0002657 - oxidative stress	333
	Os05g0113000	14.915					74
	Os03g0390000	14.8935	RPS6, RPS6a, RPS6A, OsRPS6, OsRPS6a	_	Tolerance and resistance - Disease resistance, Tolerance and resistance - Stress tolerance, Other	TO:0000255 - sheath blight disease resistance, TO:0000175 - bacterial blight disease resistance, TO:0002657 - oxidative stress, TO:0006001 - salt tolerance, TO:0000276 - drought tolerance, TO:0000615 - abscisic acid sensitivity	370
	Os05g0427900	14.7747					37
	Os12g0516000	14.7715					74
	Os02g0180200	14.7627					222
	Os05g0373700	14.7422					259
	Os06g0253100	14.7344	HSP20	_	Tolerance and resistance - Stress tolerance		370
	Os04g0301500	14.7101	OsbHLH006, bHLH006, OsbHLH6, bHLH6, RERJ1, OsRERJ1, bHLH35	_	Tolerance and resistance - Stress tolerance	TO:0000172 - jasmonic acid sensitivity, TO:0000276 - drought tolerance	333
	Os02g0478600	14.6969	RPS15a, OsRPS15a	RIBOSOMAL PROTEIN S15A	Tolerance and resistance - Disease resistance, Tolerance and resistance - Stress tolerance, Other	TO:0000255 - sheath blight disease resistance, TO:0000615 - abscisic acid sensitivity, TO:0000276 - drought tolerance, TO:0000175 - bacterial blight disease resistance, TO:0006001 - salt tolerance, TO:0002657 - oxidative stress	296
	Os04g0488400	14.687	FT-L 6, OsFTL6, FT-L6	FLOWERING TIME LIKE GENE 6			296
	Os08g0562800	14.5481		_	Biochemical character		148
	Os06g0142500	14.4249	OsRLCK195	RECEPTOR-LIKE CYTOPLASMIC KINASE 195	Tolerance and resistance - Stress tolerance	TO:0000276 - drought tolerance, TO:0006001 - salt tolerance	222
	Os08g0139700	14.3622	OsTPS29, TPS29, OsCAS, CAS, OsTPS3, TPS3	_	Biochemical character, Tolerance and resistance - Disease resistance	TO:0000148 - viral disease resistance, TO:0000386 - rice ragged stunt virus resistance	370
	Os03g0656900	14.188	v1, NUS1, OsV1, OsNUS1	VIRESCENT 1	Coloration - Chlorophyll	TO:0000432 - temperature response trait, TO:0000299 - leaf lamina color, TO:0000495 - chlorophyll content, TO:0000373 - inflorescence anatomy and morphology trait	370
	Os08g0117300	14.1772					333
	Os03g0297600	14.1629	OsPYL/RCAR4, PYL4, OsPYL4, OsPYL6, PYL6	PYRABACTIN RESISTANCE 1 LIKE/REGULATORY COMPONENTS OF ABA RECEPTOR 4	Seed - Physiological traits - Dormancy, Tolerance and resistance - Stress tolerance	TO:0000237 - water stress trait, TO:0000615 - abscisic acid sensitivity, TO:0000253 - seed dormancy, TO:0006001 - salt tolerance	370
	Os12g0601800	14.1409	OsbZIP88	b-ZIP TRANSCRIPTION FACTOR 88	Other		370
	Os06g0172600	14.1229					259
	Os07g0162700	14.0997	OsCDAP2	_	Biochemical character		222
	Os12g0278700	14.0638					185
	Os04g0541700	14.0457	Oshox22, OsHox22	HOMEOBOX GENE 22	Other		185
	Os03g0729300	14.0011					74
	Os03g0725200	13.9248		_	Tolerance and resistance - Stress tolerance, Reproductive organ - panicle	TO:0000621 - inflorescence development trait, TO:0000158 - red light sensitivity	370
	Os03g0140200	13.8521	OsCYP96B5	P-450 96B5	Biochemical character		111
	Os04g0662100	13.8329					259
	Os04g0559700	13.8314	OsPIP1;2, PIP1-2, OsPIP1-2	PLASMA MEMBRANE INTRINSIC PROTEIN 1;2	Biochemical character, Tolerance and resistance - Stress tolerance, Character as QTL - Yield and productivity	TO:0000291 - carbohydrate content, TO:0006001 - salt tolerance, TO:0000394 - drought related trait, TO:0000095 - osmotic response sensitivity, TO:0000303 - cold tolerance, TO:0000615 - abscisic acid sensitivity, TO:0000396 - grain yield	296
	Os05g0148600	13.8218	OsNHX3, OsNHX2, NHX2	NA+/H+ ANTIPORTER 3	Biochemical character, Tolerance and resistance - Stress tolerance		111
	Os05g0490100	13.8195					333
	Os01g0186900	13.8					185
	Os01g0849000	13.7244	OsLTPd5, LTPd5	_	Biochemical character		296
	Os06g0701400	13.7088					259
	Os02g0717800	13.6545					333
	Os08g0205800	13.6027					370
	Os03g0297100	13.5921	RPS7a, OsRPS7a	RIBOSOMAL PROTEIN S7A	Tolerance and resistance - Disease resistance, Tolerance and resistance - Stress tolerance, Other	TO:0000615 - abscisic acid sensitivity, TO:0000276 - drought tolerance, TO:0006001 - salt tolerance, TO:0002657 - oxidative stress, TO:0000175 - bacterial blight disease resistance, TO:0000255 - sheath blight disease resistance	370
	Os03g0424800	13.4926		_			259
	Os03g0719400	13.3643					370
	Os08g0536400	13.3424					37
	Os08g0440100	13.3155					333
	Os06g0666500	13.2572					185
	Os06g0665500	13.173	OsAAH	ALLANTOATE AMIDOHYDROLASE	Biochemical character, Tolerance and resistance - Stress tolerance	TO:0000011 - nitrogen sensitivity	296
	Os07g0544800	13.1661	PsbQ, OsPsbQ, psbQ, PsbQ-1	PHOTOSYSTEM II SUBUNIT			74
	Os01g0896800	13.0806	rpl5, RL5, RPL18p/L5e, RPL18p, RPL5e, OsRPL5, OsRPL5e, OsRPL18p	RIBOSOMAL PROTEIN L5	Tolerance and resistance - Disease resistance, Tolerance and resistance - Stress tolerance, Other	TO:0000172 - jasmonic acid sensitivity, TO:0000175 - bacterial blight disease resistance, TO:0000303 - cold tolerance, TO:0000276 - drought tolerance, TO:0002657 - oxidative stress, TO:0000259 - heat tolerance	185
	Os07g0166700	13.0594					74
	Os03g0190100	13.0039	OsPPT1, PPT1	_	Biochemical character		74
	Os05g0569300	12.9702	OsbZIP45	b-ZIP TRANSCRIPTION FACTOR 45	Other		37
	Os04g0632600	12.9078					111
	Os03g0305700	12.8789					37
	Os01g0974400	12.8539	XBOS31, OsRFPHC-7	_	Biochemical character		148
	Os06g0683200	12.812					185
	Os03g0265600	12.7266					370
	Os11g0151300	12.7244	OsRPL26.1	RIBOSOMAL PROTEIN L26.1	Tolerance and resistance - Insect resistance, Tolerance and resistance - Stress tolerance, Other	TO:0000259 - heat tolerance, TO:0002657 - oxidative stress, TO:0000303 - cold tolerance, TO:0000172 - jasmonic acid sensitivity, TO:0000175 - bacterial blight disease resistance, TO:0000276 - drought tolerance	333
	Os04g0244800	12.7023	OsHMP24	HEAVY METAL-ASSOCIATED PROTEIN 24	Biochemical character		259
	Os07g0184300	12.66	rig, RPS15, OsRPS15	_	Tolerance and resistance - Disease resistance, Tolerance and resistance - Stress tolerance, Other	TO:0006001 - salt tolerance, TO:0000276 - drought tolerance, TO:0000615 - abscisic acid sensitivity, TO:0000432 - temperature response trait, TO:0000175 - bacterial blight disease resistance, TO:0002657 - oxidative stress, TO:0000255 - sheath blight disease resistance	185
	Os04g0649900	12.5342					74
	Os02g0527200	12.4675					296
	Os01g0853000	12.4589					259
	Os02g0227700	12.4561	OsRLK5	_	Tolerance and resistance - Stress tolerance	TO:0000276 - drought tolerance	74
	gene33103	12.4251					37
	Os06g0149300	12.3933					111
	Os03g0127900	12.3798					74
	Os02g0788400	12.3208					259
	Os06g0561000	12.1723	OsMIOX	MYO-INOSITOL OXYGENASE	Tolerance and resistance - Stress tolerance	TO:0000276 - drought tolerance	74
	Os01g0770700	12.1367	COPT1, OsCOPT1	COPPER TRANSPORTER 1	Biochemical character, Tolerance and resistance - Disease resistance, Tolerance and resistance - Stress tolerance	TO:0000021 - copper sensitivity	111
	Os12g0555500	12.1337					296
	Os05g0421600	12.0252	ONAC088, ONAC88	NAC DOMAIN-CONTAINING PROTEIN 88	Other, Tolerance and resistance - Stress tolerance	TO:0006001 - salt tolerance	259
	Os03g0202001	12.0043					37
	Os05g0557000	11.9522					370
	Os02g0689900	11.9323					148
	Os01g0127400	11.8105					185
	Os03g0815100	11.7338	SNAC1, snac1, OsNAC9, ONAC002, ONAC2, ONAC033, ONAC33, ONAC043, ONAC43, ONAC044, ONAC44, OsNAC19, NAC19, SNAC1/ONAC002, OsSNAC1	_	Tolerance and resistance - Disease resistance, Tolerance and resistance - Stress tolerance	TO:0002657 - oxidative stress, TO:0000276 - drought tolerance, TO:0000656 - root development trait, TO:0000074 - blast disease, TO:0006001 - salt tolerance, TO:0000615 - abscisic acid sensitivity, TO:0000303 - cold tolerance, TO:0000172 - jasmonic acid sensitivity	222
	Os01g0229600	11.6601					74
	Os02g0258800	11.5849					185
	Os08g0151800	11.567					370
	Os03g0609500	11.528	OsLBD38, LBD38	_	Reproductive organ - Heading date, Character as QTL - Yield and productivity	TO:0000207 - plant height, TO:0000137 - days to heading, TO:0002616 - flowering time, TO:0000371 - yield trait, TO:0000447 - filled grain number, TO:0000040 - panicle length	370
	Os08g0472800	11.497	OsABA8OX2, OsABA8ox2, CYP707A6, OsCYP707A6, OsAba-ox2, OsABA8ox2, OsABA8OH2, ABA8OH2, ABA8'-OH2, OsABA8'ox2, ABA8'ox2, OsABAX2, ABAX2	ABA-8'-HYDROXYLASE 2	Biochemical character, Tolerance and resistance - Stress tolerance	TO:0000237 - water stress trait, TO:0000276 - drought tolerance	185
	Os03g0221700	11.442					185
	Os12g0438300	11.3926					37
	Os09g0465500	11.2997					111
	Os03g0141000	11.2859		_	Biochemical character		370
	Os11g0482000	11.253	RPS5A	RIBOSOMAL PROTEIN S5	Tolerance and resistance - Disease resistance, Tolerance and resistance - Stress tolerance, Other	TO:0000276 - drought tolerance, TO:0000175 - bacterial blight disease resistance, TO:0000615 - abscisic acid sensitivity, TO:0006001 - salt tolerance, TO:0002657 - oxidative stress	296
	Os11g0601700	11.2421	OsbHLH061, OsbHLH61, bHLH061, bHLH61	BASIC HELIX-LOOP-HELIX PROTEIN 61	Tolerance and resistance - Stress tolerance		296
	Os01g0507000	11.2251	miR159a, osa-miR159a, osa-MIR159a, OsmiR159a.2, miR159a.2, OsmiR159a.1, miR159a.1, osa-miR159a.1, osa-miR159a.2	MICRORNA159A	Other		111
	Os01g0106300	11.2069					111
	Os06g0181566	11.1072		_			333
	Os07g0546700	11.101		_			259
	Os02g0755900	11.0373		_	Biochemical character, Tolerance and resistance - Stress tolerance	TO:0002649 - pesticide sensitivity	185
	Os02g0460200	11.0105	OsFPFL3	FPF1-LIKE PROTEIN 3			222
	Os02g0612900	10.9692					370
	Os08g0116500	10.9649		_			259
	Os01g0733500	10.8999	RD22, OsBURP03, OsBURP3	_	Tolerance and resistance - Stress tolerance		222
	Os05g0562300	10.889	OsDjB7, DjB7	_	Tolerance and resistance - Stress tolerance		259
	Os04g0399000	10.8778					185
	Os03g0825800	10.8354	OsRLCK120	RECEPTOR-LIKE CYTOPLASMIC KINASE 120	Reproductive organ - panicle, Seed, Tolerance and resistance, Tolerance and resistance - Disease resistance	TO:0000074 - blast disease, TO:0000653 - seed development trait, TO:0000175 - bacterial blight disease resistance, TO:0000621 - inflorescence development trait	185
	Os03g0808300	10.8219	OsREM4.2	REMORIN 4.2			370
	Os04g0415000	10.7648	OsACL1, ACL2, OsACL2	ABAXIALLY CURLED LEAF 1	Vegetative organ - Leaf	TO:0000085 - leaf rolling, TO:0000207 - plant height	148
	Os07g0189800	10.7399					37
	Os05g0160200	10.6086	S27a	_			222
	Os03g0122200	10.5701					148
	Os10g0173000	10.4743					370
	Os11g0158400	10.4635	OsDGD1delta, DGD1delta, OsDGD1D	DIGALACTOSYLDIACYLGLYCEROL SYNTHASE 1 DELTA	Biochemical character		74
	Os09g0568800	10.3967					222
	Os11g0598500	10.3818					148
	Os02g0766600	10.3008					74
	Os07g0569600	10.2799					148
	Os09g0271100	10.2688					296
	Os04g0482300	10.2568					185
	Os04g0545200	10.1202					37
	Os02g0634500	10.0891	OsCLP3, OsClp3, CLP3	_	Biochemical character, Tolerance and resistance - Stress tolerance		148
	Os04g0469000	10.0791					333
	Os07g0502200	9.99404					37
	Os02g0503400	9.95947	OsRPL35	RIBOSOMAL PROTEIN L35			259
	Os03g0356300	9.95552					111
	Os09g0376300	9.87708					111
	Os12g0104300	9.8295	D53-like	_			148
	Os10g0411700	9.80698	OsRPS28	RIBOSOMAL PROTEIN S28	Tolerance and resistance - Disease resistance, Tolerance and resistance - Stress tolerance, Other	TO:0006001 - salt tolerance, TO:0000276 - drought tolerance, TO:0000255 - sheath blight disease resistance, TO:0000615 - abscisic acid sensitivity, TO:0002657 - oxidative stress	333
	Os03g0300400	9.74745	JIOsPR10, OsPR10, PR10, OsJiPR10, JiPR10	JASMONATE INDUCIBLE PATHOGENESIS-RELATED CLASS 10 PROTEIN	Tolerance and resistance - Disease resistance	TO:0000172 - jasmonic acid sensitivity, TO:0000020 - black streak dwarf virus resistance	370
	Os12g0508300	9.74702					222
	Os12g0167900	9.7159	OsRPL3A, ARP1, ARP3	RIBOSOMAL PROTEIN L3A			370
	Os01g0149200	9.69987	OsMT2d	METALLOTHIONEIN 2D	Biochemical character		74
	Os12g0538700	9.69821	OsGRX29	GLUTAREDOXIN 29	Biochemical character		259
	Os01g0511100	9.69781					185
	Os03g0798600	9.67855		_			296
	Os07g0540100	9.6667	AGP, OsAGP	_			148
	Os10g0532300	9.56683					370
	Os04g0105700	9.5394					111
	Os02g0120600	9.53134	OsUBC13	UBIQUITIN-CONJUGATING ENZYME 13	Biochemical character, Tolerance and resistance - Stress tolerance	TO:0006001 - salt tolerance, TO:0000276 - drought tolerance	148
	Os09g0258600	9.51461	RPL22, OsRPL17, OsRPL22	RIBOSOMAL PROTEIN L17	Tolerance and resistance - Disease resistance, Tolerance and resistance - Stress tolerance, Other	TO:0000259 - heat tolerance, TO:0002657 - oxidative stress, TO:0000172 - jasmonic acid sensitivity, TO:0000175 - bacterial blight disease resistance, TO:0000303 - cold tolerance, TO:0000276 - drought tolerance	370
	Os07g0570700	9.48746					259
	Os06g0668200	9.47978	PGK, OsPGK4	PHOSPHOGLYCERATE KINASE 4	Biochemical character, Tolerance and resistance - Stress tolerance	TO:0000432 - temperature response trait	333
	Os02g0148300	9.40214					37
	Os05g0507300	9.38871					259
	Os01g0834600	9.38601					148
	Os06g0108900	9.38333	BEL1, OsBEL, BEL	_	Other		296
	Os12g0231000	9.33314	OsPTR3, PTR3, PTR3-A	_	Biochemical character		148
	Os04g0610400	9.32247	OsAP2-39, OsERF#077, OsERF077, OsERF77, AP2/EREBP#149, AP2/EREBP149, DLN121, OsDLN121	ETHYLENE RESPONSE FACTOR 77	Tolerance and resistance - Stress tolerance, Other	TO:0000276 - drought tolerance, TO:0000303 - cold tolerance	185
	Os01g0510600	9.30642	OsFLU1, FLU1	_	Coloration - Chlorophyll		111
	Os03g0337800	9.21118	RPL19.3, OsRPL19.3, OsRPL19, RPL19e, OsRPL19e	RIBOSOMAL PROTEIN L19	Tolerance and resistance - Disease resistance, Tolerance and resistance - Stress tolerance, Other	TO:0000175 - bacterial blight disease resistance, TO:0000303 - cold tolerance, TO:0000172 - jasmonic acid sensitivity, TO:0002657 - oxidative stress, TO:0000276 - drought tolerance	333
	Os03g0152600	9.12691					74
	Os01g0666900	9.12028					148
	Os03g0580200	9.07581					370
	Os01g0124200	9.0753	RBBI3-1, OsBBTI4, BBTI4, IBP1.1, RBBTI4, APIP4, OsAPIP4	BOWMAN-BIRK INHIBITOR 3-1	Tolerance and resistance - Disease resistance, Biochemical character, Tolerance and resistance - Stress tolerance	TO:0000021 - copper sensitivity, TO:0000074 - blast disease, TO:0000224 - iron sensitivity	222
	Os03g0218500	9.07238					74
	Os03g0319000	9.07009	OsVQ10, VQ10	_	Tolerance and resistance - Stress tolerance, Tolerance and resistance - Disease resistance		222
	Os03g0276500	9.06555	OsHsp71.1, OsHSP71.1, OsMED37_3, MED37_3	71.1 KDA CLASS I HEAT SHOCK PROTEIN	Tolerance and resistance - Stress tolerance, Seed - Morphological traits - Grain shape, Character as QTL - Yield and productivity	TO:0000653 - seed development trait, TO:0000382 - 1000-seed weight, TO:0000402 - grain width, TO:0000303 - cold tolerance, TO:0000396 - grain yield	111
	Os03g0141200	8.99125	OsBamy2, Bamy2	_	Biochemical character		222
	Os05g0573300	8.98728					296
	Os05g0105800	8.98286					148
	Os07g0558300	8.95214					222
	Os07g0510500	8.92877					333
	Os01g0769200	8.92381	OsSub4, SUB4	_	Biochemical character		37
	Os04g0283900	8.90414					37
	Os01g0358400	8.90237	RPS4	_	Tolerance and resistance - Disease resistance, Tolerance and resistance - Stress tolerance, Other	TO:0000615 - abscisic acid sensitivity, TO:0000255 - sheath blight disease resistance, TO:0000175 - bacterial blight disease resistance, TO:0006001 - salt tolerance, TO:0002657 - oxidative stress, TO:0000276 - drought tolerance	111
	Os03g0576700	8.88557	RPL13b, OsRPL13b	RIBOSOMAL PROTEIN L13B	Tolerance and resistance - Disease resistance, Tolerance and resistance - Stress tolerance, Other	TO:0000175 - bacterial blight disease resistance, TO:0000276 - drought tolerance, TO:0000259 - heat tolerance, TO:0002657 - oxidative stress, TO:0000172 - jasmonic acid sensitivity, TO:0000074 - blast disease, TO:0000303 - cold tolerance	296
	Os06g0520733	8.86071					37
	Os02g0699600	8.80011					259
	Os05g0555900	8.67611					296
	Os03g0797400	8.64164	OsIGL, OsIgl	_			185
	Os05g0519300	8.63206					333
	Os03g0241300	8.6292	OsPE	_	Seed - Morphological traits - Embryo		74
	Os12g0583300	8.62373					148
	Os07g0139600	8.61194					74
	Os07g0476900	8.57918	CDSP32	_	Biochemical character, Tolerance and resistance - Stress tolerance		111
	Os03g0327600	8.57192	OsEULD1b, EULD1b	EUL-RELATED LECTIN D1B	Tolerance and resistance - Disease resistance, Tolerance and resistance - Insect resistance, Tolerance and resistance - Stress tolerance	TO:0000615 - abscisic acid sensitivity, TO:0000172 - jasmonic acid sensitivity, TO:0000276 - drought tolerance, TO:0006001 - salt tolerance, TO:0000424 - brown planthopper resistance, TO:0000175 - bacterial blight disease resistance	259
	Os02g0809800	8.55795	OsPHO1;2	PHOSPHATE TRANSPORTER 1;2	Biochemical character, Tolerance and resistance - Stress tolerance		74
	Os12g0541700	8.53656	OsRALF-37, OsRALF37, RALF-37	RAPID ALKALIZATION FACTOR 37			259
	Os05g0217700	8.52634	OsBURP07, OsBURP7	_	Tolerance and resistance - Stress tolerance		296
	Os05g0368300	8.52608	rps4, RPS4a	RIBOSOMAL PROTEIN S4	Tolerance and resistance - Disease resistance, Tolerance and resistance - Stress tolerance, Other	TO:0000432 - temperature response trait, TO:0000175 - bacterial blight disease resistance, TO:0002657 - oxidative stress, TO:0006001 - salt tolerance, TO:0000276 - drought tolerance, TO:0000615 - abscisic acid sensitivity	185
	Os07g0667300	8.52078	OsBBX23, OsCCT27, BBX23, CCT27, OsR, OsCOL13, COL13	_	Reproductive organ - Heading date	TO:0002616 - flowering time	74
	Os06g0294950	8.51819					111
	Os11g0284300	8.46212					37
	Os07g0208000	8.45164		_			296
	Os11g0116300	8.44796	CHI	_	Biochemical character, Coloration - Anthocyanin, Tolerance and resistance - Stress tolerance	TO:0000160 - UV light sensitivity	148
	Os01g0660200	8.44315	C10728, OsChib3a, Chib3a, OsPR31, PR31	_	Biochemical character, Tolerance and resistance - Disease resistance	TO:0000074 - blast disease	74
	Os05g0374200	8.37934	OsCKX9	CYTOKININ OXIDASE/DEHYDROGENASE 9	Biochemical character, Vegetative organ - Culm, Character as QTL - Yield and productivity	TO:0000582 - inflorescence number, TO:0000547 - primary branch number, TO:0000447 - filled grain number, TO:0000207 - plant height, TO:0000346 - tiller number, TO:0000040 - panicle length, TO:0000011 - nitrogen sensitivity, TO:0000167 - cytokinin sensitivity, TO:0000163 - auxin sensitivity, TO:0000401 - plant growth hormone sensitivity	148
	Os09g0507800	8.35337					370
	Os03g0638200	8.34381					74
	Os05g0380900	8.21753	OsCML15	CALMODULIN-LIKE PROTEIN 15			111
	Os04g0624000	8.18745	OsATG8b, Atg8b	AUTOPHAGY ASSOCIATED GENE 8B	Seed - Physiological traits - Storage substances, Tolerance and resistance - Stress tolerance, Character as QTL - Yield and productivity, Character as QTL - Grain quality, Seed - Physiological traits, Vegetative organ - Root, Biochemical character	TO:0000706 - hull color, TO:0000266 - chalky endosperm, TO:0000325 - soluble protein content, TO:0000656 - root development trait, TO:0000352 - plant dry weight, TO:0000506 - nitrogen recycling, TO:0002759 - grain number, TO:0000396 - grain yield, TO:0000162 - seed quality, TO:0000449 - grain yield per plant, TO:0000011 - nitrogen sensitivity	37
	Os01g0187400	8.09043					37
	Os06g0165800	8.07602	ROMT-16, ROMT16, COA1, CCoAOMT-1, OsROMT-16, OsROMT16, OsCOA1, OsCCoAOMT-1	_	Biochemical character, Coloration - Anthocyanin	TO:0000733 - lignin biosynthesis trait, TO:0000731 - lignin content	148
	Os05g0116100	8.04947	OsDHAR1, DHAR, cytDHAR, OsDHAR	DEHYDROASCORBATE REDUCTASE 1	Biochemical character, Tolerance and resistance - Stress tolerance, Character as QTL - Yield and productivity	TO:0000396 - grain yield, TO:0002657 - oxidative stress, TO:0000276 - drought tolerance, TO:0002677 - brassinosteroid sensitivity	296
	Os03g0116300	8.03384					222
	Os11g0104350	8.02715					148
	Os12g0123500	8.01189					111
	Os03g0319300	8.00572	OsCaM1, OsCam1-1, OsCaM1-1, CAM3, Cam1-1	_	Tolerance and resistance - Stress tolerance, Biochemical character	TO:0000696 - starch content, TO:0006001 - salt tolerance, TO:0000328 - sucrose content	74
	Os03g0718800	8.00143					111
	Os12g0106000	7.89288	OsFER2, OsFer2	FERRITIN 2	Biochemical character, Tolerance and resistance - Stress tolerance	TO:0000432 - temperature response trait, TO:0000021 - copper sensitivity	370
	Os01g0612900	7.87942	OsGELP17	GDSL ESTERASE/LIPASE PROTEIN 17	Biochemical character		148
	Os01g0127600	7.85533					185
	Os04g0591000	7.83691					111
	Os03g0323100	7.78141					111
	Os02g0181300	7.74605	OsWRKY71, WRKY-71	WRKY GENE 71	Tolerance and resistance - Disease resistance, Tolerance and resistance - Stress tolerance	TO:0000276 - drought tolerance, TO:0006001 - salt tolerance, TO:0000303 - cold tolerance, TO:0000175 - bacterial blight disease resistance	185
	Os12g0567700	7.72665	rpl2, rpl8, RPL8, OsRPL2, OsRPL8	RIBOSOMAL PROTEIN L2	Tolerance and resistance - Disease resistance, Tolerance and resistance - Stress tolerance, Other	TO:0000175 - bacterial blight disease resistance, TO:0000303 - cold tolerance, TO:0000259 - heat tolerance, TO:0000172 - jasmonic acid sensitivity, TO:0002657 - oxidative stress, TO:0000276 - drought tolerance, TO:0000432 - temperature response trait	333
	Os01g0952800	7.69662	OsIRO2, OsbHLH056, bHLH056, bHLH56, OsbHLH56	IRON-RELATED TRANSCRIPTION FACTOR 2	Tolerance and resistance - Stress tolerance, Other	TO:0000224 - iron sensitivity, TO:0000158 - red light sensitivity, TO:0000166 - gibberellic acid sensitivity, TO:0000259 - heat tolerance, TO:0000303 - cold tolerance, TO:0000021 - copper sensitivity	333
	Os05g0104800	7.68787					148
	Os03g0243100	7.68525	OsADF5	ACTIN DEPOLYMERIZING FACTOR 5	Tolerance and resistance - Stress tolerance		148
	Os03g0796501	7.68522	OsRPL4	RIBOSOMAL PROTEIN L4	Tolerance and resistance - Disease resistance, Tolerance and resistance - Stress tolerance, Other	TO:0000276 - drought tolerance, TO:0000175 - bacterial blight disease resistance, TO:0000303 - cold tolerance, TO:0000259 - heat tolerance, TO:0000172 - jasmonic acid sensitivity, TO:0002657 - oxidative stress	259
	Os03g0732100	7.66823					148
	Os01g0254200	7.65274					37
	Os06g0289900	7.59446	UGT	_	Biochemical character		74
	Os01g0191700	7.592					74
	Os01g0127300	7.59178	OsABCI4, OsISC18	ABC TRANSPORTER I FAMILY MEMBER 4	Biochemical character		37
	Os10g0144700	7.56792					222
	Os01g0853700	7.55708					185
	Os01g0640700	7.55621					74
	Os03g0756000	7.53594					111
	Os03g0188100	7.5144	OsMATE1	MULTIDRUG AND TOXIC COMPOUND EXTRUSION PROTEIN 1	Tolerance and resistance - Disease resistance, Tolerance and resistance - Stress tolerance	TO:0000164 - stress trait, TO:0000112 - disease resistance	148
	Os02g0116500	7.49973					74
	Os02g0475400	7.49267					148
	Os06g0116600	7.47819	OsMORF2, OsMORF2a, MORF2a	MULTIPLE ORGANELLAR RNA EDITING FACTOR 2	Tolerance and resistance - Stress tolerance	TO:0006001 - salt tolerance, TO:0000303 - cold tolerance	222
	Os04g0639100	7.44266					185
	Os09g0480600	7.42398					222
	Os03g0850800	7.42186					37
	Os01g0555100	7.41154	SRZ3	_			148
	Os04g0578300	7.4109					74
	Os02g0549600	7.39884	RPS10a, OsRPS10a	RIBOSOMAL PROTEIN S10A	Tolerance and resistance - Disease resistance, Tolerance and resistance - Stress tolerance, Other	TO:0002657 - oxidative stress, TO:0000255 - sheath blight disease resistance, TO:0000175 - bacterial blight disease resistance, TO:0000615 - abscisic acid sensitivity, TO:0000276 - drought tolerance, TO:0006001 - salt tolerance	148
	Os06g0604400	7.38604	OsPLDalpha3, RPLD2, PLDalpha3, OsPLDeta1, PLD2	PHOSPHOLIPASE D ALPHA 3	Biochemical character		148
	Os09g0502000	7.37893	rpL32_9.3, RPL32, OsrpL32_9.3, OsRPL32	_	Tolerance and resistance - Disease resistance, Tolerance and resistance - Stress tolerance, Other	TO:0002657 - oxidative stress, TO:0000276 - drought tolerance, TO:0000175 - bacterial blight disease resistance, TO:0000303 - cold tolerance, TO:0000172 - jasmonic acid sensitivity, TO:0000259 - heat tolerance	296
	Os01g0909500	7.3525					74
	Os12g0406200	7.35232					296
	Os04g0399200	7.35176					185
	Os01g0866100	7.34568	RAc7	_			185
	Os07g0663700	7.31527	OsSDR110C-MI3, SDR110C-MI3	_	Biochemical character, Tolerance and resistance - Disease resistance	TO:0002670 - momilactone A content, TO:0000439 - fungal disease resistance	259
	Os12g0641400	7.30511	OsSUT2(t), SUT2M, OsSUT2, OsSUT2M, OsSUT5	SUCROSE TRANSPORTER 2	Biochemical character, Vegetative organ - Culm	TO:0000401 - plant growth hormone sensitivity, TO:0000207 - plant height, TO:0000333 - sugar content	37
	Os01g0834900	7.26733					148
	Os03g0115200	7.26639					148
	Os02g0321900	7.24726					148
	Os03g0405900	7.18973					148
	Os04g0640900	7.17177					333
	Os03g0122300	7.16403	FLS, 2-ODD2, Os2-ODD2, 2ODD2, Os2ODD2, OsF3H, F3H	_	Tolerance and resistance - Insect resistance, Tolerance and resistance - Stress tolerance, Biochemical character	TO:0000160 - UV light sensitivity, TO:0000290 - flavonoid content, TO:0000424 - brown planthopper resistance	370
	Os04g0257500	7.15088	OsERF#128, OsERF128, AP2/EREBP#034, AP2/EREBP34	ETHYLENE RESPONSE FACTOR 128	Other		148
	Os11g0629400	7.15073					37
	Os04g0457800	7.14547	OsSERK2, OsBiSERK1, OsSERK1, OsSerk2, OsBAK1-2	_	Biochemical character, Vegetative organ - Culm, Tolerance and resistance - Disease resistance	TO:0000074 - blast disease, TO:0000207 - plant height, TO:0000175 - bacterial blight disease resistance, TO:0000615 - abscisic acid sensitivity, TO:0002677 - brassinosteroid sensitivity	37
	Os03g0294100	7.12327					111
	Os11g0444900	7.09945					148
	Os01g0716800	7.08557					74
	Os03g0411300	7.05004		_	Tolerance and resistance - Stress tolerance	TO:0000303 - cold tolerance	185
	Os08g0374000	7.02045	OsBetvI, BetvI	_	Tolerance and resistance		148
	Os01g0915800	6.98634	OsFKBP15-2	_	Biochemical character		37
	Os08g0558000	6.97885					148
	Os08g0535400	6.96917					37
	Os05g0585900	6.90285					148
	Os02g0823100	6.90017	OsPIP1;3. PIP1.3, PIP1-3, RWC3, RWC-3, OsPIP1-3	PLASMA MEMBRANE INTRINSIC PROTEIN 1;3	Biochemical character, Seed - Physiological traits - Dormancy, Tolerance and resistance - Disease resistance, Tolerance and resistance - Stress tolerance	TO:0000303 - cold tolerance, TO:0000276 - drought tolerance, TO:0006001 - salt tolerance, TO:0000095 - osmotic response sensitivity, TO:0000615 - abscisic acid sensitivity, TO:0000018 - boron sensitivity, TO:0000175 - bacterial blight disease resistance	296
	Os09g0518200	6.89859	OsSGT, SGT, UGT74H3	_	Biochemical character, Tolerance and resistance, Tolerance and resistance - Stress tolerance		74
	Os02g0614200	6.89373					74
	Os02g0651900	6.87323					333
	Os08g0128500	6.8602					185
	Os01g0841600	6.8571					148
	Os03g0169900	6.80156					148
	Os07g0678300	6.78871	OsCIPK29	CALCINEURIN B-LIKE PROTEIN-INTERACTING PROTEIN KINASE 29	Biochemical character, Tolerance and resistance - Stress tolerance	TO:0000276 - drought tolerance, TO:0006001 - salt tolerance	259
	Os09g0569100	6.77715					111
	Os01g0897600	6.75306	Os1bglu4, Os1Bglu4, Os1BGlu4	BETA-GLUCOSIDASE 4	Biochemical character		74
	Os03g0169600	6.71689	OsDof12, Dof12, OsDof-12, OsCDF1, OsCDF1/OsDOF12, OsDOF12, CDF1, DOF12	RICE DOF DAILY FLUCTUATIONS 4	Seed, Tolerance and resistance - Stress tolerance, Other	TO:0000276 - drought tolerance, TO:0000460 - light intensity sensitivity	222
	Os01g0627800	6.70753					185
	Os03g0241200	6.70468					296
	Os08g0433300	6.6767					37
	Os01g0582600	6.65224					74
	Os01g0642100	6.65198					148
	Os01g0257100	6.55538	OsRALF-5, OsRALF5, RALF-5	RAPID ALKALIZATION FACTOR 5			74
	Os10g0465700	6.54635	OsSTA246, STA246, OsBamy1, Bamy1, BAM2, OsBAM2	_	Reproductive organ - Spikelet, flower, glume, awn		296
	Os08g0478700	6.54167					74
	Os11g0135400	6.53365	ARP	_	Seed, Tolerance and resistance - Stress tolerance	TO:0006001 - salt tolerance	148
	Os09g0135700	6.52082	OsPFA-DSP1, OsPP105	_	Biochemical character		74
	Os07g0103500	6.51412	OsGA2ox5, 2-ODD32, Os2-ODD32, 2ODD32, Os2ODD32	GIBBERELLIN 2-OXIDASE 5	Biochemical character, Tolerance and resistance - Stress tolerance	TO:0006001 - salt tolerance, TO:0002675 - gibberellic acid content, TO:0002693 - gravity response trait	333
	Os04g0542000	6.49585					74
	Os03g0331700	6.48943	OsCML27	CALMODULIN-LIKE PROTEIN 27			37
	Os07g0150200	6.46402					259
	Os01g0863300	6.44787					222
	Os10g0465800	6.41087	OsRPL21.2	RIBOSOMAL PROTEIN L21.2	Tolerance and resistance - Disease resistance, Tolerance and resistance - Stress tolerance, Other	TO:0002657 - oxidative stress, TO:0000276 - drought tolerance, TO:0000172 - jasmonic acid sensitivity, TO:0000303 - cold tolerance, TO:0000259 - heat tolerance, TO:0000175 - bacterial blight disease resistance	259
	Os05g0211100	6.40221	OsCYP51G3	P-450 51G3	Biochemical character, Vegetative organ - Leaf, Vegetative organ - Culm, Reproductive organ - Pollination, fertilization, fertility - Male sterility, Tolerance and resistance - Stress tolerance, Character as QTL - Yield and productivity	TO:0000449 - grain yield per plant, TO:0006031 - inflorescence size, TO:0000445 - seed number, TO:0006001 - salt tolerance, TO:0000053 - pollen sterility, TO:0000206 - leaf angle, TO:0000207 - plant height	296
	Os10g0503300	6.37909					148
	Os04g0477000	6.37063					111
	Os06g0257450	6.36075	st1(ws1), ws1, st1, RNRS1, OsRNRS1, rnrs1, RNRS, SDL/RNRS1, SDL	STRIPE 1	Coloration - Chlorophyll	TO:0000495 - chlorophyll content, TO:0000326 - leaf color, TO:0000069 - variegated leaf, TO:0000432 - temperature response trait	74
	Os07g0122200	6.29036					37
	Os02g0754300	6.26448					74
	Os03g0130300	6.26399	DEFL8, OsDEFL8, OsDf-08, Df-08	_	Tolerance and resistance		370
	Os07g0529600	6.22005	OsDR8, OsXNP, FOXRED1	PATHOGEN-INDUCED DEFENSE-RESPONSIVE PROTEIN 8	Tolerance and resistance - Disease resistance, Tolerance and resistance - Stress tolerance	TO:0000303 - cold tolerance	185
	Os08g0138900	6.18698					111
	Os01g0973100	6.17694					222
	Os05g0371500	6.16782					111
	Os03g0140700	6.15754					148
	Os01g0626900	6.15315	OsbHLH180, bHLH180, OsSACL3C, SACL3C	_			37
	Os03g0431600	6.15126					259
	Os01g0592500	6.11845	OsAGP15	ARABINOGALACTAN PROTEIN 15	Tolerance and resistance - Stress tolerance	TO:0006001 - salt tolerance, TO:0000615 - abscisic acid sensitivity, TO:0000276 - drought tolerance	370
	Os07g0496600	6.1017					37
	Os07g0553700	6.06914					74
	Os04g0376000	6.05768		_			148
	Os01g0212400	6.05705	OsEFCAX1, OsNCX1, OsNCX1.1, OsNCX1.2, NCX1, OsNCL1, NCL1	_	Biochemical character, Tolerance and resistance - Stress tolerance	TO:0000303 - cold tolerance, TO:0000160 - UV light sensitivity	111
	Os07g0632800	6.03184					37
	Os10g0394700	6.02457					74
	Os03g0214400	6.02402	OsDGD2alpha DGD2alpha, OsDGD2A	DIGALACTOSYLDIACYLGLYCEROL SYNTHASE 2 ALPHA	Biochemical character		37
	Os07g0616600	6.02086	40SRPS, OsRbs5, Rbs5	_	Tolerance and resistance - Disease resistance	TO:0000048 - kernel smut disease resistance	370
	Os12g0569300	6.01918					333
	Os02g0189000	6.01137					148
	Os08g0524800	6.00954	OsbHLH091, bHLH091	_	Other		74
	Os03g0251350	5.98983	OsHAP5C, NF-YC, CBF-C, OsNF-YC2, Os-NF-YC2, NF-YC2, NFYC2, OsNF-YC4-1, NF-YC4-1	HAP5C SUBUNIT OF CCAAT-BOX BINDING COMPLEX	Reproductive organ - Heading date, Tolerance and resistance - Stress tolerance, Other	TO:0002616 - flowering time, TO:0000276 - drought tolerance, TO:0000615 - abscisic acid sensitivity, TO:0000696 - starch content	74
	Os05g0215000	5.98174	OsBURP01, OsBURP1	_			185
	Os08g0524600	5.97005	rpL32_8.1	_	Other		222
	Os05g0389000	5.96545	ERF142, OsERF#142, OsERF142, AP2/EREBP#049, AP2/EREBP49, SMOS1, OsSMOS1, SHB, OsAP2-EREBP-049, RLA1, RLA1/SMOS1, OsERF142/SMOS1, OsNGR5	NITROGEN-MEDIATED TILLER GROWTH RESPONSE 5	Vegetative organ - Root, Seed - Morphological traits - Grain shape, Other, Character as QTL - Yield and productivity, Vegetative organ - Leaf, Vegetative organ - Culm	TO:0002684 - plant cell size, TO:0000163 - auxin sensitivity, TO:0000371 - yield trait, TO:0000329 - tillering ability, TO:0002677 - brassinosteroid sensitivity, TO:0000206 - leaf angle, TO:0000346 - tiller number, TO:0000207 - plant height, TO:0000734 - grain length, TO:0002692 - root meristem development, TO:0001035 - stem width, TO:0002602 - pistil size, TO:0002601 - stamen size, TO:0000391 - …	37
	Os08g0453200	5.96223					37
	Os03g0285700	5.95138	OsAPX1, APXa, OsAPx01, OsAPx1, OSAPX1, APx1, cAPX	ASCORBATE PEROXIDASE 1	Tolerance and resistance - Stress tolerance, Tolerance and resistance - Disease resistance, Biochemical character	TO:0000172 - jasmonic acid sensitivity, TO:0000095 - osmotic response sensitivity, TO:0000021 - copper sensitivity, TO:0000276 - drought tolerance, TO:0002677 - brassinosteroid sensitivity, TO:0000259 - heat tolerance, TO:0000168 - abiotic stress trait, TO:0000074 - blast disease, TO:0002657 - oxidative stress, TO:0000432 - temperature response trait, TO:0006001 - salt tolerance	74
	Os04g0406600	5.94475	OsADT, ADT	_	Biochemical character		74
	Os08g0485900	5.92429					111
	Os05g0461400	5.91481					37
	Os05g0386800	5.90595	OsBC1L4, OsPCS7, PCS7	BRITTLE CULM-LIKE 4	Vegetative organ - Culm, Tolerance and resistance - Stress tolerance		111
	Os12g0247700	5.88751	OsJAC1, JAC1	_	Vegetative organ - Culm, Tolerance and resistance - Disease resistance, Tolerance and resistance - Stress tolerance	TO:0000401 - plant growth hormone sensitivity, TO:0000175 - bacterial blight disease resistance, TO:0000074 - blast disease, TO:0000112 - disease resistance, TO:0000172 - jasmonic acid sensitivity, TO:0000207 - plant height, TO:0001007 - coleoptile length, TO:0000357 - growth and development trait, TO:0000021 - copper sensitivity, TO:0000161 - radiation response trait, TO:0006001 - salt tolerance…	111
	Os07g0133700	5.86545	OsFKBP19	_	Biochemical character		74
	Os11g0237700	5.82374					37
	Os01g0673600	5.81277	OsUbc13, Ubc13, OsUBC47, UBC47	_	Biochemical character, Tolerance and resistance - Stress tolerance	TO:0000653 - seed development trait, TO:0000166 - gibberellic acid sensitivity	74
	Os11g0427800	5.79187	OsLTP1.14, OsLtpI.14	_	Biochemical character, Tolerance and resistance - Stress tolerance	TO:0000303 - cold tolerance, TO:0000021 - copper sensitivity, TO:0006001 - salt tolerance	370
	Os09g0468900	5.76697					74
	Os08g0269600	5.76056					37
	Os04g0454200	5.75595					74
	Os05g0346400	5.74104					37
	Os01g0956200	5.73226		_	Biochemical character, Tolerance and resistance - Stress tolerance	TO:0002649 - pesticide sensitivity	74
	Os02g0207500	5.69019					37
	Os11g0307500	5.68846					111
	Os07g0571100	5.68551					111
	Os06g0286400	5.66121					148
	Os09g0474300	5.65434	OsHsp74.8, OsHSP74.8	74.8 KDA CLASS I HEAT SHOCK PROTEIN	Tolerance and resistance - Stress tolerance		37
	Os04g0530200	5.6533					37
	Os05g0171200	5.61207					296
	Os01g0691700	5.57903	OsPP13, PPP6	_	Reproductive organ - Spikelet, flower, glume, awn		74
	Os08g0408500	5.5678	OsERF#048, OsERF048, OsERF48, AP2/EREBP#170, AP2/EREBP170	ETHYLENE RESPONSE FACTOR 48	Vegetative organ - Root, Tolerance and resistance - Stress tolerance, Character as QTL - Yield and productivity, Other	TO:0006001 - salt tolerance, TO:0000396 - grain yield, TO:0000590 - grain weight, TO:0000456 - spikelet number, TO:0000152 - panicle number, TO:0000207 - plant height, TO:0000115 - root mass density, TO:0000656 - root development trait, TO:0000276 - drought tolerance, TO:0000227 - root length	185
	Os03g0703400	5.56719					37
	Os01g0119050	5.53378					37
	Os05g0160000	5.5209					37
	Os02g0182850	5.50857					37
	Os03g0339900	5.50258	OsCIPK10, CIPK10, OsCIPK10	CALCINEURIN B-LIKE PROTEIN-INTERACTING PROTEIN KINASE 10	Biochemical character, Tolerance and resistance - Stress tolerance	TO:0000276 - drought tolerance	74
	Os10g0534900	5.48791					74
	Os06g0693100	5.46297					185
	Os02g0646500	5.42443	OS-ALDH, OsALDH3E1	ALDEHYDE DEHYDROGENASE 3E1	Biochemical character	TO:0000723 - microsporocyte development trait	185
	Os05g0139100	5.40849	APG, OsPIL16, OsbHLH106	_	Vegetative organ - Culm, Vegetative organ - Root, Seed - Morphological traits, Tolerance and resistance - Stress tolerance	TO:0000734 - grain length, TO:0000075 - light sensitivity, TO:0002756 - shoot habit	111
	Os03g0650200	5.38911					74
	Os05g0556900	5.38298	OsRPL35a.3, RPL35a.3	RIBOSOMAL PROTEIN L35A.3	Tolerance and resistance - Disease resistance, Tolerance and resistance - Stress tolerance, Other	TO:0000276 - drought tolerance, TO:0000259 - heat tolerance, TO:0002657 - oxidative stress, TO:0000172 - jasmonic acid sensitivity, TO:0000303 - cold tolerance, TO:0000175 - bacterial blight disease resistance	222
	Os05g0588300	5.37341					148
	Os10g0390500	5.37073	alaAT, ALT-1, OsAlaAT1, AlaAT1	ALANINE AMINOTRANSFERASE	Biochemical character, Seed - Morphological traits - Endosperm, Seed - Physiological traits - Storage substances, Tolerance and resistance - Stress tolerance	TO:0000696 - starch content, TO:0000196 - amylose content, TO:0000104 - floury endosperm	185
	Os01g0735300	5.368					37
	Os02g0728100	5.36598					37
	Os11g0615800	5.34557	OsRAD51A1	DNA REPAIR PROTEIN RAD51A	Biochemical character, Tolerance and resistance - Stress tolerance		74
	Os05g0461600	5.30354					259
	Os04g0573000	5.27767	OsSPX-MFS1, SPX-MFS1	_	Tolerance and resistance - Stress tolerance	TO:0002661 - seed maturation	148
	Os01g0834500	5.26392		_			148
	Os07g0406300	5.24331	OsG6PDH3, OsG6PDH2	_	Biochemical character		74
	Os02g0576700	5.20087	OsNAPL6, NAPL6	_	Tolerance and resistance - Stress tolerance	TO:0006001 - salt tolerance, TO:0000095 - osmotic response sensitivity	74
	Os03g0835100	5.17074					37
	Os02g0618250	5.17038					222
	Os05g0477900	5.17005	OsLTP1.4, OsLtpI.4	_	Biochemical character, Tolerance and resistance - Stress tolerance	TO:0006001 - salt tolerance, TO:0000276 - drought tolerance, TO:0000303 - cold tolerance	74
	Os04g0227500	5.10424					37
	Os04g0522500	5.04747	OsGA2ox6	GIBBERELLIN 2-OXIDASE 6	Biochemical character, Vegetative organ - Culm	TO:0002675 - gibberellic acid content, TO:0000207 - plant height	37
	Os01g0167500	5.0362					37
	Os01g0549500	5.02956					37
	Os02g0676800	5.02287	OsERF#020, OsERF020, OsERF20, AP2/EREBP#126, AP2/EREBP126, OsDREB1G	ETHYLENE RESPONSE FACTOR 20	Other		333
	Os03g0125300	4.99155					74
	Os04g0589500	4.96995					111
	Os11g0153500	4.94725					185
	Os07g0448100	4.93369	OsPIP2;4, PIP2.4, PIP2-4, OsPIP2-4	PLASMA MEMBRANE INTRINSIC PROTEIN 2;4	Biochemical character, Tolerance and resistance - Stress tolerance	TO:0000095 - osmotic response sensitivity, TO:0000303 - cold tolerance, TO:0000615 - abscisic acid sensitivity, TO:0006001 - salt tolerance, TO:0000276 - drought tolerance	111
	Os01g0278000	4.92874	OsVQ1	_	Tolerance and resistance - Stress tolerance		74
	Os11g0298000	4.89698	OsATL8	_	Biochemical character		37
	Os01g0571100	4.88405					74
	Os08g0176900	4.88361	OsbZIP64	b-ZIP TRANSCRIPTION FACTOR 64	Other		74
	Os07g0154100	4.87443	OSNCED3, OsNCED-3, OsNCED3, OsNCED4, NCED4, OsNECD2	9-CIS-EPOXYCAROTENOID DIOXYGENASE 3	Tolerance and resistance - Stress tolerance, Tolerance and resistance - Disease resistance, Biochemical character	TO:0000615 - abscisic acid sensitivity, TO:0000175 - bacterial blight disease resistance, TO:0006001 - salt tolerance, TO:0002667 - abscisic acid content, TO:0000276 - drought tolerance, TO:0000015 - oxygen sensitivity	185
	Os05g0444300	4.86567					37
	Os04g0473400	4.85771	OsRPL6, RPL6	_	Tolerance and resistance - Disease resistance, Tolerance and resistance - Stress tolerance, Other	TO:0002657 - oxidative stress, TO:0000175 - bacterial blight disease resistance, TO:0000303 - cold tolerance, TO:0000259 - heat tolerance, TO:0000172 - jasmonic acid sensitivity, TO:0000276 - drought tolerance	185
	Os02g0436400	4.85428					148
	Os03g0605300	4.84013					74
	Os06g0716100	4.80209					148
	Os02g0594166	4.77873					333
	Os12g0555200	4.75588	RPR10b, PR-10b, PR10b, PBZ1, PBZ-1, OsPBZc, OsPR10b, BetV, OsBetV	PATHOGENESIS-RELATED GENE 10B	Tolerance and resistance - Disease resistance	TO:0000129 - false smut disease resistance, TO:0000074 - blast disease, TO:0000175 - bacterial blight disease resistance	296
	Os01g0384800	4.75268					74
	Os02g0579800	4.73831	OsFWL2	_			111
	Os09g0501200	4.72774	rpL32_9.1	_	Other		148
	Os01g0973400	4.72412					74
	Os02g0652000	4.70033	CycU4;4, CycU4;os;4, Orysa;CycU4;4, OsCYCP4;2	CYCLIN-U4-4	Biochemical character		111
	Os03g0180800	4.68882	OsJAZ3, JAZ3, OsJAZ 9, OsJAZ9, Os-JAZ9, JAZ9, OsTIFY11a, OsJAZ6, JAZ6	TIFY GENE 11A	Vegetative organ - Culm, Reproductive organ - Heading date, Reproductive organ - panicle, Seed - Morphological traits, Tolerance and resistance - Stress tolerance, Character as QTL - Yield and productivity, Reproductive organ - Spikelet, flower, glume, awn	TO:0000040 - panicle length, TO:0000207 - plant height, TO:0000180 - spikelet fertility, TO:0000137 - days to heading, TO:0002736 - flower number, TO:0000576 - stem length, TO:0000397 - grain size, TO:0000590 - grain weight, TO:0006001 - salt tolerance, TO:0000172 - jasmonic acid sensitivity	185
	Os09g0325700	4.6498	OsPP2C1, OsSIPP2C1, OsPP2C68, PP2C68, OsPP108	PROTEIN PHOSPHATASE 2C-1	Tolerance and resistance - Stress tolerance, Biochemical character	TO:0000615 - abscisic acid sensitivity, TO:0006001 - salt tolerance, TO:0000276 - drought tolerance	370
	Os04g0346100	4.64351	OsRPS27	RIBOSOMAL PROTEIN S27	Tolerance and resistance - Disease resistance, Tolerance and resistance - Stress tolerance, Other	TO:0000276 - drought tolerance, TO:0000255 - sheath blight disease resistance, TO:0002657 - oxidative stress, TO:0006001 - salt tolerance, TO:0000175 - bacterial blight disease resistance, TO:0000615 - abscisic acid sensitivity	185
	Os11g0180200	4.6405	OsPTP2, PTP2	_	Tolerance and resistance - Disease resistance, Tolerance and resistance - Stress tolerance	TO:0000112 - disease resistance, TO:0000168 - abiotic stress trait, TO:0000615 - abscisic acid sensitivity	111
	Os11g0156401	4.6367	OsOFP26, OsOFP29	_		TO:0000615 - abscisic acid sensitivity	148
	Os04g0412500	4.61977	OsalphaCA2, alphaCA2	ALPHA-CARBONIC ANHYDRASE 2	Biochemical character		74
	Os03g0302500	4.60308					111
	Os08g0375400	4.58274					37
	Os03g0350300	4.57364	BIP102	_			74
	Os06g0567900	4.56975	OsAAO2, L-APX	ASCORBATE OXIDASE 2	Biochemical character, Tolerance and resistance - Stress tolerance	TO:0000276 - drought tolerance, TO:0000303 - cold tolerance, TO:0006001 - salt tolerance	370
	Os04g0606000	4.49892					222
	Os06g0136800	4.45891	OsClp9, CLP9	_	Biochemical character		37
	Os10g0575950	4.44578					37
	Os02g0575000	4.42836					111
	Os05g0128200	4.41444	OsC3H33, OsTZF5, OsCCCH-Zn-5	ZINC FINGER CCCH DOMAIN-CONTAINING PROTEIN 33	Other		74
	Os03g0651000	4.4115					37
	Os01g0747400	4.39719					37
	Os08g0436800	4.39407					259
	Os03g0758100	4.38914	Pho1, OsPho1, OsPHOL, PHOL	_	Biochemical character, Seed - Morphological traits - Endosperm, Seed - Physiological traits - Storage substances	TO:0002658 - starch grain synthesis	111
	Os01g0192300	4.37655	OsMYB1R1, 1R-MYB1	MYB-RELATED TRANSCRIPTION FACTOR 1	Reproductive organ - Heading date, Character as QTL - Yield and productivity, Other	TO:0002616 - flowering time, TO:0000461 - basic vegetative phase, TO:0000396 - grain yield, TO:0006021 - vegetative to reproductive phase transition trait	37
	Os09g0497600	4.36651	OsFbox493, Os_F0049	_			74
	Os10g0579200	4.36471					37
	Os07g0662500	4.33918	eEF-1beta', EF-1beta'	EUKARYOTIC ELONGATION FACTOR 1-BETA'	Biochemical character		259
	Os04g0586000	4.32861		_			111
	Os03g0152000	4.3243	OsHMP18	HEAVY METAL-ASSOCIATED PROTEIN 18	Biochemical character, Tolerance and resistance - Stress tolerance	TO:0000351 - zinc sensitivity, TO:0000021 - copper sensitivity	296
	Os06g0308000	4.32221	OsTIG	_	Biochemical character		74
	Os01g0824700	4.31188	OsFbox048, OsFbox48, Os_F0202	_			37
	Os08g0409100	4.30571	OsTPP6	TREHALOSE-6-PHOSPHATE PHOSHPHATASE 6	Tolerance and resistance - Stress tolerance, Biochemical character		148
	Os04g0513400	4.27556	Os4bglu16, Os4Bglu16, Os4BGlu16	BETA-GLUCOSIDASE 16	Biochemical character		74
	Os02g0175100	4.25853	OsbZIP15	RICE SEED B-ZIPPER 4	Other		74
	Os08g0130500	4.25377	YK704, Os60sP0	_			111
	Os07g0599600	4.25076					333
	Os01g0631200	4.24934					111
	Os04g0685300	4.24688		_	Tolerance and resistance - Disease resistance	TO:0000074 - blast disease	185
	Os11g0550800	4.19786					37
	Os02g0793900	4.18345		HEADING DATE REPRESSOR 1	Reproductive organ - Heading date		37
	Os10g0101100	4.17055	OsSCP44	SERINE CARBOXYPEPTIDASE 44	Biochemical character		37
	Os06g0130400	4.14905	OsACS6, ACS6	SUBSTANDARD STARCH GRAIN6	Biochemical character, Seed - Morphological traits - Endosperm, Seed - Morphological traits - Grain shape, Seed - Physiological traits - Storage substances	TO:0000397 - grain size, TO:0002715 - chloroplast development trait, TO:0000266 - chalky endosperm, TO:0002658 - starch grain synthesis, TO:0000402 - grain width, TO:0002655 - starch grain size, TO:0000590 - grain weight	37
	Os03g0297300	4.12043					185
	Os03g0178000	4.11426	rfa2*, REFA2, refa2, OsEF1alpna, EF1alpna	ELONGATION FACTOR 1A2	Biochemical character		111
	Os06g0535400	4.07688					74
	Os05g0457200	4.05424	OsPP2C49, PP2C49, OsPP76	_		TO:0000615 - abscisic acid sensitivity	185
	EPlOsAg00000019598	4.0318					37
	Os07g0614500	4.02078	eEF-1beta, EF-1beta	EUKARYOTIC ELONGATION FACTOR 1-BETA	Biochemical character		185
	Os08g0326400	4.01498	OsRPL7A	RIBOSOMAL PROTEIN L7A			148
	Os05g0103600	3.99995					111
	Os01g0833600	3.98138					148
	Os01g0873100	3.9706	Atase1, OsATASE1	AMIDO PHOSPHORIBOSYLTRANSFERASE 1	Biochemical character		74
	Os04g0589400	3.96095					185
	Os03g0132900	3.93654	Cht11	CHITINASE 11	Biochemical character, Tolerance and resistance - Disease resistance		111
	Os03g0270500	3.93425	OsDUF668-4	DUF668 FAMILY MEMBER 4	Tolerance and resistance - Stress tolerance, Tolerance and resistance - Disease resistance	TO:0000303 - cold tolerance, TO:0006001 - salt tolerance, TO:0000276 - drought tolerance, TO:0000601 - UV-B light sensitivity, TO:0000615 - abscisic acid sensitivity, TO:0000074 - blast disease, TO:0000259 - heat tolerance, TO:0000166 - gibberellic acid sensitivity, TO:0000163 - auxin sensitivity, TO:0000167 - cytokinin sensitivity, TO:0000095 - osmotic response sensitivity	74
	Os01g0279300	3.93265	OsCaM3, OsCam3, CaM3	_	Biochemical character		37
	Os07g0628700	3.9309					111
	Os06g0567000	3.93051					37
	Os09g0541000	3.92695	OsPIP2;7, PIP2.7, PIP2-7, OsPIP2-6	PLASMA MEMBRANE INTRINSIC PROTEIN 2;7	Biochemical character, Tolerance and resistance - Stress tolerance	TO:0000276 - drought tolerance, TO:0000095 - osmotic response sensitivity, TO:0006001 - salt tolerance, TO:0000615 - abscisic acid sensitivity, TO:0000303 - cold tolerance	185
	Os08g0141300	3.92589					37
	Os08g0152500	3.91629					37
	Os01g0159800	3.89985	OsbHLH035, bHLH035, OsbHLH35, bHLH35	_	Seed - Physiological traits - Dormancy, Tolerance and resistance - Stress tolerance	TO:0002667 - abscisic acid content, TO:0006001 - salt tolerance, TO:0000168 - abiotic stress trait	185
	Os02g0314300	3.88925	OsCAX1c, CAX1c, CAX4, OsNCX5, OsNCX5.1, OsNCX5.2, NCX5	Ca(2+)/H(+) EXCHANGER 1C	Biochemical character, Tolerance and resistance - Stress tolerance	TO:0000160 - UV light sensitivity	74
	Os04g0571600	3.87842					222
	Os03g0661300	3.87714	OsTUB8, TUBB8	BETA TUBULIN 8	Biochemical character		74
	Os07g0510100	3.87694					37
	Os11g0262600	3.86285					259
	Os01g0305200	3.84799					37
	Os07g0448400	3.83168	OsPIP2;5, PIP2-5	PLASMA MEMBRANE INTRINSIC PROTEIN 2;5	Biochemical character, Tolerance and resistance - Stress tolerance	TO:0000095 - osmotic response sensitivity, TO:0000303 - cold tolerance, TO:0006001 - salt tolerance, TO:0000276 - drought tolerance, TO:0000615 - abscisic acid sensitivity	370
	Os04g0596300	3.8067					37
	Os03g0854000	3.79325					148
	Os01g0767600	3.75616					37
	Os06g0646100	3.75391					37
	Os08g0542100	3.75345					37
	Os04g0578550	3.74847					148
	Os07g0626400	3.74078	OsDjC60	_			37
	Os01g0302000	3.73371					37
	Os12g0242500	3.68428					333
	Os07g0546000	3.67638	OsIPI, ipi, OsIPPI1, IPPI1	ISOPENTENYL DIPHOSPHATE ISOMERASE	Biochemical character, Vegetative organ - Leaf, Tolerance and resistance - Stress tolerance	TO:0000326 - leaf color, TO:0000495 - chlorophyll content, TO:0000496 - carotenoid content, TO:0000075 - light sensitivity	74
	Os06g0229000	3.66924	OsFtsH6, FtsH6	_	Biochemical character, Tolerance and resistance - Stress tolerance	TO:0000276 - drought tolerance	333
	Os01g0541900	3.6658	OsPP2C04, PP2C04, OsPP2C4, PP2C4, OsPP8	_			37
	Os05g0579700	3.66566					259
	Os01g0241000	3.65143					74
	Os08g0191000	3.64361	OsPILS2, PILS2	_	Biochemical character	TO:0000167 - cytokinin sensitivity, TO:0000163 - auxin sensitivity	111
	Os03g0760200	3.63853	bel, bel-a(8077S), bel-b(=bsl, Norin8m), CYP81A6	BENTAZON LETHAL	Biochemical character, Reproductive organ - Pollination, fertilization, fertility, Tolerance and resistance - Stress tolerance	TO:0000432 - temperature response trait, TO:0000058 - herbicide sensitivity	111
	Os03g0634400	3.63687	OsCIPK07, CIPK7, OsCIPK7	CALCINEURIN B-LIKE PROTEIN-INTERACTING PROTEIN KINASE 7	Biochemical character, Tolerance and resistance - Stress tolerance	TO:0000276 - drought tolerance	74
	Os10g0552700	3.62654					333
	Os05g0542150	3.62527					185
	Os03g0177100	3.62376					37
	Os11g0149400	3.62053	OsPSK2	PHYTOSULFOKINE 2			37
	Os01g0721000	3.61396	OsHSP70, hsp70	_			37
	Os01g0705300	3.60896					74
	Os01g0918100	3.6081					37
	Os01g0254000	3.60611	OsARL1d, ARL1d, OsSar1c, Sar1c	SECRETION-ASSOCIATED, RAS-RELATED PROTEIN 1C	Seed - Morphological traits, Seed - Physiological traits - Dormancy, Seed - Physiological traits - Storage substances	TO:0000202 - germination ratio, TO:0000390 - grain core percent white, TO:0000100 - shrunken endosperm, TO:0000104 - floury endosperm, TO:0000490 - protein composition related trait, TO:0002653 - endosperm storage protein content	37
	Os04g0602100	3.60295					74
	Os07g0677100	3.56931	POX8.1, prx110, POX8	PEROXIDASE 8.1	Biochemical character, Tolerance and resistance - Disease resistance, Tolerance and resistance - Stress tolerance		222
	Os09g0442600	3.55528		_	Biochemical character, Tolerance and resistance - Disease resistance	TO:0000074 - blast disease, TO:0000172 - jasmonic acid sensitivity	148
	Os11g0595200	3.55299					37
	Os10g0570200	3.53963					222
	Os01g0757500	3.53688		_	Tolerance and resistance - Stress tolerance	TO:0000259 - heat tolerance	111
	Os08g0546800	3.53156	HSfB2b, OsHsfB2b, OsHsf-21, rHsf2, HSF2, HSF21, OsHSF21	HEAT STRESS TRANSCRIPTION FACTOR B2B	Tolerance and resistance - Stress tolerance	TO:0000168 - abiotic stress trait, TO:0000160 - UV light sensitivity	333
	Os01g0309800	3.52919	OsHMP2, OsHMP02	HEAVY METAL-ASSOCIATED PROTEIN 2	Biochemical character		74
	Os09g0379900	3.5272					333
	Os08g0183900	3.49617					37
	EPlOsAg00000022150	3.49291					37
	Os03g0835150	3.48801					37
	Os10g0378100	3.47691					111
	Os03g0399800	3.46994					37
	Os08g0156600	3.46421	OsVPE2	VACUOLAR PHOSPHATE EFFLUX TRANSPORTER 2	Tolerance and resistance - Stress tolerance, Biochemical character		74
	Os02g0718600	3.45725	OsAGP21	ARABINOGALACTAN PROTEIN 21			74
	Os07g0288700	3.45146	OsABCG17	ABC TRANSPORTER G FAMILY MEMBER 17	Biochemical character, Tolerance and resistance - Stress tolerance	TO:0000276 - drought tolerance	74
	Os03g0773150	3.44673	OsRPS29	RIBOSOMAL PROTEIN S29	Tolerance and resistance - Disease resistance, Tolerance and resistance - Stress tolerance, Other	TO:0000276 - drought tolerance, TO:0000615 - abscisic acid sensitivity, TO:0000175 - bacterial blight disease resistance, TO:0002657 - oxidative stress, TO:0006001 - salt tolerance	111
	Os02g0671200	3.4347	Os_F0676	_			74
	Os05g0431700	3.43211	PTR	_			148
	Os05g0595100	3.41488	OsUGE1, OsUGE-1, UGE-1	UDP-GLUCOSE EPIMERASE 1	Biochemical character, Tolerance and resistance - Stress tolerance	TO:0000276 - drought tolerance	370
	Os01g0332100	3.39589	OsNIN2, CytINV, OsCytINV	NEUTRAL/ALKALINE INVERTASE 2	Tolerance and resistance - Stress tolerance, Biochemical character	TO:0006001 - salt tolerance	111
	Os04g0690800	3.39489	PsbS, OsPsbS2	PHOTOSYSTEM II SUBUNIT			111
	Os05g0111200	3.3937					37
	Os02g0730500	3.35134					74
	Os05g0495000	3.33243					37
	Os01g0205500	3.33029		_			37
	Os04g0636800	3.32723					74
	Os01g0924200	3.32716					74
	Os07g0674100	3.31398	OsUXS6, UXS-6	_	Biochemical character		74
	Os07g0687900	3.30306					222
	Os07g0572400	3.30291					111
	Os03g0366000	3.26782					74
	Os05g0563600	3.26377	OsFLA6	FASCICLIN-LIKE ARABINOGALACTAN PROTEIN 6			37
	Os02g0670400	3.24088		_			74
	EPlOsAg00000050772	3.2394					37
	Os11g0703900	3.23174	HSP70, hsp70, OsHSP70, OsMed37_8, Med37_8	_	Tolerance and resistance - Stress tolerance	TO:0000259 - heat tolerance	111
	Os03g0784500	3.22009					111
	Os01g0705200	3.20808	OsLEA14, OsLEA14a, OsLEA14b, wsi18, pwsi18, OsLEA14/WSI18	WATER STRESS INDUCIBLE PROTEIN 18	Tolerance and resistance - Stress tolerance		370
	Os01g0585100	3.20368					111
	Os09g0553200	3.20298	Ugp1, OsUgp1, UGP2, UGP3	UDP-GLUCOSE PYROPHOSPHORYLASE 1	Biochemical character, Reproductive organ - Pollination, fertilization, fertility - Male sterility		37
	Os07g0598200	3.20142	Os_F0793	_			74
	Os11g0220800	3.19729					111
	Os03g0345200	3.18395	rps21	RIBOSOMAL PROTEIN S21	Other		74
	Os06g0664300	3.18371					37
	Os07g0670300	3.18344					148
	Os03g0125100	3.17691	DSM2, OsDSM2, OsBCH1, BCH1, OsHYD3	_	Tolerance and resistance - Stress tolerance, Biochemical character	TO:0000276 - drought tolerance, TO:0000160 - UV light sensitivity, TO:0000316 - photosynthetic ability, TO:0000301 - xanthophyll content, TO:0002667 - abscisic acid content, TO:0002657 - oxidative stress	37
	Os06g0133400	3.17626					222
	Os08g0480000	3.1649					37
	Os03g0224300	3.15873	OsTPS4	TREHALOSE-6-PHOSPHATE SYNTHASE 4	Biochemical character, Tolerance and resistance - Stress tolerance		74
	Os10g0206500	3.15559					37
	Os06g0326400	3.1538					111
	Os03g0758800	3.14627	eIF-5A-2	_	Tolerance and resistance - Stress tolerance	TO:0006001 - salt tolerance	148
	Os01g0504100	3.14288	OsPUP8	PURINE PERMEASE 8	Biochemical character		37
	Os09g0536400	3.12175					74
	Os08g0508700	3.07853	OsEIL4	ETHYLENE INSENSITIVE-LIKE GENE 4	Other		37
	Os05g0408200	3.05546	OsSPL9	RICE SQUAMOSA PROMOTER-BINDING-LIKE 9	Other		37
	Os01g0658900	3.03829	OsBZ8, OsbZIP05, OsGBF1, GBF1, OsGBF1a, OsGBF1b	BZIP PROTEIN 8	Tolerance and resistance - Stress tolerance, Other	TO:0006001 - salt tolerance	37
	Os09g0109600	3.03806	OsDSSR1	DROUGHT AND SALT STRESS RESPONSE 1	Tolerance and resistance - Stress tolerance	TO:0006001 - salt tolerance, TO:0000615 - abscisic acid sensitivity, TO:0006002 - proline content, TO:0000276 - drought tolerance, TO:0000340 - total soluble sugar content	222
	Os09g0396900	3.03136	OsVIT2, OsVIT1, VIT2, VIT1	_	Tolerance and resistance - Stress tolerance		185
	Os01g0679700	3.01187					74
	Os05g0405600	3.00582					37
	Os01g0178500	2.99059					37
	Os12g0281966	2.98					111
	Os03g0586800	2.97171					74
	Os11g0157200	2.96441					111
	Os04g0610500	2.96277					37
	Os05g0127500	2.95371	2-ODD6, Os2-ODD6, Os2ODD6	2-OXOGLUTARATE-DEPENDENT DIOXYGENASE 6	Biochemical character		74
	Os07g0605200	2.91797	OsMADS18, MADS2, OsMADS2, MADS28, OsMADS28, FDRMADS7, OsMADS18/28	MADS BOX GENE 18	Other, Reproductive organ - panicle, Vegetative organ - Root, Vegetative organ - Culm, Tolerance and resistance - Stress tolerance, Reproductive organ - Spikelet, flower, glume, awn, Reproductive organ - Heading date, Seed - Physiological traits - Dormancy, Seed - Physiological traits - Storage substances	TO:0000145 - internode length, TO:0000622 - flower development trait, TO:0000576 - stem length, TO:0002616 - flowering time, TO:0000207 - plant height, TO:0000266 - chalky endosperm, TO:0000346 - tiller number, TO:0000180 - spikelet fertility, TO:0006032 - panicle size, TO:0000430 - germination rate, TO:0000615 - abscisic acid sensitivity	74
	Os07g0670600	2.90952					111
	Os05g0468800	2.89667		COLD REGULATED PROTEIN	Biochemical character, Tolerance and resistance - Stress tolerance		370
	Os05g0363200	2.89006	OsUXS5, UXS-5	_	Biochemical character		37
	Os08g0150700	2.87736	OsFbox407, Os_F0406	_			74
	Os12g0115300	2.87598	OsLTP1.19, OsLtpI.19	_	Biochemical character, Tolerance and resistance - Stress tolerance	TO:0000303 - cold tolerance	37
	Os04g0352400	2.86782	OsFKBP62b, OsFKBP65, FKBP62b, FKBP65	_	Biochemical character, Tolerance and resistance - Stress tolerance	TO:0000259 - heat tolerance, TO:0000303 - cold tolerance, TO:0002657 - oxidative stress	222
	Os04g0136700	2.85492	OsCBSX5	_	Biochemical character		37
	Os04g0531100	2.84964	Rpp16(t), ERG3, OsERG3	PHLOEM PROTEIN 16	Biochemical character		74
	Os07g0670800	2.84107					259
	Os07g0173501	2.83937					111
	Os02g0788500	2.82914					148
	Os09g0450200	2.81896					37
	Os07g0177300	2.812					37
	Os06g0729650	2.79217					37
	Os06g0480000	2.78971	OsPUB74	_	Biochemical character		37
	Os06g0115500	2.78477					148
	Os04g0111225	2.77984					148
	Os01g0201200	2.77591					37
	Os01g0612500	2.77256	OsPOP2, POP2	_	Biochemical character		185
	Os06g0225800	2.76783	OsSK2, SK2	_	Biochemical character, Tolerance and resistance - Stress tolerance	TO:0000160 - UV light sensitivity	37
	EPlOsAg00000009556	2.7659					74
	Os01g0266200	2.76506					74
	Os04g0623200	2.74944					148
	Os01g0856900	2.74773	OsSBDCP1	STARCH BINDING DOMAIN-CONTAINING PROTEIN 1		TO:0000196 - amylose content, TO:0000097 - amylopectin content	111
	Os06g0496400	2.73994	OsbHLH127, bHLH127, OsRSL3, RSL3	_	Vegetative organ - Root	TO:0002665 - root hair length	37
	Os01g0699500	2.73423	MAP3K6	_	Biochemical character, Tolerance and resistance - Stress tolerance		37
	Os02g0202500	2.72962					111
	Os03g0816500	2.7269	OsALKBH1	_	Biochemical character		37
	Os01g0615050	2.71993					333
	Os06g0591200	2.71655					185
	Os05g0303000	2.69291	OsHsp70CP1	HEAT SHOCK PROTEIN 70KD CHLOROPLAST PROTEIN 1	Tolerance and resistance - Stress tolerance		74
	Os04g0525900	2.69149					37
	Os09g0451000	2.69036	OsACO2	AMINOCYCLOPROPANE-1-CARBOXYLIC ACID OXIDASE 2	Biochemical character, Tolerance and resistance - Stress tolerance	TO:0000163 - auxin sensitivity, TO:0000172 - jasmonic acid sensitivity, TO:0000615 - abscisic acid sensitivity	37
	Os11g0282300	2.68204					111
	Os08g0520600	2.68048					370
	Os06g0607100	2.66897	OsPDCT	PHOSPHATIDYLCHOLINE:DIACYLGLYCEROL CHOLINEPHOSPHOTRANSFERASE	Biochemical character		74
	Os03g0796000	2.66149	SI2	_			74
	Os10g0579500	2.65654					111
	Os10g0405600	2.64565	OsPFK10, PFK10	_	Biochemical character, Tolerance and resistance - Stress tolerance	TO:0000482 - chemical stress sensitivity	37
	Os11g0283500	2.64202	PTR	_			74
	Os01g0130400	2.64					37
	Os10g0392400	2.57846	OsTIFY11d, OsJAZ1, JAZ1, OsJAZ 12, OsJAZ12, JAZ12	TIFY GENE 11D	Vegetative organ - Leaf, Vegetative organ - Culm, Reproductive organ - Heading date, Reproductive organ - panicle, Tolerance and resistance - Disease resistance, Tolerance and resistance - Stress tolerance, Character as QTL - Yield and productivity, Reproductive organ - Spikelet, flower, glume, awn, Other	TO:0000020 - black streak dwarf virus resistance, TO:0002757 - flag leaf length, TO:0000040 - panicle length, TO:0000207 - plant height, TO:0000180 - spikelet fertility, TO:0000137 - days to heading, TO:0002736 - flower number, TO:0000576 - stem length, TO:0000590 - grain weight, TO:0000172 - jasmonic acid sensitivity, TO:0000276 - drought tolerance	74
	Os07g0175600	2.56937	OsLTPG18, OsLTPg18	_			222
	Os07g0665900	2.55285					111
	Os09g0482100	2.55222	OsHSP82, hsp82B, HSP82	HEAT SHOCK PROTEIN 82B	Reproductive organ - Pollination, fertilization, fertility - Male sterility, Tolerance and resistance - Stress tolerance	TO:0000021 - copper sensitivity	74
	Os10g0505700	2.54647	OsLTP2.12, OsLtpII.12	_	Biochemical character		74
	Os03g0781000	2.54536					74
	Os02g0649300	2.52555	Oshox24, OsHox24, OsSLI1	HOMEOBOX GENE 24	Tolerance and resistance - Stress tolerance, Other	TO:0000168 - abiotic stress trait, TO:0000615 - abscisic acid sensitivity	259
	Os06g0142600	2.49837	Hd17, EF7, Ef7, OsELF3-1, OsELF3, ELF3, ELF3_chr.6, OsELF3.1, ELF3.1	HEADING DATE 3B	Vegetative organ - Leaf, Reproductive organ - Heading date, Character as QTL - Yield and productivity	TO:0000137 - days to heading, TO:0000207 - plant height, TO:0000590 - grain weight, TO:0000229 - photoperiod sensitivity, TO:0000396 - grain yield, TO:0000249 - leaf senescence	37
	Os07g0160600	2.48116	OsFLA16	FASCICLIN-LIKE ARABINOGALACTAN PROTEIN 16			37
	Os02g0589400	2.47594	UGT	_	Biochemical character		37
	Os08g0133000	2.47318					37
	Os02g0682600	2.47235					37
	Os01g0955100	2.47219	OsCML31, OsMSR2, MSR2	CALMODULIN-LIKE PROTEIN 31	Tolerance and resistance - Stress tolerance	TO:0000432 - temperature response trait, TO:0006001 - salt tolerance, TO:0000394 - drought related trait	148
	Os02g0816900	2.46806	OSMYOXIB, OsMyoXIB	_	Reproductive organ - Pollination, fertilization, fertility - Male sterility, Tolerance and resistance - Disease resistance	TO:0000175 - bacterial blight disease resistance	37
	Os03g0692700	2.45379					37
	Os03g0307100	2.44202	OsPOP7, POP7	_	Biochemical character		37
	Os12g0581900	2.43884	OsDLN262	DLN REPRESSOR 262			111
	Os03g0183500	2.43702					259
	Os03g0101100	2.4298					74
	Os04g0496400	2.42666					37
	Os03g0663400	2.40923	OsLP, PR-5, 14b	_	Tolerance and resistance - Disease resistance, Tolerance and resistance - Stress tolerance	TO:0000095 - osmotic response sensitivity	296
	Os08g0444440	2.40294					296
	Os07g0283050	2.38774					111
	Os01g0826000	2.38494	OsATX, OsHMP7, HMP7, OsHMP07	ANTIOXIDANT	Biochemical character, Tolerance and resistance - Disease resistance, Tolerance and resistance - Stress tolerance	TO:0000021 - copper sensitivity, TO:0000075 - light sensitivity, TO:0000074 - blast disease, TO:0000172 - jasmonic acid sensitivity, TO:0000615 - abscisic acid sensitivity	37
	Os06g0254700	2.36103		_		TO:0000172 - jasmonic acid sensitivity	111
	Os06g0562600	2.35859					111
	Os11g0130200	2.34163					37
	Os03g0431100	2.3387					74
	Os11g0454200	2.3242	rab21, OsLEA28, OsRAB16D, OsRAB16b, XERO1, OsXERO1	RESPONSIVE TO ABA GENE 16B	Tolerance and resistance - Disease resistance, Tolerance and resistance - Stress tolerance	TO:0000237 - water stress trait, TO:0000276 - drought tolerance, TO:0000615 - abscisic acid sensitivity, TO:0006001 - salt tolerance, TO:0000303 - cold tolerance	333
	Os04g0586100	2.32313					74
	Os01g0962600	2.31836	RPS10, OsRPS10	_	Tolerance and resistance - Disease resistance, Tolerance and resistance - Stress tolerance, Other	TO:0000255 - sheath blight disease resistance, TO:0000615 - abscisic acid sensitivity, TO:0000276 - drought tolerance, TO:0006001 - salt tolerance, TO:0002657 - oxidative stress	74
	Os07g0249700	2.31427	OsAH2	AMIDOHYDROLASE 2	Biochemical character, Tolerance and resistance - Stress tolerance		37
	Os07g0249700	2.31427	OsILR1, ILR1	_	Biochemical character		37
	Os03g0848600	2.30703					74
	Os01g0674400	2.30582					74
	Os01g0613800	2.3033		_	Biochemical character		37
	Os05g0414200	2.29849					37
	Os03g0180900	2.29528	OsJAZ2, JAZ2, OsJAZ 11, OsJAZ11, Os-JAZ11, JAZ11, OsTIFY11c. OsJAZ1, JAZ1	TIFY GENE 11C	Vegetative organ - Leaf, Seed - Morphological traits, Tolerance and resistance - Stress tolerance, Character as QTL - Yield and productivity, Reproductive organ - Spikelet, flower, glume, awn, Reproductive organ - panicle, Reproductive organ - Heading date, Vegetative organ - Culm	TO:0002757 - flag leaf length, TO:0002759 - grain number, TO:0000040 - panicle length, TO:0000172 - jasmonic acid sensitivity, TO:0000207 - plant height, TO:0000180 - spikelet fertility, TO:0000137 - days to heading, TO:0002736 - flower number, TO:0000576 - stem length, TO:0000397 - grain size, TO:0000590 - grain weight	185
	Os05g0565400	2.29317					185
	EPlOsAg00000047601	2.28208					37
	Os03g0280400	2.28006					111
	Os06g0555400	2.2759					148
	Os04g0613600	2.27464					37
	Os11g0644600	2.26971					37
	Os03g0341600	2.26325					37
	Os02g0233100	2.26111					74
	Os05g0344200	2.25124					74
	Os09g0467200	2.22728	OsGSTU17, OsGST23, GST23	TAU GLUTATHIONE S-TRANSFERASE 17	Biochemical character, Tolerance and resistance - Stress tolerance	TO:0000276 - drought tolerance	74
	Os03g0266900	2.2201	OsHsp17.3, OsHSP17.3, Oshsp17.3	17.3 KDA CLASS I HEAT SHOCK PROTEIN	Tolerance and resistance - Stress tolerance	TO:0000259 - heat tolerance	185
	Os04g0561500	2.20574	OsPOP9, POP9	_	Biochemical character		37
	EPlOsAg00000032792	2.20305					37
	Os01g0504500	2.19615					74
	Os05g0407100	2.1938					37
	Os12g0592200	2.18521					111
	Os09g0129600	2.18332					148
	Os01g0143900	2.18151					37
	Os02g0491400	2.17721	OsFKBP62c, OsFKBP75	_	Biochemical character		37
	Os02g0759400	2.17092					111
	Os08g0205200	2.16852					37
	Os07g0496000	2.16251	OsRab6A1, Rab6A1	_			37
	Os12g0623600	2.14115					111
	Os02g0595400	2.13867					74
	Os09g0431900	2.13052	OsDLN224	DLN REPRESSOR 224			37
	Os03g0701100	2.12576					148
	Os07g0631700	2.12225					74
	Os02g0771700	2.10982	Gns9, OsGns9	BETA-1,3-GLUCANASE 9	Biochemical character		37
	Os07g0644100	2.10326	OsbZIP60, bZIP60	b-ZIP TRANSCRIPTION FACTOR 60	Tolerance and resistance - Stress tolerance, Other	TO:0000432 - temperature response trait	74
	Os04g0338100	2.10159					37
	Os07g0608200	2.08564	OsHAP2G, NF-YA, CBF-B, NF-YA6, OsNF-YA6, NFYA6	HAP2 SUBUNIT OF CCAAT-BOX BINDING COMPLEX	Other		185
	Os04g0502300	2.08066					37
	Os06g0105350	2.07407	OsGRAS-31, OsGRAS31, GRAS-31	GRAS PROTEIN 31			37
	Os12g0583500	2.06604					74
	Os04g0610800	2.05918					74
	Os04g0551800	2.05627					111
	Os05g0586600	2.05602	OsSIG5, OsSig5, Os Sig5	SIGMA FACTOR 5	Other		37
	Os02g0744000	2.04569					37
	Os04g0307500	2.04495	OsWAK32	WALL-ASSOCIATED KINASE GENE 32	Biochemical character, Tolerance and resistance - Disease resistance	TO:0000148 - viral disease resistance, TO:0000020 - black streak dwarf virus resistance	111
	Os05g0110100	2.04289					37
	Os08g0394000	2.03558					37
	Os02g0632800	2.02666		_			74
	Os02g0632800	2.02666	OsWAK14	WALL-ASSOCIATED KINASE GENE 14	Biochemical character, Tolerance and resistance - Disease resistance	TO:0000074 - blast disease	74
	Os12g0199500	2.02052	OsCOMTL1	CAFFEIC ACID 3-O-METHYLTRANSFERASE LIKE 1	Biochemical character		37
	Os06g0133200	2.01808					111
	Os02g0613000	2.01488					74
	Os01g0656600	2.01447					37
	Os05g0133100	2.00318	OsGlnB	_			74
	Os07g0522500	1.99476	ABCG43, OsABCG43, ABCG43/PDR5, OsPDR5	PLEIOTROPIC DRUG RESISTANCE 5	Tolerance and resistance, Tolerance and resistance - Stress tolerance		74
	Os02g0761400	1.98797					37
	Os04g0430000	1.98552	OsRLCK151	RECEPTOR-LIKE CYTOPLASMIC KINASE 151	Reproductive organ - panicle, Seed, Tolerance and resistance - Disease resistance	TO:0000653 - seed development trait, TO:0000074 - blast disease, TO:0000621 - inflorescence development trait, TO:0000175 - bacterial blight disease resistance	37
	Os02g0652600	1.96799					37
	Os02g0786900	1.96533	OsPR1#022, OsPR1-22	PATHOGENESIS-RELATED GENE 1-22	Tolerance and resistance - Disease resistance, Tolerance and resistance - Stress tolerance		37
	Os03g0796600	1.96466					74
	Os08g0425200	1.96	RcbX, RbcX	_	Tolerance and resistance - Stress tolerance	TO:0000276 - drought tolerance	37
	Os03g0400700	1.94617	OsLEA11	LATE EMBRYOGENESIS ABUNDANT PROTEIN 11	Tolerance and resistance - Stress tolerance		37
	Os04g0662000	1.93559					111
	Os08g0364900	1.9319					111
	Os06g0102100	1.92731	OsCYP93G2, OsF2H, F2H	P-450 93G2	Biochemical character		74
	Os03g0343900	1.92655	PsbX	PHOTOSYSTEM II SUBUNIT			37
	Os02g0683900	1.92623					37
	Os02g0630300	1.92432	OsGA2ox9, GA2ox7, 2-ODD35, Os2-ODD35, 2ODD35, Os2ODD35	GIBBERELLIN 2-OXIDASE 9	Biochemical character, Tolerance and resistance - Stress tolerance	TO:0000034 - chromium sensitivity, TO:0000276 - drought tolerance	296
	Os01g0928000	1.91657	OsbHLH001, bHLH001, OsbHLH1, bHLH1, OsICE2, ICE2	_	Tolerance and resistance - Stress tolerance, Other	TO:0000168 - abiotic stress trait, TO:0000303 - cold tolerance	74
	Os05g0350500	1.8946					185
	Os09g0433800	1.87782					111
	Os01g0974200	1.87578	OsMT2c, OsMT-I-2b, MT2c, MT-I-2b, MTc, met5, ricMT, OsMT2	METALLOTHIONEIN I-2B	Biochemical character		37
	Os07g0622200	1.87221	OsDAHP1, DAHP1, DAHPS, OsDAHPS2, DAHPS2, OsDNRL1	DYNAMIC NARROW-ROLLED LEAF 1	Tolerance and resistance - Stress tolerance, Biochemical character, Vegetative organ - Leaf	TO:0000655 - leaf development trait, TO:0002673 - amino acid content, TO:0000370 - leaf width, TO:0000160 - UV light sensitivity, TO:0002674 - tryptophan content	74
	Os03g0832300	1.85822					37
	Os03g0776900	1.85521	OsDjC35	_			74
	Os09g0298200	1.85453	OsAGPS1, APS1, OsAPS1, AGPsma	ADP-GLUCOSE PYROPHOSPHORYLASE SMALL SUBUNIT 1	Biochemical character, Seed - Physiological traits - Taste, Tolerance and resistance - Stress tolerance	TO:0000286 - submergence sensitivity, TO:0000266 - chalky endosperm	37
	Os10g0479500	1.85175	LOGL10	LONELY GUY LIKE PHOSPHORIBOHYDROLASE 10	Biochemical character		111
	Os06g0523300	1.84961					37
	Os10g0491000	1.84288					74
	Os05g0443500	1.84185	Fd, OsFd4, Fd4	_	Biochemical character		37
	Os05g0142100	1.82843					37
	Os03g0112400	1.8217					37
	Os03g0709300	1.8208	OsUCL9	UCLACYANIN-LIKE PROTEIN 9			74
	Os04g0585700	1.81638					37
	Os10g0580400	1.80999	OsDUR3, DUR3	_	Character as QTL - Yield and productivity, Biochemical character, Vegetative organ - Culm, Reproductive organ - Heading date	TO:0000137 - days to heading, TO:0000011 - nitrogen sensitivity, TO:0000447 - filled grain number, TO:0000207 - plant height, TO:0000371 - yield trait, TO:0000576 - stem length	222
	Os01g0713200	1.80762	Gns10, OsGns10	BETA-1,3-GLUCANASE 10	Biochemical character, Tolerance and resistance - Disease resistance	TO:0000074 - blast disease	37
	Os02g0228300	1.80478					37
	Os09g0571400	1.80047	OsCYP19-3, Cyp1, OsCYP-25, OsCYP19-2a, OsCYP19-2b	CYCLOPHILIN 19-3	Biochemical character, Tolerance and resistance - Stress tolerance		111
	Os12g0555000	1.7962					74
	Os01g0814900	1.78485	NFR	_	Biochemical character, Tolerance and resistance - Stress tolerance	TO:0000432 - temperature response trait	37
	Os09g0515400	1.78121					37
	Os06g0690600	1.77117					37
	Os04g0448900	1.76544	OsABA1, Zep1, OsAba1, Aba2, OsAba2, OsZep1, Zep, OsZep, Aba1, OsABA2, Osaba1, OsZEP-1, OsZEP, OSZEP1, ZEP1, ZEP	ABA DEFICIENT 1	Biochemical character, Vegetative organ - Leaf, Coloration, Tolerance and resistance - Disease resistance, Tolerance and resistance - Stress tolerance	TO:0002667 - abscisic acid content, TO:0000522 - stomatal conductance, TO:0000131 - leaf water potential, TO:0000203 - bacterial leaf streak disease resistance, TO:0000478 - abscisic acid concentration, TO:0000326 - leaf color, TO:0000615 - abscisic acid sensitivity, TO:0000175 - bacterial blight disease resistance, TO:0000619 - vivipary, TO:0006001 - salt tolerance, TO:0000148 - viral disease re…	37
	Os07g0622000	1.73417	OsSAPK2	STRESS/ABA-ACTIVATED PROTEIN KINASE 2	Seed - Physiological traits - Dormancy, Tolerance and resistance - Stress tolerance	TO:0000615 - abscisic acid sensitivity, TO:0000095 - osmotic response sensitivity, TO:0000276 - drought tolerance, TO:0006001 - salt tolerance, TO:0000253 - seed dormancy	37
	Os12g0560900	1.72545	OsOBF1, OsbZIP87	OCS-ELEMENT BINDING FACTOR 1	Tolerance and resistance - Stress tolerance		74
	Os09g0567000	1.72365					74
	Os06g0217300	1.72307	OsMADS55, DLN163, OsDLN163	MADS BOX GENE 55	Reproductive organ - panicle, Tolerance and resistance - Stress tolerance, Reproductive organ - Spikelet, flower, glume, awn, Other	TO:0000621 - inflorescence development trait	74
	Os12g0291100	1.7219	RbcS3, OsRBCS3, OsRbcS3, rbcS	RUBISCO SMALL SUBUNIT 3	Biochemical character, Tolerance and resistance - Stress tolerance	TO:0000158 - red light sensitivity, TO:0000159 - blue light sensitivity, TO:0000011 - nitrogen sensitivity	37
	Os11g0657300	1.71285		_	Tolerance and resistance - Disease resistance, Other	TO:0000439 - fungal disease resistance	148
	Os04g0527700	1.70884					37
	Os01g0936600	1.70672					37
	Os08g0191900	1.70503		_	Tolerance and resistance - Stress tolerance	TO:0000303 - cold tolerance	111
	Os02g0226000	1.70385					37
	Os04g0483200	1.68929					148
	Os06g0256500	1.66972	Pgi2(Pgib), Pgib, Pgi_2, Pgi2, GPI-B, PGI-B, PHI-B, Pgi-b, PGI-b	PHOSPHOGLUCOISOMERASE 2	Biochemical character, Coloration - Anthocyanin		37
	Os07g0599500	1.6653					222
	Os09g0465600	1.66218		_	Biochemical character, Tolerance and resistance - Stress tolerance	TO:0000031 - silicon sensitivity	74
	Os05g0334750	1.65299	OsCIPK22	CALCINEURIN B-LIKE PROTEIN-INTERACTING PROTEIN KINASE 22	Biochemical character		37
	Os01g0217500	1.64364					37
	Os05g0179300	1.63349	OsAT7, OsAt7	ACYLTRANSFERASE 7	Biochemical character		37
	Os07g0628900	1.63292					37
	Os03g0316200	1.62771	OsGolS1, GolS1, OsGolS2, GolS2	GALACTINOL SYNTHASE 1	Biochemical character, Tolerance and resistance - Stress tolerance	TO:0000168 - abiotic stress trait, TO:0000303 - cold tolerance, TO:0006001 - salt tolerance, TO:0000276 - drought tolerance, TO:0000615 - abscisic acid sensitivity	37
	Os09g0469300	1.61432	OsUCL31	UCLACYANIN-LIKE PROTEIN 31			37
	Os12g0441600	1.60582					37
	Os02g0818000	1.59371	OsCBSX3, OsCBSX3a, OsCBSX3b, OsCBSX3c, OsCBSX3d, OsCBSX3e	_	Biochemical character		37
	Os02g0185300	1.59106					37
	Os03g0203200	1.58415	d14(d10), dwf13, d10, d14, D88, HTD2, OsD14, qPPB3, D88/D14, HTD4	DWARF KAMIKAWABUNWAI TILLERING	Vegetative organ - Culm, Tolerance and resistance - Stress tolerance, Character as QTL - Yield and productivity	TO:0002688 - leaf lamina joint bending, TO:0000011 - nitrogen sensitivity, TO:0000207 - plant height, TO:0000339 - stem thickness, TO:0000346 - tiller number, TO:0000152 - panicle number, TO:0000077 - shoot anatomy and morphology trait, TO:0000401 - plant growth hormone sensitivity, TO:0002639 - shoot branching, TO:0000576 - stem length	37
	EPlOsAg00000035683	1.58267					37
	Os06g0699700	1.58139					37
	Os10g0569800	1.57499					37
	Os01g0816400	1.57074					37
	Os10g0474100	1.56456					148
	Os03g0333400	1.56171					37
	Os02g0220500	1.54724		ELONGATION FACTOR 1 GAMMA-LIKE PROTEIN	Biochemical character, Tolerance and resistance - Stress tolerance	TO:0000432 - temperature response trait	74
	Os11g0208900	1.54697					37
	Os04g0509400	1.54169					74
	Os12g0640900	1.54155					37
	Os06g0727400	1.54106	OsRLCK220	RECEPTOR-LIKE CYTOPLASMIC KINASE 220	Reproductive organ - panicle, Seed, Tolerance and resistance - Disease resistance, Tolerance and resistance - Stress tolerance	TO:0000074 - blast disease, TO:0000276 - drought tolerance, TO:0000621 - inflorescence development trait, TO:0000653 - seed development trait	37
	Os07g0673200	1.53555	OsRFPHC-13, OsNLA, NLA, OsNLA1, OsNLA1.1, OsNLA1.2, OsNLA1.3	NITROGEN LIMITATION ADAPTATION 1	Tolerance and resistance - Stress tolerance	TO:0002665 - root hair length, TO:0000421 - pollen fertility	37
	Os02g0254700	1.53261	OsSPMS2, OsSPDS3, SPDS3	SPERMINE SYNTHASE 2	Tolerance and resistance - Stress tolerance, Biochemical character	TO:0000259 - heat tolerance, TO:0006001 - salt tolerance	37
	Os12g0263000	1.52547	OsGS2	GLUTATHIONE SYNTHETASE 2	Biochemical character		37
	Os07g0683600	1.52327	OsEULD2, EULD2	EUL-RELATED LECTIN D2	Tolerance and resistance - Disease resistance, Tolerance and resistance - Insect resistance, Tolerance and resistance - Stress tolerance	TO:0000615 - abscisic acid sensitivity, TO:0000172 - jasmonic acid sensitivity, TO:0000276 - drought tolerance, TO:0006001 - salt tolerance, TO:0000424 - brown planthopper resistance, TO:0000175 - bacterial blight disease resistance, TO:0000074 - blast disease	185
	Os09g0436900	1.50789					37
	Os02g0134300	1.49721	OsTEF1	_	Vegetative organ - Culm		37
	Os03g0161500	1.49329					74
	Os05g0274900	1.49039					74
	Os06g0225100	1.48924					37
	Os08g0160500	1.48156	OsCslF6, OsCSLF6, OsCLD3, CLD3	CELLULOSE SYNTHASE LIKE F6	Biochemical character		37
	Os02g0209300	1.48129					74
	Os03g0107700	1.4801	Orysa; EL2	D-TYPE CYCLIN-INTERACTING PROTEIN	Biochemical character		37
	Os01g0238500	1.47985					74
	Os04g0511200	1.47784	EFA27	_	Biochemical character, Tolerance and resistance - Stress tolerance	TO:0002657 - oxidative stress	333
	Os01g0953500	1.46673					37
	Os01g0597800	1.46362		UDP-GLUCOSE-DEPENDENT GLYCOSYLTRANSFERASE 703A4	Biochemical character, Tolerance and resistance - Stress tolerance	TO:0002649 - pesticide sensitivity	37
	Os12g0221600	1.45344	OsRALF-35, OsRALF35, RALF-35	RAPID ALKALIZATION FACTOR 35			37
	Os07g0180700	1.4528	OsZIFL3	ZINC-INDUCED FACILITATOR-LIKE 3			37
	Os07g0204400	1.44428					74
	Os03g0126000	1.43869		_	Tolerance and resistance - Disease resistance, Tolerance and resistance - Stress tolerance	TO:0000031 - silicon sensitivity, TO:0000112 - disease resistance	37
	Os03g0243900	1.43848					37
	Os06g0631300	1.43795					37
	Os05g0560200	1.42751	OsDOG1L-3	_	Other		296
	Os08g0502700	1.42495					37
	Os08g0170700	1.41568					37
	Os08g0118900	1.40651					37
	Os03g0242300	1.40379					37
	Os09g0486500	1.39699	Osi-SAP1, ISAP1, OsiSAP1, OSISAP1, OsSAP1	STRESS ASSOCIATED PROTEIN GENE 1	Tolerance and resistance - Disease resistance, Tolerance and resistance - Stress tolerance	TO:0000074 - blast disease, TO:0000303 - cold tolerance, TO:0006001 - salt tolerance, TO:0000276 - drought tolerance, TO:0002657 - oxidative stress, TO:0000112 - disease resistance, TO:0000179 - biotic stress trait, TO:0000172 - jasmonic acid sensitivity	74
	Os03g0747300	1.39445					37
	Os08g0128200	1.38686					37
	Os11g0147800	1.36348					370
	Os11g0147800	1.36348					148
	Os02g0259600	1.35729	OsRPL21, Rpl21, OsRpl21	RIBOSOMAL PROTEIN L21	Other		37
	Os05g0176700	1.3562					74
	Os12g0103300	1.35218					37
	Os08g0205900	1.35108					74
	Os02g0134200	1.34672	OsSGL	STRESS_TOLERANCE AND GRAIN_LENGTH	Seed - Morphological traits - Grain shape, Tolerance and resistance - Stress tolerance, Character as QTL - Yield and productivity	TO:0000167 - cytokinin sensitivity, TO:0002661 - seed maturation, TO:0000590 - grain weight, TO:0000168 - abiotic stress trait, TO:0000734 - grain length, TO:0000396 - grain yield, TO:0000447 - filled grain number	74
	Os04g0635700	1.32166					74
	Os06g0710300	1.3162					37
	Os06g0651200	1.31236					296
	Os07g0107300	1.3076					37
	Os01g0583100	1.30342	OsPP2C06/OsABI2, OsPP2C06, OsPP2C6, PP2C96, OsABI2, OsPP10, ABI2, OsABIL1, ABIL1	_	Tolerance and resistance - Stress tolerance	TO:0000164 - stress trait, TO:0000615 - abscisic acid sensitivity	37
	Os03g0787300	1.30304	OsDjA5	_	Tolerance and resistance - Stress tolerance		37
	Os02g0301100	1.2983	OsSWEET4	SWEET4	Biochemical character, Seed - Morphological traits - Endosperm, Character as QTL - Yield and productivity	TO:0000249 - leaf senescence, TO:0002661 - seed maturation, TO:0000163 - auxin sensitivity, TO:0000167 - cytokinin sensitivity, TO:0000100 - shrunken endosperm, TO:0000166 - gibberellic acid sensitivity, TO:0000333 - sugar content	37
	Os03g0269900	1.29754					37
	Os02g0642200	1.2939					37
	Os02g0655200	1.28993	OsERF#095, OsERF095, OsERF95, AP2/EREBP#020, AP2/EREBP20, OsSta2, Sta2	ETHYLENE RESPONSE FACTOR 95	Tolerance and resistance - Stress tolerance, Character as QTL - Yield and productivity, Other	TO:0000346 - tiller number, TO:0000442 - plant fresh weight, TO:0006001 - salt tolerance, TO:0000095 - osmotic response sensitivity, TO:0000352 - plant dry weight, TO:0000495 - chlorophyll content, TO:0001033 - relative spikelet number, TO:0000590 - grain weight, TO:0002661 - seed maturation, TO:0000207 - plant height, TO:0000396 - grain yield, TO:0000615 - abscisic acid sensitivity	259
	Os06g0109200	1.28734					37
	Os02g0120900	1.27034					37
	Os06g0548000	1.27028					37
	Os03g0752500	1.26536		_	Biochemical character		37
	Os03g0820300	1.26175	ZFP182	_	Tolerance and resistance - Stress tolerance		370
	Os07g0643400	1.25245					74
	Os09g0558900	1.25155	OsCPR3	_	Biochemical character		74
	Os10g0213800	1.24452					37
	Os04g0684800	1.24305	OsUEV1D, UEV1D	_	Biochemical character, Tolerance and resistance - Stress tolerance	TO:0000276 - drought tolerance	37
	Os01g0674700	1.22533					37
	Os05g0528900	1.22431					37
	Os01g0655500	1.21998					37
	Os01g0369900	1.21598	OsOPR10, OsOPR12, OsOPR01-1	12-OXOPHYTODIENOATE REDUCTASE 10	Biochemical character, Tolerance and resistance - Stress tolerance	TO:0006001 - salt tolerance	37
	Os10g0483500	1.21069	OsCKX3, ckx3	CYTOKININ OXIDASE/DEHYDROGENASE 3	Biochemical character	TO:0000167 - cytokinin sensitivity	37
	Os04g0598000	1.21064					37
	Os09g0425200	1.20354					296
	Os10g0510500	1.20095	OsSAUR56	SMALL AUXIN-UP RNA 56			37
	Os09g0513000	1.20093	OsBIANK1, BIANK1, XB25	_	Tolerance and resistance - Disease resistance	TO:0000112 - disease resistance	37
	Os03g0191900	1.19945	OsERF#047, OsERF047, OsERF47, AP2/EREBP#121, AP2/EREBP121	ETHYLENE RESPONSE FACTOR 47	Other		111
	Os03g0113500	1.19753					37
	Os10g0563700	1.19659		_	Biochemical character		74
	Os04g0561600	1.19572					37
	Os01g0793300	1.18183					74
	Os05g0215066	1.18127	OsBURP06, OsBURP6	_	Tolerance and resistance - Stress tolerance		74
	Os03g0187400	1.18106					111
	Os01g0815800	1.17943	BIP123, RPL24a, OsRPL24a	_	Tolerance and resistance - Disease resistance, Tolerance and resistance - Stress tolerance, Other	TO:0000175 - bacterial blight disease resistance, TO:0000172 - jasmonic acid sensitivity, TO:0000276 - drought tolerance	37
	Os12g0498300	1.1771					37
	Os09g0416200	1.17077					37
	Os04g0603400	1.16224					37
	Os05g0495900	1.15913	Gns8, OsGns8	BETA-1,3-GLUCANASE 8	Biochemical character		37
	Os02g0755600	1.15637		UDP-GLUCOSE-DEPENDENT GLYCOSYLTRANSFERASE 85E2	Biochemical character, Tolerance and resistance - Stress tolerance	TO:0002649 - pesticide sensitivity	37
	Os01g0727500	1.15261					111
	Os10g0508100	1.15019	OsGFR1	GRAIN-FILLING RATE1	Coloration - Chlorophyll, Character as QTL - Yield and productivity	TO:0000396 - grain yield, TO:0000447 - filled grain number, TO:0000293 - chlorophyll-a content, TO:0000295 - chlorophyll-b content, TO:0000328 - sucrose content, TO:0000300 - glucose content, TO:0006005 - fructose content	37
	Os09g0356200	1.14319					37
	Os04g0585200	1.13953	OsGLR3.2, GLR3.2, OsGLR3.1	GLUTAMATE RECEPTOR 3.1	Biochemical character, Vegetative organ - Root, Tolerance and resistance - Stress tolerance	TO:0000276 - drought tolerance, TO:0006001 - salt tolerance	37
	Os01g0883800	1.13874	sd1, sd1 (d47, sd1-d, sd1-1), d49(sd1-r), d47, C20OX2, OsGA20ox-2, OsGA20ox2, GA20ox-2, GA20OX2, GA20ox2, sd-1, SD1-ja, SD1-in, sd1-2, Sd-1, GA20, 20ox2, Os20ox2	SEMIDWARF 1	Tolerance and resistance - Stress tolerance, Vegetative organ - Culm, Biochemical character	TO:0000401 - plant growth hormone sensitivity, TO:0000599 - enzyme activity, TO:0000576 - stem length, TO:0000524 - submergence tolerance, TO:0000357 - growth and development trait, TO:0000207 - plant height, TO:0002675 - gibberellic acid content	37
	Os04g0531750	1.1362					37
	Os11g0644800	1.1349					37
	Os01g0699400	1.13012					185
	Os08g0441100	1.12962	OsCIPK06, CIPK6, OsCIPK6	CALCINEURIN B-LIKE PROTEIN-INTERACTING PROTEIN KINASE 6	Biochemical character, Tolerance and resistance - Stress tolerance	TO:0006001 - salt tolerance, TO:0000303 - cold tolerance, TO:0000276 - drought tolerance	74
	Os04g0549700	1.12851	OsERF#033, OsERF033, OsERF33, AP2/EREBP#040, AP2/EREBP40, OsDREB4-2	ETHYLENE RESPONSE FACTOR 33	Other		37
	Os02g0166200	1.12291					37
	Os07g0162300	1.11943					37
	Os03g0577000	1.11272					37
	Os02g0733900	1.09413					222
	Os03g0575200	1.0888	OsHAK16	HIGH-AFFINITY POTASSIUM(K+) TRANSPORTER 16	Biochemical character, Tolerance and resistance - Stress tolerance	TO:0006001 - salt tolerance, TO:0000008 - potassium sensitivity, TO:0000609 - potassium content, TO:0000514 - potassium uptake	37
	Os01g0210600	1.08491					37
	Os09g0522200	1.08403	OsDREB1A, Os DREB1A, CBF3, OsCBF3, OsDREB1A/OsCBF3, ERF24, OsERF24, OsERF024, OsERF#024, AP2/EREBP#114, AP2/EREBP114, OsDREBL	DEHYDRATION-RESPONSIVE ELEMENT-BINDING PROTEIN 1A	Tolerance and resistance - Stress tolerance, Other	TO:0000172 - jasmonic acid sensitivity, TO:0000166 - gibberellic acid sensitivity, TO:0000164 - stress trait, TO:0000303 - cold tolerance, TO:0006001 - salt tolerance, TO:0000276 - drought tolerance	74
	Os02g0680600	1.08135	OsMCS, MCS, IspF, OsIspF	_	Tolerance and resistance - Stress tolerance, Coloration - Chlorophyll, Biochemical character, Coloration - Others, Tolerance and resistance - Disease resistance, Vegetative organ - Leaf	TO:0000326 - leaf color, TO:0000293 - chlorophyll-a content, TO:0000295 - chlorophyll-b content, TO:0000495 - chlorophyll content, TO:0002715 - chloroplast development trait, TO:0000496 - carotenoid content, TO:0000160 - UV light sensitivity	37
	Os01g0927300	1.07641	OsHMP8, OsHMP08	HEAVY METAL-ASSOCIATED PROTEIN 8	Biochemical character		37
	Os07g0187700	1.07332	OsPHF1, OsWD40-137, OsSEC12	PHOSPHATE TRANSPORTER TRAFFIC FACILITATOR 1	Tolerance and resistance - Stress tolerance	TO:0000102 - phosphorus sensitivity	37
	Os04g0208200	1.06411	OsSAG12, SAG12	_	Biochemical character, Vegetative organ - Leaf	TO:0000249 - leaf senescence	111
	Os03g0376600	1.06392					74
	Os05g0470000	1.05803	OsTBL11, TBL11, OsXOAT2	XYLAN O-ACETYLTRANSFERASE 2	Biochemical character		74
	Os07g0191000	1.05163					74
	Os12g0615900	1.04863	OsWD40-200	_			37
	Os06g0687900	1.04645	OsIRX14, IRX14, OsGT43J, GT43J, OsGT43J/OsIRX14	_	Biochemical character		37
	Os06g0152550	1.04383					37
	Os02g0461100	1.04357					37
	Os01g0959800	1.03932					37
	Os01g0214600	1.03615	OsGELP2, OsGELP2a, OsGELP2b	GDSL ESTERASE/LIPASE PROTEIN 2	Biochemical character		37
	Os09g0501700	1.03585	rpL32_9.2	_	Other		37
	Os12g0139400	1.0326	OsRR10, Rra2, OsRRA2, RR2	A-TYPE RESPONSE REGULATOR 10		TO:0000163 - auxin sensitivity, TO:0000167 - cytokinin sensitivity	37
	Os07g0232800	1.02897	OsZIP8, OsZIP1	ZINC TRANSPORTER 8	Biochemical character, Tolerance and resistance - Stress tolerance		37
	Os03g0607200	1.02123					111
	Os07g0641700	1.01707					37
	Os01g0155800	1.01555					74
	Os03g0659300	1.01423					37
	Os07g0684000	1.00349	OsEULS2	EUL-RELATED LECTIN S2	Tolerance and resistance - Insect resistance, Tolerance and resistance - Stress tolerance	TO:0000615 - abscisic acid sensitivity, TO:0000276 - drought tolerance, TO:0006001 - salt tolerance, TO:0000384 - nematode damage resistance, TO:0000424 - brown planthopper resistance	37
	Os03g0598100	1.0008	OsACR5	ACT DOMAIN REPEAT PROTEIN 5	Biochemical character		37
	Os04g0577800	0.996201					37
	Os07g0185432	0.996021	OsBIP116b	_	Reproductive organ - Heading date		37
	Os06g0133500	0.993646					333
	Os03g0708500	0.990383	OsFKBP17-2	_	Biochemical character		37
	Os03g0691400	0.988345					37
	Os07g0616000	0.984241	ep2, EP2/DEP2/SRS1, SRS1/DEP2, DEP2, SRS1, CL7(t)	ERECT PANICLE 2	Character as QTL - Yield and productivity, Reproductive organ - Panicle, Mode of branching	TO:0000079 - lemma and palea anatomy and morphology trait, TO:0002637 - leaf size, TO:0000051 - stem strength, TO:0000382 - 1000-seed weight, TO:0000402 - grain width, TO:0000180 - spikelet fertility, TO:0000557 - secondary branch number, TO:0000040 - panicle length, TO:0000339 - stem thickness, TO:0000472 - vascular bundle number, TO:0002759 - grain number, TO:0000050 - inflorescence branching, …	37
	Os01g0860300	0.98404					37
	Os03g0131800	0.982502					222
	Os05g0157200	0.976046					37
	Os06g0554300	0.967835					37
	Os02g0139400	0.964276	OsSPL3, SPL3	LOWER CROWN ROOT NUMBER 1	Vegetative organ - Culm, Vegetative organ - Root, Character as QTL - Yield and productivity, Other	TO:0000207 - plant height, TO:0000346 - tiller number, TO:0001013 - lateral root number	37
	Os04g0519700	0.96092	OsARF10	AUXIN RESPONSE FACTOR 10	Tolerance and resistance - Stress tolerance, Other	TO:0000237 - water stress trait	74
	Os06g0683100	0.96029					333
	Os01g0718500	0.955448					370
	Os09g0572700	0.952163	OsUCL33	UCLACYANIN-LIKE PROTEIN 33			74
	Os11g0672300	0.950582					37
	Os06g0589600	0.947219					37
	Os04g0201500	0.94549					37
	Os06g0524400	0.938805	OsTBL49, TBL49	_	Biochemical character		37
	Os06g0316800	0.9363					74
	Os12g0210400	0.933204	OsLRR-RLK2	_	Tolerance and resistance - Disease resistance	TO:0000175 - bacterial blight disease resistance	37
	Os09g0326850	0.931651					37
	Os04g0530900	0.931283	OsGATL5	GALACTURONOSYLTRANSFERASE-LIKE 5	Biochemical character, Tolerance and resistance - Stress tolerance	TO:0000303 - cold tolerance	74
	Os03g0832400	0.929439	OsPP2C36, PP2C36, OsPP60	_			37
	Os03g0177500	0.92314	rfa4*, REFA4, refa4, eEF-1a, OsEF-1a, OsEF1A, EF1A, eIF-1-alpha	ELONGATION FACTOR 1A4	Biochemical character		111
	Os01g0824800	0.921881					37
	Os09g0457900	0.921409	OsERF#102, OsERF102, AP2/EREBP#123, AP2/EREBP123, OsEATB, EATB	ETHYLENE RESPONSE FACTOR 102	Other	TO:0002675 - gibberellic acid content, TO:0000173 - ethylene sensitivity	148
	Os06g0714000	0.917744					37
	Os01g0368700	0.915178					37
	Os02g0833300	0.91436					37
	Os02g0804100	0.909574	OsRPS30	RIBOSOMAL PROTEIN S30	Tolerance and resistance - Disease resistance, Tolerance and resistance - Stress tolerance, Other	TO:0000615 - abscisic acid sensitivity, TO:0000255 - sheath blight disease resistance, TO:0006001 - salt tolerance, TO:0002657 - oxidative stress, TO:0000175 - bacterial blight disease resistance, TO:0000276 - drought tolerance	37
	Os08g0536350	0.907729					74
	Os10g0370500	0.905631					37
	Os03g0786700	0.89641					37
	Os08g0292900	0.89318	OSH42, OSH44, H45	HOMEOBOX45	Other		37
	Os06g0681200	0.888761	OsENODL18, OsELA3, ELA3	EARLY NODULIN LIKE PROTEIN 18	Tolerance and resistance - Stress tolerance, Biochemical character	TO:0006001 - salt tolerance, TO:0000276 - drought tolerance, TO:0000615 - abscisic acid sensitivity	370
	Os10g0556200	0.886188	OsbHLH113, bHLH113	_	Vegetative organ - Culm, Tolerance and resistance - Stress tolerance	TO:0000276 - drought tolerance, TO:0000207 - plant height	37
	Os03g0115400	0.885555	OsWD40-60	_			37
	Os09g0453000	0.88419					37
	Os01g0864500	0.883239	OsSDS1	_	Tolerance and resistance - Stress tolerance	TO:0000276 - drought tolerance, TO:0006001 - salt tolerance	74
	Os03g0734300	0.882835		PROTEINASE INHIBITOR I20	Biochemical character		148
	Os03g0143400	0.868701	htpB	_			37
	Os03g0149300	0.865853					37
	Os12g0443500	0.865595					37
	Os06g0258000	0.858491	R2R3-MYB	_	Other		37
	Os07g0669650	0.854336					37
	Os02g0631200	0.853512					37
	Os01g0210800	0.852835					37
	Os09g0438700	0.843651					37
	Os02g0760300	0.84266	OsFKBP12, FKBP12	_	Biochemical character		37
	Os06g0286375	0.838806					37
	Os05g0568300	0.838743					37
	Os10g0497700	0.837917	OsBC1L9, OsPCS2, PCS2	BRITTLE CULM-LIKE 9	Vegetative organ - Culm		111
	Os09g0458600	0.82975					37
	Os10g0370000	0.822266	OsPP2C71, PP2C71, OsPP111	_			37
	Os06g0163300	0.815586					37
	Os07g0490400	0.811511	OsFKBP20-2, FKBP20-2	_	Biochemical character, Tolerance and resistance - Stress tolerance	TO:0000303 - cold tolerance	74
	Os02g0121700	0.811086	OsTPS3, TPS3, OsLIS, LIS	_	Biochemical character, Tolerance and resistance - Disease resistance	TO:0000148 - viral disease resistance, TO:0000386 - rice ragged stunt virus resistance	37
	Os01g0910800	0.803407					333
	Os06g0265000	0.802815	OsASN2, OsAS, OsAS2, AS2	ASPARAGINE SYNTHETASE	Biochemical character		37
	Os05g0312600	0.795318	OsCML21	CALMODULIN-LIKE PROTEIN 21			111
	Os12g0460100	0.795206					37
	Os02g0633300	0.794717	OsYSL14, OsYs5	YELLOW STRIP-LIKE GENE 14	Biochemical character		37
	Os04g0680300	0.794584	OsSTA137	_	Reproductive organ - Spikelet, flower, glume, awn		37
	Os02g0611250	0.794181					37
	Os01g0897100	0.791374					37
	Os10g0502450	0.790163					37
	Os01g0214800	0.782284	OsGELP3, OsGELP3a, OsGELP3b	GDSL ESTERASE/LIPASE PROTEIN 3	Biochemical character		37
	Os08g0474000	0.776851	DERF3, OsDERF3, OsERF#104, OsERF104, AP2/EREBP#152, AP2/EREBP152	ETHYLENE RESPONSE FACTOR 104	Tolerance and resistance - Stress tolerance	TO:0000303 - cold tolerance	185
	Os08g0127100	0.773778	OsHT, OsLHT1, LHT1	_	Biochemical character, Vegetative organ - Culm, Vegetative organ - Root, Character as QTL - Yield and productivity, Character as QTL - Plant growth activity	TO:0000447 - filled grain number, TO:0000455 - seed set percent, TO:0000371 - yield trait, TO:0000396 - grain yield, TO:0000207 - plant height, TO:0000576 - stem length, TO:0000346 - tiller number, TO:0000227 - root length	74
	Os06g0152600	0.773497					74
	Os06g0246000	0.773206		_			37
	Os03g0823000	0.767544	ZFP182/ZOS3-21, ZOS3-21	ZINC FINGER PROTEIN 182	Tolerance and resistance - Stress tolerance, Other		37
	Os04g0456700	0.765994					37
	Os03g0286900	0.764708	OsRCI2-5	_	Tolerance and resistance - Stress tolerance	TO:0000276 - drought tolerance, TO:0000303 - cold tolerance	370
	Os04g0550200	0.755201	OsERF#034, OsERF034, OsERF34, AP2/EREBP#042, AP2/EREBP42	ETHYLENE RESPONSE FACTOR 34	Other		37
	Os11g0535600	0.749382					37
	Os03g0200200	0.749263					37
	Os01g0777900	0.743006					37
	Os11g0498600	0.739346					37
	Os04g0419600	0.732708					37
	Os10g0513300	0.732706					37
	Os05g0124000	0.729894	OsSTA138	_	Reproductive organ - Spikelet, flower, glume, awn		37
	Os09g0493000	0.728421					74
	Os04g0639000	0.719555					74
	Os09g0510200	0.718984					37
	Os11g0153800	0.717195	RPS25, RPS25a, OsRPS25, OsRPS25a	RIBOSOMAL PROTEIN S25	Tolerance and resistance - Disease resistance, Tolerance and resistance - Stress tolerance, Other	TO:0000276 - drought tolerance, TO:0002657 - oxidative stress, TO:0000255 - sheath blight disease resistance, TO:0000175 - bacterial blight disease resistance, TO:0000615 - abscisic acid sensitivity, TO:0006001 - salt tolerance	37
	Os04g0442200	0.712836					37
	Os06g0151900	0.711004	OsPFK06, PFK06, PFK6	_	Biochemical character, Tolerance and resistance - Stress tolerance	TO:0000482 - chemical stress sensitivity	37
	Os11g0147901	0.710154					37
	Os06g0652200	0.709724					74
	Os01g0747800	0.70711	OsVQ3	_	Tolerance and resistance - Disease resistance		37
	Os02g0612800	0.706888	BIP135	_			37
	Os03g0723400	0.706682	OsEnS-53	_			333
	Os11g0683500	0.705662	Os11bglu36, Os11Bglu36, SFR2, sfr2	BETA-GLUCOSIDASE 36	Biochemical character		111
	Os01g0508500	0.704349	RH2	_			37
	Os03g0828100	0.703335					74
	Os02g0177500	0.703084		_	Other		37
	Os03g0238600	0.701915	OsPAP3c	PURPLE ACID PHOSPHATASE 3C	Biochemical character, Seed - Physiological traits - Storage substances, Tolerance and resistance - Stress tolerance	TO:0000102 - phosphorus sensitivity, TO:0002661 - seed maturation	37
	Os06g0681600	0.700273	prx89	_	Biochemical character, Tolerance and resistance - Disease resistance, Tolerance and resistance - Stress tolerance		74
	Os03g0175200	0.698211					37
	Os07g0604300	0.695162	OsBC1L6, OsPCS8, PCS8	BRITTLE CULM-LIKE 6	Vegetative organ - Culm, Seed, Tolerance and resistance - Stress tolerance	TO:0000351 - zinc sensitivity	148
	Os05g0307100	0.69261					37
	Os05g0550300	0.691672	OsLTP2.4, OsLtpII.4	_	Biochemical character, Tolerance and resistance - Stress tolerance	TO:0000021 - copper sensitivity	37
	Os01g0935400	0.69089					37
	Os01g0689000	0.689585					37
	Os01g0857600	0.686398					37
	Os05g0342000	0.684171					37
	Os03g0690500	0.676433					74
	Os05g0324700	0.675156					37
	Os04g0423700	0.670546	Asr6	ABSCISIC ACID-STRESS-RIPENING-INDUCIBLE 6 PROTEIN	Tolerance and resistance - Stress tolerance		37
	Os11g0170200	0.669985					74
	Os08g0158200	0.669027					74
	Os02g0658100	0.668471	OsTIP2;1, TIP2-1, TIP2	TONOPLAST INTRINSIC PROTEIN 2;1	Biochemical character, Tolerance and resistance - Stress tolerance		74
	Os07g0475800	0.667746					111
	Os07g0462200	0.665257					37
	Os06g0698300	0.659724	OsPP2C59, PP2C59, OsPP91	_			37
	Os12g0571200	0.659137					37
	Os02g0514500	0.658447	OsGDPD2	GLYCEROPHOSPHODIESTER PHOSPHODIESTERASE 2	Biochemical character, Vegetative organ - Root, Tolerance and resistance - Stress tolerance	TO:0000602 - total fat content, TO:0000227 - root length, TO:0000143 - relative biomass, TO:0000627 - relative phosphorus utilization efficiency	37
	Os06g0157000	0.645833	OsGELP79	GDSL ESTERASE/LIPASE PROTEIN 79	Biochemical character		37
	Os11g0148400	0.645103					37
	Os10g0528100	0.640636	OsGSTU24	TAU GLUTATHIONE S-TRANSFERASE 24	Biochemical character, Tolerance and resistance - Disease resistance		37
	Os09g0503100	0.640501					37
	Os04g0330200	0.638589					37
	Os09g0510000	0.633325					37
	Os03g0857600	0.627561					37
	Os03g0311300	0.624691					37
	Os05g0563950	0.621979					74
	Os01g0777800	0.620121					37
	Os08g0232700	0.616611	OsEXO70FX4, OsExo70FX4, OrysaFX4_Exo70	EXOCYST SUBUNIT EXO70 FAMILY PROTEIN FX4			37
	Os04g0385900	0.615937					37
	Os03g0388900	0.615003	OsMC1	METACASPASE 1	Tolerance and resistance - Disease resistance, Biochemical character, Tolerance and resistance - Stress tolerance	TO:0000074 - blast disease, TO:0000303 - cold tolerance, TO:0000615 - abscisic acid sensitivity, TO:0000276 - drought tolerance, TO:0006001 - salt tolerance, TO:0000259 - heat tolerance, TO:0000175 - bacterial blight disease resistance, TO:0000255 - sheath blight disease resistance, TO:0000172 - jasmonic acid sensitivity	37
	Os12g0204500	0.614574	OsGXMT1	GLUCURONOXYLAN 4-O-METHYLTRANSFERASE 1	Biochemical character		37
	Os03g0134500	0.613346					74
	Os07g0557100	0.607595					37
	Os03g0195300	0.606346	OsSultr2;2, OsSul2;2, OsaSULTR2;1, SULTR2;1, OsSULTR2;1	SULPHATE TRANSPORTER 2;2	Tolerance and resistance, Biochemical character, Tolerance and resistance - Stress tolerance, Tolerance and resistance - Disease resistance	TO:0000303 - cold tolerance, TO:0000034 - chromium sensitivity, TO:0000021 - copper sensitivity, TO:0000276 - drought tolerance, TO:0000031 - silicon sensitivity, TO:0006001 - salt tolerance, TO:0000074 - blast disease	37
	Os01g0975900	0.603943	OsTIP1;2, TIP1-2, TIP1.2, TIP1	TONOPLAST INTRINSIC PROTEIN 1;2	Biochemical character		37
	Os09g0415400	0.602758					37
	Os06g0198700	0.5904	Get1	_			37
	Os11g0210201	0.589579	RZ53	_			74
	Os04g0663300	0.589217					37
	Os04g0627000	0.587285	Roc2(t), Roc2, GL2-2	RICE OUTMOST CELL-SPECIFIC GENE 2	Other	TO:0000492 - leaf shape, TO:0000064 - embryo related trait	37
	Os05g0138300	0.580451	OsLti6b, Lti6b, OsLTI6B, OsRCI2-6	_	Tolerance and resistance - Stress tolerance	TO:0000432 - temperature response trait	37
	Os03g0719500	0.573779					37
	Os10g0518800	0.572966					37
	Os02g0101500	0.572404					37
	Os08g0385000	0.564485					74
	Os05g0594700	0.562363	OsOSCA1.2, OsIOSCA1.2, OsDDP6, DDP6, OsDDP6.1, OsDDP6.2	HYPEROSMOLALITY-GATED CALCIUM-PERMEABLE CHANNEL 1.2	Biochemical character, Tolerance and resistance - Stress tolerance	TO:0000095 - osmotic response sensitivity, TO:0006001 - salt tolerance, TO:0000276 - drought tolerance, TO:0000615 - abscisic acid sensitivity	37
	Os06g0656500	0.56037	Os4CL4	4-COUMARATE:COENZYME A LIGASE 4	Biochemical character, Tolerance and resistance - Stress tolerance	TO:0000058 - herbicide sensitivity, TO:0000432 - temperature response trait	37
	Os04g0419700	0.559173					37
	Os06g0274200	0.556174					37
	Os10g0400100	0.555904					37
	Os03g0734200	0.547995					259
	Os09g0432900	0.547923					74
	Os03g0856100	0.54205					37
	Os05g0149400	0.530408	OsACO5, 2-ODD14, Os2-ODD14, 2ODD14, Os2ODD14	AMINOCYCLOPROPANE-1-CARBOXYLIC ACID OXIDASE 5	Biochemical character, Tolerance and resistance - Stress tolerance	TO:0000172 - jasmonic acid sensitivity, TO:0000615 - abscisic acid sensitivity	37
	Os11g0649700	0.527247					37
	Os03g0267000	0.526431	OsHSP18.0-CI, HSP18.0-CI, OsHsp18.0, OsHSP18.0, Oshsp18.0, OsSHSP1, SHSP1, OsMSR3, MSR3, OsHSP20, HSP20, OsHSP18.6, HSP18.6	18.0-KD CLASS I HEAT SHOCK PROTEIN	Tolerance and resistance - Stress tolerance, Tolerance and resistance - Disease resistance	TO:0000615 - abscisic acid sensitivity, TO:0000276 - drought tolerance, TO:0000213 - rice grassy stunt 1 and 2 virus resistance, TO:0000259 - heat tolerance, TO:0000303 - cold tolerance, TO:0000496 - carotenoid content, TO:0000495 - chlorophyll content, TO:0000605 - hydrogen peroxide content, TO:0002667 - abscisic acid content, TO:0000227 - root length, TO:0000080 - micronutrient sensitivity, TO:…	111
	Os03g0823500	0.5256	PTR	_			37
	Os07g0619400	0.52406					37
	Os07g0418600	0.521648	OsRePRP2.2, RePRP2.2	_	Vegetative organ - Root, Tolerance and resistance - Stress tolerance	TO:0000615 - abscisic acid sensitivity, TO:0000656 - root development trait, TO:0006001 - salt tolerance, TO:0000276 - drought tolerance, TO:0000227 - root length, TO:0000306 - root thickness	185
	Os06g0528700	0.520539					37
	Os06g0134000	0.51721	rps20	RIBOSOMAL PROTEIN S20	Other		37
	Os03g0412300	0.517076					37
	Os07g0150100	0.515389	OsOSCA3.1, OSCA3.1, OsIOSCA3.1, OsERD4, OsDDP7, DDP7, OsDDP7.1, OsDDP7.2	EARLY RESPONSIVE TO DEHYDRATION 4	Tolerance and resistance - Stress tolerance, Biochemical character	TO:0000095 - osmotic response sensitivity, TO:0000615 - abscisic acid sensitivity, TO:0000276 - drought tolerance, TO:0006001 - salt tolerance	37
	Os11g0157600	0.513543	OsPRR59, Os-PRR59, Prr5, OsPRR5, OsCCT38	PSEUDO-RESPONSE REGULATOR 59			37
	Os07g0191650	0.513465					37
	Os05g0583000	0.512139	OsWRKY8	WRKY GENE 8	Tolerance and resistance - Disease resistance, Tolerance and resistance - Stress tolerance	TO:0000303 - cold tolerance, TO:0000259 - heat tolerance, TO:0000175 - bacterial blight disease resistance, TO:0006001 - salt tolerance, TO:0000276 - drought tolerance, TO:0000615 - abscisic acid sensitivity	148
	Os02g0581500	0.512126					37
	Os12g0169600	0.507754					74
	Os02g0734300	0.505999					37
	Os11g0454300	0.502286					296
	Os01g0821600	0.500124	OsWRKY21	RICE WRKY GENE21	Tolerance and resistance - Disease resistance, Tolerance and resistance - Stress tolerance	TO:0000615 - abscisic acid sensitivity, TO:0000303 - cold tolerance, TO:0000276 - drought tolerance, TO:0006001 - salt tolerance, TO:0000259 - heat tolerance, TO:0000175 - bacterial blight disease resistance	296
	Os10g0195250	0.496343					111
	Os02g0773200	0.494832					37
	Os03g0261800	0.491441					37
	Os12g0548401	0.486594					148
	Os01g0829000	0.483974					37
	Os03g0827900	0.481635					37
	Os07g0571600	0.477668					37
	Os03g0581701	0.475422					37
	Os05g0371600	0.47062	OsRLCK184	RECEPTOR-LIKE CYTOPLASMIC KINASE 184	Tolerance and resistance - Stress tolerance	TO:0000276 - drought tolerance, TO:0000303 - cold tolerance	37
	Os01g0359600	0.468184					37
	Os08g0102000	0.467508	OsSNAT2	SEROTONIN N-ACETYLTRANSFERASE-2	Biochemical character, Tolerance and resistance - Stress tolerance		37
	Os08g0452900	0.466779	OsDjC62	_			37
	Os10g0528300	0.463498	OsGSTU4	TAU GLUTATHIONE S-TRANSFERASE 4	Biochemical character		74
	Os10g0521000	0.46045	OsTRE, OsTRE1	TREHALASE 1	Biochemical character, Tolerance and resistance - Stress tolerance	TO:0006001 - salt tolerance, TO:0000300 - glucose content, TO:0000276 - drought tolerance, TO:0000291 - carbohydrate content, TO:0000615 - abscisic acid sensitivity, TO:0000333 - sugar content, TO:0000328 - sucrose content, TO:0006005 - fructose content, TO:0000303 - cold tolerance	74
	Os07g0549800	0.459569					37
	Os03g0817200	0.453048	OsANT2	_	Biochemical character		111
	Os03g0670000	0.452094					37
	Os08g0495500	0.449977					37
	Os06g0663800	0.442341	OsFKBP13	_	Biochemical character		37
	Os03g0739700	0.441732					74
	Os11g0528300	0.439344					37
	Os06g0547201	0.437225					37
	Os03g0765900	0.437171		_			37
	Os12g0127800	0.43631	OsVQ39	_	Tolerance and resistance - Disease resistance, Tolerance and resistance - Stress tolerance		37
	Os01g0584900	0.434806	OsWRKY77, WRKY-77	WRKY GENE 77	Tolerance and resistance - Disease resistance, Tolerance and resistance - Stress tolerance	TO:0000276 - drought tolerance, TO:0000303 - cold tolerance, TO:0006001 - salt tolerance, TO:0000175 - bacterial blight disease resistance	37
	Os07g0570550	0.433726		_	Tolerance and resistance - Stress tolerance	TO:0006001 - salt tolerance	148
	Os08g0545000	0.432653					37
	Os07g0274700	0.432091		_			37
	Os03g0421800	0.430857					37
	Os09g0532900	0.423087	OsMYB42/85, MYB42/85, OsMYB85, MYB85	_	Other		74
	Os07g0148800	0.423063					37
	Os07g0412100	0.414098	GBSS2, OsGBSSII, OsGBSS2	GRANULE BOUND STARCH SYNTHASE II	Biochemical character, Seed - Physiological traits - Storage substances		37
	Os02g0578400	0.412499					37
	Os07g0271000	0.409807		_	Tolerance and resistance - Stress tolerance	TO:0000160 - UV light sensitivity	37
	Os11g0162900	0.409128					37
	Os03g0836200	0.408131	OsRZ1	_	Tolerance and resistance - Stress tolerance		37
	Os07g0134000	0.404877	OsAAP6, OsAAP1, AAP1	AMINO ACID PERMEASE 6	Biochemical character		37
	Os01g0136100	0.403987	Oshsp16.9A, OsHsp16.9A, HSP16.9A, OsHSP16.9A-CI	16.9 KDA CLASS I HEAT SHOCK PROTEIN 1	Tolerance and resistance - Stress tolerance	TO:0000653 - seed development trait, TO:0000259 - heat tolerance	74
	Os08g0151400	0.401323		_	Tolerance and resistance - Disease resistance, Tolerance and resistance - Stress tolerance, Other	TO:0000175 - bacterial blight disease resistance, TO:0000168 - abiotic stress trait	37
	Os06g0251100	0.399422					37
	Os12g0634800	0.397932					37
	Os03g0133800	0.397662					37
	Os01g0964800	0.395975	OsDLN38	DLN REPRESSOR 38			37
	Os07g0636400	0.394331	OsRPL30e, RPL30e	RIBOSOMAL PROTEIN L30E	Tolerance and resistance - Stress tolerance, Other	TO:0000303 - cold tolerance, TO:0000276 - drought tolerance, TO:0000259 - heat tolerance, TO:0002657 - oxidative stress, TO:0000172 - jasmonic acid sensitivity	37
	Os05g0524100	0.391682					37
	Os04g0517100	0.391192	OsMYB4, Osmyb4, OsMyb4, MYB4, OsMYB55, MYB55, OsMyb8, MYB8, OsMYB13b, MYB13b	_	Tolerance and resistance - Disease resistance, Tolerance and resistance - Stress tolerance	TO:0000615 - abscisic acid sensitivity, TO:0000179 - biotic stress trait, TO:0000303 - cold tolerance, TO:0000255 - sheath blight disease resistance, TO:0000074 - blast disease, TO:0000675 - ferulic acid content	37
	Os06g0610000	0.389404					37
	Os09g0555150	0.387322					74
	Os05g0382600	0.38619	OsANN3	ANNEXIN 3	Biochemical character		37
	Os11g0523800	0.378988	OsARF1, arf1, OsARF23, ARF23	AUXIN RESPONSE FACTOR 1	Tolerance and resistance - Stress tolerance, Other	TO:0000401 - plant growth hormone sensitivity, TO:0000172 - jasmonic acid sensitivity	37
	Os05g0391200	0.376796					37
	Os05g0462000	0.373498					37
	Os12g0603700	0.371342	OsCIPK04, CIPK4, OsCIPK4	CALCINEURIN B-LIKE PROTEIN-INTERACTING PROTEIN KINASE 4	Biochemical character, Tolerance and resistance - Stress tolerance	TO:0000303 - cold tolerance, TO:0000276 - drought tolerance	37
	Os03g0206800	0.370515					37
	Os03g0109500	0.369568	OsRPS17	RIBOSOMAL PROTEIN S17	Tolerance and resistance - Disease resistance, Tolerance and resistance - Stress tolerance, Other	TO:0000276 - drought tolerance, TO:0006001 - salt tolerance, TO:0000175 - bacterial blight disease resistance, TO:0000255 - sheath blight disease resistance, TO:0002657 - oxidative stress, TO:0000615 - abscisic acid sensitivity	37
	Os12g0437800	0.369157	Sci1, PR6, OsSci1, OsPR6	_	Tolerance and resistance - Disease resistance, Biochemical character		222
	Os06g0230000	0.365168					74
	Os04g0691600	0.363989					37
	Os11g0184900	0.360875	OsNAC5, NAC71, ONAC071, ONAC009, ONAC9, ONAC020, ONAC20, OnNAC5*, OnNAC5, OsNAC5/ONAC009	NAC DOMAIN-CONTAINING PROTEIN 5	Biochemical character, Vegetative organ - Shoot apical meristem(SAM), Tolerance and resistance - Stress tolerance	TO:0000172 - jasmonic acid sensitivity, TO:0002661 - seed maturation, TO:0000276 - drought tolerance, TO:0000249 - leaf senescence, TO:0006001 - salt tolerance, TO:0000303 - cold tolerance, TO:0000615 - abscisic acid sensitivity	37
	Os08g0207500	0.35902	OsZIP4	ZINC TRANSPORTER 4	Tolerance and resistance - Stress tolerance	TO:0000351 - zinc sensitivity	37
	Os08g0105800	0.358602					37
	Os04g0601800	0.348358	OsWSP1, OsMORF2b, MORF2b	WHITE-STRIPE LEAVES AND PANICLES 1	Vegetative organ - Leaf, Tolerance and resistance - Stress tolerance, Coloration - Chlorophyll	TO:0002715 - chloroplast development trait, TO:0000303 - cold tolerance, TO:0006001 - salt tolerance, TO:0000326 - leaf color, TO:0000655 - leaf development trait, TO:0000495 - chlorophyll content, TO:0000201 - panicle color	37
	Os03g0341100	0.344856		_			37
	Os05g0390800	0.34466	OsVQ19	_	Tolerance and resistance - Disease resistance		37
	Os08g0416000	0.344221	Oshox5, OsHox5, EIP9	HOMEOBOX GENE 5	Seed, Other	TO:0000653 - seed development trait, TO:0000620 - embryo development trait	37
	Os02g0533300	0.343364	OsalphaCA1, alphaCA1	ALPHA-CARBONIC ANHYDRASE 1	Biochemical character		37
	Os09g0522000	0.34334	OsDREB1B, ERF31, OsERF031, OsERF#031, OsERF31, AP2/EREBP#169, AP2/EREBP169, OsDREB1b, OsDREB1C	DEHYDRATION-RESPONSIVE ELEMENT-BINDING PROTEIN 1B	Tolerance and resistance - Stress tolerance, Other	TO:0000166 - gibberellic acid sensitivity, TO:0000172 - jasmonic acid sensitivity, TO:0006001 - salt tolerance, TO:0000303 - cold tolerance, TO:0000276 - drought tolerance	37
	Os07g0590700	0.342493	OsAGP13	ARABINOGALACTAN PROTEIN 13			37
	Os01g0867300	0.336089	OsbZIP12, OsABF1, ABF1, OsOSE2, OSE2	b-ZIP TRANSCRIPTION FACTOR 12	Tolerance and resistance - Stress tolerance, Other	TO:0000432 - temperature response trait, TO:0000615 - abscisic acid sensitivity	37
	Os08g0434632	0.334118					74
	Os06g0146800	0.333105					111
	Os12g0174000	0.331903					37
	Os03g0718600	0.329873	OsCOX11, COX11	_			37
	Os11g0581900	0.329469					111
	Os06g0713100	0.329114					37
	Os09g0413500	0.328984	OsRPL34	RIBOSOMAL PROTEIN L34	Tolerance and resistance - Disease resistance, Tolerance and resistance - Stress tolerance, Other	TO:0000259 - heat tolerance, TO:0000172 - jasmonic acid sensitivity, TO:0000175 - bacterial blight disease resistance, TO:0002657 - oxidative stress, TO:0000303 - cold tolerance, TO:0000276 - drought tolerance	37
	Os01g0359400	0.323799					37
	Os03g0567100	0.32301					37
	Os12g0263200	0.320353					37
	Os09g0125900	0.317519	OsABCG19, OsABCG19_1, OsABCG19_2	ABC TRANSPORTER G FAMILY MEMBER 19	Biochemical character		148
	Os10g0479600	0.317452					37
	Os03g0698800	0.313279	OsC3H24, OsTZF3, TZF3, OsCCCH-Zn-8, CCCH-Zn-8	ZINC FINGER CCCH DOMAIN-CONTAINING PROTEIN 24	Tolerance and resistance - Disease resistance, Other	TO:0000148 - viral disease resistance, TO:0000020 - black streak dwarf virus resistance	37
	Os03g0851750	0.310016					37
	Os06g0109100	0.30963					37
	Os09g0459500	0.30905	BIP119	_			37
	Os11g0151800	0.304527	OsPAP20a	PURPLE ACID PHOSPHATASE 20A	Biochemical character, Tolerance and resistance - Stress tolerance		37
	Os10g0492300	0.299305					37
	Os03g0277300	0.297418	OsHSP70, OsEnS-45, EnS-45	HEAT SHOCK PROTEIN 70KD	Tolerance and resistance - Stress tolerance	TO:0000259 - heat tolerance	37
	Os09g0272600	0.296609					37
	Os11g0110100	0.295636					74
	Os03g0694000	0.294456	OsOxO4, OsGLP3-6, GLP3-6	OXALATE OXIDASE 4	Seed, Tolerance and resistance - Stress tolerance, Tolerance and resistance - Disease resistance, Reproductive organ - panicle	TO:0000621 - inflorescence development trait, TO:0000653 - seed development trait, TO:0000255 - sheath blight disease resistance, TO:0000286 - submergence sensitivity, TO:0000175 - bacterial blight disease resistance, TO:0006001 - salt tolerance, TO:0000303 - cold tolerance, TO:0000276 - drought tolerance, TO:0000074 - blast disease	74
	Os10g0136400	0.293265					37
	Os06g0264500	0.284757	PTR	_			111
	Os12g0458100	0.28115	HSR201	_	Biochemical character		74
	Os01g0603200	0.280606					37
	Os03g0194600	0.278505					37
	Os08g0442900	0.273016					296
	Os03g0738400	0.272011	OsSHM1, SHM1, OsSHMT1, SHMT1, CDM1, OsCDM1, OsSHTM3, SHTM3, OsSHMT, SHMT	_	Biochemical character, Tolerance and resistance - Stress tolerance, Coloration - Chlorophyll	TO:0006001 - salt tolerance, TO:0000303 - cold tolerance, TO:0000605 - hydrogen peroxide content, TO:0000495 - chlorophyll content, TO:0000326 - leaf color, TO:0002657 - oxidative stress	37
	Os04g0450900	0.269608					37
	Os12g0226400	0.262636					37
	Os05g0568000	0.251818	KCS1, OsKCS1	_	Biochemical character		37
	Os03g0661800	0.251524					37
	Os03g0248300	0.250659					37
	Os03g0186600	0.250482	OsMADS47, OsMDP1, MDP, MDP1	MADS BOX GENE 47	Reproductive organ - Spikelet, flower, glume, awn, Reproductive organ - panicle, Other	TO:0000621 - inflorescence development trait, TO:0000227 - root length, TO:0000401 - plant growth hormone sensitivity, TO:0000240 - sterile lemma length, TO:0000206 - leaf angle, TO:0006022 - floral organ development trait	37
	Os12g0628600	0.2503	OsPR5, Pir2, PR-5, PR5-1	PATHOGENESIS-RELATED GENE 5	Tolerance and resistance - Disease resistance	TO:0000175 - bacterial blight disease resistance	37
	Os06g0147000	0.249983					37
	Os05g0373900	0.249145					74
	Os02g0716100	0.248986					37
	Os05g0117500	0.248152					37
	Os04g0562100	0.247391	OsLHT7, LHT7, OsLHT5, LHT5	_	Biochemical character		37
	Os05g0209500	0.245273					37
	Os07g0635900	0.241937	OsLti6a, Lti6a, OsLTI6A, OsRCI2-10	_	Tolerance and resistance - Stress tolerance		37
	Os04g0295400	0.238533					37
	Os10g0499600	0.236072					37
	Os02g0776400	0.234647					37
	Os01g0136000	0.234593	Oshsp16.9C, OsHsp16.9C, HSP16.9C, OsHSP16.9C-CI, Oshsp 16.9C	16.9 KDA CLASS I HEAT SHOCK PROTEIN 3	Tolerance and resistance - Stress tolerance	TO:0000259 - heat tolerance	37
	Os02g0463401	0.234387					148
	Os03g0305800	0.229669	OsGT4	_	Biochemical character, Tolerance and resistance - Stress tolerance	TO:0002649 - pesticide sensitivity	37
	Os01g0357150	0.228911					74
	Os06g0273500	0.226154	OsTBL60, TBL60	_	Biochemical character		37
	Os09g0454600	0.225852	OsPT19	PHOSPHATE TRANSPORTER 19	Biochemical character, Tolerance and resistance - Stress tolerance	TO:0000167 - cytokinin sensitivity, TO:0000102 - phosphorus sensitivity, TO:0000166 - gibberellic acid sensitivity, TO:0000163 - auxin sensitivity	37
	Os03g0374575	0.224043	Os-SCL26, OsSCL26	SC35-LIKE PROTEIN 26	Tolerance and resistance - Stress tolerance		37
	Os12g0580300	0.221819					37
	Os01g0296200	0.220155	OsPGL13, PGL13	_	Biochemical character		37
	Os09g0131200	0.218289					37
	Os04g0438300	0.214264					37
	Os10g0555600	0.213868	OsEXPB6, osaEXPb1.8, EXPb1.8	BETA-EXPANSIN 6	Biochemical character, Vegetative organ - Culm	TO:0000207 - plant height	37
	Os12g0601400	0.211951	OsIAA3, OsIAA31	_	Tolerance and resistance - Disease resistance, Other	TO:0000020 - black streak dwarf virus resistance, TO:0000163 - auxin sensitivity, TO:0002672 - auxin content	37
	Os12g0630100	0.210399		TOLERANCE OF NITROGEN DEFICIENCY 1	Tolerance and resistance - Disease resistance, Tolerance and resistance - Stress tolerance	TO:0000011 - nitrogen sensitivity	37
	Os01g0901900	0.202194					37
	Os08g0292000	0.193428	OsTF1L	TRANSCRIPTION FACTOR 1-LIKE	Tolerance and resistance - Stress tolerance	TO:0000136 - relative water content, TO:0000276 - drought tolerance	37
	Os11g0517800	0.191298					37
	Os12g0560200	0.190697	OsLOX12	LIPOXYGENASE 12	Biochemical character, Tolerance and resistance - Stress tolerance	TO:0006001 - salt tolerance	185
	Os10g0543400	0.189766					37
	Os05g0123100	0.189473	OsGT43A, GT43A	_	Biochemical character, Tolerance and resistance - Stress tolerance	TO:0002649 - pesticide sensitivity	37
	Os09g0274100	0.188527					37
	Os02g0180800	0.188197					37
	Os01g0232100	0.187636	OsTIP4;2, TIP4.2, TIP4-2	TONOPLAST INTRINSIC PROTEIN 4;2	Biochemical character		37
	Os03g0750700	0.186153	OsSTRL3, STRL3	_	Biochemical character		37
	Os07g0660100	0.185891					37
	Os05g0129800	0.184271	OsWRKY109	WRKY GENE 109	Tolerance and resistance - Disease resistance, Tolerance and resistance - Stress tolerance	TO:0000175 - bacterial blight disease resistance, TO:0000276 - drought tolerance	37
	Os09g0568000	0.183569					37
	Os09g0572400	0.183257	OsABCF5, OsABCF5_1, OsABCF5_2, OsABCF5_3	ABC TRANSPORTER F FAMILY MEMBER 5	Biochemical character		37
	Os05g0383100	0.181438					37
	Os09g0400700	0.179668					37
	Os12g0491800	0.177807	OsKSL10, KS10, OsKS10, OsTPS33	KAURENE SYNTHASE-LIKE 10	Biochemical character, Tolerance and resistance - Disease resistance, Tolerance and resistance - Stress tolerance		37
	Os04g0367000	0.177131					74
	Os11g0214900	0.176084					37
	Os09g0421166	0.175711					37
	Os05g0417100	0.170519	OsDegp7, DEGP7, OsDeg10	THERMO-SENSITIVE CHLOROPHYLL-DEFICIENT MUTANT 5	Biochemical character, Coloration - Chlorophyll, Tolerance and resistance - Stress tolerance	TO:0000326 - leaf color, TO:0000259 - heat tolerance, TO:0000495 - chlorophyll content, TO:0002715 - chloroplast development trait	37
	Os01g0312500	0.165636	OsPME3	PECTIN METHYLESTERASE 3	Biochemical character		37
	Os06g0726200	0.164517	Cht1*(Chi1), Ch16, Cht1, CHT-1, CH16, RC24, OsChia1a, OsChia1, Chi1, Cht1*, Chi-1, Cht-1, Cht1, RCC1, OsCht-1	CHITINASE 1	Biochemical character, Tolerance and resistance - Disease resistance	TO:0000315 - bacterial disease resistance, TO:0000439 - fungal disease resistance, TO:0000173 - ethylene sensitivity, TO:0000401 - plant growth hormone sensitivity, TO:0000074 - blast disease, TO:0000255 - sheath blight disease resistance	74
	Os07g0160300	0.159075					37
	Os11g0151400	0.156108	OsCYP94C2, CYP94C2a, OsCYP94C2a	CYTOCHROME P450 94C2	Biochemical character, Tolerance and resistance - Stress tolerance	TO:0006001 - salt tolerance	74
	Os10g0480500	0.155184	OsDRB2	DSRNA-BINDING PROTEIN 2			37
	Os01g0784900	0.151563	OsbHLH069	_			37
	Os02g0104150	0.149349					37
	Os11g0592000	0.149266	OsPR4c	PATHOGENESIS-RELATED GENE 4C	Tolerance and resistance - Disease resistance, Tolerance and resistance - Stress tolerance		37
	Os10g0560700	0.148911	OsERF#036, OsERF036, OsERF36, AP2/EREBP#007, AP2/EREBP7	ETHYLENE RESPONSE FACTOR 36	Other		37
	Os03g0721300	0.148355					37
	Os11g0149300	0.144401					37
	Os08g0498400	0.142307	ROMT-17, ROMT17, CCoAOMT1	_	Biochemical character, Tolerance and resistance - Disease resistance, Tolerance and resistance - Stress tolerance	TO:0000731 - lignin content, TO:0000733 - lignin biosynthesis trait, TO:0000112 - disease resistance, TO:0000021 - copper sensitivity	37
	Os04g0635900	0.140656	MRE11, OsMRE11	_	Biochemical character, Reproductive organ - Pollination, fertilization, fertility - Meiosis		37
	Os10g0535600	0.135375					37
	Os02g0686700	0.133384					37
	Os03g0667500	0.13129	OsZIP10	ZINC TRANSPORTER 10	Biochemical character		37
	Os01g0699600	0.128956	OsNPK1-PK, NPK1-PK, OsMKKK62, MKKK62	_	Seed - Physiological traits - Dormancy, Tolerance and resistance - Stress tolerance	TO:0000253 - seed dormancy, TO:0000615 - abscisic acid sensitivity, TO:0000172 - jasmonic acid sensitivity	37
	Os12g0147200	0.127053					37
	Os01g0731100	0.12128					37
	Os10g0576600	0.11855					74
	Os05g0119100	0.118274					37
	Os05g0107600	0.117748	OsABCD3	ABC TRANSPORTER D FAMILY MEMBER 3	Biochemical character		37
	Os05g0566300	0.117628					37
	Os03g0738000	0.117181	OsWD40-88	_			37
	Os04g0233400	0.11261	OsPIP2;6, PIP2-6, OsPIP2-5	PLASMA MEMBRANE INTRINSIC PROTEIN 2;6	Biochemical character, Tolerance and resistance - Stress tolerance	TO:0000095 - osmotic response sensitivity, TO:0000018 - boron sensitivity, TO:0000303 - cold tolerance, TO:0000276 - drought tolerance, TO:0000615 - abscisic acid sensitivity, TO:0006001 - salt tolerance	37
	Os06g0110000	0.111811	OsKAO, kao, CYP88A5, OSKAO, Os KAO, RPE1	ENT-KAURENE OXIDASE	Biochemical character, Reproductive organ - Pollination, fertilization, fertility	TO:0000599 - enzyme activity, TO:0000357 - growth and development trait, TO:0002675 - gibberellic acid content, TO:0000421 - pollen fertility, TO:0000420 - fertility related trait	37
	Os07g0599700	0.110595					37
	Os02g0513100	0.109024	OsSWEET15	SWEET15	Biochemical character	TO:0000249 - leaf senescence, TO:0000166 - gibberellic acid sensitivity, TO:0000167 - cytokinin sensitivity, TO:0000163 - auxin sensitivity	185
	Os01g0546500	0.103588					37
	Os03g0800400	0.10112					37
	Os07g0151800	0.0991045					37
	Os10g0430900	0.0983389					37
	Os05g0476700	0.0980841	OsPUB2	_	Biochemical character, Tolerance and resistance - Stress tolerance	TO:0000276 - drought tolerance, TO:0006001 - salt tolerance, TO:0000495 - chlorophyll content, TO:0000303 - cold tolerance	37
	Os03g0241400	0.0979048					37
	Os12g0278900	0.0974292					37
	Os09g0482660	0.0965499					37
	Os04g0521700	0.092735					37
	Os06g0473000	0.0892047					111
	Os06g0356800	0.0884952					37
	Os12g0559200	0.0876059					37
	Os11g0635300	0.0874214					37
	Os07g0644550	0.0825792					37
	Os03g0820400	0.0825171	ZFP 15	ZINC FINGER PROTEIN 15	Other		74
	Os01g0811300	0.081276	OsSET4, SDG709, OsSUVH7	_	Biochemical character		37
	Os07g0142300	0.0812507					37
	Os04g0266900	0.0810049					37
	Os05g0552200	0.0797738					37
	Os03g0759000	0.079423					37
	Os03g0729700	0.0752628					37
	Os05g0574100	0.0722351		_	Tolerance and resistance - Stress tolerance, Biochemical character	TO:0006001 - salt tolerance	74
	Os01g0795000	0.0719531	RSP1, OsSub5, SUB5, OsSub6, SUB6	_	Biochemical character		37
	Os01g0821300	0.0703847	OsWRKY108	WRKY GENE 108	Tolerance and resistance - Disease resistance, Tolerance and resistance - Stress tolerance	TO:0000172 - jasmonic acid sensitivity, TO:0000303 - cold tolerance, TO:0000175 - bacterial blight disease resistance	37
	Os03g0284000	0.0695269					37
	Os04g0569400	0.0676234					37
	Os02g0770800	0.0665712	OsNIA1, OsNia1, NIA1, Nia1, OsNR, NR, OsNR2, NR2	_	Biochemical character, Tolerance and resistance - Stress tolerance, Character as QTL - Yield and productivity	TO:0000346 - tiller number, TO:0000396 - grain yield	222
	Os12g0288600	0.0649952					37
	Os02g0266500	0.0635443					37
	Os07g0231400	0.0615502	OsANT1	_	Biochemical character		37
	Os12g0538600	0.0608738	OsGRX28	GLUTAREDOXIN 28	Biochemical character, Tolerance and resistance - Stress tolerance	TO:0000021 - copper sensitivity	37
	Os04g0390100	0.0604559	OsHMP25	HEAVY METAL-ASSOCIATED PROTEIN 25	Biochemical character, Tolerance and resistance - Stress tolerance	TO:0000351 - zinc sensitivity, TO:0000021 - copper sensitivity	37
	Os01g0709750	0.0603067					37
	Os11g0246200	0.0588691	OsKMD4, OsFbox596, Os_F0436	_			74
	Os05g0471000	0.0584191		_	Tolerance and resistance - Stress tolerance	TO:0000161 - radiation response trait	37
	Os01g0950900	0.0581293	OsEnS-22, OsOSCA2.5, OsIOSCA2.5, OsDDP2, DDP2, OsDDP2.1, OsDDP2.2	HYPEROSMOLALITY-GATED CALCIUM-PERMEABLE CHANNEL 2.5	Biochemical character, Seed, Tolerance and resistance - Stress tolerance	TO:0000276 - drought tolerance, TO:0006001 - salt tolerance, TO:0000615 - abscisic acid sensitivity, TO:0000095 - osmotic response sensitivity, TO:0000653 - seed development trait	37
	Os11g0559533	0.0552366					37
	Os03g0287400	0.0504962					37
	Os03g0325400	0.0494792					37
	Os12g0548501	0.0456725		_	Biochemical character, Tolerance and resistance, Tolerance and resistance - Stress tolerance	TO:0000179 - biotic stress trait, TO:0000168 - abiotic stress trait	74
	Os01g0959100	0.0455916	Asr3, OsASR5, OsASR1, Asr1	ABSCISIC ACID-STRESS-RIPENING-INDUCIBLE 3 PROTEIN	Tolerance and resistance - Stress tolerance		37
	Os02g0552600	0.045258	Ogg	_	Biochemical character		37
	Os11g0226966	0.0442639					37
	Os04g0581000	0.0436168	2-ODD3, Os2-ODD3, Os2ODD3	2-OXOGLUTARATE-DEPENDENT DIOXYGENASE 3	Biochemical character		37
	Os08g0244400	0.0429759	OsSET29	_			37
	Os10g0202900	0.0423812					37
	Os12g0105200	0.0404905					37
	Os10g0492900	0.0386827					74
	Os11g0437600	0.0364803					37
	Os11g0166800	0.0362004					37
	Os08g0138600	0.0358791					37
	Os03g0797500	0.0338406					37
	Os12g0428000	0.0326286					74
	Os01g0386600	0.0308441	PTR	_			37
	Os08g0148600	0.0272971					37
	Os03g0676300	0.0272093					74
	Os02g0624300	0.0257343	OsMYB30, MYB30, OsMYB5P, MYB5P, OsMYB13a, MYB13a	_	Tolerance and resistance, Tolerance and resistance - Disease resistance, Tolerance and resistance - Stress tolerance	TO:0000357 - growth and development trait, TO:0000227 - root length, TO:0000207 - plant height, TO:0000074 - blast disease, TO:0000615 - abscisic acid sensitivity, TO:0000179 - biotic stress trait, TO:0000168 - abiotic stress trait, TO:0000432 - temperature response trait, TO:0000303 - cold tolerance, TO:0000291 - carbohydrate content, TO:0000675 - ferulic acid content	37
	Os12g0604000	0.0249454					37
	Os03g0727800	0.0240522	OsFbox172, Os_F0303	_			37
	Os11g0533400	0.0227015		_	Tolerance and resistance - Stress tolerance	TO:0000259 - heat tolerance	37
	Os04g0394766	0.0189449					37
	Os04g0345400	0.0182453	OsTPS24, TPS24	_	Biochemical character, Tolerance and resistance - Disease resistance	TO:0000175 - bacterial blight disease resistance, TO:0000172 - jasmonic acid sensitivity	37
	Os02g0259850	0.0169058					37
	Os01g0495701	0.0148186					37
	Os03g0103100	0.0146651					37
	Os06g0553100	0.0143757	HSfC2b, OsHsfC2b, OsHsf-16, HSF16, OsHSF16	HEAT STRESS TRANSCRIPTION FACTOR C2B	Tolerance and resistance - Stress tolerance	TO:0000168 - abiotic stress trait	37
	Os02g0682300	0.0128822		DROUGHT HYPERSENSITIVE	Vegetative organ - Leaf, Tolerance and resistance - Stress tolerance	TO:0000276 - drought tolerance	37
	Os10g0391400	0.0118516	OsJAZ 13, OsJAZ13, JAZ13, OsTIFY11e, OsJAZ13a, OsJAZ13b, OsJAZ13c, OsJAZ13d	TIFY GENE 11E	Reproductive organ - panicle, Tolerance and resistance - Disease resistance, Reproductive organ - Spikelet, flower, glume, awn, Reproductive organ - Heading date, Vegetative organ - Culm, Tolerance and resistance - Stress tolerance	TO:0000137 - days to heading, TO:0000173 - ethylene sensitivity, TO:0000303 - cold tolerance, TO:0000172 - jasmonic acid sensitivity, TO:0000040 - panicle length, TO:0000576 - stem length, TO:0006001 - salt tolerance, TO:0002736 - flower number, TO:0000207 - plant height, TO:0000063 - mimic response, TO:0000180 - spikelet fertility	37
	Os04g0435100	0.0107588	OsBAT7	_	Biochemical character		37
	Os04g0540900	0.00997991	OsRLCK154, STRK1, OsSTRK1	RECEPTOR-LIKE CYTOPLASMIC KINASE 154	Reproductive organ - panicle, Seed, Tolerance and resistance - Stress tolerance	TO:0000605 - hydrogen peroxide content, TO:0006001 - salt tolerance, TO:0000653 - seed development trait, TO:0000621 - inflorescence development trait, TO:0000303 - cold tolerance, TO:0000276 - drought tolerance, TO:0002657 - oxidative stress	37
	Os01g0814800	0.00957887	OsGRA78	GREEN-REVERTIBLE ALBINO 78	Biochemical character, Vegetative organ - Leaf, Coloration - Chlorophyll	TO:0002715 - chloroplast development trait, TO:0000326 - leaf color	37
	Os11g0211800	0.00797867	OsDT11	DROUGHT TOLERANCE 11	Tolerance and resistance - Stress tolerance	TO:0000276 - drought tolerance, TO:0000615 - abscisic acid sensitivity, TO:0000478 - abscisic acid concentration, TO:0000095 - osmotic response sensitivity, TO:0000566 - stomatal frequency	37
	Os03g0223900	0.00644566					37
	Os01g0944100	0.00310419		_	Tolerance and resistance - Stress tolerance	TO:0000276 - drought tolerance	37
	Os07g0558100	0.00171011	OsMyb7	_	Other		74

## Sheet: mapping-e#-genotype
	The mapping file for the entry numbers (e#) and genotypes used in Groen et al., 2020.
	Entry number	IRGC ID	Accession
	e1	14917	280
	e2	15100	63-104
	e3	60162	81 A 32
	e4	177	Aday Sel
	e5	67034	AI LAN KE 1110
	e6	63544	AI QING 99
	e7	40252	AICHI ASAHI
	e8	9389	Amarelo
	e9	71494	APIN-APIN
	e10	121705	Apo
	e11	43322	ARANG
	e12	12386	ARC 10177
	e13	42469	ARC 13829
	e14	12331	ARC 7229
	e15	117281	Aswina
	e16	29066	Aus 276
	e17	328	AZUCENA
	e18	6590	BAGUAMON 14
	e19	27798	BASMATI 1
	e20	27819	BASMATI 334
	e21	6588	BHADOIA 303
	e22	38994	Bico Branco
	e23	67428	BINABAE(GLUT.)
	e24	67429	BINUHANGIN
	e25	26872	Binulawan
	e26	9790	BPI 76 NON-SENSITIVE(GREEN)
	e27	50448	Canela de Ferro
	e28	1724	CAROLINA GOLD SELN (CI 12033)
	e29	43369	CERE AIR
	e30	27869	Chahora 144
	e31	30238	CHAMPA TONG 54
	e32	56036	CHAU
	e33	6208	CHITRAJ(DA 23)
	e34	1427	CHUNG YI
	e35	43372	CICIH BETON
	e36	6331	CO 18
	e37	3697	CO 25
	e38	67096	CONG LIANG 1
	e39	10658	CUBA 65
	e40	117282	Cypress
	e41	45624	DA1
	e42	4860	DAN-YAN-NUO
	e43	8244	DAVAO
	e44	8341	DHOLA AMAN(LOWLAND AMAN)
	e45	27513	DHOLI BORO
	e46	67431	DINOLORES
	e47	74606	DINUNGGIT(K. PUTI)
	e48	117265	Dom Sufid
	e49	12881	DOM-ZARD
	e50	32561	DULAR
	e51	10984	FANDRAPOTSY 104
	e52	32390	FARANGEY
	e53	39261	FIROOZ
	e54	IRIS 66-333787	FL478
	e55	14413	FORTUNA
	e56	117267	FR 13 A
	e57	32300	GERDEH
	e58	58278	GHATI KAMMA NANGARHAR
	e59	8231	GIE 57
	e60	43394	GOGO LEMPUK
	e61	12894	Gompa 2
	e62	61953	GOPAL
	e63	66792	GUL MURALI
	e64	71524	Gumpangar
	e65	27129	GUNDIL KUNING
	e66	16817	Hasawi
	e67	5508	HSINCHU 51
	e68	59673	HU SHAN NUO
	e69	43400	ILIS AIR
	e70	44455	IMMARANG
	e71	33130	INDANE
	e72	71528	INDUROK
	e73	IRTP 201	IR29
	e74	39292	IR36
	e75	IRTP 9542	IR58
	e76	47017	IS49
	e77	9177	JC 91
	e78	9175	JC 93
	e79	9091	JC1
	e80	9062	JC111
	e81	9179	JC117
	e82	9069	JC148
	e83	9070	JC149
	e84	6307	Jhona 349
	e85	34962	Kali Aus
	e86	49746	KALU A. 30
	e87	67019	KAMOZ
	e88	4887	KAN-MI
	e89	8196	Karasukara-Surankasu
	e90	117617	Kasalath
	e91	32565	KATAKTARA DA 2
	e92	27716	KAW LUYOENG
	e93	19972	KERITING TINGGI
	e94	27748	KHAO DAWK MALI 105
	e95	24224	KHAO GAEW
	e96	78257	KHAO' HAWM
	e97	78253	KHAO SAMUD
	e98	23364	Kinandang patong
	e99	44513	KINANDANG PUTI
	e100	3849	KINASTANO
	e101	12793	KITRANA 508
	e102	47383	KOTTEYARAN
	e103	752	KUMBI
	e104	8195	KUN MIN TSIEH HUNAN
	e105	14957	LAC23
	e106	46202	LAL AMAN
	e107	44076	LASAT PUTIH
	e108	78267	LEUANG DAM
	e109	27762	LEUANG PRATEW
	e110	4541	LIEN-CHAN-SHA-PU-TSAN
	e111	117269	Li-Jiang-Xin-Tuan-Hei-Gu
	e112	63726	LONG ZI 1
	e113	68159	LU MAO ZHAN
	e114	16800	LUA CHAN HUONG
	e115	16872	LUA TAU DUC
	e116	77142	M 202
	e117	8245	MACAN BINUNDOK
	e118	6087	MAKALIOKA 34
	e119	8182	MALAGKIT PIRURUTONG
	e120	44600	MALINIS
	e121	49885	MAN TROW
	e122	8191	MANSAKU
	e123	25897	MIMIDAM
	e124	117271	Minghui 63
	e125	12048	MOROBEREKAN
	e126	7919	MTU9
	e127	72479	MUDGO
	e128	6298	N 12
	e129	6264	N 22
	e130	8269	Nabeshi
	e131	40748	NEP HOA VANG
	e132	12731	NIPPON-BARE
	e133	IRTP 1231	Nona Bokra
	e134	32559	NP125
	e135	38698	NPE844
	e136	8257	OIRAN
	e137	55418	ONOY
	e138	28134	P 660
	e139	9147	PADI BOENAR
	e140	8261	PADI KASALLE
	e141	8267	PAGAIYAHAN
	e142	4020	Palawan
	e143	35834	Pandan Wangi
	e144	5999	PANKHARI 203
	e145	51400	Pao-Tou-Hung
	e146	8268	PAPPAKU
	e147	54333	PARE TORO
	e148	46531	PATNAI 23
	e149	8238	PEH-KUH
	e150	8266	PEH-PI-NUO
	e151	43540	PELITA JANGGUT
	e152	40673	PIN TAWNG
	e153	IRTP 24986	Pokkali
	e154	IRTP 13772	PSBRC_1 or Makiling
	e155	6274	PTB9
	e156	71589	PULUT BERJANGUT
	e157	77530	PULUTHI KARAN(MIXED)
	e158	71598	PURAK SIRIBA
	e159	8952	Rathuwee
	e160	410	RIKUTO NORIN MOCHI 20
	e161	15092	RT1031-69
	e162	8234	RTS 12
	e163	8896	S 624(AC 398)
	e164	73118	SADA SOLAY
	e165	117276	Sadu Cho
	e166	5423	Salumpikit
	e167	59849	SAN DU BAI MI HONG GU
	e168	117277	San Huang Zhan 2
	e169	61467	SAO
	e170	1667	SD120 SELN (CI 12320)
	e171	8260	SERATOES HARI
	e172	74777	SHANKAR
	e173	10430	Shinchiku-iku 103
	e174	8242	SHUANG-CHIANG
	e175	66640	SI ADULO
	e176	51064	SINNA SITHIRA KALI
	e177	5418	SINTANE DIOFOR
	e178	8227	SOM CAU 70 A
	e179	53931	SONA CHUR
	e180	25924	SULTANJATA
	e181	117278	Swarna
	e182	46768	T 26
	e183	9804	Tadukan
	e184	65293	TAICHUNG 163
	e185	117279	Tainung 67
	e186	42576	TAIPEI 309
	e187	73124	TAK
	e188	73126	TAK SIAH
	e189	8228	TAM CAU 9 A
	e190	31	TANGKAI ROTAN
	e191	13746	TAOTHABI
	e192	32368	TCHAMPA
	e193	32362	TCHAMPA
	e194	59930	TIE SI WU
	e195	59932	TIE WANG DA DAO
	e196	74719	Uryee Boota
	e197	117398	VANDANA
	e198	10968	VARY VATO 271
	e199	14779	WARABEHATOMOCHI
	e200	122298	Way Rarem
	e201	53437	XIA-ZHI-BAI
	e202	33888	YELAIK MEEDON
	e203	117280	Zhenshan 97B
	e204	BrdngL1	Breeding line1
	e205	BrdngL2	Breeding line2
	e206	BrdngL3	Breeding line3
	e207	BrdngL4	Breeding line4
	e208	BrdngL5	Breeding line5
	e209	BrdngL6	Breeding line6
	e210	BrdngL7	Breeding line7
	e211	BrdngL8	Breeding line8
	e212	BrdngL9	Breeding line9
	e213	BrdngL10	Breeding line10
	e214	66970	IR64
	e215	66970	IR64
	e216	66970	IR64
	e217	S.Ulan1	Sahod Ulan 1
	e218	S.Ulan1	Sahod Ulan 1
	e219	S.Ulan1	Sahod Ulan 1
	e220	Filler	Filler
