# Supplementary material for: Evolutionarily informed machine learning enhances the power of predictive gene-to-phenotype relationships
Source: Nat Commun. 2021 Sep 24;12:5627. doi: 10.1038/s41467-021-25893-w (PMC8463701; doi:10.1038/s41467-021-25893-w)
Supplement: Supplementary file 14 — Source Data [file 41467_2021_25893_MOESM14_ESM.xlsx]

## Sheet: Sheet1
Figures	Source Data
Figure 1	N/A
Figure 2	Table S1
Figure 3	Table S1
Figure 4	GSE152249 [https://www.ncbi.nlm.nih.gov/geo/query/acc.cgi?acc=GSE152249].
Figure 5	Coruzzi lab Open Science Framework (DOI 10.17605/OSF.IO/AVJPH) [https://osf.io/avjph/]
Figure 6	Table S5
